# Supplementary material for: Mass-sensitive particle tracking to elucidate the membrane-associated MinDE reaction cycle
Source: Nat Methods. 2021 Oct 4;18(10):1239–46. doi: 10.1038/s41592-021-01260-x (PMC8490154; doi:10.1038/s41592-021-01260-x)
Supplement: Source Data Fig. 1 — Statistical source data. [file 41592_2021_1260_MOESM6_ESM.xlsx]

## Sheet: Fig. 1b
MP							MSPT
contrast	ADH	BSA	TEV	bAm	prA		contrast	Strep	Strep-ALD	Strep-BSA	Strep-BSA
0	0.00032417	4.65512e-29	3.24615e-93	4.64093e-05	8.16716e-148		1.2207e-05	0	0	0	1.02661
2.50501e-05	0.000480463	6.80294e-28	3.76456e-89	6.45545e-05	6.10736e-142		2.92969e-05	0	0	0	1.19991
5.01002e-05	0.000707504	9.38942e-27	3.5433e-85	8.94035e-05	3.46778e-136		4.63867e-05	0	0	0	1.358
7.51503e-05	0.00103511	1.22394e-25	2.7068e-81	0.000123281	1.49508e-130		6.34766e-05	0	0	0	1.49898
0.0001002	0.00150466	1.50686e-24	1.67827e-77	0.000169263	4.89436e-125		8.05664e-05	0	0	0	1.6211
0.000125251	0.00217315	1.75218e-23	8.44565e-74	0.000231396	1.21658e-119		9.76563e-05	0	0	0	1.72274
0.000150301	0.00311851	1.92437e-22	3.44967e-70	0.000314984	2.29617e-114		0.000114746	0	0	0	1.80249
0.000175351	0.00444651	1.99625e-21	1.14368e-66	0.000426939	3.29065e-109		0.000131836	0	0	0	1.8591
0.000200401	0.00629955	1.95599e-20	3.07766e-63	0.000576229	3.58078e-104		0.000148926	0.529685	0	0	1.89157
0.000225451	0.00886805	1.81033e-19	6.72269e-60	0.000774432	2.95863e-99		0.000166016	1.24921	0	0	1.89909
0.000250501	0.0124046	1.58273e-18	1.19202e-56	0.00103642	1.85618e-94		0.000183105	1.93905	0	0	1.8811
0.000275551	0.0172416	1.30716e-17	1.71577e-53	0.00138123	8.84237e-90		0.000200195	2.58607	0	0	1.8373
0.000300601	0.0238135	1.01988e-16	2.00487e-50	0.00183304	3.19842e-85		0.000217285	3.1776	0	0	1.76763
0.000325651	0.0326837	7.51781e-16	1.90191e-47	0.00242251	8.78461e-81		0.000234375	3.70172	0	0	1.67228
0.000350701	0.0445766	5.23583e-15	1.46486e-44	0.00318825	1.83202e-76		0.000251465	4.14744	0	0	1.55174
0.000375752	0.0604172	3.44561e-14	9.16086e-42	0.00417867	2.90109e-72		0.000268555	4.50492	0	0.0213957	1.40672
0.000400802	0.0813773	2.14276e-13	4.65202e-39	0.00545417	3.48832e-68		0.000285645	4.76573	0	0.666925	1.23823
0.000425852	0.108929	1.25937e-12	1.91847e-36	0.00708974	3.18491e-64		0.000302734	4.92296	0	1.31806	1.04751
0.000450902	0.144909	6.99623e-12	6.42573e-34	0.00917802	2.20805e-60		0.000319824	4.97142	0	1.97127	0.836078
0.000475952	0.191588	3.67422e-11	1.74823e-31	0.0118329	1.16239e-56		0.000336914	4.9078	0	2.62289	0.605665
0.000501002	0.251752	1.82446e-10	3.86408e-29	0.0151936	4.64659e-53		0.000354004	4.73072	0	3.2692	0.358248
0.000526052	0.328793	8.56751e-10	6.93964e-27	0.0194297	1.41046e-49		0.000371094	4.44086	0	3.90641	0.096015
0.000551102	0.426806	3.80565e-09	1.01287e-24	0.0247464	3.25115e-46		0.000388184	4.04098	0	4.53069	0
0.000576152	0.550694	1.59946e-08	1.20168e-22	0.0313909	5.69084e-43		0.000405273	3.53594	0	5.13818	0
0.000601202	0.706277	6.36242e-08	1.15918e-20	0.0396594	7.56464e-40		0.000422363	2.93265	0	5.72501	0
0.000626253	0.900409	2.39624e-07	9.09413e-19	0.0499052	7.63641e-37		0.000439453	2.24004	0	6.28734	0
0.000651303	1.14109	8.54826e-07	5.80439e-17	0.0625472	5.85463e-34		0.000456543	1.46894	0	6.82135	0
0.000676353	1.43758	2.88979e-06	3.01503e-15	0.0780798	3.40914e-31		0.000473633	0.63195	0	7.3233	0
0.000701403	1.80048	9.26246e-06	1.27508e-13	0.0970831	1.50785e-28		0.000490723	0	0	7.7895	0
0.000726453	2.24187	2.81657e-05	4.39222e-12	0.120234	5.06623e-26		0.000507813	0	0	8.21641	0
0.000751503	2.77532	8.13093e-05	1.23295e-10	0.14832	1.29324e-23		0.000524902	0	0	8.60056	0
0.000776553	3.41597	0.000223002	2.82195e-09	0.182249	2.50848e-21		0.000541992	0	0	8.93868	0
0.000801603	4.18056	0.000581546	5.26931e-08	0.223063	3.69809e-19		0.000559082	0	0	9.22763	0
0.000826653	5.08735	0.00144328	8.03228e-07	0.271954	4.1448e-17		0.000576172	0	0	9.46449	0
0.000851703	6.1561	0.00341211	1.00027e-05	0.330275	3.53305e-15		0.000593262	0	0	9.64654	0
0.000876754	7.40793	0.00769212	0.000101844	0.399554	2.29156e-13		0.000610352	0	0	9.77129	0
0.000901804	8.86517	0.0165532	0.000848626	0.481507	1.13171e-11		0.000627441	0	0	9.83654	0
0.000926854	10.5511	0.0340421	0.00579383	0.578047	4.25927e-10		0.000644531	0	0	9.84033	0
0.000951904	12.4896	0.0669818	0.0324608	0.691301	1.22304e-08		0.000661621	0	0	9.78101	0
0.000976954	14.705	0.126249	0.149576	0.82361	2.68367e-07		0.000678711	0	0	9.65725	0
0.001002	17.2214	0.228239	0.568791	0.977544	4.50933e-06		0.000695801	0	0	9.46807	0
0.00102705	20.0625	0.396302	1.79494	1.1559	5.8186e-05		0.000712891	0	0	9.21281	0
0.0010521	23.2508	0.661882	4.74506	1.3617	0.000578773		0.00072998	0	0	8.89119	0
0.00107715	26.8071	1.06501	10.6775	1.59821	0.00446085		0.00074707	0	0	8.50334	0
0.0011022	30.7503	1.65392	20.9893	1.86889	0.0268259		0.00076416	0	0	8.04975	0
0.00112725	35.0961	2.48384	37.4046	2.17744	0.127037		0.00078125	0	0	7.53133	0
0.0011523	39.8571	3.61498	62.9714	2.52772	0.47955		0.00079834	0	0	6.94943	0
0.00117735	45.042	5.11035	103.035	2.9238	1.46597		0.00081543	0	0	6.3058	0
0.0012024	50.6547	7.03341	164.51	3.36987	3.70276		0.00083252	0	0	5.60265	0
0.00122745	56.6946	9.44577	253.494	3.87025	7.9226		0.000849609	0	0	4.84262	0
0.00125251	63.1553	12.4045	373.829	4.42935	14.7966		0.000866699	0	0	4.02882	0
0.00127756	70.0251	15.9583	528.071	5.05161	24.9406		0.000883789	0.0190795	0	3.16478	0
0.00130261	77.2862	20.1429	717.71	5.74147	39.1544		0.000900879	1.58483	0	2.25451	0
0.00132766	84.9149	24.9752	938.8	6.50334	58.5102		0.000917969	3.20685	0	1.30246	0
0.00135271	92.8817	30.4485	1175.66	7.34151	83.9615		0.000935059	4.86038	0	0.313526	0
0.00137776	101.151	36.5312	1400.74	8.26012	115.891		0.000952148	6.51935	0	0	0
0.00140281	109.683	43.1695	1584.75	9.26313	154.235		0.000969238	8.15678	0	0	0.404536
0.00142786	118.431	50.2973	1710.25	10.3542	198.964		0.000986328	9.74523	0	0	0.868473
0.00145291	127.345	57.8502	1777.61	11.5367	250.397		0.00100342	11.2574	0	0	1.33458
0.00147796	136.372	65.7814	1799.08	12.8136	309.191		0.00102051	12.6665	0	0	1.79851
0.00150301	145.455	74.0752	1788.56	14.1875	375.642		0.0010376	13.9469	0	0	2.25584
0.00152806	154.535	82.7527	1755.9	15.6605	448.217		0.00105469	15.0749	0	0	2.70214
0.00155311	163.553	91.8684	1706.3	17.2342	522.766		0.00107178	16.0288	0	0	3.13301
0.00157816	172.449	101.497	1640.73	18.9095	594.301		0.00108887	16.7899	0	0	3.54414
0.00160321	181.165	111.721	1558.37	20.6869	660.821		0.00110596	17.3431	0	0	3.93136
0.00162826	189.644	122.613	1461.4	22.5664	725.422		0.00112305	17.6769	0	0	4.29067
0.00165331	197.831	134.24	1356.8	24.5469	793.401		0.00114014	17.7844	0	0	4.61833
0.00167836	205.678	146.662	1252.38	26.6272	866.514		0.00115723	17.6638	0	0	4.91088
0.00170341	213.138	159.944	1151.77	28.805	941.004		0.00117432	17.3185	0	0	5.16523
0.00172846	220.171	174.155	1054.07	31.0778	1011.59		0.00119141	16.7575	0	0	5.37869
0.00175351	226.743	189.364	956.784	33.442	1075.23		0.0012085	15.996	0	0	5.549
0.00177856	232.824	205.619	858.387	35.8937	1129.95		0.00122559	15.0554	0	0	5.67442
0.00180361	238.394	222.932	759.25	38.4284	1172.99		0.00124268	13.9635	0	0	5.75376
0.00182866	243.436	241.264	661.677	41.0409	1202.76		0.00125977	12.7548	0	0	5.78642
0.00185371	247.942	260.535	569.715	43.7256	1221.2		0.00127686	11.47	0	0	5.77244
0.00187876	251.907	280.641	488.515	46.4765	1231.35		0.00129395	10.1566	0	0	5.71253
0.00190381	255.334	301.492	422.988	49.287	1232.86		0.00131104	8.86812	0	0	5.60811
0.00192886	258.232	323.029	376.249	52.1505	1222.33		0.00132813	7.6642	0	0	5.46134
0.00195391	260.613	345.241	348.374	55.0596	1198.57		0.00134521	6.61015	0.159105	0	5.27515
0.00197896	262.494	368.143	335.635	58.0073	1165.53		0.0013623	5.77649	0.504493	0	5.05323
0.00200401	263.896	391.742	330.826	60.9859	1129.13		0.00137939	5.23845	0.88379	0	4.80009
0.00202906	264.84	415.998	325.618	63.9881	1092.83		0.00139648	5.07537	1.2979	0	4.52103
0.00205411	265.352	440.774	314.318	67.0062	1057.12		0.00141357	5.36998	1.74765	0	4.22219
0.00207916	265.459	465.823	296.101	70.0329	1021.58		0.00143066	6.20766	2.23382	0	3.91049
0.00210421	265.188	490.784	273.589	73.0609	985.609		0.00144775	7.67562	2.75708	0	3.59364
0.00212926	264.565	515.22	249.968	76.083	947.238		0.00146484	9.86199	3.31806	0	3.28016
0.00215431	263.619	538.668	228.065	79.0926	902.859		0.00148193	12.8549	3.91729	0	2.97932
0.00217936	262.375	560.694	210.646	82.0833	849.952		0.00149902	16.7416	4.5552	0	2.70111
0.00220441	260.858	580.957	199.188	85.0489	790.561		0.00151611	21.6071	5.23214	2.09631	2.45623
0.00222946	259.092	599.237	192.031	87.984	731.163		0.0015332	27.5338	5.94839	5.16542	2.25602
0.00225451	257.099	615.461	185.13	90.8836	678.548		0.00155029	34.5997	6.7041	8.50891	2.11243
0.00227956	254.901	629.695	175.212	93.7431	635.564		0.00156738	42.878	7.49934	12.1318	2.03799
0.00230461	252.515	642.121	162.003	96.5587	599.63		0.00158447	52.4357	8.33407	16.0386	2.04567
0.00232966	249.959	652.983	147.848	99.3271	565.001		0.00160156	63.3328	9.20815	20.233	2.14891
0.00235471	247.25	662.527	136.004	102.046	527.753		0.00161865	75.6213	10.1213	24.7182	2.36149
0.00237976	244.401	670.918	129.014	104.712	488.644		0.00163574	89.3444	11.0733	29.4964	2.69747
0.00240481	241.425	678.167	127.331	107.326	450.588		0.00165283	104.536	12.0635	34.5694	3.17109
0.00242986	238.334	684.093	128.651	109.885	414.827		0.00166992	121.218	13.0914	39.938	3.79674
0.00245491	235.138	688.318	129.094	112.39	380.857		0.00168701	139.403	14.1564	45.6023	4.58881
0.00247996	231.848	690.335	125.988	114.841	348.531		0.0017041	159.092	15.2576	51.5616	5.56162
0.00250501	228.472	689.608	119.717	117.24	318.515		0.00172119	180.272	16.3942	57.8144	6.72934
0.00253006	225.019	685.709	112.658	119.587	291.348		0.00173828	202.919	17.5651	64.3585	8.10587
0.00255511	221.494	678.434	106.541	121.884	267.238		0.00175537	226.997	18.7691	71.1907	9.70477
0.00258016	217.906	667.865	101.159	124.134	246.51		0.00177246	252.455	20.0051	78.307	11.5391
0.00260521	214.261	654.363	95.2747	126.339	229.191		0.00178955	279.231	21.2718	85.7027	13.6215
0.00263026	210.563	638.489	88.1835	128.503	213.892		0.00180664	307.25	22.5676	93.3721	15.9638
0.00265531	206.819	620.889	80.3271	130.628	198.366		0.00182373	336.424	23.891	101.309	18.5771
0.00268036	203.033	602.17	72.8132	132.718	182.112		0.00184082	366.654	25.2404	109.505	21.4718
0.00270541	199.21	582.828	66.64	134.777	167.365		0.00185791	397.829	26.614	117.954	24.6571
0.00273046	195.352	563.221	62.3289	136.809	156.36		0.001875	429.827	28.01	126.646	28.1415
0.00275551	191.465	543.588	60.0261	138.816	148.368		0.00189209	462.516	29.4264	135.57	31.9322
0.00278056	187.552	524.087	59.6349	140.804	140.531		0.00190918	495.756	30.8613	144.718	36.0352
0.00280561	183.616	504.814	60.618	142.776	130.998		0.00192627	529.398	32.3124	154.077	40.4553
0.00283066	179.661	485.806	61.7176	144.737	120.254		0.00194336	563.286	33.7777	163.636	45.1959
0.00285571	175.69	467.026	61.3078	146.689	110.078		0.00196045	597.257	35.2549	173.382	50.2591
0.00288076	171.707	448.357	58.566	148.638	102.106		0.00197754	631.146	36.7416	183.301	55.6453
0.00290581	167.716	429.622	54.3863	150.587	96.765		0.00199463	664.783	38.2355	193.379	61.3538
0.00293086	163.721	410.637	50.7467	152.539	93.0017		0.00201172	697.996	39.7341	203.602	67.3821
0.00295591	159.726	391.274	48.9043	154.5	89.4166		0.00202881	730.613	41.235	213.954	73.7261
0.00298096	155.737	371.518	48.2572	156.472	85.4895		0.0020459	762.462	42.7356	224.42	80.3801
0.00300601	151.76	351.491	46.969	158.459	81.1724		0.00206299	793.374	44.2333	234.983	87.337
0.00303106	147.799	331.438	43.6092	160.464	76.1324		0.00208008	823.183	45.7256	245.627	94.5878
0.00305611	143.861	311.677	38.2908	162.492	70.4442		0.00209717	851.729	47.2099	256.333	102.122
0.00308116	139.954	292.542	32.4595	164.544	65.3924		0.00211426	878.858	48.6834	267.085	109.928
0.00310621	136.083	274.326	27.7022	166.624	62.5934		0.00213135	904.423	50.1437	277.863	117.991
0.00313126	132.257	257.238	24.6708	168.735	62.4881		0.00214844	928.286	51.588	288.651	126.297
0.00315631	128.482	241.395	22.9005	170.878	63.9866		0.00216553	950.32	53.0137	299.429	134.829
0.00318136	124.767	226.82	21.4987	173.056	65.3191		0.00218262	970.409	54.4183	310.178	143.569
0.00320641	121.118	213.457	20.1723	175.27	65.2458		0.00219971	988.448	55.7991	320.879	152.497
0.00323146	117.544	201.198	19.7575	177.521	63.8437		0.0022168	1004.35	57.1536	331.513	161.592
0.00325651	114.051	189.902	21.5002	179.809	62.1719		0.00223389	1018.02	58.4794	342.062	170.832
0.00328156	110.646	179.416	25.491	182.134	61.0352		0.00225098	1029.42	59.7739	352.505	180.195
0.00330661	107.335	169.6	29.9376	184.495	60.2128		0.00226807	1038.49	61.0348	362.824	189.656
0.00333166	104.126	160.339	32.3299	186.891	58.9114		0.00228516	1045.19	62.2598	373	199.19
0.00335671	101.024	151.558	31.4085	189.319	56.6101		0.00230225	1049.5	63.4466	383.013	208.77
0.00338176	98.034	143.226	27.9931	191.777	53.2982		0.00231934	1051.43	64.5931	392.845	218.371
0.00340681	95.1614	135.347	24.152	194.26	49.2152		0.00233643	1050.99	65.6973	402.478	227.965
0.00343186	92.4108	127.952	21.6887	196.763	44.705		0.00235352	1048.2	66.7571	411.894	237.524
0.00345691	89.7864	121.088	20.998	199.282	40.3102		0.00237061	1043.1	67.7707	421.074	247.02
0.00348196	87.2923	114.801	20.9534	201.81	36.7601		0.0023877	1035.75	68.7365	430.001	256.426
0.00350701	84.9321	109.127	20.0583	204.341	34.5928		0.00240479	1026.23	69.6527	438.659	265.713
0.00353206	82.7094	104.088	18.0133	206.866	33.6769		0.00242188	1014.6	70.518	447.032	274.853
0.00355711	80.6277	99.6854	16.1599	209.377	33.1873		0.00243896	1000.98	71.3309	455.102	283.818
0.00358216	78.6901	95.8953	16.3607	211.867	32.1377		0.00245605	985.454	72.0904	462.856	292.581
0.00360721	76.9002	92.6741	19.3837	214.325	30.0859		0.00247314	968.148	72.7953	470.278	301.115
0.00363226	75.2612	89.9639	24.0256	216.743	27.5171		0.00249023	949.184	73.4448	477.355	309.394
0.00365731	73.7769	87.7032	27.6562	219.11	25.4506		0.00250732	928.693	74.0382	484.073	317.393
0.00368236	72.451	85.8372	28.1315	221.417	24.4628		0.00252441	906.814	74.575	490.42	325.087
0.00370741	71.2875	84.3233	25.6625	223.654	24.1215		0.0025415	883.69	75.0547	496.385	332.454
0.00373246	70.2908	83.1296	22.671	225.811	23.4281		0.00255859	859.468	75.4773	501.957	339.47
0.00375752	69.4656	82.2275	21.5855	227.879	21.784		0.00257568	834.299	75.8426	507.125	346.116
0.00378257	68.8171	81.5807	22.8138	229.847	19.5621		0.00259277	808.334	76.1509	511.881	352.373
0.00380762	68.3508	81.1364	24.6976	231.707	17.7134		0.00260986	781.723	76.4025	516.217	358.222
0.00383267	68.0726	80.8202	25.0362	233.451	16.8013		0.00262695	754.616	76.598	520.125	363.649
0.00385772	67.9889	80.5369	22.6374	235.07	16.6127		0.00264404	727.162	76.7382	523.6	368.638
0.00388277	68.1065	80.1791	17.8867	236.556	16.7024		0.00266113	699.503	76.8241	526.636	373.179
0.00390782	68.4325	79.6395	12.2895	237.903	16.897		0.00267822	671.779	76.8566	529.23	377.26
0.00393287	68.9743	78.8281	7.51582	239.105	17.1331		0.00269531	644.124	76.8374	531.376	380.873
0.00395792	69.7395	77.6901	4.58752	240.156	17.1886		0.0027124	616.663	76.7677	533.075	384.012
0.00398297	70.736	76.2194	3.58694	241.051	16.79		0.00272949	589.516	76.6495	534.324	386.674
0.00400802	71.9715	74.4667	3.85613	241.786	15.8974		0.00274658	562.794	76.4847	535.123	388.855
0.00403307	73.4539	72.5373	4.47319	242.358	14.815		0.00276367	536.599	76.2753	535.474	390.556
0.00405812	75.1905	70.5792	4.8055	242.765	13.8764		0.00278076	511.023	76.0237	535.377	391.779
0.00408317	77.1887	68.7642	4.8546	243.004	12.9629		0.00279785	486.15	75.7325	534.837	392.529
0.00410822	79.455	67.265	5.08897	243.074	11.6324		0.00281494	462.053	75.4043	533.856	392.813
0.00413327	81.9953	66.2311	5.86132	242.975	9.80752		0.00283203	438.792	75.042	532.44	392.638
0.00415832	84.8149	65.7687	6.96618	242.707	7.94742		0.00284912	416.422	74.6486	530.594	392.015
0.00418337	87.9179	65.9241	7.76445	242.271	6.46425		0.00286621	394.982	74.2274	528.326	390.958
0.00420842	91.3074	66.6758	7.72272	241.669	5.34926		0.0028833	374.506	73.7818	525.643	389.48
0.00423347	94.9851	67.9351	6.87427	240.902	4.42844		0.00290039	355.014	73.3153	522.554	387.598
0.00425852	98.9515	69.5581	5.84338	239.973	3.66822		0.00291748	336.519	72.8317	519.067	385.331
0.00428357	103.206	71.3679	5.41433	238.885	3.14982		0.00293457	319.023	72.3347	515.194	382.697
0.00430862	107.745	73.1839	5.94267	237.642	2.91201		0.00295166	302.521	71.8283	510.946	379.719
0.00433367	112.565	74.8522	7.05478	236.247	2.88812		0.00296875	286.999	71.3168	506.335	376.419
0.00435872	117.66	76.2698	7.89612	234.705	2.95738		0.00298584	272.434	70.8042	501.372	372.822
0.00438377	123.022	77.3982	7.74734	233.02	3.02947		0.00300293	258.8	70.2949	496.072	368.952
0.00440882	128.642	78.2605	6.52639	231.197	3.07788		0.00302002	246.063	69.7934	490.449	364.837
0.00443387	134.508	78.9256	4.81406	229.241	3.12202		0.00303711	234.182	69.3042	484.518	360.502
0.00445892	140.609	79.4832	3.43886	227.158	3.19734		0.0030542	223.114	68.8319	478.292	355.978
0.00448397	146.928	80.0173	2.95481	224.952	3.31293		0.00307129	212.812	68.3812	471.79	351.291
0.00450902	153.45	80.5849	3.3346	222.63	3.41457		0.00308838	203.225	67.9568	465.025	346.471
0.00453407	160.155	81.2065	4.02168	220.197	3.39121		0.00310547	194.302	67.5634	458.016	341.549
0.00455912	167.025	81.8673	4.31409	217.659	3.13439		0.00312256	185.988	67.2059	450.779	336.552
0.00458417	174.037	82.528	3.84814	215.022	2.63545		0.00313965	178.23	66.8892	443.332	331.51
0.00460922	181.167	83.1381	2.80265	212.292	2.02324		0.00315674	170.974	66.6179	435.692	326.454
0.00463427	188.391	83.6494	1.65905	209.474	1.4569		0.00317383	164.166	66.3971	427.878	321.411
0.00465932	195.683	84.0222	0.797315	206.575	1.01302		0.00319092	157.757	66.2314	419.906	316.411
0.00468437	203.013	84.2268	0.311001	203.6	0.725003		0.00320801	151.695	66.1256	411.797	311.48
0.00470942	210.352	84.2396	0.0984519	200.555	0.657841		0.0032251	145.935	66.0846	403.567	306.647
0.00473447	217.671	84.0382	0.0252935	197.447	0.86088		0.00324219	140.432	66.1129	395.235	301.937
0.00475952	224.938	83.5988	0.0052737	194.28	1.2769		0.00325928	135.147	66.2152	386.819	297.374
0.00478457	232.12	82.8991	0.000892363	191.06	1.75584		0.00327637	130.042	66.396	378.338	292.984
0.00480962	239.186	81.9261	0.000122543	187.794	2.15128		0.00329346	125.086	66.6597	369.81	288.787
0.00483467	246.101	80.6862	1.3657e-05	184.487	2.36251		0.00331055	120.248	67.0106	361.252	284.806
0.00485972	252.834	79.2146	1.23522e-06	181.145	2.30605		0.00332764	115.506	67.453	352.682	281.059
0.00488477	259.351	77.5789	9.07999e-08	177.774	1.94299		0.00334473	110.838	67.9909	344.118	277.564
0.00490982	265.621	75.8747	8.26698e-09	174.379	1.36614		0.00336182	106.229	68.6282	335.576	274.338
0.00493487	271.613	74.2139	5.059e-08	170.967	0.785865		0.00337891	101.666	69.3687	327.073	271.394
0.00495992	277.297	72.7068	7.17386e-07	167.542	0.391584		0.003396	97.1416	70.2159	318.626	268.745
0.00498497	282.644	71.4418	8.30023e-06	164.111	0.262006		0.00341309	92.6516	71.1732	310.25	266.402
0.00501002	287.628	70.4678	7.79675e-05	160.68	0.394687		0.00343018	88.1948	72.2439	301.96	264.372
0.00503507	292.224	69.7826	0.000594744	157.254	0.730371		0.00344727	83.7735	73.4309	293.772	262.662
0.00506012	296.411	69.3291	0.00368577	153.84	1.10981		0.00346436	79.3928	74.737	285.699	261.278
0.00508517	300.167	69.002	0.0185709	150.443	1.2986		0.00348145	75.0602	76.1648	277.756	260.22
0.00511022	303.476	68.6629	0.0761693	147.068	1.1617		0.00349854	70.7853	77.7166	269.955	259.49
0.00513527	306.323	68.1612	0.254842	143.723	0.793884		0.00351563	66.5795	79.3944	262.308	259.086
0.00516032	308.696	67.3581	0.69787	140.412	0.414365		0.00353271	62.4552	81.2001	254.828	259.004
0.00518537	310.584	66.1456	1.57259	137.141	0.165161		0.0035498	58.426	83.1351	247.524	259.239
0.00521042	311.983	64.4614	2.93976	133.916	0.0502975		0.00356689	54.5059	85.2009	240.408	259.784
0.00523547	312.888	62.2945	4.61065	130.743	0.0120232		0.00358398	50.7089	87.3983	233.489	260.63
0.00526052	313.298	59.6849	6.15154	127.625	0.00440984		0.00360107	47.0488	89.7282	226.775	261.765
0.00528557	313.216	56.7179	7.08005	124.569	0.0121642		0.00361816	43.539	92.1909	220.274	263.177
0.00531062	312.645	53.5147	7.10455	121.579	0.0458681		0.00363525	40.1917	94.7865	213.994	264.852
0.00533567	311.592	50.2191	6.2652	118.659	0.134515		0.00365234	37.0181	97.515	207.941	266.775
0.00536072	310.068	46.9823	4.95707	115.814	0.301481		0.00366943	34.0278	100.376	202.121	268.927
0.00538577	308.084	43.9446	3.80183	113.048	0.52211		0.00368652	31.2289	103.368	196.537	271.292
0.00541082	305.653	41.2179	3.32614	110.364	0.721684		0.00370361	28.6276	106.491	191.194	273.85
0.00543587	302.792	38.8714	3.60134	107.765	0.859959		0.0037207	26.2281	109.743	186.096	276.58
0.00546092	299.518	36.9254	4.16074	105.253	0.99608		0.00373779	24.0327	113.122	181.244	279.461
0.00548597	295.851	35.3528	4.34208	102.832	1.18941		0.00375488	22.0414	116.627	176.64	282.472
0.00551102	291.811	34.0898	3.80021	100.501	1.35046		0.00377197	20.2523	120.255	172.285	285.588
0.00553607	287.422	33.0519	2.72443	98.2633	1.3033		0.00378906	18.6614	124.004	168.178	288.789
0.00556112	282.705	32.1507	1.58922	96.1189	1.01261		0.00380615	17.2627	127.87	164.319	292.049
0.00558617	277.686	31.3081	0.752881	94.068	0.653446		0.00382324	16.0482	131.85	160.707	295.345
0.00561122	272.389	30.4648	0.289567	92.1105	0.440041		0.00384033	15.0083	135.941	157.339	298.654
0.00563627	266.838	29.5832	0.0907827	90.2459	0.446155		0.00385742	14.1318	140.139	154.213	301.951
0.00566132	261.06	28.645	0.0256189	88.4729	0.576461		0.00387451	13.4062	144.44	151.324	305.214
0.00568637	255.08	27.6469	0.0189054	86.7904	0.660627		0.0038916	12.8177	148.84	148.669	308.419
0.00571142	248.923	26.5949	0.0606736	85.1964	0.592545		0.00390869	12.3515	153.334	146.242	311.544
0.00573647	242.614	25.5014	0.205078	83.6891	0.405708		0.00392578	11.9924	157.917	144.039	314.566
0.00576152	236.178	24.383	0.569342	82.2659	0.211116		0.00394287	11.7244	162.583	142.052	317.465
0.00578657	229.638	23.2617	1.28338	80.9246	0.0834285		0.00395996	11.5317	167.328	140.277	320.218
0.00581162	223.018	22.1655	2.34782	79.6622	0.0250342		0.00397705	11.3981	172.146	138.705	322.808
0.00583667	216.339	21.1288	3.48574	78.476	0.0057039		0.00399414	11.3082	177.031	137.329	325.215
0.00586172	209.623	20.1891	4.19997	77.363	0.000986789		0.00401123	11.2467	181.976	136.142	327.422
0.00588677	202.89	19.3809	4.10694	76.3202	0.000129626		0.00402832	11.1992	186.977	135.134	329.412
0.00591182	196.159	18.7275	3.25919	75.3446	1.29293e-05		0.00404541	11.1525	192.025	134.297	331.171
0.00593687	189.448	18.2325	2.09904	74.4331	9.79205e-07		0.0040625	11.0942	197.115	133.623	332.684
0.00596192	182.774	17.8759	1.09712	73.5829	5.63102e-08		0.00407959	11.0134	202.239	133.102	333.939
0.00598697	176.152	17.6157	0.465379	72.791	2.45876e-09		0.00409668	10.9006	207.391	132.724	334.926
0.00601202	169.598	17.3969	0.160207	72.0546	8.15191e-11		0.00411377	10.7477	212.564	132.48	335.635
0.00603707	163.123	17.1641	0.0447583	71.3711	2.05219e-12		0.00413086	10.5483	217.75	132.36	336.057
0.00606212	156.742	16.8761	0.0101482	70.738	3.92277e-14		0.00414795	10.2979	222.942	132.353	336.187
0.00608717	150.465	16.516	0.00186733	70.153	5.69353e-16		0.00416504	9.99326	228.133	132.451	336.02
0.00611222	144.303	16.095	0.000278854	69.614	6.2746e-18		0.00418213	9.63312	233.315	132.641	335.551
0.00613727	138.265	15.6492	3.37949e-05	69.1189	5.25056e-20		0.00419922	9.21773	238.481	132.915	334.78
0.00616232	132.36	15.2303	3.32389e-06	68.6662	3.33611e-22		0.00421631	8.74891	243.622	133.262	333.706
0.00618737	126.596	14.8929	2.65315e-07	68.2543	1.6095e-24		0.0042334	8.22996	248.732	133.672	332.331
0.00621242	120.979	14.6829	1.71869e-08	67.8819	5.89598e-27		0.00425049	7.66554	253.803	134.134	330.656
0.00623747	115.516	14.6267	9.03555e-10	67.548	1.63997e-29		0.00426758	7.06153	258.826	134.64	328.685
0.00626253	110.211	14.7267	3.85506e-11	67.2519	3.58306e-32		0.00428467	6.42487	263.796	135.179	326.425
0.00628758	105.07	14.9604	1.33484e-12	66.9929	6.54144e-31		0.00430176	5.76338	268.703	135.741	323.881
0.00631263	100.096	15.2849	3.75099e-14	66.7708	2.71998e-28		0.00431885	5.08562	273.541	136.317	321.062
0.00633768	95.2924	15.6456	8.55428e-16	66.5854	8.58835e-26		0.00433594	4.40065	278.302	136.898	317.976
0.00636273	90.6607	15.985	1.58322e-17	66.437	2.05906e-23		0.00435303	3.71786	282.979	137.475	314.634
0.00638778	86.2026	16.2523	2.37805e-19	66.3258	3.74839e-21		0.00437012	3.04677	287.564	138.039	311.046
0.00641283	81.9187	16.4098	2.89881e-21	66.2523	5.18125e-19		0.00438721	2.39684	292.051	138.582	307.226
0.00643788	77.8089	16.4364	2.86773e-23	66.2172	5.438e-17		0.0044043	1.77727	296.432	139.096	303.185
0.00646293	73.8721	16.3303	2.30238e-25	66.2214	4.33371e-15		0.00442139	1.19682	300.702	139.574	298.937
0.00648798	70.1069	16.1092	1.50016e-27	66.2658	2.62238e-13		0.00443848	0.663631	304.852	140.008	294.497
0.00651303	66.5108	15.8093	7.93264e-30	66.3515	1.20488e-11		0.00445557	0.185096	308.877	140.391	289.879
0.00653808	63.081	15.4836	3.40423e-32	66.4796	4.2035e-10		0.00447266	0	312.77	140.716	285.099
0.00656313	59.8139	15.1953	1.1856e-34	66.6513	1.11351e-08		0.00448975	0	316.526	140.979	280.173
0.00658818	56.7053	15.0084	3.35105e-37	66.8677	2.23969e-07		0.00450684	0	320.139	141.172	275.116
0.00661323	53.7508	14.9765	7.68675e-40	67.1299	3.42058e-06		0.00452393	0	323.603	141.291	269.945
0.00663828	50.9455	15.1316	1.43095e-42	67.4391	3.96667e-05		0.00454102	0	326.912	141.332	264.675
0.00666333	48.284	15.477	2.16186e-45	67.7961	0.000349275		0.00455811	0	330.062	141.289	259.323
0.00668838	45.7609	15.9858	2.65063e-48	68.2018	0.0023352		0.0045752	0	333.049	141.16	253.906
0.00671343	43.3706	16.6056	2.6375e-51	68.6569	0.0118549		0.00459229	0	335.866	140.94	248.439
0.00673848	41.1075	17.2667	2.12989e-54	69.1619	0.0456966		0.00460938	0	338.512	140.626	242.937
0.00676353	38.9657	17.8929	1.39586e-57	69.7169	0.133748		0.00462646	0	340.981	140.218	237.417
0.00678858	36.9397	18.4122	4.57997e-60	70.3221	0.297238		0.00464355	0	343.269	139.711	231.893
0.00681363	35.024	18.7667	6.89772e-57	70.9771	0.50158		0.00466064	0	345.375	139.105	226.38
0.00683868	33.2131	18.9206	1.00618e-53	71.6814	0.642719		0.00467773	0.298865	347.295	138.399	220.892
0.00686373	31.502	18.8658	1.19115e-50	72.4342	0.625704		0.00469482	0.730971	349.025	137.592	215.442
0.00688878	29.8855	18.6238	1.1444e-47	73.2344	0.464857		0.00471191	1.19274	350.565	136.684	210.042
0.00691383	28.3591	18.2444	8.92297e-45	74.0804	0.273632		0.004729	1.67498	351.913	135.674	204.705
0.00693888	26.9182	17.7983	5.64627e-42	74.9706	0.164344		0.00474609	2.16818	353.066	134.564	199.443
0.00696393	25.5586	17.3677	2.89957e-39	75.9029	0.187766		0.00476318	2.66272	354.023	133.355	194.264
0.00698898	24.2762	17.0336	1.20844e-36	76.8751	0.333957		0.00478027	3.14905	354.785	132.047	189.181
0.00701403	23.0673	16.864	4.08732e-34	77.8846	0.52962		0.00479736	3.6178	355.35	130.643	184.2
0.00703908	21.9283	16.9024	1.12195e-31	78.9285	0.651133		0.00481445	4.05998	355.718	129.145	179.331
0.00706413	20.8557	17.1614	2.49934e-29	80.0039	0.609314		0.00483154	4.46713	355.89	127.555	174.58
0.00708918	19.8463	17.6191	4.51856e-27	81.1075	0.43306		0.00484863	4.83146	355.866	125.875	169.953
0.00711423	18.897	18.2211	6.6297e-25	82.2361	0.233714		0.00486572	5.14595	355.647	124.109	165.457
0.00713928	18.0047	18.8887	7.89421e-23	83.3861	0.0957719		0.00488281	5.40452	355.235	122.261	161.096
0.00716433	17.1665	19.5301	7.62858e-21	84.554	0.0297993		0.0048999	5.6021	354.631	120.332	156.873
0.00718938	16.3795	20.0556	5.98273e-19	85.7362	0.00704029		0.00491699	5.73468	353.837	118.329	152.792
0.00721443	15.641	20.3914	3.80781e-17	86.9291	0.00126296		0.00493408	5.79945	352.856	116.253	148.855
0.00723948	14.9483	20.4906	1.96685e-15	88.129	0.00017203		0.00495117	5.79477	351.69	114.11	145.063
0.00726453	14.2986	20.3397	8.24494e-14	89.3322	1.77923e-05		0.00496826	5.72021	350.342	111.904	141.417
0.00728958	13.6894	19.958	2.80494e-12	90.5354	1.39727e-06		0.00498535	5.57658	348.816	109.64	137.917
0.00731463	13.118	19.3942	7.74429e-11	91.7349	8.35819e-08		0.00500244	5.36589	347.116	107.321	134.561
0.00733968	12.5819	18.7182	1.73524e-09	92.9274	1.10378e-08		0.00501953	5.09127	345.244	104.953	131.349
0.00736473	12.0788	18.0117	3.15542e-08	94.1095	1.51809e-07		0.00503662	4.757	343.207	102.541	128.279
0.00738978	11.6061	17.3583	4.65667e-07	95.2781	2.40441e-06		0.00505371	4.36834	341.007	100.089	125.349
0.00741483	11.1618	16.8317	5.57717e-06	96.43	2.89404e-05		0.0050708	3.93148	338.65	97.6027	122.554
0.00743988	10.7435	16.4848	5.42091e-05	97.5621	0.000264494		0.00508789	3.45345	336.141	95.0866	119.893
0.00746493	10.3492	16.3389	0.000427614	98.6716	0.00183545		0.00510498	2.94193	333.485	92.5459	117.36
0.00748998	9.97693	16.3781	0.00273748	99.7556	0.00967128		0.00512207	2.40519	330.687	89.9855	114.952
0.00751503	9.62493	16.5502	0.0142224	100.811	0.0386937		0.00513916	1.8519	327.754	87.4104	112.664
0.00754008	9.29149	16.7765	0.0599669	101.836	0.117547		0.00515625	1.29099	324.692	84.8254	110.492
0.00756513	8.97508	16.9694	0.205198	102.827	0.271144		0.00517334	0.731503	321.505	82.2354	108.43
0.00759018	8.6743	17.0532	0.569841	103.781	0.4749		0.00519043	0.182442	318.202	79.6451	106.474
0.00761523	8.3879	16.9817	1.28427	104.696	0.631568		0.00520752	0	314.787	77.0591	104.617
0.00764028	8.11475	16.7473	2.34897	105.57	0.637753		0.00522461	0	311.268	74.4821	102.855
0.00766533	7.85388	16.3776	3.48673	106.399	0.488991		0.0052417	0	307.652	71.9183	101.183
0.00769038	7.60443	15.9234	4.20031	107.182	0.284684		0.00525879	0	303.945	69.3722	99.5949
0.00771543	7.36564	15.4405	4.10643	107.915	0.125847		0.00527588	0	300.155	66.8478	98.0853
0.00774048	7.13691	14.9736	3.25812	108.597	0.0422411		0.00529297	0	296.287	64.3491	96.6493
0.00776553	6.91767	14.5474	2.09793	109.224	0.0107657		0.00531006	0	292.35	61.8799	95.2818
0.00779058	6.70749	14.1654	1.09631	109.795	0.00208338		0.00532715	0	288.351	59.4439	93.9777
0.00781563	6.50599	13.8154	0.464942	110.306	0.000306131		0.00534424	0	284.296	57.0445	92.7323
0.00784068	6.31286	13.4786	0.160023	110.756	3.41555e-05		0.00536133	0	280.193	54.6849	91.541
0.00786573	6.12784	13.1373	0.044698	111.142	2.89354e-06		0.00537842	0	276.049	52.3683	90.3994
0.00789078	5.95072	12.7784	0.0101324	111.462	1.86129e-07		0.00539551	0	271.871	50.0974	89.3034
0.00791583	5.78131	12.3943	0.00186406	111.715	9.09105e-09		0.0054126	0	267.667	47.875	88.2492
0.00794088	5.61947	11.9809	0.000278308	111.898	3.37154e-10		0.00542969	0	263.443	45.7036	87.2331
0.00796593	5.46505	11.5365	3.37219e-05	112.01	9.49421e-12		0.00544678	0	259.206	43.5853	86.2516
0.00799098	5.31793	11.0619	3.31603e-06	112.049	2.03004e-13		0.00546387	0	254.964	41.5222	85.3019
0.00801603	5.17798	10.5629	2.64634e-07	112.013	3.29583e-15		0.00548096	0	250.723	39.5162	84.3809
0.00804108	5.04508	10.0523	1.71393e-08	111.902	4.06293e-17		0.00549805	0	246.49	37.5688	83.4862
0.00806613	4.9191	9.55104	9.00867e-10	111.714	3.80304e-19		0.00551514	0	242.271	35.6816	82.6155
0.00809118	4.79989	9.08595	3.84281e-11	111.45	2.70294e-21		0.00553223	0	238.074	33.8556	81.7668
0.00811623	4.68732	8.68466	1.33032e-12	111.107	1.45867e-23		0.00554932	0.156458	233.904	32.092	80.9383
0.00814128	4.58121	8.36881	3.73754e-14	110.686	5.97714e-26		0.00556641	0.65878	229.767	30.3916	80.1284
0.00816633	4.4814	8.14786	8.52188e-16	110.187	1.85971e-28		0.0055835	1.16225	225.67	28.7551	79.3359
0.00819138	4.38771	8.0155	1.5769e-17	109.61	4.39351e-31		0.00560059	1.65811	221.618	27.1828	78.5597
0.00821643	4.29992	7.95002	2.36807e-19	108.956	7.88121e-34		0.00561768	2.13777	217.617	25.6751	77.7989
0.00824148	4.21782	7.9181	2.88606e-21	108.224	1.07347e-36		0.00563477	2.5929	213.672	24.2321	77.0527
0.00826653	4.14119	7.88117	2.85454e-23	107.417	1.1102e-39		0.00565186	3.01559	209.789	22.8538	76.3207
0.00829158	4.06975	7.80228	2.29132e-25	106.536	8.71824e-43		0.00566895	3.3985	205.972	21.5399	75.6024
0.00831663	4.00325	7.65206	1.49265e-27	105.582	5.19842e-46		0.00568604	3.73491	202.227	20.2901	74.8975
0.00834168	3.94138	7.41298	7.89132e-30	104.558	2.35358e-49		0.00570313	4.01891	198.557	19.1039	74.206
0.00836673	3.8838	7.08149	3.3858e-32	103.466	8.09099e-53		0.00572021	4.24544	194.966	17.9808	73.5276
0.00839178	3.83018	6.66855	1.17895e-34	102.308	2.11198e-56		0.0057373	4.41039	191.46	16.9199	72.8623
0.00841683	3.78011	6.1985	3.33155e-37	101.088	4.18593e-60		0.00575439	4.51066	188.041	15.9205	72.2103
0.00844188	3.73317	5.70672	7.64046e-40	99.809	6.29956e-64		0.00577148	4.54419	184.712	14.9816	71.5715
0.00846693	3.68889	5.23579	1.42204e-42	98.4753	7.19853e-68		0.00578857	4.51003	181.478	14.1021	70.9459
0.00849198	3.64678	4.8304	2.14796e-45	97.0906	6.24586e-72		0.00580566	4.40832	178.341	13.2809	70.3337
0.00851703	3.6063	4.53131	2.63306e-48	95.6596	4.11487e-76		0.00582275	4.24028	175.303	12.5169	69.7348
0.00854208	3.56689	4.3692	2.61948e-51	94.1869	2.05843e-80		0.00583984	4.00821	172.367	11.8087	69.1493
0.00856713	3.52796	4.35956	2.1149e-54	92.6773	7.8186e-85		0.00585693	3.71544	169.534	11.155	68.577
0.00859218	3.48893	4.49973	1.38575e-57	91.1362	2.25496e-89		0.00587402	3.36628	166.807	10.5545	68.0178
0.00861723	3.44919	4.76886	7.36888e-61	89.5689	4.93813e-94		0.00589111	2.96591	164.187	10.0058	67.4716
0.00864228	3.40817	5.13109	3.18007e-64	87.9806	8.21112e-99		0.0059082	2.52034	161.675	9.5074	66.938
0.00866733	3.36532	5.54138	1.11376e-67	86.3769	1.03671e-103		0.00592529	2.0363	159.272	9.05784	66.4166
0.00869238	3.32014	5.95288	3.1657e-71	84.7633	9.93864e-109		0.00594238	1.52111	156.978	8.65565	65.907
0.00871743	3.2722	6.32448	7.30242e-75	83.1451	7.23456e-114		0.00595947	0.982572	154.794	8.29935	65.4086
0.00874248	3.22116	6.6266	1.36705e-78	81.5276	3.99864e-119		0.00597656	0.428846	152.72	7.98743	64.9206
0.00876754	3.16676	6.84407	2.07693e-82	79.9157	1.67814e-124		0.00599365	0	150.756	7.71841	64.4425
0.00879259	3.10889	6.97531	2.56083e-86	78.3144	5.34759e-130		0.00601074	0	148.9	7.49081	63.9731
0.00881764	3.04755	7.02827	2.56247e-90	76.7279	1.29391e-135		0.00602783	0	147.153	7.30318	63.5117
0.00884269	2.98286	7.01459	2.08093e-94	75.1606	2.3772e-141		0.00604492	0	145.513	7.15407	63.057
0.00886774	2.91512	6.94416	1.37144e-98	73.616	3.3162e-147		0.00606201	0	143.98	7.04206	62.608
0.00889279	2.84474	6.82192	7.33527e-103	72.0975	3.51263e-153		0.0060791	0	142.55	6.96577	62.1634
0.00891784	2.77228	6.64795	3.18402e-107	70.6078	2.82513e-159		0.00609619	0	141.224	6.92385	61.7219
0.00894289	2.69843	6.42036	1.12165e-111	69.1495	1.72528e-165		0.00611328	0	139.998	6.91498	61.2822
0.00896794	2.62399	6.13972	3.20669e-116	67.7242	8.00013e-172		0.00613037	0	138.87	6.93788	60.8428
0.00899299	2.54985	5.81289	7.44007e-121	66.3335	2.81676e-178		0.00614746	0	137.839	6.99132	60.4023
0.00901804	2.47699	5.45488	1.40094e-125	64.9783	7.53037e-185		0.00616455	0	136.902	7.0741	59.9592
0.00904309	2.40645	5.08791	2.14082e-130	63.659	1.52862e-191		0.00618164	0	136.055	7.18506	59.5121
0.00906814	2.33928	4.73809	2.65498e-135	62.3759	2.35611e-198		0.00619873	0	135.296	7.3231	59.0594
0.00909319	2.27655	4.43105	2.67217e-140	61.1284	2.75746e-205		0.00621582	0	134.621	7.48716	58.5997
0.00911824	2.21929	4.18782	2.18266e-145	59.9161	2.4504e-212		0.00623291	0	134.029	7.67621	58.1316
0.00914329	2.1685	4.0223	1.44687e-150	58.738	1.65341e-219		0.00625	0	133.514	7.88927	57.6536
0.00916834	2.12508	3.94064	7.78383e-156	57.5928	8.47106e-227		0.00626709	0	133.073	8.12541	57.1644
0.00919339	2.08987	3.94208	3.39842e-161	56.4792	3.29542e-234		0.00628418	0	132.703	8.38374	56.6627
0.00921844	2.06355	4.02053	1.20415e-166	55.3955	9.73418e-242		0.00630127	0	132.401	8.6634	56.1474
0.00924349	2.04669	4.16561	3.46263e-172	54.34	2.18325e-249		0.00631836	0	132.161	8.96356	55.6174
0.00926854	2.03972	4.36317	8.08072e-178	53.3109	3.71811e-257		0.00633545	0	131.98	9.28343	55.0716
0.00929359	2.04289	4.59516	1.58773e-183	52.3063	4.80791e-265		0.00635254	0	131.855	9.62228	54.5092
0.00931864	2.0563	4.8399	3.18526e-179	51.3243	4.72069e-273		0.00636963	0	131.78	9.97935	53.9294
0.00934369	2.07988	5.07317	1.4371e-173	50.3631	9.26678e-277		0.00638672	0	131.752	10.354	53.3316
0.00936874	2.11338	5.27064	5.26196e-168	49.4208	1.0706e-268		0.00640381	0	131.767	10.7454	52.7153
0.00939379	2.1564	5.41109	1.56361e-162	48.4957	9.39193e-261		0.0064209	0	131.82	11.1531	52.0802
0.00941884	2.2084	5.47975	3.77078e-157	47.5861	6.25603e-253		0.00643799	0	131.908	11.5762	51.426
0.00944389	2.26868	5.47107	7.37996e-152	46.6903	3.16416e-245		0.00645508	0.349935	132.025	12.0143	50.7528
0.00946894	2.33641	5.39016	1.17219e-146	45.8069	1.21516e-237		0.00647217	0.833305	132.168	12.4666	50.0606
0.00949399	2.41067	5.25274	1.51098e-141	44.9345	3.54341e-230		0.00648926	1.29433	132.333	12.9326	49.3497
0.00951904	2.49044	5.08353	1.58068e-136	44.072	7.84561e-223		0.00650635	1.72604	132.515	13.4116	48.6205
0.00954409	2.57463	4.91314	1.34198e-131	43.2181	1.319e-215		0.00652344	2.122	132.71	13.903	47.8736
0.00956914	2.66211	4.77361	9.24638e-127	42.372	1.68376e-208		0.00654053	2.47638	132.915	14.4061	47.1097
0.00959419	2.75173	4.69313	5.17031e-122	41.5327	1.63204e-201		0.00655762	2.78403	133.124	14.9203	46.3296
0.00961924	2.84233	4.69087	2.34629e-117	40.6997	1.20115e-194		0.00657471	3.04061	133.335	15.4449	45.5343
0.00964429	2.93279	4.77299	8.64106e-113	39.8723	6.7124e-188		0.0065918	3.24259	133.544	15.9793	44.7249
0.00966934	3.02203	4.93098	2.58269e-108	39.0503	2.84822e-181		0.00660889	3.38733	133.746	16.5227	43.9026
0.00969439	3.10903	5.143	6.26468e-104	38.2332	9.17665e-175		0.00662598	3.47312	133.938	17.0744	43.0688
0.00971944	3.19287	5.37818	1.23323e-99	37.421	2.24497e-168		0.00664307	3.49916	134.117	17.6337	42.2249
0.00974449	3.27272	5.6029	1.97021e-95	36.6136	4.17015e-162		0.00666016	3.46561	134.279	18.1997	41.3724
0.00976954	3.34785	5.78771	2.55446e-91	35.8113	5.88177e-156		0.00667725	3.37354	134.421	18.7718	40.5129
0.00979459	3.41769	5.91279	2.68786e-87	35.0143	6.29911e-150		0.00669434	3.22493	134.54	19.349	39.648
0.00981964	3.48177	5.97056	2.29527e-83	34.2229	5.12231e-144		0.00671143	3.02261	134.632	19.9304	38.7794
0.00984469	3.53976	5.96478	1.59068e-79	33.4377	3.16277e-138		0.00672852	2.77023	134.696	20.5152	37.9089
0.00986974	3.59146	5.90649	8.94646e-76	32.6591	1.48281e-132		0.00674561	2.47215	134.727	21.1025	37.0382
0.00989479	3.6368	5.80852	4.08357e-72	31.888	5.27858e-127		0.0067627	2.13342	134.724	21.6912	36.169
0.00991984	3.67583	5.68065	1.51269e-68	31.125	1.42681e-121		0.00677979	1.75965	134.684	22.2804	35.3032
0.00994489	3.70871	5.52696	4.54757e-65	30.3709	2.92838e-116		0.00679688	1.35694	134.606	22.8689	34.4423
0.00996994	3.73569	5.34612	1.1095e-61	29.6266	4.56358e-111		0.00681396	0.931765	134.486	23.4559	33.5881
0.00999499	3.75711	5.13395	2.19685e-58	28.8929	5.40005e-106		0.00683105	0.490856	134.323	24.0401	32.7423
0.01002	3.77337	4.88703	3.53013e-55	28.1708	4.85184e-101		0.00684814	0.0411184	134.115	24.6204	31.9064
0.0100451	3.78492	4.60586	4.60364e-52	27.4611	3.31001e-96		0.00686523	0	133.862	25.1956	31.0819
0.0100701	3.79225	4.29683	4.87228e-49	26.7646	1.71462e-91		0.00688232	0	133.56	25.7647	30.2703
0.0100952	3.79586	3.97266	4.18489e-46	26.0823	6.74406e-87		0.00689941	0	133.21	26.3263	29.4728
0.0101202	3.79624	3.65149	2.91713e-43	25.4148	2.01414e-82		0.0069165	0	132.81	26.8792	28.6908
0.0101453	3.79387	3.35479	1.65025e-40	24.7629	4.56746e-78		0.00693359	0	132.359	27.4222	27.9252
0.0101703	3.7892	3.10412	7.57638e-38	24.1271	7.86454e-74		0.00695068	0	131.857	27.9541	27.1772
0.0101954	3.78263	2.91707	2.8229e-35	23.5081	1.02822e-69		0.00696777	0	131.302	28.4735	26.4476
0.0102204	3.77449	2.80291	8.53588e-33	22.9061	1.02075e-65		0.00698486	0	130.696	28.9793	25.7371
0.0102455	3.76507	2.7593	2.0947e-30	22.3216	7.69417e-62		0.00700195	0	130.037	29.47	25.0463
0.0102705	3.75458	2.77124	4.17173e-28	21.7547	4.40374e-58		0.00701904	0	129.326	29.9445	24.3758
0.0102956	3.74316	2.81354	6.74266e-26	21.2054	1.9138e-54		0.00703613	0	128.563	30.4014	23.7259
0.0103206	3.73087	2.85657	8.84435e-24	20.6737	6.3152e-51		0.00705322	0	127.748	30.8396	23.0967
0.0103457	3.71771	2.87384	9.41502e-22	20.1595	1.58231e-47		0.00707031	0	126.882	31.2577	22.4884
0.0103707	3.70361	2.84916	8.13387e-20	19.6623	3.01032e-44		0.0070874	0	125.964	31.6546	21.9008
0.0103958	3.68845	2.78076	5.70286e-18	19.1819	4.34859e-41		0.00710449	0	124.997	32.0291	21.3339
0.0104208	3.67205	2.6813	3.24496e-16	18.7177	4.76979e-38		0.00712158	0	123.981	32.3799	20.7872
0.0104459	3.65421	2.57378	1.49846e-14	18.2691	3.97251e-35		0.00713867	0	122.917	32.7061	20.2604
0.0104709	3.6347	2.48523	5.61569e-13	17.8355	2.51215e-32		0.00715576	0	121.806	33.0064	19.7529
0.010496	3.61331	2.44021	1.70797e-11	17.416	1.20627e-29		0.00717285	0	120.649	33.2799	19.2641
0.010521	3.5898	2.45586	4.21578e-10	17.0099	4.39799e-27		0.00718994	0	119.449	33.5255	18.7932
0.0105461	3.56398	2.53926	8.44494e-09	16.6163	1.21753e-24		0.00720703	0	118.206	33.7424	18.3395
0.0105711	3.53568	2.68691	1.37289e-07	16.2343	2.55931e-22		0.00722412	0	116.921	33.9296	17.9019
0.0105962	3.5048	2.88568	1.81131e-06	15.8632	4.08489e-20		0.00724121	0	115.598	34.0864	17.4795
0.0106212	3.47128	3.11481	1.93942e-05	15.5019	4.95053e-18		0.0072583	0	114.237	34.2119	17.0714
0.0106463	3.43513	3.3489	0.000168528	15.1497	4.55554e-16		0.00727539	0	112.841	34.3056	16.6764
0.0106713	3.39643	3.56167	0.00118848	14.8057	3.18304e-14		0.00729248	0	111.412	34.3669	16.2935
0.0106964	3.35532	3.73032	0.00680194	14.4692	1.68873e-12		0.00730957	0	109.951	34.3951	15.9216
0.0107214	3.31203	3.83979	0.0315932	14.1395	6.80288e-11		0.00732666	0	108.46	34.39	15.5595
0.0107465	3.26683	3.88578	0.11909	13.816	2.08085e-09		0.00734375	0	106.943	34.3511	15.2061
0.0107715	3.22005	3.87566	0.364314	13.4981	4.83286e-08		0.00736084	0.215451	105.4	34.2783	14.8603
0.0107966	3.17207	3.82669	0.904476	13.1853	8.5228e-07		0.00737793	0.466932	103.835	34.1713	14.521
0.0108216	3.1233	3.76185	1.82238	12.8774	1.14124e-05		0.00739502	0.687855	102.249	34.03	14.1873
0.0108467	3.07414	3.70417	2.9799	12.574	0.000116034		0.00741211	0.874774	100.645	33.8545	13.858
0.0108717	3.02503	3.67119	3.95443	12.2749	0.000895795		0.0074292	1.02486	99.0248	33.645	13.5323
0.0108968	2.97636	3.67078	4.2588	11.98	0.00525107		0.00744629	1.13594	97.3913	33.4015	13.2093
0.0109218	2.92853	3.69967	3.7223	11.6894	0.0233723		0.00746338	1.20653	95.7466	33.1245	12.8882
0.0109469	2.88185	3.74505	2.64031	11.4031	0.0789898		0.00748047	1.23587	94.0929	32.8144	12.5683
0.0109719	2.83663	3.78879	1.51991	11.1212	0.202701		0.00749756	1.22388	92.4325	32.4715	12.2489
0.010997	2.79306	3.81334	0.710073	10.8438	0.394962		0.00751465	1.17119	90.7678	32.0967	11.9296
0.011022	2.7513	3.80715	0.269221	10.5713	0.584347		0.00753174	1.07914	89.1009	31.6904	11.6098
0.0110471	2.71143	3.7681	0.0828387	10.3038	0.656449		0.00754883	0.949691	87.4341	31.2536	11.2892
0.0110721	2.67344	3.70347	0.0206861	10.0416	0.559946		0.00756592	0.785434	85.7696	30.7871	10.9675
0.0110972	2.63725	3.62656	0.00419223	9.78488	0.362666		0.00758301	0.589521	84.1095	30.2918	10.6447
0.0111222	2.6027	3.55127	0.000689495	9.53399	0.178354		0.0076001	0.365608	82.4558	29.7688	10.3207
0.0111473	2.56959	3.48682	9.20318e-05	9.28911	0.0665998		0.00761719	0.117788	80.8106	29.2193	9.99548
0.0111723	2.53764	3.43486	9.9693e-06	9.05041	0.0188833		0.00763428	0	79.176	28.6444	9.66928
0.0111974	2.50653	3.38981	8.7642e-07	8.81802	0.00406537		0.00765137	0	77.5537	28.0454	9.34235
0.0112224	2.47589	3.34209	6.25287e-08	8.59205	0.000664563		0.00766846	0	75.9456	27.4237	9.01503
0.0112475	2.44536	3.28246	3.62049e-09	8.3725	8.24874e-05		0.00768555	0	74.3535	26.7806	8.68775
0.0112725	2.41455	3.20524	1.70128e-10	8.15935	7.77417e-06		0.00770264	0	72.7791	26.1178	8.36104
0.0112976	2.38306	3.10936	6.48791e-12	7.95252	5.56335e-07		0.00771973	0	71.2239	25.4366	8.0355
0.0113226	2.35054	2.99704	2.00796e-13	7.75187	3.02296e-08		0.00773682	0	69.6896	24.7386	7.71178
0.0113477	2.31662	2.87157	5.0434e-15	7.5572	1.24723e-09		0.00775391	0	68.1775	24.0256	7.39062
0.0113727	2.28102	2.73559	1.02805e-16	7.36828	3.90726e-11		0.007771	0	66.6891	23.2991	7.07279
0.0113978	2.24347	2.5913	1.70068e-18	7.18486	9.29427e-13		0.00778809	0	65.2255	22.5609	6.75911
0.0114228	2.20376	2.44234	2.28325e-20	7.00664	1.6787e-14		0.00780518	0	63.7879	21.8126	6.45044
0.0114479	2.16173	2.29658	2.48774e-22	6.83333	2.30221e-16		0.00782227	0	62.3775	21.056	6.14766
0.0114729	2.11731	2.16805	2.19976e-24	6.66465	2.39736e-18		0.00783936	0	60.9953	20.2929	5.85166
0.011498	2.07044	2.07684	1.57858e-26	6.5003	1.89556e-20		0.00785645	0	59.642	19.525	5.56335
0.011523	2.02117	2.04627	9.19347e-29	6.34002	1.13803e-22		0.00787354	0	58.3185	18.7541	5.2836
0.0115481	1.96957	2.09767	4.34522e-31	6.18361	5.18786e-25		0.00789063	0	57.0256	17.982	5.01331
0.0115731	1.91576	2.24416	1.66673e-33	6.03086	1.79571e-27		0.00790771	0	55.7638	17.2103	4.75333
0.0115982	1.85993	2.48503	5.18845e-36	5.88165	4.71956e-30		0.0079248	0	54.5337	16.4409	4.50447
0.0116232	1.80228	2.80255	1.31078e-38	5.73589	9.41847e-33		0.00794189	0	53.3357	15.6753	4.26751
0.0116483	1.74306	3.16255	2.68748e-41	5.59355	1.42717e-35		0.00795898	0	52.17	14.9154	4.04317
0.0116733	1.68252	3.51912	4.47176e-44	5.45464	1.64204e-38		0.00797607	0	51.0371	14.1627	3.83213
0.0116984	1.62094	3.82257	6.03856e-47	5.31924	1.43453e-41		0.00799316	0	49.937	13.4188	3.63497
0.0117234	1.55861	4.02888	6.61771e-50	5.18744	9.51586e-45		0.00801025	0	48.8697	12.6853	3.45221
0.0117485	1.49582	4.10828	5.88577e-53	5.05941	4.79295e-48		0.00802734	0	47.8354	11.9636	3.2843
0.0117735	1.43285	4.05067	4.24833e-56	4.9353	1.83304e-51		0.00804443	0	46.8338	11.2553	3.13159
0.0117986	1.36997	3.86664	2.4886e-59	4.8153	5.32302e-55		0.00806152	0	45.8649	10.5616	2.99435
0.0118236	1.30747	3.58394	1.18307e-62	4.6996	1.89159e-57		0.00807861	0	44.9283	9.88383	2.87275
0.0118487	1.24558	3.24048	4.56444e-66	4.58837	7.36986e-54		0.0080957	0	44.0238	9.22329	2.76686
0.0118737	1.18456	2.87589	1.42917e-69	4.48179	2.32448e-50		0.00811279	0	43.1509	8.5811	2.67666
0.0118988	1.12462	2.52377	3.63163e-73	4.37998	5.56684e-47		0.00812988	0	42.3092	7.95834	2.60202
0.0119238	1.06599	2.2066	7.48926e-77	4.28304	1.01229e-43		0.00814697	0	41.4983	7.35599	2.54272
0.0119489	1.00884	1.93421	1.25342e-80	4.191	1.39772e-40		0.00816406	0	40.7174	6.77498	2.49844
0.0119739	0.953358	1.70594	1.70245e-84	4.10387	1.46537e-37		0.00818115	0	39.966	6.21611	2.46877
0.011999	0.899707	1.51536	1.87661e-88	4.02157	1.16651e-34		0.00819824	0.201412	39.2434	5.68012	2.45318
0.012024	0.848032	1.3557	1.67878e-92	3.94399	7.05095e-32		0.00821533	0.380921	38.5488	5.16764	2.45108
0.0120491	0.798463	1.2244	1.2188e-96	3.87092	3.23609e-29		0.00823242	0.53333	37.8815	4.67922	2.46178
0.0120741	0.751115	1.12501	7.18111e-101	3.80213	1.12774e-26		0.00824951	0.656257	37.2406	4.2153	2.48451
0.0120992	0.706087	1.06625	3.43378e-105	3.73733	2.9841e-24		0.0082666	0.747834	36.6254	3.77626	2.51843
0.0121242	0.663465	1.0585	1.33252e-109	3.67616	5.99559e-22		0.00828369	0.806738	36.0349	3.36234	2.56264
0.0121493	0.623317	1.109	4.19656e-114	3.61826	9.14672e-20		0.00830078	0.832206	35.4682	2.97371	2.61615
0.0121743	0.585698	1.21748	1.07259e-118	3.5632	1.05953e-17		0.00831787	0.824043	34.9244	2.61046	2.67796
0.0121994	0.550648	1.37363	2.22482e-123	3.51057	9.31921e-16		0.00833496	0.782627	34.4026	2.27256	2.74699
0.0122244	0.518189	1.5575	3.74522e-128	3.45992	6.22384e-14		0.00835205	0.708889	33.9017	1.95992	2.82213
0.0122495	0.488334	1.74278	5.11658e-133	3.41084	3.15612e-12		0.00836914	0.604303	33.4207	1.67233	2.90227
0.0122745	0.461079	1.90251	5.67286e-138	3.3629	1.21524e-10		0.00838623	0.470849	32.9588	1.40953	2.98624
0.0122996	0.436407	2.01528	5.10441e-143	3.31572	3.55294e-09		0.00840332	0.310983	32.5149	1.17113	3.07291
0.0123246	0.414289	2.07041	3.72742e-148	3.26896	7.88729e-08		0.00842041	0.127588	32.0881	0.956714	3.1611
0.0123497	0.394685	2.07014	2.20898e-153	3.2223	1.32948e-06		0.0084375	0	31.6773	0.76575	3.24968
0.0123747	0.377541	2.02822	1.06242e-158	3.17549	1.70159e-05		0.00845459	0	31.2815	0.597649	3.33752
0.0123998	0.362796	1.96517	4.14687e-164	3.12835	0.000165363		0.00847168	0	30.8999	0.451753	3.42352
0.0124248	0.350373	1.90172	1.31361e-169	3.08074	0.00122023		0.00848877	0	30.5314	0.327337	3.50662
0.0124499	0.340189	1.85258	3.37699e-175	3.0326	0.00683685		0.00850586	0	30.1751	0.223615	3.58581
0.0124749	0.332147	1.82266	7.04556e-181	2.98391	0.0290862		0.00852295	0	29.8301	0.13975	3.66012
0.0125	0.326141	1.80676	1.19295e-186	2.93474	0.093958		0.00854004	0	29.4956	0.0748504	3.72865
							0.00855713	0	29.1705	0.0279816	3.79056
							0.00857422	0	28.8542	0	3.84509
							0.00859131	0	28.5458	0	3.89155
							0.0086084	0	28.2445	0	3.92935
							0.00862549	0	27.9495	0.000824809	3.95796
							0.00864258	0	27.6602	0.028872	3.97696
							0.00865967	0	27.3759	0.068689	3.98602
							0.00867676	0	27.096	0.119175	3.98491
							0.00869385	0	26.8198	0.179228	3.97347
							0.00871094	0	26.5468	0.247749	3.95166
							0.00872803	0	26.2764	0.323648	3.91952
							0.00874512	0	26.0083	0.405851	3.8772
							0.00876221	0	25.742	0.493302	3.82491
							0.0087793	0	25.477	0.584967	3.76296
							0.00879639	0	25.2131	0.679845	3.69176
							0.00881348	0	24.9499	0.776966	3.61177
							0.00883057	0	24.6871	0.875397	3.52353
							0.00884766	0	24.4245	0.974247	3.42765
							0.00886475	0	24.162	1.07267	3.32481
							0.00888184	0	23.8993	1.16987	3.21571
							0.00889893	0	23.6364	1.2651	3.10113
							0.00891602	0	23.3732	1.35767	2.98186
							0.00893311	0	23.1096	1.44694	2.85875
							0.0089502	0	22.8456	1.53235	2.73265
							0.00896729	0	22.5812	1.61336	2.60442
							0.00898438	0	22.3165	1.68954	2.47494
							0.00900146	0	22.0516	1.76049	2.34508
							0.00901855	0	21.7865	1.82589	2.21571
							0.00903564	0.13222	21.5214	1.88547	2.08768
							0.00905273	0.268482	21.2564	1.93904	1.96179
							0.00906982	0.380131	20.9917	1.98646	1.83884
							0.00908691	0.465431	20.7275	2.02767	1.71958
							0.009104	0.523101	20.4639	2.06265	1.60471
							0.00912109	0.55233	20.2013	2.09146	1.49488
							0.00913818	0.552792	19.9398	2.11421	1.3907
							0.00915527	0.524649	19.6796	2.13108	1.29269
							0.00917236	0.468539	19.421	2.14227	1.20133
							0.00918945	0.385569	19.1643	2.14808	1.11702
							0.00920654	0.277294	18.9096	2.14882	1.0401
							0.00922363	0.145682	18.6573	2.14487	0.970836
							0.00924072	0	18.4076	2.13663	0.909408
							0.00925781	0	18.1607	2.12457	0.855935
							0.0092749	0	17.9169	2.10918	0.810459
							0.00929199	0	17.6764	2.09097	0.772948
							0.00930908	0	17.4395	2.07049	0.743303
							0.00932617	0	17.2063	2.04832	0.721353
							0.00934326	0	16.977	2.02505	0.706863
							0.00936035	0	16.7519	2.00128	0.699534
							0.00937744	0	16.5311	1.97763	0.699013
							0.00939453	0	16.3148	1.95473	0.704888
							0.00941162	0	16.1031	1.9332	0.716703
							0.00942871	0	15.8961	1.91366	0.733957
							0.0094458	0	15.6939	1.89672	0.756111
							0.00946289	0	15.4967	1.883	0.782596
							0.00947998	0	15.3044	1.87309	0.812817
							0.00949707	0	15.1172	1.86754	0.846161
							0.00951416	0	14.935	1.86691	0.882001
							0.00953125	0	14.7578	1.87171	0.919707
							0.00954834	0	14.5856	1.88243	0.958648
							0.00956543	0	14.4183	1.89953	0.9982
							0.00958252	0	14.2559	1.92341	1.03775
							0.00959961	0	14.0983	1.95446	1.07672
							0.0096167	0	13.9453	1.99301	1.11452
							0.00963379	0	13.7969	2.03934	1.15064
							0.00965088	0	13.6528	2.09368	1.18456
							0.00966797	0	13.5129	2.15623	1.21584
							0.00968506	0	13.3769	2.22713	1.24404
							0.00970215	0	13.2447	2.30645	1.26882
							0.00971924	0	13.116	2.39423	1.28984
							0.00973633	0	12.9906	2.49043	1.30684
							0.00975342	0	12.8681	2.59498	1.31962
							0.00977051	0	12.7483	2.70775	1.32802
							0.0097876	0	12.631	2.82854	1.33195
							0.00980469	0	12.5157	2.9571	1.33137
							0.00982178	0	12.4022	3.09314	1.32631
							0.00983887	0	12.2901	3.23631	1.31683
							0.00985596	0	12.1792	3.3862	1.30306
							0.00987305	0.0615963	12.069	3.54236	1.2852
							0.00989014	0.166494	11.9592	3.70428	1.26347
							0.00990723	0.248806	11.8494	3.87144	1.23814
							0.00992432	0.307262	11.7394	4.04323	1.20954
							0.00994141	0.340999	11.6287	4.21903	1.17803
							0.0099585	0.349574	11.5171	4.39817	1.144
							0.00997559	0.332969	11.4041	4.57996	1.10787
							0.00999268	0.291591	11.2894	4.76367	1.07009
							0.0100098	0.226259	11.1728	4.94855	1.03112
							0.0100269	0.138191	11.0538	5.1338	0.991441
							0.0100439	0.0289837	10.9322	5.31865	0.951541
							0.010061	0	10.8076	5.50226	0.911909
							0.0100781	0	10.6798	5.68383	0.873029
							0.0100952	0	10.5486	5.86251	0.835377
							0.0101123	0	10.4136	6.03748	0.799417
							0.0101294	0	10.2746	6.2079	0.765592
							0.0101465	0	10.1314	6.37295	0.734319
							0.0101636	0	9.98378	6.5318	0.705988
							0.0101807	0	9.83161	6.68365	0.680954
							0.0101978	0	9.67469	6.82772	0.659535
							0.0102148	0	9.5129	6.96325	0.642007
							0.0102319	0	9.34614	7.08949	0.628602
							0.010249	0	9.1743	7.20574	0.619504
							0.0102661	0	8.99733	7.31133	0.614848
							0.0102832	0	8.81519	7.40561	0.614715
							0.0103003	0	8.62788	7.488	0.619138
							0.0103174	0	8.4354	7.55794	0.628093
							0.0103345	0	8.23779	7.61492	0.641505
							0.0103516	0	8.03513	7.65848	0.659244
							0.0103687	0	7.8275	7.68822	0.681131
							0.0103857	0	7.61503	7.7038	0.706933
							0.0104028	0	7.39784	7.7049	0.736372
							0.0104199	0	7.17612	7.6913	0.769123
							0.010437	0	6.95006	7.66281	0.804818
							0.0104541	0	6.71987	7.61932	0.843052
							0.0104712	0	6.48578	7.56077	0.883381
							0.0104883	0	6.24808	7.48716	0.925334
							0.0105054	0	6.00702	7.39856	0.968411
							0.0105225	0	5.76293	7.29509	1.01209
							0.0105396	0	5.51613	7.17695	1.05584
							0.0105566	0	5.26695	7.04438	1.0991
							0.0105737	0	5.01576	6.89768	1.14133
							0.0105908	0	4.76292	6.73724	1.18197
							0.0106079	0	4.50884	6.56347	1.22047
							0.010625	0	4.25391	6.37685	1.25629
							0.0106421	0	3.99854	6.17792	1.28892
							0.0106592	0	3.74316	5.96726	1.31784
							0.0106763	0	3.4882	5.74551	1.34259
							0.0106934	0	3.23411	5.51333	1.36272
							0.0107104	0	2.98131	5.27146	1.37783
							0.0107275	0.0762727	2.73027	5.02064	1.38756
							0.0107446	0.136024	2.48144	4.76168	1.39157
							0.0107617	0.173987	2.23525	4.49541	1.3896
							0.0107788	0.189621	1.99216	4.22269	1.38141
							0.0107959	0.182762	1.75262	3.94438	1.36685
							0.010813	0.153625	1.51707	3.66141	1.34579
							0.0108301	0.102798	1.28593	3.37469	1.31818
							0.0108472	0.03123	1.05964	3.08515	1.284
							0.0108643	0	0.838613	2.79373	1.24333
							0.0108813	0	0.62325	2.50139	1.19627
							0.0108984	0	0.413944	2.20906	1.143
							0.0109155	0	0.211072	1.9177	1.08375
							0.0109326	0	0.0149971	1.62823	1.01879
							0.0109497	0	0	1.34159	0.94847
							0.0109668	0	0	1.05867	0.873167
							0.0109839	0	0	0.780364	0.793316
							0.011001	0	0	0.507538	0.70939
							0.0110181	0	0	0.241026	0.621905
							0.0110352	0	0	0	0.531407
							0.0110522	0	0	0	0.438475
							0.0110693	0	0	0	0.343711
							0.0110864	0	0	0	0.247739
							0.0111035	0	0	0	0.151193
							0.0111206	0	0	0	0.0547205
							0.0111377	0	0	0	0
							0.0111548	0	0	0	0
							0.0111719	0	0	0	0
							0.011189	0	0	0	0
							0.0112061	0	0	0	0
							0.0112231	0	0	0	0
							0.0112402	0	0	0	0
							0.0112573	0	0	0	0
							0.0112744	0	0	0	0
							0.0112915	0	0	0	0
							0.0113086	0	0	0	0
							0.0113257	0	0	0	0
							0.0113428	0	0	0	0
							0.0113599	0	0	0	0
							0.011377	0	0	0	0
							0.011394	0	0	0	0
							0.0114111	0	0	0	0
							0.0114282	0	0	0	0
							0.0114453	0	0	0	0
							0.0114624	0	0	0	0
							0.0114795	0	0	0	0
							0.0114966	0	0	0	0
							0.0115137	0	0	0	0
							0.0115308	0	0	0	0
							0.0115479	0	0	0	0
							0.0115649	0	0	0	0
							0.011582	0.0375783	0	0	0
							0.0115991	0.0592967	0	0	0
							0.0116162	0.0607094	0	0	0
							0.0116333	0.0418726	0	0	0
							0.0116504	0.00318252	0	0	0
							0.0116675	0	0	0	0
							0.0116846	0	0	0	0
							0.0117017	0	0	0	0
							0.0117188	0	0	0	0
							0.0117358	0	0	0	0
							0.0117529	0	0	0	0
							0.01177	0	0.0284592	0	0
							0.0117871	0	0.131461	0	0
							0.0118042	0	0.231979	0	0.0166739
							0.0118213	0	0.329634	0	0.070504
							0.0118384	0	0.424068	0	0.120435
							0.0118555	0	0.514936	0	0.166034
							0.0118726	0	0.601912	0	0.206915
							0.0118896	0	0.684691	0	0.242735
							0.0119067	0	0.762984	0	0.273202
							0.0119238	0	0.836528	0.0549339	0.298078
							0.0119409	0	0.905077	0.131441	0.317176
							0.011958	0	0.96841	0.200533	0.330363
							0.0119751	0	1.02633	0.261913	0.337566
							0.0119922	0	1.07866	0.315331	0.338764
							0.0120093	0	1.12524	0.360583	0.333994
							0.0120264	0	1.16596	0.397512	0.323346
							0.0120435	0	1.20071	0.426008	0.306966
							0.0120605	0	1.2294	0.44601	0.285051
							0.0120776	0	1.252	0.457503	0.257849
							0.0120947	0	1.26845	0.460519	0.225652
							0.0121118	0	1.27877	0.455136	0.188801
							0.0121289	0	1.28297	0.441476	0.147674
							0.012146	0	1.2811	0.419707	0.102688
							0.0121631	0	1.27322	0.390038	0.0542918
							0.0121802	0	1.25941	0.352717	0.00296436
							0.0121973	0	1.2398	0.308035	0
							0.0122144	0	1.21451	0.256317	0
							0.0122314	0	1.18371	0.197923	0
							0.0122485	0	1.14756	0.133248	0
							0.0122656	0	1.10626	0.0627141	0
							0.0122827	0	1.06003	0	0
							0.0122998	0	1.00909	0	0
							0.0123169	0	0.953684	0	0
							0.012334	0	0.894084	0	0
							0.0123511	0	0.830561	0	0
							0.0123682	0	0.763405	0	0
							0.0123853	0	0.692915	0	0
							0.0124023	0	0.619404	0	0
							0.0124194	0	0.54319	0	0
							0.0124365	0	0.464601	0	0
							0.0124536	0	0.383971	0	0
							0.0124707	0	0.30164	0	0
							0.0124878	0	0.217949	0	0

## Sheet: Fig. 1c
	MP					MSPT
	mass [kDa]	contrast	SE			mass [kDa]	contrast	SE
TEV	28.6	0.00147796	0.000153809		Strep-prA	55.1941	0.00223389	0.000375977
prA	42	0.00190381	0.000205078		Strep-ALD	133.872	0.00484863	0.000478516
BSA	66.4	0.00247996	0.000222168		Strep-ALD	212.55	0.00686523	0.000939941
ADH	147.4	0.00526052	0.000153809		Strep-BSA	124.517	0.00469482	0.000563965
bAm	224.3	0.00799098	0.00107666		Strep-BSA	193.84	0.00724121	0.000786958
					Strep-prA	101.956	0.00419922	0.000598145

## Sheet: Fig. 1d
log(D) | mass [kDa]	0.0778809	0.468262	0.858643	1.24902	1.6394	2.02979	2.42017	2.81055	3.20093	3.59131	3.98169	4.37207	4.76245	5.15283	5.54321	5.93359	6.32397	6.71436	7.10474	7.49512	7.8855	8.27588	8.66626	9.05664	9.44702	9.8374	10.2278	10.6182	11.0085	11.3989	11.7893	12.1797	12.5701	12.9604	13.3508	13.7412	14.1316	14.522	14.9124	15.3027	15.6931	16.0835	16.4739	16.8643	17.2546	17.645	18.0354	18.4258	18.8162
-0.996414	0	0	0	0	0	0.00011861	0.000255787	0.000390084	0.000520309	0.000645339	0.000764134	0.000875756	0.000979375	0.00107429	0.00115993	0.00123587	0.00130183	0.00135772	0.00140357	0.00143959	0.00146617	0.00148384	0.00149331	0.00149541	0.00149116	0.00148168	0.00146822	0.00145215	0.00143494	0.00141814	0.00140334	0.00139222	0.00138647	0.00138777	0.00139783	0.00141832	0.00145086	0.00149702	0.00155829	0.00163606	0.00173163	0.00184617	0.00198072	0.00213617	0.00231329	0.00251267	0.00273477	0.00297988	0.00324812
-0.992519	0	0	0	0	0	0.000121915	0.000258342	0.000391766	0.000521002	0.000644936	0.000762542	0.00087289	0.000975168	0.00106869	0.00115289	0.00122738	0.00129189	0.00134634	0.00139079	0.00142548	0.00145079	0.00146729	0.00147571	0.0014769	0.00147188	0.0014618	0.00144793	0.00143166	0.00141446	0.00139789	0.00138356	0.00137316	0.00136836	0.00137089	0.00138242	0.00140464	0.00143916	0.00148755	0.00155128	0.00163175	0.00173024	0.0018479	0.00198575	0.00214469	0.00232545	0.00252862	0.00275461	0.0030037	0.00327601
-0.988623	0	0	0	0	0	0.000126121	0.000261813	0.000394378	0.000522639	0.000645492	0.00076192	0.000871009	0.000971958	0.00106409	0.00114688	0.00121993	0.00128301	0.00133603	0.0013791	0.00141246	0.00143653	0.00145188	0.00145926	0.00145955	0.00145379	0.00144314	0.00142888	0.00141243	0.00139526	0.00137895	0.00136512	0.00135546	0.00135165	0.00135542	0.00136846	0.00139243	0.00142896	0.0014796	0.00154584	0.00162903	0.00173046	0.00185127	0.00199246	0.00215491	0.00233933	0.00254629	0.00277619	0.00302929	0.00330567
-0.984728	0	0	0	0	0	0.000131252	0.000266226	0.000397948	0.000525249	0.000647035	0.0007623	0.000870143	0.000969778	0.00106055	0.00114193	0.00121355	0.00127521	0.00132683	0.00136853	0.00140058	0.00142341	0.00143763	0.001444	0.00144341	0.00143693	0.00142573	0.00141111	0.0013945	0.00137739	0.00136136	0.00134806	0.00133916	0.00133638	0.00134143	0.00135599	0.00138175	0.00142032	0.00147325	0.00154201	0.00162796	0.00173235	0.00185633	0.00200089	0.00216687	0.00235498	0.00256576	0.00279959	0.0030567	0.00333717
-0.980832	0	0	0	0	9.02412e-07	0.000137334	0.000271607	0.000402501	0.000528858	0.000649592	0.00076371	0.000870322	0.000968656	0.00105807	0.00113806	0.00120828	0.00126852	0.00131876	0.00135911	0.00138986	0.00141149	0.0014246	0.00142997	0.00142853	0.00142134	0.00140961	0.00139466	0.00137791	0.00136089	0.00134517	0.00133242	0.00132433	0.00132259	0.00132894	0.00134507	0.00137265	0.00141329	0.00146853	0.00153984	0.00162857	0.00173597	0.00186315	0.0020111	0.00218063	0.00237245	0.00258706	0.00282484	0.00308598	0.00337055
-0.976936	0	0	0	0	8.509e-06	0.000144389	0.000277978	0.000408062	0.000533491	0.00065319	0.000766175	0.000871572	0.000968622	0.0010567	0.00113532	0.00120414	0.00126299	0.00131185	0.00135087	0.00138036	0.00140079	0.0014128	0.0014172	0.00141493	0.00140706	0.00139483	0.00137957	0.00136272	0.0013458	0.00133043	0.00131826	0.00131099	0.00131034	0.00131802	0.00133575	0.00136517	0.00140791	0.0014655	0.00153939	0.00163094	0.00174136	0.00187177	0.00202313	0.00219625	0.00239179	0.00261027	0.00285201	0.0031172	0.00340588
-0.973041	0	0	0	0	1.70924e-05	0.00015244	0.000285363	0.000414655	0.000539173	0.000657853	0.000769723	0.00087392	0.000969702	0.00105646	0.00113372	0.00120117	0.00125865	0.00130615	0.00134386	0.00137209	0.00139135	0.00140229	0.00140574	0.00140265	0.00139413	0.00138143	0.00136588	0.00134894	0.00133217	0.00131716	0.0013056	0.00129919	0.00129965	0.0013087	0.00132805	0.00135936	0.00140423	0.0014642	0.0015407	0.00163509	0.00174857	0.00188224	0.00203704	0.00221377	0.00241307	0.00263542	0.00288114	0.00315041	0.00344321
-0.969145	0	0	0	0	2.66731e-05	0.000161508	0.000293784	0.000422303	0.000545928	0.000663606	0.000774377	0.000877392	0.000971923	0.00105737	0.0011333	0.00119939	0.00125551	0.00130168	0.00133809	0.00136509	0.00138319	0.00139309	0.00139561	0.00139173	0.00138259	0.00136943	0.00135362	0.00133663	0.00132002	0.00130542	0.0012945	0.00128898	0.00129058	0.00130103	0.00132204	0.00135526	0.00140229	0.00146467	0.00154382	0.00164108	0.00175766	0.00189461	0.00205288	0.00223324	0.00243632	0.00266257	0.0029123	0.00318565	0.00348259
-0.96525	0	0	0	0	3.72705e-05	0.000171613	0.000303262	0.000431025	0.000553776	0.000670471	0.000780161	0.000882012	0.000975309	0.00105947	0.00113407	0.00119883	0.00125361	0.00129846	0.0013336	0.00135938	0.00137636	0.00138523	0.00138684	0.0013822	0.00137246	0.00135887	0.00134283	0.00132582	0.00130941	0.00129524	0.00128499	0.00128039	0.00128316	0.00129505	0.00131774	0.00135291	0.00140214	0.00146696	0.0015488	0.00164896	0.00176865	0.00190892	0.00207069	0.00225471	0.00246159	0.00269177	0.00294553	0.00322298	0.00352408
-0.961354	0	0	0	0	4.89028e-05	0.000182774	0.000313816	0.000440843	0.000562739	0.000678469	0.000787097	0.000887802	0.000979884	0.00106278	0.00113608	0.00119951	0.00125298	0.00129653	0.00133041	0.00135501	0.00137088	0.00137874	0.00137947	0.0013741	0.00136377	0.00134979	0.00133355	0.00131654	0.00130036	0.00128665	0.0012771	0.00127345	0.00127744	0.00129079	0.00131521	0.00135235	0.00140382	0.00147111	0.00155566	0.00165877	0.00178161	0.00192523	0.00209052	0.00227823	0.00248895	0.00272308	0.00298088	0.00326246	0.00356773
-0.957459	0	0	0	0	6.15871e-05	0.000195008	0.000325463	0.000451776	0.000572835	0.00068762	0.000795206	0.000894783	0.00098567	0.00106732	0.00113933	0.00120146	0.00125363	0.00129591	0.00132856	0.00135199	0.00136677	0.00137366	0.00137353	0.00136745	0.00135657	0.00134222	0.0013258	0.00130883	0.0012929	0.00127969	0.00127088	0.00126822	0.00127344	0.00128829	0.00131447	0.00135363	0.00140736	0.00147717	0.00156447	0.00167054	0.00179657	0.00194357	0.00211242	0.00230385	0.00251842	0.00275652	0.0030184	0.00330412	0.00361359
-0.953563	0	0	0	0	7.53392e-05	0.000208331	0.000338222	0.000463839	0.000584084	0.000697943	0.000804505	0.000902976	0.000992686	0.00107311	0.00114386	0.00120471	0.0012556	0.00129663	0.00132807	0.00135035	0.00136407	0.00137	0.00136905	0.00136227	0.00135088	0.00133618	0.00131962	0.00130271	0.00128708	0.00127439	0.00126635	0.00126471	0.00127121	0.0012876	0.00131557	0.00135678	0.00141281	0.00148517	0.00157525	0.00168433	0.00181357	0.00196398	0.00213642	0.0023316	0.00255006	0.00279217	0.00305814	0.00334802	0.0036617
-0.949668	0	0	0	0	9.01737e-05	0.000222759	0.000352106	0.00047705	0.0005965	0.000709454	0.000815014	0.000912397	0.00100095	0.00108016	0.00114967	0.00120926	0.0012589	0.0012987	0.00132895	0.00135011	0.0013628	0.0013678	0.00136604	0.00135861	0.00134672	0.00133171	0.00131503	0.00129823	0.00128292	0.00127078	0.00126355	0.00126296	0.00127078	0.00128874	0.00131854	0.00136183	0.0014202	0.00149514	0.00158804	0.00170017	0.00183266	0.00198651	0.00216258	0.00236153	0.0025839	0.00283004	0.00310014	0.00339421	0.00371212
-0.945772	0	0	0	0	0.000106104	0.000238306	0.000367131	0.000491423	0.0006101	0.00072217	0.000826747	0.000923065	0.00101048	0.00108851	0.00115679	0.00121515	0.00126356	0.00130215	0.00133123	0.0013513	0.00136297	0.00136707	0.00136454	0.00135648	0.00134412	0.00132883	0.00131207	0.0012954	0.00128044	0.0012689	0.0012625	0.00126301	0.00127217	0.00129174	0.00132341	0.00136883	0.00142957	0.00150713	0.00160288	0.00171809	0.00185387	0.0020112	0.00219092	0.00239369	0.00262	0.0028702	0.00314444	0.00344272	0.00376489
-0.941877	0	0	0	0	0.000123141	0.000254983	0.000383309	0.000506971	0.000624896	0.000736104	0.000839721	0.000934993	0.0010213	0.00109816	0.00116524	0.00122239	0.00126958	0.00130699	0.00133494	0.00135393	0.00136462	0.00136784	0.00136456	0.0013559	0.00134311	0.00132757	0.00131076	0.00129425	0.00127968	0.00126877	0.00126324	0.00126488	0.00127543	0.00129664	0.00133021	0.00137779	0.00144095	0.00152117	0.00161981	0.00173813	0.00187723	0.00203808	0.00222149	0.0024281	0.00265839	0.00291267	0.00319109	0.00349361	0.00382005
-0.937981	0	0	0	7.34322e-06	0.000141297	0.000272801	0.000400652	0.000523706	0.000640901	0.000751269	0.000853947	0.000948196	0.00103341	0.00110913	0.00117504	0.00123099	0.001277	0.00131324	0.00134008	0.00135802	0.00136776	0.00137013	0.00136613	0.0013569	0.0013437	0.00132794	0.00131111	0.0012948	0.00128066	0.00127041	0.0012658	0.00126859	0.00128057	0.00130346	0.00133898	0.00138876	0.00145437	0.00153729	0.00163886	0.00176033	0.00190279	0.00206719	0.00225432	0.00246481	0.00269911	0.00295751	0.00324012	0.00354691	0.00387765
-0.934085	0	0	0	2.67948e-05	0.00016058	0.000291771	0.000419168	0.000541638	0.000658126	0.000767675	0.000869437	0.000962685	0.00104683	0.00112143	0.00118618	0.00124097	0.00128581	0.00132092	0.00134667	0.0013636	0.0013724	0.00137395	0.00136926	0.00135949	0.00134592	0.00132998	0.00131316	0.00129708	0.0012834	0.00127385	0.00127018	0.00127418	0.00128762	0.00131223	0.00134973	0.00140176	0.00146986	0.00155551	0.00166006	0.00178472	0.00193058	0.00209857	0.00228946	0.00250385	0.00274219	0.00300474	0.00329158	0.00360266	0.00393773
-0.93019	0	0	0	4.73571e-05	0.000180999	0.0003119	0.000438867	0.000560775	0.00067658	0.000785333	0.000886201	0.000978471	0.00106157	0.00113507	0.0011987	0.00125234	0.00129605	0.00133005	0.00135473	0.00137066	0.00137857	0.00137932	0.00137397	0.00136369	0.00134979	0.00133369	0.00131692	0.0013011	0.00128792	0.00127911	0.00127643	0.00128167	0.00129661	0.00132298	0.00136251	0.00141681	0.00148745	0.00157587	0.00168343	0.00181132	0.00196062	0.00213223	0.00232692	0.00254526	0.00278767	0.0030544	0.00334551	0.0036609	0.00400033
-0.926294	0	0	0	6.90363e-05	0.000202559	0.000333194	0.000459756	0.000581126	0.000696269	0.00080425	0.000904247	0.000995563	0.00107764	0.00115007	0.00121259	0.00126511	0.0013077	0.00134062	0.00136427	0.00137924	0.00138627	0.00138626	0.00138028	0.00136952	0.00135531	0.00133909	0.00132241	0.0013069	0.00129424	0.0012862	0.00128455	0.00129107	0.00130755	0.00133573	0.00137732	0.00143394	0.00150715	0.0015984	0.001709	0.00184017	0.00199294	0.00216822	0.00236674	0.00258906	0.00283558	0.00310652	0.00340193	0.00372167	0.00406547
-0.922399	0	0	0	9.18374e-05	0.000225265	0.000355659	0.000481839	0.000602695	0.0007172	0.000824433	0.000923582	0.00101397	0.00109504	0.00116642	0.00122786	0.00127929	0.0013208	0.00135266	0.0013753	0.00138933	0.00139551	0.00139478	0.0013882	0.00137699	0.00136251	0.00134621	0.00132964	0.00131447	0.00130239	0.00129516	0.00129457	0.00130241	0.00132047	0.0013505	0.00139419	0.00145318	0.001529	0.00162311	0.0017368	0.00187128	0.00202757	0.00220655	0.00240895	0.00263529	0.00288596	0.00316115	0.00346088	0.003785	0.00413321
-0.918503	0	0	0	0.000115764	0.000249122	0.000379299	0.000505121	0.000625486	0.000739378	0.000845885	0.00094421	0.00103369	0.00111379	0.00118414	0.00124452	0.00129488	0.00133534	0.00136617	0.00138783	0.00140095	0.00140632	0.00140488	0.00139774	0.00138612	0.00137139	0.00135504	0.00133863	0.00132383	0.00131236	0.00130599	0.0013065	0.00131571	0.00133539	0.0013673	0.00141314	0.00147453	0.00155302	0.00165002	0.00176686	0.00190469	0.00206454	0.00224727	0.00245357	0.00268397	0.00293883	0.0032183	0.00352239	0.00385093	0.00420357
-0.914608	0	0	5.39967e-06	0.000140817	0.000274131	0.000404116	0.000529605	0.000649502	0.000762804	0.00086861	0.000966135	0.00105473	0.00113388	0.00120323	0.00126259	0.0013119	0.00135132	0.00138115	0.00140186	0.0014141	0.00141869	0.00141658	0.0014089	0.0013969	0.00138197	0.0013656	0.00134939	0.001335	0.00132418	0.0013187	0.00132036	0.00133096	0.00135231	0.00138615	0.00143418	0.00149803	0.00157922	0.00167917	0.00179918	0.00194041	0.00210386	0.00229037	0.00250063	0.00273514	0.00299421	0.003278	0.00358649	0.00391947	0.00427659
-0.910712	0	0	3.14479e-05	0.000166998	0.000300292	0.00043011	0.000555289	0.000674745	0.000787481	0.000892609	0.000989359	0.00107709	0.00115532	0.0012237	0.00128204	0.00133035	0.00136876	0.00139761	0.0014174	0.00142879	0.00143262	0.00142988	0.0014217	0.00140935	0.00139425	0.00137791	0.00136192	0.00134799	0.00133785	0.0013333	0.00133615	0.0013482	0.00137126	0.00140707	0.00145734	0.00152368	0.00160761	0.00171056	0.00183379	0.00197846	0.00214556	0.0023359	0.00255016	0.0027888	0.00305214	0.00334029	0.00365321	0.00399067	0.00435229
-0.906817	0	0	5.85976e-05	0.000194306	0.000327606	0.00045728	0.000582175	0.000701212	0.000813406	0.000917881	0.00101388	0.00110078	0.00117811	0.00124553	0.0013029	0.00135022	0.00138765	0.00141555	0.00143445	0.00144502	0.00144813	0.00144478	0.00143613	0.00142348	0.00140824	0.00139196	0.00137624	0.0013628	0.00135339	0.00134982	0.00135389	0.00136743	0.00139224	0.00143007	0.00148262	0.0015515	0.00163823	0.00174421	0.00187071	0.00201887	0.00218965	0.00238387	0.00260216	0.00284499	0.00311263	0.00340518	0.00372256	0.00406454	0.0044307
-0.902921	0	0	8.68464e-05	0.000222739	0.000356068	0.000485624	0.000610259	0.000728902	0.000840579	0.000944424	0.0010397	0.00112579	0.00120224	0.00126874	0.00132516	0.00137151	0.00140799	0.00143498	0.00145301	0.0014628	0.00146521	0.00146129	0.00145221	0.00143928	0.00142395	0.00140776	0.00139235	0.00137944	0.0013708	0.00136824	0.00137358	0.00138866	0.00141527	0.00145516	0.00151003	0.0015815	0.00167106	0.00178013	0.00190994	0.00206163	0.00223615	0.00243429	0.00265667	0.00290372	0.0031757	0.00347269	0.00379459	0.00414112	0.00451184
-0.899026	0	0	0.000116191	0.000252292	0.000385676	0.000515139	0.000639537	0.00075781	0.000868994	0.000972235	0.00106681	0.00115211	0.00122771	0.00129332	0.00134881	0.00139423	0.00142979	0.00145589	0.00147308	0.00148211	0.00148387	0.00147941	0.00146992	0.00145676	0.00144136	0.00142531	0.00141025	0.00139791	0.00139008	0.00138858	0.00139524	0.00141189	0.00144034	0.00148234	0.00153959	0.00161368	0.00170614	0.00181833	0.00195151	0.00210678	0.00228508	0.00248718	0.00271369	0.00296501	0.00324137	0.00354284	0.00386929	0.00422041	0.00459575
-0.89513	0	8.67075e-06	0.000146625	0.00028296	0.000416424	0.000545817	0.000670004	0.000787931	0.000898647	0.00100131	0.0010952	0.00117975	0.00125453	0.00131926	0.00137385	0.00141836	0.00145303	0.00147827	0.00149466	0.00150296	0.00150409	0.00149913	0.00148928	0.00147591	0.00146049	0.00144461	0.00142994	0.00141821	0.00141123	0.00141083	0.00141885	0.00143713	0.00146746	0.00151162	0.00157129	0.00164806	0.00174345	0.00185882	0.00199541	0.00215431	0.00233644	0.00254255	0.00277323	0.00302887	0.00330967	0.00361566	0.0039467	0.00430245	0.00468244
-0.891234	0	3.9773e-05	0.000178143	0.000314736	0.000448305	0.000577653	0.000701652	0.000819258	0.000929529	0.00103164	0.00112488	0.00120869	0.00128267	0.00134656	0.00140028	0.00144391	0.00147771	0.00150212	0.00151774	0.00152535	0.00152589	0.00152045	0.00151027	0.00149674	0.00148133	0.00146566	0.00145141	0.00144034	0.00143426	0.00143501	0.00144443	0.00146437	0.00149664	0.001543	0.00160514	0.00168464	0.00178301	0.00190161	0.00204166	0.00220423	0.00239024	0.00260042	0.00283531	0.00309531	0.00338059	0.00369115	0.00402682	0.00438725	0.00477192
-0.887339	0	7.1926e-05	0.000210737	0.000347613	0.00048131	0.000610637	0.000734473	0.000851782	0.000961633	0.00106321	0.00115582	0.00123893	0.00131213	0.00137521	0.00142808	0.00147086	0.00150382	0.00152743	0.00154231	0.00154926	0.00154924	0.00154336	0.00153289	0.00151923	0.00150388	0.00148846	0.00147468	0.00146431	0.00145916	0.0014611	0.00147197	0.00149363	0.00152788	0.00157649	0.00164114	0.00172342	0.00182483	0.0019467	0.00209026	0.00225656	0.00244649	0.00266078	0.00289994	0.00316435	0.00345415	0.00376932	0.00410967	0.00447482	0.00486422
-0.883443	0	0.000105121	0.000244397	0.00038158	0.00051543	0.000644759	0.000768455	0.000885492	0.000994946	0.00109602	0.00118803	0.00127045	0.00134291	0.00140519	0.00145724	0.0014992	0.00153136	0.0015542	0.00156837	0.00157469	0.00157414	0.00156786	0.00155714	0.00154338	0.00152812	0.001513	0.00149972	0.00149009	0.00148593	0.0014891	0.00150147	0.00152489	0.00156117	0.00161208	0.00167929	0.00176441	0.00186889	0.00199409	0.00214121	0.00231128	0.0025052	0.00272364	0.00296713	0.00323599	0.00353036	0.0038502	0.00419527	0.00456518	0.00495935
-0.879548	0	0.000139347	0.000279112	0.000416626	0.000550652	0.000680008	0.000803588	0.000920375	0.00102946	0.00113004	0.00122148	0.00130324	0.00137498	0.0014365	0.00148776	0.00152893	0.00156031	0.00158241	0.0015959	0.00160162	0.00160058	0.00159394	0.00158299	0.00156918	0.00155405	0.00153926	0.00152654	0.00151769	0.00151455	0.001519	0.00153291	0.00155814	0.0015965	0.00164976	0.00171959	0.00180758	0.0019152	0.00204378	0.00219451	0.00236842	0.00256636	0.00278901	0.00303686	0.00331023	0.00360922	0.00393377	0.00428361	0.00465833	0.00505731
-0.875652	3.31807e-05	0.000174592	0.000314869	0.000452738	0.000586963	0.00071637	0.000839857	0.000956418	0.00106515	0.00116528	0.00125616	0.0013373	0.00140834	0.00146912	0.00151962	0.00156002	0.00159065	0.00161204	0.00162489	0.00163005	0.00162855	0.00162157	0.00161045	0.00159662	0.00158166	0.00156724	0.00155511	0.00154709	0.00154503	0.0015508	0.0015663	0.00159339	0.00163388	0.00168953	0.00176203	0.00185296	0.00196376	0.00209577	0.00225016	0.00242795	0.00262997	0.00285688	0.00310916	0.00338709	0.00369075	0.00402005	0.00437471	0.00475428	0.00515813
-0.871757	6.87355e-05	0.000210843	0.000351656	0.000489902	0.00062435	0.000753829	0.000877247	0.000993606	0.00110202	0.00120171	0.00129206	0.00137259	0.00144297	0.00150303	0.0015528	0.00159246	0.00162238	0.00164309	0.00165532	0.00165995	0.00165803	0.00165076	0.00163948	0.00162568	0.00161093	0.00159693	0.00158544	0.00157828	0.00157734	0.00158449	0.00160163	0.00163062	0.00167328	0.00173139	0.00180661	0.00190051	0.00201455	0.00215005	0.00230816	0.00248988	0.00269603	0.00292726	0.00318401	0.00346655	0.00377493	0.00410904	0.00446858	0.00485304	0.0052618
-0.867861	0.000105259	0.000248085	0.000389457	0.000528103	0.000662795	0.00079237	0.000915742	0.00103192	0.00114003	0.00123932	0.00132916	0.00140911	0.00147884	0.00153822	0.00158728	0.00162624	0.00165546	0.00167553	0.00168718	0.00169131	0.001689	0.00168147	0.00167009	0.00165635	0.00164185	0.00162831	0.00161749	0.00161125	0.00161147	0.00162004	0.00163887	0.00166981	0.00171471	0.00177532	0.0018533	0.00195024	0.00206758	0.00220661	0.00236849	0.0025542	0.00276454	0.00300014	0.00326142	0.00354862	0.00386177	0.00420075	0.0045652	0.00495462	0.00536833
-0.863966	0.000142735	0.000286302	0.000428254	0.000567322	0.000702282	0.000831974	0.000955322	0.00107134	0.00117918	0.00127808	0.00136744	0.00144683	0.00151595	0.00157467	0.00162305	0.00166132	0.00168989	0.00170935	0.00172044	0.00172411	0.00172145	0.0017137	0.00170225	0.0016886	0.0016744	0.00166135	0.00165126	0.00164599	0.00164741	0.00165745	0.00167801	0.00171096	0.00175814	0.0018213	0.00190211	0.00200214	0.00212282	0.00226544	0.00243115	0.0026209	0.00283549	0.00307551	0.00334137	0.00363328	0.00395127	0.00429516	0.00466458	0.005059	0.00547773
-0.86007	0.000181147	0.000325476	0.000468031	0.000607543	0.000742791	0.000872622	0.000995968	0.00111186	0.00121943	0.00131797	0.00140688	0.00148574	0.00155426	0.00161235	0.00166008	0.00169771	0.00172565	0.00174451	0.00175509	0.00175833	0.00175535	0.00174742	0.00173593	0.00172243	0.00170856	0.00169606	0.00168673	0.00168246	0.00168514	0.0016967	0.00171904	0.00175405	0.00180356	0.00186932	0.00195301	0.00205618	0.00218026	0.00232653	0.00249612	0.00268997	0.00290886	0.00315336	0.00342386	0.00372055	0.00404342	0.00439227	0.00476672	0.0051662	0.00558998
-0.856175	0.000220476	0.000365589	0.000508767	0.000648743	0.000784301	0.000914293	0.00103766	0.00115343	0.00126078	0.00135898	0.00144746	0.0015258	0.00159376	0.00165125	0.00169836	0.00173536	0.0017627	0.00178101	0.00179111	0.00179395	0.00179069	0.0017826	0.00177112	0.0017578	0.00174431	0.00173239	0.00172388	0.00172065	0.00172464	0.00173776	0.00176194	0.00179905	0.00185094	0.00191937	0.00200599	0.00211236	0.00223989	0.00238987	0.00256339	0.0027614	0.00298464	0.00323368	0.00350887	0.00381039	0.0041382	0.00449208	0.0048716	0.00527619	0.00570509
-0.852279	0.000260705	0.000406621	0.000550442	0.000690903	0.00082679	0.000956964	0.00108037	0.00119606	0.00130319	0.00140107	0.00148914	0.00156701	0.00163442	0.00169133	0.00173784	0.00177425	0.00180102	0.00181881	0.00182846	0.00183094	0.00182743	0.00181923	0.0018078	0.0017947	0.00178162	0.00177033	0.00176267	0.00176055	0.00176588	0.00178062	0.00180668	0.00184596	0.00190028	0.00197142	0.00206102	0.00217065	0.0023017	0.00245543	0.00263295	0.00283517	0.00306283	0.00331646	0.00359641	0.00390281	0.00423562	0.00459457	0.00497923	0.00538899	0.00582305
-0.848384	0.000301811	0.00044855	0.000593034	0.000733998	0.000870236	0.00100061	0.00112408	0.00123969	0.00134664	0.00144423	0.00153191	0.00160932	0.00167622	0.00173258	0.00177852	0.00181436	0.00184059	0.00185789	0.00186711	0.00186927	0.00186555	0.00185728	0.00184593	0.00183309	0.00182047	0.00180985	0.00180309	0.00180211	0.00180885	0.00182525	0.00185324	0.00189473	0.00195154	0.00202545	0.00211809	0.00223103	0.00236564	0.0025232	0.00270477	0.00291126	0.00314339	0.00340168	0.00368643	0.00399778	0.00433564	0.00469974	0.00508959	0.00550457	0.00594386
-0.844488	0.000343772	0.000491354	0.000636519	0.000778006	0.000914613	0.00104521	0.00116876	0.00128432	0.0013911	0.00148842	0.00157574	0.00165271	0.00171912	0.00177495	0.00182035	0.00185565	0.00188138	0.00189822	0.00190706	0.00190892	0.00190502	0.00189671	0.00188548	0.00187295	0.00186082	0.00185092	0.00184511	0.00184532	0.00185351	0.00187162	0.0019016	0.00194535	0.00200471	0.00208143	0.00217717	0.00229347	0.00243172	0.00259315	0.00277883	0.00298966	0.00322632	0.00348931	0.00377894	0.0040953	0.00443827	0.00480756	0.00520267	0.00562293	0.00606749
-0.840592	0.000386566	0.000535007	0.000680871	0.0008229	0.000959894	0.00109073	0.00121438	0.00132992	0.00143655	0.00153361	0.0016206	0.00169715	0.0017631	0.00181843	0.00186331	0.00189811	0.00192335	0.00193977	0.00194825	0.00194985	0.00194582	0.00193751	0.00192644	0.00191424	0.00190266	0.00189352	0.0018887	0.00189015	0.00189983	0.0019197	0.00195172	0.00199779	0.00205974	0.00213934	0.00223824	0.00235796	0.00249989	0.00266526	0.00285511	0.00307033	0.00331158	0.00357935	0.00387391	0.00419533	0.00454348	0.00491802	0.00531844	0.00574404	0.00619395
-0.836697	0.000430168	0.000579486	0.000726066	0.000868653	0.00100605	0.00113715	0.00126091	0.00137644	0.00148295	0.00157978	0.00166645	0.00174262	0.00180812	0.00186298	0.00190737	0.00194169	0.00196648	0.0019825	0.00199066	0.00199204	0.0019879	0.00197962	0.00196876	0.00195694	0.00194595	0.0019376	0.00193382	0.00193656	0.00194778	0.00196947	0.00200358	0.00205201	0.00211662	0.00219915	0.00230126	0.00242447	0.00257014	0.0027395	0.00293359	0.00315325	0.00339916	0.00367176	0.00397132	0.00429786	0.00465125	0.00503111	0.0054369	0.0058679	0.00632321
-0.832801	0.000474553	0.000624762	0.000772075	0.000915238	0.00105306	0.00118443	0.00130834	0.00142387	0.00153027	0.0016269	0.00171327	0.00178907	0.00185416	0.00190856	0.0019525	0.00198636	0.00201073	0.00202638	0.00203425	0.00203544	0.00203123	0.00202303	0.0020124	0.00200102	0.00199065	0.00198315	0.00198045	0.00198452	0.00199734	0.00202089	0.00205714	0.002108	0.00217531	0.00226083	0.00236621	0.00249295	0.00264243	0.00281584	0.00301422	0.0032384	0.00348903	0.00376653	0.00407113	0.00440287	0.00476155	0.00514679	0.00555802	0.00599448	0.00645525
-0.828906	0.000519692	0.00067081	0.00081887	0.000962624	0.00110088	0.00123255	0.00135661	0.00147217	0.00157849	0.00167492	0.00176102	0.00183648	0.00190117	0.00195515	0.00199865	0.00203208	0.00205607	0.00207138	0.00207899	0.00208003	0.00207578	0.0020677	0.00205735	0.00204642	0.00203672	0.00203012	0.00202855	0.002034	0.00204846	0.00207393	0.00211237	0.00216571	0.00223578	0.00232435	0.00243305	0.00256339	0.00271673	0.00289426	0.00309699	0.00332575	0.00358115	0.00386361	0.00417333	0.00451032	0.00487436	0.00526505	0.00568178	0.00612376	0.00659006
-0.82501	0.00056556	0.000717598	0.000866422	0.00101078	0.0011495	0.00128147	0.0014057	0.00152131	0.00162755	0.00172382	0.00180966	0.0018848	0.00194912	0.0020027	0.00204579	0.00207883	0.00210245	0.00211746	0.00212484	0.00212575	0.00212151	0.00211358	0.00210354	0.00209313	0.00208414	0.00207847	0.00207808	0.00208496	0.00210111	0.00212854	0.00216923	0.0022251	0.00229799	0.00238966	0.00250174	0.00263574	0.00279301	0.00297471	0.00318186	0.00341525	0.00367549	0.00396298	0.00427788	0.00462019	0.00498966	0.00538585	0.00580814	0.00625572	0.0067276
-0.821115	0.000612125	0.000765099	0.000914698	0.00105968	0.00119886	0.00133116	0.00145558	0.00157125	0.00167744	0.00177356	0.00185917	0.00193401	0.00199798	0.00205118	0.00209388	0.00212655	0.00214984	0.00216457	0.00217176	0.00217259	0.00216838	0.00216064	0.00215096	0.00214109	0.00213285	0.00212817	0.002129	0.00213735	0.00215525	0.0021847	0.00222769	0.00228614	0.0023619	0.00245673	0.00257226	0.00270997	0.00287122	0.00305717	0.00326879	0.00350689	0.00377203	0.0040646	0.00438476	0.00473245	0.00510741	0.00550917	0.00593709	0.00639032	0.00686786
-0.817219	0.000659359	0.000813279	0.000963667	0.00110928	0.00124894	0.00138158	0.0015062	0.00162196	0.00172811	0.0018241	0.00190949	0.00198405	0.0020477	0.00210054	0.00214289	0.00217522	0.0021982	0.00221269	0.00221972	0.00222049	0.00221636	0.00220883	0.00219955	0.00219027	0.00218283	0.00217917	0.00218127	0.00219115	0.00221083	0.00224236	0.0022877	0.00234879	0.00242748	0.00252553	0.00264455	0.00278605	0.00295134	0.00314158	0.00335775	0.00360061	0.00387073	0.00416845	0.00449392	0.00484705	0.00522757	0.00563498	0.00606859	0.00652754	0.0070108
-0.813324	0.000707229	0.000862107	0.00101329	0.00115955	0.00129971	0.0014327	0.00155754	0.00167339	0.00177953	0.0018754	0.0019606	0.0020349	0.00209824	0.00215076	0.00219277	0.00222478	0.00224748	0.00226176	0.00226866	0.0022694	0.00226538	0.00225812	0.00224927	0.00224062	0.00223402	0.00223143	0.00223484	0.0022463	0.00226783	0.00230147	0.00234922	0.002413	0.00249468	0.002596	0.00271859	0.00286392	0.00303332	0.00322793	0.0034487	0.00369639	0.00397154	0.00427448	0.00460533	0.00496398	0.00535012	0.00576324	0.00620261	0.00666735	0.0071564
-0.809428	0.000755704	0.00091155	0.00106355	0.00121046	0.00135113	0.00148448	0.00160956	0.00172551	0.00183165	0.00192743	0.00201245	0.00208651	0.00214957	0.00220178	0.00224348	0.0022752	0.00229765	0.00231174	0.00231854	0.0023193	0.00231542	0.00230846	0.00230009	0.0022921	0.00228639	0.00228491	0.00228968	0.00230276	0.00232618	0.002362	0.0024122	0.00247874	0.00256346	0.00266811	0.00279432	0.00294355	0.00311712	0.00331615	0.00354159	0.00379418	0.00407443	0.00438265	0.00471895	0.00508318	0.00547502	0.00589391	0.00633911	0.00680971	0.00730462
-0.805533	0.00080475	0.000961572	0.00111439	0.00126197	0.00140316	0.00153689	0.00166221	0.00177828	0.00188444	0.00198013	0.002065	0.00213883	0.00220163	0.00225356	0.00229497	0.00232643	0.00234866	0.00236259	0.00236932	0.00237013	0.00236643	0.0023598	0.00235194	0.00234467	0.00233988	0.00233956	0.00234574	0.00236048	0.00238585	0.00242389	0.00247661	0.00254595	0.00263377	0.00274182	0.0028717	0.00302489	0.00320269	0.00340621	0.00363639	0.00389393	0.00417935	0.00449293	0.00483473	0.00520462	0.00560222	0.00602695	0.00647806	0.00695459	0.00745543
-0.801637	0.000854332	0.00101214	0.00116579	0.00131404	0.00145576	0.00158988	0.00171545	0.00183167	0.00193785	0.00203348	0.0021182	0.00219184	0.00225439	0.00230605	0.00234721	0.00237842	0.00240046	0.00241426	0.00242096	0.00242184	0.00241836	0.0024121	0.00240479	0.00239827	0.00239445	0.00239533	0.00240297	0.00241943	0.00244679	0.0024871	0.00254239	0.00261459	0.00270557	0.00281706	0.00295069	0.0031079	0.00328999	0.00349807	0.00373304	0.00399561	0.00428626	0.00460526	0.00495265	0.00532825	0.00573168	0.00616233	0.00661941	0.00710194	0.00760878
-0.797741	0.000904417	0.00106322	0.0012177	0.00136664	0.00150889	0.00164341	0.00176925	0.00188561	0.00199184	0.00208742	0.00217201	0.00224547	0.0023078	0.00235922	0.00240013	0.00243113	0.002453	0.00246671	0.0024734	0.00247439	0.00247116	0.00246531	0.00245859	0.00245285	0.00245004	0.00245218	0.00246131	0.00247954	0.00250894	0.00255159	0.00260949	0.00268461	0.0027788	0.00289381	0.00303123	0.00319252	0.00337897	0.00359167	0.0038315	0.00409916	0.00439512	0.0047196	0.00507264	0.00545404	0.00586337	0.00630001	0.00676313	0.00725173	0.00776464
-0.793846	0.000954967	0.00111476	0.00127009	0.00141972	0.00156252	0.00169744	0.00182356	0.00194008	0.00204636	0.00214191	0.0022264	0.00229968	0.00236181	0.00241301	0.00245371	0.00248452	0.00250624	0.00251988	0.0025266	0.00252773	0.00252478	0.00251937	0.00251328	0.00250838	0.00250662	0.00251005	0.00252073	0.00254077	0.00257226	0.00261729	0.00267787	0.00275597	0.00285343	0.002972	0.00311328	0.00327872	0.00346958	0.00368696	0.00393173	0.00420455	0.00450587	0.00483591	0.00519467	0.00558192	0.00599723	0.00643992	0.00690916	0.00740391	0.00792296
-0.78995	0.00100595	0.00116674	0.00132291	0.00147324	0.00161659	0.00175193	0.00187834	0.00199503	0.00210138	0.0021969	0.0022813	0.00235443	0.00241638	0.00246738	0.00250788	0.00253852	0.00256013	0.00257373	0.0025805	0.0025818	0.00257917	0.00257424	0.00256882	0.00256478	0.00256412	0.00256889	0.00258116	0.00260306	0.0026367	0.00268416	0.00274747	0.00282859	0.00292938	0.00305158	0.00319678	0.00336642	0.00356177	0.0037839	0.00403366	0.0043117	0.00461846	0.00495413	0.00531868	0.00571187	0.00613321	0.00658204	0.00705747	0.00755843	0.0080837
-0.786055	0.00105731	0.00121911	0.00137614	0.00152717	0.00167108	0.00180684	0.00193354	0.00205042	0.00215684	0.00225236	0.00233667	0.00240968	0.00247145	0.00252227	0.0025626	0.0025931	0.00261462	0.0026282	0.00263505	0.00263656	0.00263427	0.00262987	0.00262515	0.00262202	0.0026225	0.00262864	0.00264256	0.00266637	0.0027022	0.00275215	0.00281824	0.00290244	0.00300662	0.0031325	0.00328168	0.00345559	0.00365549	0.00388242	0.00413725	0.00442058	0.00473285	0.00507421	0.00544462	0.00584381	0.00627127	0.0067263	0.00720799	0.00771525	0.00824682
-0.782159	0.00110904	0.00127184	0.00142972	0.00158146	0.00172593	0.00186212	0.00198913	0.00210619	0.00221271	0.00230822	0.00239247	0.00246536	0.00252698	0.00257764	0.00261782	0.00264819	0.00266965	0.00268324	0.00269021	0.00269195	0.00269005	0.00268619	0.00268221	0.00268004	0.0026817	0.00268927	0.00270487	0.00273064	0.00276871	0.00282119	0.00289012	0.00297746	0.00308508	0.0032147	0.00336792	0.00354617	0.00375068	0.00398249	0.00424244	0.00453114	0.00484897	0.0051961	0.00557244	0.00597771	0.00641136	0.00687266	0.00736069	0.00787431	0.00841226
-0.778264	0.00116107	0.00132488	0.00148362	0.00163606	0.0017811	0.00191772	0.00204504	0.00216231	0.00226892	0.00236445	0.00244864	0.00252143	0.00258292	0.00263343	0.00267348	0.00270376	0.00272517	0.0027388	0.00274591	0.00274792	0.00274643	0.00274316	0.00273996	0.00273878	0.00274166	0.00275069	0.00276802	0.0027958	0.00283617	0.00289124	0.00296305	0.00305359	0.0031647	0.00329813	0.00345546	0.00363809	0.00384728	0.00408403	0.00434917	0.0046433	0.00496678	0.00531974	0.00570209	0.0061135	0.00655341	0.00702107	0.00751551	0.00803558	0.00857997
-0.774368	0.00121338	0.0013782	0.00153779	0.00169094	0.00183655	0.00197361	0.00210125	0.00221871	0.00232544	0.00242099	0.00250514	0.00257784	0.00263921	0.0026896	0.00272953	0.00275974	0.00278113	0.00279483	0.0028021	0.00280442	0.00280338	0.00280073	0.00279834	0.00279819	0.00280233	0.00281287	0.00283198	0.00286181	0.00290452	0.00296223	0.00303699	0.00313077	0.00324544	0.00338273	0.00354422	0.00373131	0.00394523	0.00418699	0.00445739	0.00475702	0.00508621	0.00544508	0.0058335	0.00625113	0.00669738	0.00717146	0.00767239	0.00819898	0.00874989
-0.770473	0.00126592	0.00143174	0.00159219	0.00174605	0.00189224	0.00202974	0.00215769	0.00227537	0.00238221	0.00247779	0.00256192	0.00263454	0.00269581	0.00274609	0.00278593	0.00281608	0.00283748	0.00285126	0.00285874	0.00286138	0.00286082	0.00285882	0.00285729	0.0028582	0.00286365	0.00287575	0.00289667	0.0029286	0.00297371	0.0030341	0.00311186	0.00320895	0.00332723	0.00346844	0.00363415	0.00382576	0.00404448	0.00429132	0.00456705	0.00487224	0.00520721	0.00557205	0.00596662	0.00639054	0.0068432	0.00732379	0.00783128	0.00836447	0.00892199
-0.766577	0.00131866	0.00148548	0.00164677	0.00180135	0.0019481	0.00208605	0.00221433	0.00233222	0.00243918	0.00253481	0.00261891	0.00269147	0.00275265	0.00280284	0.00284261	0.00287272	0.00289415	0.00290805	0.00291575	0.00291875	0.0029187	0.0029174	0.00291675	0.00291877	0.00292556	0.00293925	0.00296205	0.00299612	0.00304367	0.00310681	0.00318761	0.00328806	0.00341002	0.00355521	0.0037252	0.00392139	0.00414497	0.00439694	0.00467807	0.00498889	0.00532971	0.0057006	0.00610139	0.00653168	0.00699082	0.00747799	0.00799212	0.00853198	0.00909619
-0.762682	0.00137154	0.00153936	0.0017015	0.00185679	0.00200411	0.0021425	0.00227111	0.00238922	0.00249631	0.00259199	0.00267608	0.00274859	0.0028097	0.00285981	0.00289952	0.00292962	0.0029511	0.00296514	0.00297309	0.00297647	0.00297697	0.00297639	0.00297666	0.00297983	0.002988	0.00300333	0.00302804	0.00306431	0.00311434	0.00318027	0.00326418	0.00336805	0.00349373	0.00364296	0.00381729	0.00401812	0.00424664	0.00450381	0.00479039	0.00510691	0.00545366	0.00583067	0.00623775	0.00667447	0.00714018	0.00763399	0.00815484	0.00870146	0.00927243
-0.758786	0.00142453	0.00159334	0.00175633	0.00191232	0.00206022	0.00219905	0.00232798	0.00244632	0.00255354	0.00264928	0.00273337	0.00280584	0.00286688	0.00291694	0.00295661	0.00298671	0.00300827	0.00302247	0.00303069	0.00303449	0.00303556	0.00303574	0.00303697	0.00304132	0.00305091	0.00306793	0.00309459	0.0031331	0.00318567	0.00325445	0.00334151	0.00344884	0.00357831	0.00373163	0.00391037	0.0041159	0.00434941	0.00461185	0.00490396	0.00522625	0.00557899	0.00596219	0.00637563	0.00681887	0.00729121	0.00779175	0.0083194	0.00887285	0.00945066
-0.754891	0.00147759	0.00164738	0.00181121	0.0019679	0.00211637	0.00225564	0.0023849	0.00250347	0.00261083	0.00270663	0.00279073	0.00286316	0.00292416	0.00297416	0.00301381	0.00304394	0.00306559	0.00307998	0.00308851	0.00309275	0.00309442	0.00309539	0.00309762	0.00310318	0.00311424	0.00313298	0.00316164	0.00320244	0.00325759	0.00332926	0.00341953	0.00353038	0.00366369	0.00382117	0.00400437	0.00421467	0.00445323	0.004721	0.00501871	0.00534684	0.00570563	0.00609509	0.00651497	0.00696479	0.00744384	0.0079512	0.00848571	0.00904608	0.00963082
-0.750995	0.00153067	0.00170144	0.0018661	0.00202349	0.00217252	0.00231223	0.00244182	0.00256061	0.00266811	0.00276398	0.0028481	0.00292051	0.00298147	0.00303144	0.00307108	0.00310126	0.00312302	0.00313762	0.00314647	0.00315119	0.00315349	0.00315528	0.00315853	0.00316536	0.00317791	0.00319842	0.00322912	0.00327225	0.00333004	0.00340465	0.00349818	0.00361261	0.00374982	0.0039115	0.00409923	0.00431436	0.00455803	0.0048312	0.00513457	0.0054686	0.00583353	0.00622932	0.00665571	0.00711219	0.00759803	0.00811226	0.00865373	0.00922109	0.00981284
-0.747099	0.00158373	0.00175546	0.00192095	0.00207903	0.00222861	0.00236877	0.00249868	0.00261771	0.00272534	0.00282129	0.00290543	0.00297782	0.00303876	0.00308871	0.00312836	0.0031586	0.00318049	0.00319532	0.00320453	0.00320974	0.00321271	0.00321535	0.00321967	0.00322778	0.00324188	0.00326419	0.00329697	0.00334248	0.00340296	0.00348056	0.0035774	0.00369546	0.00383661	0.00400257	0.00419488	0.00441489	0.00466375	0.00494238	0.00525148	0.00559148	0.00596261	0.0063648	0.00679777	0.00726099	0.00775368	0.00827488	0.00882338	0.00939781	0.00999665
-0.743204	0.00163672	0.00180941	0.00197572	0.00213447	0.00228461	0.0024252	0.00255544	0.00267469	0.00278247	0.0028785	0.00296266	0.00303505	0.00309597	0.00314592	0.00318559	0.0032159	0.00323795	0.00325303	0.00326262	0.00326835	0.00327202	0.00327554	0.00328095	0.00329039	0.00330607	0.00333023	0.00336514	0.00341307	0.00347627	0.00355692	0.00365712	0.00377886	0.00392402	0.00409431	0.00429126	0.00451622	0.00477032	0.00505448	0.00536936	0.00571541	0.0060928	0.00650147	0.00694109	0.00741112	0.00791075	0.00843898	0.00899459	0.00957618	0.0101822
-0.739308	0.00168961	0.00186325	0.00203036	0.00218978	0.00234047	0.00248149	0.00261205	0.00273152	0.00283945	0.00293555	0.00301975	0.00309214	0.00315305	0.003203	0.00324271	0.00327312	0.00329534	0.0033107	0.00332068	0.00332696	0.00333135	0.00333578	0.00334233	0.00335313	0.00337042	0.00339646	0.00343355	0.00348395	0.00354992	0.00363366	0.00373727	0.00386275	0.00401197	0.00418664	0.00438829	0.00461826	0.00487767	0.00516742	0.00548816	0.00584032	0.00622404	0.00663925	0.0070856	0.00756251	0.00806916	0.0086045	0.0091673	0.00975612	0.0103694
-0.735413	0.00174235	0.00191691	0.00208482	0.00224491	0.00239613	0.00253757	0.00266845	0.00278814	0.00289622	0.0029924	0.00307663	0.00314903	0.00320995	0.00325991	0.00329967	0.00333018	0.0033526	0.00336825	0.00337866	0.00338551	0.00339065	0.00339602	0.00340373	0.00341593	0.00343488	0.00346284	0.00350214	0.00355505	0.00362384	0.00371072	0.00381779	0.00394707	0.0041004	0.00427951	0.00448592	0.00472096	0.00498573	0.00528113	0.0056078	0.00596613	0.00635626	0.00677809	0.00723124	0.0077151	0.00822883	0.00877137	0.00934144	0.00993757	0.0105582
-0.731517	0.00179489	0.00197037	0.00213906	0.0022998	0.00245155	0.0025934	0.00272459	0.0028445	0.00295272	0.00304899	0.00313326	0.00320567	0.0032666	0.00331658	0.00335641	0.00338705	0.00340967	0.00342563	0.00343649	0.00344394	0.00344985	0.0034562	0.0034651	0.00347874	0.00349937	0.0035293	0.00357085	0.00362631	0.00369797	0.00378804	0.00389862	0.00403174	0.00418924	0.00437284	0.00458407	0.00482423	0.00509444	0.00539556	0.00572821	0.00609279	0.00648939	0.0069179	0.00737792	0.00786881	0.00838971	0.00893951	0.00951692	0.0101205	0.0107485
-0.727622	0.0018472	0.00202357	0.00219303	0.0023544	0.00250667	0.00264893	0.00278042	0.00290056	0.00300891	0.00310526	0.00318957	0.00326201	0.00332295	0.00337297	0.00341287	0.00344364	0.00346649	0.00348279	0.00349411	0.00350219	0.0035089	0.00351625	0.00352638	0.00354148	0.00356384	0.00359577	0.00363961	0.00369767	0.00377224	0.00386554	0.00397969	0.00411669	0.00427842	0.00446658	0.00468267	0.00492802	0.00520372	0.00551062	0.00584933	0.00622021	0.00662336	0.00705862	0.00752558	0.00802357	0.00855171	0.00910886	0.00969369	0.0103047	0.0109402
-0.723726	0.00189922	0.00207648	0.00224668	0.00240868	0.00256146	0.00270411	0.0028359	0.00295624	0.00306474	0.00316117	0.00324552	0.00331798	0.00337894	0.00342901	0.00346899	0.00349992	0.003523	0.00353966	0.00355147	0.00356019	0.00356773	0.00357612	0.00358749	0.00360409	0.00362821	0.00366219	0.00370836	0.00376906	0.00384659	0.00394317	0.00406093	0.00420187	0.00436788	0.00456064	0.00478166	0.00503226	0.00531351	0.00562625	0.00597107	0.00634833	0.00675809	0.00720017	0.00767414	0.00817932	0.00871476	0.00927933	0.00987167	0.0104902	0.0111333
-0.719831	0.00195091	0.00212903	0.00229997	0.00246258	0.00261585	0.00275889	0.00289097	0.00301152	0.00312015	0.00321666	0.00330105	0.00337354	0.00343452	0.00348464	0.00352472	0.00355582	0.00357916	0.00359618	0.0036085	0.00361789	0.00362628	0.00363573	0.00364839	0.00366652	0.00369244	0.00372849	0.00377703	0.00384042	0.00392095	0.00402085	0.00414227	0.00428721	0.00445754	0.00465496	0.00488097	0.00513687	0.00542373	0.00574237	0.00609338	0.00647707	0.00689351	0.00734249	0.00782354	0.00833596	0.0088788	0.00945086	0.0100508	0.010677	0.0113277
-0.715935	0.00200223	0.0021812	0.00235285	0.00251606	0.00266981	0.00281323	0.00294558	0.00306633	0.00317508	0.00327167	0.00335611	0.00342862	0.00348964	0.00353982	0.00358001	0.00361128	0.00363489	0.0036523	0.00366515	0.00367523	0.0036845	0.00369503	0.00370901	0.0037287	0.00375645	0.00379461	0.00384557	0.00391168	0.00399525	0.00409852	0.00422365	0.00437263	0.00454734	0.00474947	0.00498052	0.00524179	0.00553431	0.00585892	0.00621617	0.00660637	0.00702955	0.00748549	0.0079737	0.00849344	0.00904373	0.00962338	0.010231	0.0108649	0.0115234
-0.71204	0.00205314	0.00223293	0.00240529	0.00256907	0.00272328	0.00286706	0.00299968	0.00312062	0.0032295	0.00332616	0.00341064	0.00348318	0.00354424	0.00359448	0.00363479	0.00366624	0.00369014	0.00370796	0.00372135	0.00373215	0.00374232	0.00375396	0.00376928	0.00379057	0.00382018	0.0038605	0.0039139	0.00398277	0.00406943	0.00417612	0.004305	0.00445807	0.00463721	0.00484411	0.00508026	0.00534694	0.00564519	0.00597583	0.00633939	0.00673615	0.00716614	0.00762911	0.00812454	0.00865167	0.0092095	0.00979679	0.0104121	0.0110538	0.0117201
-0.708144	0.00210359	0.00228418	0.00245722	0.00262156	0.00277622	0.00292035	0.00305323	0.00317434	0.00328334	0.00338007	0.00346459	0.00353717	0.00359826	0.00364857	0.003689	0.00372066	0.00374485	0.00376309	0.00377705	0.00378858	0.00379968	0.00381246	0.00382915	0.00385207	0.00388358	0.00392608	0.00398197	0.00405364	0.00414343	0.00425358	0.00438625	0.00454347	0.00472709	0.0049388	0.0051801	0.00545226	0.0057563	0.00609302	0.00646294	0.00686634	0.00730321	0.00777327	0.00827599	0.00881059	0.00937603	0.00997104	0.0105942	0.0112438	0.011918
-0.704248	0.00215354	0.00233491	0.0025086	0.00267349	0.00282858	0.00297304	0.00310617	0.00322745	0.00333656	0.00343336	0.00351791	0.00359052	0.00365166	0.00370204	0.0037426	0.00377447	0.00379897	0.00381765	0.00383219	0.00384448	0.00385652	0.00387047	0.00388856	0.00391313	0.00394657	0.00399129	0.00404971	0.00412422	0.00421717	0.00433083	0.00446735	0.00462875	0.0048169	0.00503348	0.00527999	0.00555767	0.00586756	0.00621042	0.00658678	0.00699687	0.00744067	0.0079179	0.00842798	0.00897011	0.00954323	0.010146	0.0107771	0.0114346	0.0121168
-0.700353	0.00220294	0.00238507	0.0025594	0.00272481	0.00288032	0.00302509	0.00315845	0.00327989	0.0033891	0.00348596	0.00357055	0.00364318	0.00370436	0.00375483	0.00379553	0.00382762	0.00385245	0.00387157	0.00388671	0.00389977	0.00391279	0.00392792	0.00394744	0.0039737	0.0040091	0.00405607	0.00411705	0.00419444	0.00429061	0.00440781	0.00454822	0.00471385	0.00490658	0.00512809	0.00537985	0.00566311	0.0059789	0.00632797	0.00671081	0.00712766	0.00757847	0.00806292	0.00858043	0.00913017	0.00971104	0.0103217	0.0109607	0.0116263	0.0123166
-0.696457	0.00225176	0.00243462	0.00260956	0.00277547	0.00293137	0.00307645	0.00321003	0.00333162	0.00344092	0.00353783	0.00362245	0.00369511	0.00375634	0.00380689	0.00384773	0.00388005	0.00390521	0.0039248	0.00394056	0.00395442	0.00396842	0.00398477	0.00400574	0.00403371	0.0040711	0.00412036	0.00418394	0.00426425	0.00436366	0.00448445	0.00462879	0.00479871	0.00499606	0.00522254	0.00547961	0.00576851	0.00609025	0.00644558	0.00683497	0.00725864	0.00771652	0.00820826	0.00873327	0.00929068	0.00987937	0.010498	0.011145	0.0118187	0.0125171
-0.692562	0.00229995	0.00248352	0.00265904	0.00282543	0.00298171	0.00312707	0.00326085	0.00338258	0.00349196	0.00358891	0.00367356	0.00374625	0.00380752	0.00385816	0.00389916	0.00393171	0.00395722	0.00397728	0.00399368	0.00400835	0.00402337	0.00404095	0.0040634	0.00409311	0.00413253	0.0041841	0.00425031	0.00433358	0.00443628	0.0045607	0.00470902	0.00488326	0.00508528	0.00531678	0.00557921	0.0058738	0.00620155	0.0065632	0.0069592	0.00738974	0.00785475	0.00835385	0.00888642	0.00945157	0.0100482	0.0106748	0.01133	0.0120118	0.0127185
-0.688666	0.00234747	0.00253171	0.0027078	0.00287465	0.00303128	0.00317691	0.00331088	0.00343272	0.00354218	0.00363917	0.00372384	0.00379655	0.00385787	0.0039086	0.00394975	0.00398254	0.00400841	0.00402896	0.00404601	0.00406151	0.00407756	0.0040964	0.00412036	0.00415184	0.0041933	0.00424723	0.0043161	0.00440236	0.00450839	0.00463648	0.00478882	0.00496743	0.00517418	0.00541074	0.00567857	0.00597891	0.00631273	0.00668074	0.00708341	0.00752089	0.00799309	0.00849961	0.00903981	0.00961277	0.0102173	0.0108521	0.0115154	0.0122055	0.0129205
-0.684771	0.00239428	0.00257917	0.0027558	0.00292307	0.00308005	0.00322592	0.00336006	0.00348201	0.00359153	0.00368855	0.00377323	0.00384596	0.00390733	0.00395815	0.00399946	0.0040325	0.00405873	0.00407979	0.0040975	0.00411384	0.00413095	0.00415107	0.00417656	0.00420984	0.00425338	0.00430969	0.00438126	0.00447055	0.00457994	0.00471174	0.00486814	0.00505116	0.00526267	0.00550435	0.00577765	0.00608378	0.00642371	0.00679815	0.00720754	0.00765202	0.00813147	0.00864548	0.00919337	0.0097742	0.0103868	0.0110297	0.0117013	0.0123997	0.0131231
-0.680875	0.00244034	0.00262585	0.00280299	0.00297067	0.00312795	0.00327405	0.00340835	0.0035304	0.00363996	0.003737	0.00382169	0.00389443	0.00395584	0.00400675	0.00404823	0.00408153	0.00410814	0.00412971	0.0041481	0.0041653	0.00418348	0.00420491	0.00423194	0.00426704	0.0043127	0.00437142	0.00444573	0.00453807	0.00465086	0.00478642	0.00494691	0.00513439	0.00535071	0.00559755	0.00587635	0.00618833	0.00653443	0.00691536	0.00733152	0.00778305	0.00826981	0.00879137	0.00934701	0.00993579	0.0105565	0.0112076	0.0118875	0.0125944	0.0133262
-0.67698	0.00248561	0.00267171	0.00284933	0.00301739	0.00317497	0.00332127	0.0034557	0.00357783	0.00368742	0.00378447	0.00386916	0.00394192	0.00400337	0.00405437	0.00409601	0.00412958	0.00415657	0.00417867	0.00419775	0.00421583	0.0042351	0.00425785	0.00428646	0.00432341	0.0043712	0.00443237	0.00450943	0.00460488	0.00472111	0.00486044	0.00502508	0.00521705	0.00543823	0.00569028	0.00597463	0.0062925	0.00664482	0.00703228	0.00745528	0.00791392	0.00840805	0.00893721	0.00950068	0.0100975	0.0107263	0.0113857	0.0120741	0.0127894	0.0135298
-0.673084	0.00253004	0.0027167	0.00289478	0.0030632	0.00322104	0.00336753	0.00350207	0.00362426	0.00373388	0.00383093	0.00391561	0.00398837	0.00404986	0.00410096	0.00414277	0.0041766	0.00420398	0.00422662	0.0042464	0.00426538	0.00428576	0.00430985	0.00434006	0.00437888	0.00442884	0.00449248	0.00457233	0.0046709	0.0047906	0.00493376	0.00510258	0.00529909	0.00552517	0.00578246	0.00607242	0.00639623	0.00675482	0.00714887	0.00757874	0.00804456	0.00854611	0.00908294	0.00965428	0.0102591	0.0108962	0.011564	0.0122608	0.0129848	0.0137338
-0.669189	0.00257362	0.0027608	0.0029393	0.00310805	0.00326613	0.00341278	0.00354743	0.00366966	0.00377928	0.00387632	0.00396099	0.00403374	0.00409527	0.00414646	0.00418844	0.00422255	0.00425033	0.00427351	0.004294	0.0043139	0.0043354	0.00436085	0.00439268	0.0044334	0.00448554	0.00455168	0.00463437	0.00473609	0.0048593	0.00500632	0.00517936	0.00538045	0.00561146	0.00587405	0.00616965	0.00649945	0.00686436	0.00726504	0.00770186	0.00817489	0.00868393	0.00922848	0.00980776	0.0104207	0.0110661	0.0117424	0.0124477	0.0131803	0.013938
-0.665293	0.00261628	0.00280396	0.00298285	0.0031519	0.0033102	0.00345699	0.00359171	0.00371397	0.00382359	0.0039206	0.00400524	0.00407799	0.00413955	0.00419083	0.00423298	0.00426737	0.00429555	0.00431929	0.00434051	0.00436133	0.00438397	0.00441081	0.00444428	0.00448691	0.00454127	0.00460994	0.00469548	0.0048004	0.00492715	0.00507806	0.00525535	0.00546106	0.00569705	0.00596497	0.00626627	0.00660209	0.00697337	0.00738074	0.00782455	0.00830485	0.00882143	0.00937376	0.00996104	0.0105822	0.0112359	0.0119207	0.0126347	0.0133759	0.0141424
-0.661398	0.002658	0.00284615	0.0030254	0.00319472	0.00335321	0.00350012	0.00363489	0.00375716	0.00386676	0.00396373	0.00404834	0.00412107	0.00418265	0.00423403	0.00427636	0.00431102	0.00433961	0.00436391	0.00438588	0.00440763	0.00443143	0.00445966	0.0044948	0.00453937	0.00459598	0.0046672	0.00475562	0.00486376	0.00499408	0.00514892	0.0053305	0.00554086	0.00578187	0.00605518	0.0063622	0.00670411	0.0070818	0.0074959	0.00794675	0.00843438	0.00895855	0.00951871	0.0101141	0.0107435	0.0114056	0.0120989	0.0128216	0.0135716	0.0143469
-0.657502	0.00269875	0.00288732	0.0030669	0.00323647	0.00339511	0.00354212	0.00367693	0.00379919	0.00390875	0.00400567	0.00409023	0.00416294	0.00422455	0.00427601	0.00431851	0.00435346	0.00438247	0.00440734	0.00443006	0.00445276	0.00447773	0.00450738	0.00454419	0.00459073	0.0046496	0.0047234	0.00481473	0.00492612	0.00506005	0.00521885	0.00540476	0.00561981	0.00586588	0.0061446	0.0064574	0.00680543	0.00718958	0.00761046	0.00806839	0.0085634	0.00909522	0.00966327	0.0102667	0.0109045	0.0115751	0.012277	0.0130084	0.0137673	0.0145515
-0.653606	0.00273849	0.00292744	0.00310733	0.0032771	0.00343589	0.00358296	0.00371779	0.00384002	0.00394952	0.00404637	0.00413088	0.00420356	0.00426518	0.00431673	0.0043594	0.00439464	0.00442407	0.00444952	0.004473	0.00449666	0.00452283	0.00455391	0.00459242	0.00464094	0.0047021	0.0047785	0.00487277	0.00498744	0.005125	0.0052878	0.00547806	0.00569785	0.005949	0.00623319	0.0065518	0.00690599	0.00729665	0.00772436	0.00818943	0.00869186	0.00923137	0.00980737	0.010419	0.0110651	0.0117443	0.0124549	0.0131951	0.0139629	0.0147561
-0.649711	0.00277718	0.00296649	0.00314664	0.0033166	0.00347549	0.0036226	0.00375742	0.00387961	0.00398904	0.00408581	0.00417025	0.00424289	0.00430452	0.00435615	0.004399	0.00443453	0.00446438	0.00449042	0.00451466	0.0045393	0.00456667	0.0045992	0.00463943	0.00468996	0.00475342	0.00483246	0.00492968	0.00504767	0.00518889	0.00535571	0.00555037	0.00577491	0.0060312	0.00632088	0.00664535	0.00700575	0.00740295	0.00783753	0.00830978	0.00881969	0.00936694	0.00995094	0.0105708	0.0112253	0.0119131	0.0126325	0.0133816	0.0141583	0.0149606
-0.645815	0.00281479	0.00300442	0.0031848	0.00335491	0.00351388	0.00366101	0.0037958	0.00391792	0.00402726	0.00412394	0.00420829	0.00428089	0.00434253	0.00439423	0.00443726	0.00447307	0.00450336	0.00452999	0.00455501	0.00458064	0.00460921	0.00464321	0.00468518	0.00473773	0.00480352	0.00488521	0.00498543	0.00510675	0.00525166	0.00542254	0.00562163	0.00585096	0.00611242	0.00640763	0.00673799	0.00710464	0.00750842	0.00794992	0.0084294	0.00894682	0.00950187	0.0100939	0.010722	0.011385	0.0120815	0.0128097	0.0135677	0.0143535	0.0151649
-0.64192	0.00285129	0.0030412	0.00322178	0.00339201	0.00355103	0.00369816	0.00383289	0.00395492	0.00406415	0.00416072	0.00424499	0.00431753	0.00437916	0.00443094	0.00447413	0.00451024	0.00454096	0.00456819	0.004594	0.00462062	0.00465043	0.0046859	0.00472962	0.00478422	0.00485236	0.00493673	0.00503996	0.00516464	0.00531327	0.00548824	0.00569178	0.00592594	0.0061926	0.00649338	0.00682967	0.0072026	0.00761301	0.00806147	0.00854821	0.00907321	0.0096361	0.0102362	0.0108727	0.0115442	0.0122494	0.0129864	0.0137535	0.0145484	0.0153689
-0.638024	0.00288665	0.00307681	0.00325755	0.00342787	0.00358691	0.003734	0.00386865	0.00399057	0.00409968	0.00419613	0.00428029	0.00435276	0.00441439	0.00446623	0.0045096	0.004546	0.00457716	0.00460499	0.00463159	0.00465922	0.00469027	0.00472724	0.00477273	0.00482939	0.0048999	0.00498696	0.00509323	0.0052213	0.00537368	0.00555276	0.00576078	0.00599981	0.0062717	0.00657808	0.00692034	0.00729959	0.00771667	0.00817212	0.00866618	0.00919878	0.00976956	0.0103778	0.0110227	0.0117028	0.0124167	0.0131627	0.0139388	0.0147429	0.0155726
-0.634129	0.00292084	0.00311121	0.00329208	0.00346245	0.00362148	0.00376851	0.00390306	0.00402485	0.00413382	0.00423013	0.00431417	0.00438657	0.00444817	0.00450009	0.00454362	0.00458031	0.00461191	0.00464035	0.00466776	0.0046964	0.0047287	0.00476718	0.00481445	0.00487319	0.0049461	0.00503588	0.0051452	0.00527668	0.00543284	0.00561606	0.0058286	0.00607251	0.00634966	0.00666168	0.00700994	0.00739555	0.00781933	0.00828182	0.00878323	0.00932348	0.00990219	0.0105187	0.0111719	0.0118607	0.0125834	0.0133384	0.0141236	0.0149369	0.0157759
-0.630233	0.00295384	0.00314438	0.00332534	0.00349573	0.00365473	0.00380167	0.00393609	0.00405772	0.00416653	0.00426269	0.0043466	0.0044189	0.00448049	0.00453246	0.00457616	0.00461314	0.00464518	0.00467424	0.00470245	0.00473212	0.00476569	0.00480569	0.00485476	0.00491559	0.00499091	0.00508343	0.00519583	0.00533075	0.0054907	0.00567809	0.00589517	0.00614401	0.00642645	0.00674414	0.00709843	0.00749043	0.00792095	0.00839051	0.00889932	0.00944727	0.0100339	0.0106586	0.0113204	0.0120178	0.0127494	0.0135134	0.0143078	0.0151304	0.0159788
-0.626338	0.00298561	0.00317628	0.00335729	0.00352768	0.00368661	0.00383343	0.0039677	0.00408916	0.00419779	0.00429377	0.00437754	0.00444975	0.0045113	0.00456333	0.00460719	0.00464447	0.00467695	0.00470662	0.00473565	0.00476636	0.00480119	0.00484273	0.00489361	0.00495656	0.00503431	0.00512958	0.00524509	0.00538346	0.00554724	0.00573882	0.00596047	0.00621425	0.00650202	0.0068254	0.00718576	0.00758419	0.00802149	0.00849815	0.00901439	0.00957007	0.0101648	0.0107977	0.011468	0.0121741	0.0129147	0.0136878	0.0144914	0.0153233	0.0161811
-0.622442	0.00301613	0.00320689	0.00338793	0.00355827	0.0037171	0.00386378	0.00399787	0.00411914	0.00422756	0.00432336	0.00440697	0.00447907	0.00454058	0.00459266	0.00463668	0.00467425	0.00470718	0.00473747	0.00476733	0.00479907	0.00483519	0.00487827	0.00493099	0.00499606	0.00507625	0.00517431	0.00529294	0.00543479	0.00560241	0.00579821	0.00602445	0.00628321	0.00657633	0.00690544	0.00727189	0.00767677	0.00812088	0.00860469	0.00912839	0.00969184	0.0102946	0.0109359	0.0116147	0.0123296	0.0130791	0.0138613	0.0146742	0.0155155	0.0163829
-0.618547	0.00304538	0.00323619	0.00341722	0.00358748	0.00374618	0.00389269	0.00402658	0.00414763	0.00425583	0.00435143	0.00443486	0.00450684	0.00456831	0.00462043	0.0046646	0.00470246	0.00473584	0.00476676	0.00479744	0.00483024	0.00486765	0.00491229	0.00496685	0.00503406	0.00511672	0.00521757	0.00533934	0.00548469	0.00565617	0.00585622	0.00608708	0.00635083	0.00664933	0.00698419	0.00735678	0.00776815	0.00821909	0.00871008	0.00924128	0.00981254	0.0104234	0.011073	0.0117604	0.0124842	0.0132427	0.0140341	0.0148563	0.015707	0.0165839
-0.614651	0.00307333	0.00326416	0.00344513	0.00361528	0.00377382	0.00392013	0.00405379	0.0041746	0.00428257	0.00437794	0.00446119	0.00453305	0.00459445	0.00464661	0.00469094	0.00472909	0.00476291	0.00479447	0.00482598	0.00485983	0.00489855	0.00494475	0.00500116	0.00507054	0.00515567	0.00525933	0.00538426	0.00553313	0.00570851	0.00591281	0.00614832	0.00641709	0.006721	0.00706164	0.00744038	0.00785826	0.00831608	0.00881428	0.00935301	0.00993211	0.0105511	0.0112091	0.0119051	0.0126378	0.0134053	0.0142059	0.0150375	0.0158978	0.0167843
-0.610755	0.00309997	0.00329077	0.00347165	0.00364166	0.0038	0.00394609	0.0040795	0.00420004	0.00430776	0.00440289	0.00448594	0.00455765	0.00461899	0.00467118	0.00471566	0.00475409	0.00478837	0.00482056	0.00485291	0.00488782	0.00492785	0.00497564	0.00503391	0.00510546	0.00519308	0.00529957	0.00542768	0.00558009	0.00575937	0.00596796	0.00620813	0.00648195	0.00679129	0.00713774	0.00752265	0.00794709	0.0084118	0.00891724	0.00946354	0.0100505	0.0106776	0.0113441	0.0120488	0.0127903	0.013567	0.0143769	0.0152179	0.0160877	0.0169838
-0.60686	0.00312527	0.003316	0.00349676	0.00366659	0.00382471	0.00397054	0.00410367	0.00422393	0.00433137	0.00442625	0.00450909	0.00458064	0.00464191	0.00469412	0.00473874	0.00477747	0.00481219	0.00484502	0.00487821	0.0049142	0.00495554	0.00500492	0.00506507	0.00513881	0.00522893	0.00533827	0.00546957	0.00562554	0.00580874	0.00602164	0.00626649	0.00654539	0.00686017	0.00721245	0.00760357	0.00803458	0.00850621	0.00901892	0.00957281	0.0101677	0.010803	0.0114779	0.0121914	0.0129418	0.0137276	0.0145468	0.0153973	0.0162767	0.0171825
-0.602964	0.00314921	0.00333984	0.00352044	0.00369005	0.00384792	0.00399346	0.0041263	0.00424625	0.00435339	0.004448	0.00453061	0.004602	0.00466318	0.00471541	0.00476018	0.00479919	0.00483436	0.00486782	0.00490186	0.00493893	0.0049816	0.00503258	0.00509462	0.00517055	0.0052632	0.00537539	0.00550991	0.00566945	0.0058566	0.00607381	0.00632337	0.00660736	0.00692761	0.00728575	0.0076831	0.0081207	0.00859929	0.00911929	0.0096808	0.0102836	0.0109272	0.0116106	0.0123327	0.0130922	0.0138871	0.0147157	0.0155757	0.0164647	0.0173803
-0.599069	0.00317178	0.00336227	0.00354266	0.00371203	0.00386962	0.00401485	0.00414735	0.00426698	0.0043738	0.00446812	0.0045505	0.00462171	0.0046828	0.00473504	0.00477994	0.00481924	0.00485486	0.00488896	0.00492385	0.004962	0.00500601	0.0050586	0.00512254	0.00520068	0.00529586	0.00541092	0.00554867	0.00571179	0.00590291	0.00612447	0.00637875	0.00666784	0.00699359	0.00735761	0.0077612	0.00820542	0.00869099	0.00921831	0.00978747	0.0103982	0.01105	0.011742	0.0124729	0.0132414	0.0140455	0.0148835	0.015753	0.0166517	0.0175771
-0.595173	0.00319296	0.00338327	0.00356343	0.00373252	0.00388979	0.00403468	0.00416683	0.00428611	0.00439259	0.00448661	0.00456873	0.00463975	0.00470074	0.00475299	0.00479803	0.0048376	0.00487368	0.00490842	0.00494417	0.0049834	0.00502876	0.00508296	0.00514881	0.00522917	0.00532689	0.00544485	0.00558583	0.00575256	0.00594765	0.00617357	0.0064326	0.00672682	0.00705808	0.00742799	0.00783786	0.00828871	0.00878128	0.00931594	0.00989277	0.0105115	0.0111716	0.0118721	0.0126119	0.0133893	0.0142028	0.0150501	0.0159293	0.0168377	0.017773
-0.591278	0.00321274	0.00340283	0.00358271	0.00375149	0.00390841	0.00405294	0.00418471	0.00430362	0.00440975	0.00450345	0.0045853	0.00465612	0.004717	0.00476925	0.00481441	0.00485427	0.0048908	0.00492619	0.00496279	0.00500312	0.00504983	0.00510565	0.00517342	0.00525601	0.00535629	0.00547714	0.00562138	0.00579173	0.00599082	0.00622111	0.00648489	0.00678426	0.00712105	0.00749687	0.00791303	0.00837055	0.00887013	0.00941216	0.00999669	0.0106234	0.0112918	0.0120009	0.0127495	0.0135361	0.0143588	0.0152156	0.0161044	0.0170226	0.0179677
-0.587382	0.00323111	0.00342093	0.00360051	0.00376894	0.00392549	0.00406962	0.00420099	0.0043195	0.00442526	0.00451862	0.00460019	0.00467081	0.00473157	0.00478381	0.0048291	0.00486923	0.00490621	0.00494224	0.00497971	0.00502114	0.0050692	0.00512666	0.00519636	0.00528118	0.00538404	0.0055078	0.00565531	0.00582929	0.00603238	0.00626706	0.00653562	0.00684015	0.00718249	0.00756424	0.00798671	0.0084509	0.00895752	0.00950693	0.0100992	0.010734	0.0114107	0.0121284	0.0128858	0.0136815	0.0145135	0.0153798	0.0162782	0.0172063	0.0181613
-0.583487	0.00324805	0.00343757	0.00361681	0.00378486	0.003941	0.00408471	0.00421566	0.00433375	0.00443911	0.00453212	0.0046134	0.0046838	0.00474443	0.00479666	0.00484207	0.00488248	0.00491991	0.00495659	0.00499492	0.00503746	0.00508688	0.00514598	0.00521761	0.00530469	0.00541012	0.00553681	0.00568759	0.00586522	0.00607234	0.00631142	0.00658476	0.00689447	0.00724237	0.00763007	0.00805886	0.00852975	0.00904343	0.00960024	0.0102002	0.0108431	0.0115281	0.0122545	0.0130208	0.0138256	0.0146669	0.0155428	0.0164509	0.0173887	0.0183537
-0.579591	0.00326356	0.00345274	0.0036316	0.00379924	0.00395494	0.0040982	0.0042287	0.00434636	0.00445131	0.00454395	0.00462492	0.00469508	0.00475559	0.00480779	0.00485332	0.004894	0.00493189	0.00496922	0.00500842	0.00505206	0.00510286	0.0051636	0.00523718	0.00532652	0.00543454	0.00556416	0.00571823	0.00589952	0.00611067	0.00635416	0.00663231	0.0069472	0.00730068	0.00769434	0.00812948	0.00860708	0.00912782	0.00969206	0.0102998	0.0109507	0.0116442	0.0123791	0.0131544	0.0139683	0.014819	0.0157044	0.0166222	0.01757	0.018545
-0.575696	0.00327763	0.00346643	0.00364487	0.00381207	0.00396731	0.00411009	0.00424012	0.00435732	0.00446184	0.0045541	0.00463475	0.00470467	0.00476503	0.00481721	0.00486285	0.00490381	0.00494214	0.00498013	0.0050202	0.00506496	0.00511712	0.00517953	0.00525506	0.00534666	0.00545728	0.00558985	0.00574722	0.00593217	0.00614737	0.00639529	0.00667825	0.00699834	0.00735742	0.00775705	0.00819854	0.00868286	0.00921069	0.00978236	0.0103979	0.0110569	0.0117587	0.0125024	0.0132865	0.0141096	0.0149697	0.0158647	0.0167923	0.0177499	0.0187349
-0.5718	0.00329025	0.00347864	0.00365663	0.00382335	0.0039781	0.00412038	0.00424991	0.00436663	0.00447071	0.00456257	0.00464288	0.00471255	0.00477276	0.00482492	0.00487067	0.00491189	0.00495068	0.00498931	0.00503026	0.00507614	0.00512969	0.00519375	0.00527124	0.00536512	0.00547835	0.00561387	0.00577455	0.00596318	0.00618243	0.00643479	0.00672258	0.00704788	0.00741256	0.00781817	0.00826603	0.00875709	0.00929202	0.00987114	0.0104944	0.0111615	0.0118718	0.0126241	0.0134172	0.0142495	0.015119	0.0160236	0.016961	0.0179285	0.0189236
-0.567905	0.00330141	0.00348935	0.00366686	0.00383307	0.0039873	0.00412906	0.00425807	0.00437429	0.00447791	0.00456936	0.00464932	0.00471873	0.00477878	0.0048309	0.00487676	0.00491825	0.00495749	0.00499678	0.00503861	0.00508561	0.00514054	0.00520627	0.00528573	0.00538189	0.00549774	0.00563622	0.00580022	0.00599254	0.00621585	0.00647266	0.00676528	0.00709581	0.0074661	0.00787771	0.00833194	0.00882975	0.00937179	0.00995837	0.0105895	0.0112647	0.0119833	0.0127444	0.0135465	0.0143879	0.0152669	0.0161811	0.0171283	0.0181058	0.019111
-0.564009	0.00331112	0.00349858	0.00367557	0.00384124	0.00399492	0.00413613	0.0042646	0.0043803	0.00448344	0.00457446	0.00465407	0.00472321	0.0047831	0.00483518	0.00488114	0.0049229	0.00496259	0.00500254	0.00504525	0.00509337	0.00514969	0.0052171	0.00529853	0.00539699	0.00551546	0.0056569	0.00582423	0.00602025	0.00624764	0.0065089	0.00680637	0.00714213	0.00751803	0.00793565	0.00839626	0.00890083	0.00944999	0.010044	0.0106829	0.0113663	0.0120934	0.0128631	0.0136742	0.0145249	0.0154133	0.0163372	0.0172941	0.0182816	0.0192969
-0.560113	0.00331938	0.00350631	0.00368275	0.00384786	0.00400096	0.00414159	0.0042695	0.00438467	0.00448731	0.00457789	0.00465713	0.004726	0.00478571	0.00483775	0.00488381	0.00492584	0.00496598	0.00500659	0.00505018	0.00509944	0.00515715	0.00522624	0.00530965	0.0054104	0.0055315	0.00567593	0.0058466	0.00604632	0.00627778	0.00654351	0.00684583	0.00718683	0.00756836	0.00799199	0.008459	0.00897033	0.00952662	0.0101281	0.0107749	0.0114663	0.0122019	0.0129804	0.0138004	0.0146603	0.0155582	0.0164917	0.0174586	0.0184561	0.0194815
-0.556218	0.00332618	0.00351255	0.00368842	0.00385292	0.00400542	0.00414545	0.00427278	0.00438739	0.00448953	0.00457966	0.00465852	0.00472709	0.00478663	0.00483862	0.00488478	0.00492707	0.00496767	0.00500894	0.00505342	0.00510381	0.00516293	0.0052337	0.0053191	0.00542216	0.00554589	0.0056933	0.00586731	0.00607075	0.0063063	0.0065765	0.00688367	0.00722992	0.00761709	0.00804674	0.00852014	0.00903825	0.00960167	0.0102107	0.0108652	0.0115648	0.0123088	0.013096	0.0139251	0.0147943	0.0157016	0.0166448	0.0176215	0.018629	0.0196647
-0.552322	0.00333153	0.00351731	0.00369256	0.00385644	0.00400831	0.00414772	0.00427445	0.00438849	0.00449009	0.00457976	0.00465823	0.00472652	0.00478587	0.0048378	0.00488406	0.00492662	0.00496767	0.0050096	0.00505498	0.0051065	0.00516703	0.00523949	0.00532688	0.00543225	0.00555863	0.00570903	0.00588639	0.00609354	0.00633319	0.00660787	0.0069199	0.0072714	0.00766421	0.00809988	0.00857969	0.00910457	0.00967513	0.0102916	0.010954	0.0116618	0.0124142	0.0132102	0.0140482	0.0149267	0.0158435	0.0167964	0.017783	0.0188005	0.0198463
-0.548427	0.00333544	0.00352059	0.00369519	0.00385842	0.00400964	0.0041484	0.00427451	0.00438796	0.00448903	0.00457821	0.00465629	0.00472427	0.00478344	0.00483531	0.00488167	0.00492449	0.004966	0.0050086	0.00505486	0.00510754	0.00516947	0.00524363	0.00533302	0.00544071	0.00556974	0.00572314	0.00590385	0.00611472	0.00635847	0.00663763	0.00695453	0.00731129	0.00770974	0.00815144	0.00863765	0.00916931	0.00974702	0.010371	0.0110412	0.0117571	0.012518	0.0133227	0.0141698	0.0150575	0.0159838	0.0169464	0.0179429	0.0189705	0.0200265
-0.544531	0.00333789	0.00352238	0.00369631	0.00385886	0.0040094	0.00414751	0.00427297	0.00438582	0.00448633	0.00457503	0.0046527	0.00472038	0.00477935	0.00483117	0.00487761	0.00492071	0.00496267	0.00500594	0.0050531	0.00510692	0.00517028	0.00524613	0.00533753	0.00544754	0.00557922	0.00573562	0.0059197	0.0061343	0.00638215	0.0066658	0.00698757	0.00734958	0.00775368	0.00820141	0.00869404	0.00923248	0.00981732	0.0104488	0.0111268	0.0118509	0.0126203	0.0134337	0.0142898	0.0151868	0.0161226	0.017095	0.0181013	0.019139	0.0202052
-0.540636	0.00333892	0.00352272	0.00369594	0.00385779	0.00400763	0.00414504	0.00426985	0.00438208	0.00448203	0.00457023	0.00464749	0.00471485	0.00477362	0.00482538	0.00487192	0.00491528	0.0049577	0.00500164	0.00504971	0.00510468	0.00516946	0.00524702	0.00534042	0.00545276	0.00558711	0.00574652	0.00593395	0.00615229	0.00640425	0.00669238	0.00701903	0.00738631	0.00779605	0.00824981	0.00874884	0.00929407	0.00988605	0.010525	0.0112109	0.0119431	0.012721	0.0135432	0.0144083	0.0153146	0.0162599	0.0172419	0.0182582	0.0193059	0.0203824
-0.53674	0.00333851	0.00352159	0.00369409	0.0038552	0.00400432	0.00414103	0.00426516	0.00437676	0.00447613	0.00456383	0.00464066	0.0047077	0.00476628	0.00481798	0.00486461	0.00490824	0.00495112	0.00499573	0.00504471	0.00510084	0.00516704	0.00524631	0.00534173	0.0054564	0.00559342	0.00575583	0.00594664	0.00616871	0.00642478	0.00671741	0.00704893	0.00742147	0.00783686	0.00829665	0.00880209	0.00935409	0.00995322	0.0105997	0.0112934	0.0120338	0.0128201	0.013651	0.0145252	0.0154407	0.0163955	0.0173873	0.0184135	0.0194713	0.0205581
-0.532845	0.00333669	0.00351902	0.00369076	0.00385112	0.00399949	0.00413548	0.00425892	0.00436987	0.00446866	0.00455584	0.00463224	0.00469896	0.00475734	0.00480897	0.0048557	0.0048996	0.00494295	0.00498824	0.00503812	0.00509541	0.00516304	0.00524403	0.00534147	0.00545848	0.00559817	0.0057636	0.00595778	0.00618359	0.00644378	0.00674089	0.00707729	0.00745509	0.00787612	0.00834195	0.0088538	0.00941257	0.0100188	0.0106728	0.0113743	0.0121229	0.0129176	0.0137573	0.0146405	0.0155653	0.0165296	0.0175311	0.0185672	0.0196352	0.0207322
-0.528949	0.00333347	0.00351501	0.00368597	0.00384555	0.00399316	0.00412841	0.00425115	0.00436144	0.00445963	0.00454629	0.00462226	0.00468865	0.00474682	0.00479839	0.00484522	0.00488939	0.0049332	0.00497918	0.00502998	0.00508844	0.0051575	0.00524021	0.00533968	0.00545903	0.00560139	0.00576984	0.0059674	0.00619695	0.00646125	0.00676286	0.00710414	0.00748719	0.00791387	0.00838572	0.00890397	0.00946952	0.0100829	0.0107444	0.0114537	0.0122104	0.0130136	0.0138621	0.0147542	0.0156883	0.0166622	0.0176734	0.0187194	0.0197975	0.0209047
-0.525054	0.00332885	0.00350959	0.00367974	0.00383852	0.00398535	0.00411984	0.00424186	0.00435149	0.00444907	0.0045352	0.00461073	0.0046768	0.00473476	0.00478627	0.00483319	0.00487763	0.00492192	0.00496858	0.0050203	0.00507993	0.00515044	0.00523488	0.00533638	0.00545807	0.00560311	0.00577459	0.00597552	0.00620882	0.00647723	0.00678333	0.00712949	0.0075178	0.00795012	0.00842799	0.00895264	0.00952496	0.0101455	0.0108144	0.0115316	0.0122964	0.013108	0.0139652	0.0148664	0.0158098	0.0167931	0.017814	0.01887	0.0199582	0.0210757
-0.521158	0.00332286	0.00350277	0.00367209	0.00383005	0.00397608	0.0041098	0.00423108	0.00434003	0.004437	0.00452259	0.00459769	0.00466342	0.00472118	0.00477263	0.00481965	0.00486437	0.00490914	0.00495649	0.00500914	0.00506994	0.0051419	0.00522807	0.0053316	0.00545565	0.00560337	0.00577787	0.00598219	0.00621923	0.00649175	0.00680235	0.00715337	0.00754694	0.0079849	0.00846879	0.00899983	0.0095789	0.0102066	0.0108829	0.0116079	0.0123809	0.0132009	0.0140669	0.0149771	0.0159297	0.0169225	0.0179532	0.019019	0.0201173	0.0212451
-0.517262	0.00331552	0.00349456	0.00366303	0.00382015	0.00396536	0.0040983	0.00421884	0.0043271	0.00442345	0.00450851	0.00458316	0.00464856	0.00470612	0.0047575	0.00480462	0.00484963	0.00489488	0.00494292	0.0049965	0.00505849	0.0051319	0.00521981	0.00532538	0.00545179	0.00560219	0.00577973	0.00598742	0.0062282	0.00650485	0.00681993	0.00717583	0.00757465	0.00801824	0.00850813	0.00904556	0.00963138	0.0102661	0.01095	0.0116827	0.0124638	0.0132923	0.014167	0.0150862	0.016048	0.0170503	0.0180907	0.0191665	0.0202749	0.0214129
-0.513367	0.00330683	0.00348499	0.00365259	0.00380885	0.00395323	0.00408537	0.00420516	0.00431273	0.00440845	0.00449296	0.00456717	0.00463224	0.00468959	0.00474092	0.00478815	0.00483344	0.00487918	0.00492793	0.00498245	0.00504563	0.00512049	0.00521014	0.00531776	0.00544652	0.00559962	0.00578018	0.00599126	0.00623579	0.00651655	0.00683612	0.00719688	0.00760095	0.00805016	0.00854606	0.00908986	0.00968243	0.0103243	0.0110156	0.0117561	0.0125453	0.0133822	0.0142656	0.0151938	0.0161648	0.0171766	0.0182267	0.0193124	0.0204309	0.0215792
-0.509471	0.00329683	0.00347408	0.00364078	0.00379618	0.00393971	0.00407104	0.00419007	0.00429693	0.00439202	0.00447599	0.00454975	0.00461449	0.00467165	0.00472292	0.00477027	0.00481585	0.00486208	0.00491154	0.004967	0.00503138	0.0051077	0.00519911	0.00530877	0.0054399	0.00559569	0.00577929	0.00599375	0.00624202	0.00652689	0.00685095	0.00721657	0.00762587	0.00808071	0.0085826	0.00913276	0.00973206	0.010381	0.0110797	0.011828	0.0126253	0.0134706	0.0143627	0.0152998	0.0162802	0.0173014	0.0183612	0.0194568	0.0205853	0.0217439
-0.505576	0.00328552	0.00346185	0.00362764	0.00378215	0.00392482	0.00405533	0.0041736	0.00427975	0.00437421	0.00445763	0.00453095	0.00459536	0.00465232	0.00470355	0.00475101	0.00479689	0.00484362	0.0048938	0.00495021	0.00501579	0.00509358	0.00518674	0.00529846	0.00543196	0.00559045	0.00577708	0.00599493	0.00624694	0.00653592	0.00686446	0.00723493	0.00764947	0.00810991	0.00861779	0.0091743	0.00978032	0.0104363	0.0111425	0.0118986	0.0127039	0.0135576	0.0144583	0.0154044	0.016394	0.0174247	0.0184941	0.0195996	0.0207382	0.0219071
-0.50168	0.00327295	0.00344833	0.00361319	0.00376679	0.0039086	0.00403829	0.00415577	0.00426122	0.00435504	0.00443792	0.00451079	0.00457487	0.00463164	0.00468283	0.00473041	0.00477661	0.00482384	0.00487474	0.00493211	0.0049989	0.00507818	0.0051731	0.00528688	0.00542275	0.00558393	0.0057736	0.00599483	0.00625059	0.00654367	0.00687669	0.00725201	0.00767177	0.00813781	0.00865166	0.00921452	0.00982724	0.0104903	0.0112039	0.0119677	0.0127811	0.0136432	0.0145525	0.0155076	0.0165063	0.0175464	0.0186256	0.0197409	0.0208896	0.0220687
-0.497785	0.00325912	0.00343354	0.00359746	0.00375015	0.00389107	0.00401992	0.00413663	0.00424136	0.00433455	0.00441688	0.00448932	0.00455308	0.00460966	0.00466081	0.00470853	0.00475504	0.00480279	0.00485442	0.00491276	0.00498076	0.00506152	0.00515821	0.00527406	0.00541231	0.0055762	0.0057689	0.00599352	0.00625302	0.0065502	0.00688768	0.00726785	0.00769283	0.00816446	0.00868427	0.00925345	0.00987286	0.010543	0.0112639	0.0120354	0.0128569	0.0137273	0.0146453	0.0156093	0.0166172	0.0176667	0.0187555	0.0198807	0.0210395	0.0222288
-0.493889	0.00324407	0.00341751	0.00358048	0.00373224	0.00387227	0.00400029	0.00411621	0.00422023	0.00431278	0.00439457	0.00446657	0.00453002	0.00458642	0.00463754	0.0046854	0.00473223	0.0047805	0.00483288	0.00489219	0.00496142	0.00504368	0.00514214	0.00526006	0.00540069	0.00556728	0.00576303	0.00599103	0.00625426	0.00655555	0.00689749	0.0072825	0.00771268	0.00818989	0.00871564	0.00929114	0.00991722	0.0105944	0.0113227	0.0121019	0.0129314	0.0138101	0.0147367	0.0157096	0.0167266	0.0177856	0.018884	0.020019	0.0211878	0.0223874
-0.489994	0.00322782	0.00340027	0.00356227	0.00371309	0.00385224	0.0039794	0.00409454	0.00419785	0.00428977	0.00437102	0.00444259	0.00450573	0.00456196	0.00461306	0.00466107	0.00470823	0.00475704	0.00481017	0.00487047	0.00494093	0.00502469	0.00512493	0.00524493	0.00538794	0.00555724	0.00575603	0.00598741	0.00625438	0.00655976	0.00690617	0.007296	0.00773138	0.00821415	0.00874584	0.00932763	0.00996036	0.0106445	0.0113802	0.0121671	0.0130045	0.0138916	0.0148268	0.0158085	0.0168347	0.017903	0.019011	0.0201559	0.0213347	0.0225445
-0.486098	0.00321041	0.00338185	0.00354287	0.00369275	0.00383099	0.00395732	0.00407167	0.00417426	0.00426555	0.00434627	0.00441742	0.00448026	0.00453633	0.00458742	0.00463559	0.0046831	0.00473245	0.00478634	0.00484763	0.00491934	0.00500461	0.00510664	0.00522872	0.00537412	0.00554613	0.00574796	0.00598273	0.00625343	0.0065629	0.00691376	0.0073084	0.00774897	0.00823729	0.00877489	0.00936297	0.0100023	0.0106935	0.0114365	0.012231	0.0130764	0.0139718	0.0149156	0.0159061	0.0169414	0.0180191	0.0191367	0.0202913	0.0214801	0.0227001
-0.482203	0.00319186	0.00336228	0.00352231	0.00367125	0.00380859	0.00393406	0.00404763	0.00414951	0.00424018	0.00432037	0.0043911	0.00445365	0.00450957	0.00456067	0.004609	0.00465687	0.00470678	0.00476144	0.00482374	0.0048967	0.00498349	0.00508732	0.00521148	0.00535928	0.00553401	0.00573888	0.00597703	0.00625146	0.00656501	0.00692031	0.00731977	0.0077655	0.00825936	0.00880287	0.0093972	0.0100432	0.0107413	0.0114916	0.0122937	0.0131471	0.0140507	0.015003	0.0160024	0.0170468	0.0181338	0.0192609	0.0204254	0.0216242	0.0228543
-0.478307	0.0031722	0.0033416	0.00350063	0.00364861	0.00378505	0.00390968	0.00402247	0.00412364	0.00421369	0.00429337	0.00436369	0.00442596	0.00448174	0.00453285	0.00458137	0.0046296	0.00468008	0.00473553	0.00479885	0.00487308	0.00496139	0.00506702	0.00519328	0.00534348	0.00552092	0.00572884	0.00597037	0.00624853	0.00656616	0.00692589	0.00733014	0.00778104	0.00828042	0.00882981	0.00943039	0.010083	0.010788	0.0115456	0.0123553	0.0132167	0.0141284	0.0150893	0.0160975	0.0171509	0.0182472	0.0193839	0.0205581	0.0217668	0.0230071
-0.474411	0.00315147	0.00331983	0.00347787	0.0036249	0.00376043	0.00388421	0.00399622	0.0040967	0.00418614	0.00426531	0.00433524	0.00439724	0.00445289	0.00450403	0.00455274	0.00460136	0.00465242	0.00470866	0.00477301	0.00484852	0.00493836	0.00504581	0.00517418	0.00532678	0.00550694	0.0057179	0.00596281	0.00624469	0.00656639	0.00693056	0.00733959	0.00779564	0.00830053	0.00885578	0.00946258	0.0101217	0.0108337	0.0115985	0.0124159	0.0132851	0.014205	0.0151744	0.0161913	0.0172537	0.0183593	0.0195055	0.0206894	0.0219081	0.0231585
-0.470516	0.0031297	0.00329702	0.00345406	0.00360013	0.00373476	0.0038577	0.00396894	0.00406873	0.00415757	0.00423624	0.00430578	0.00436753	0.00442307	0.00447425	0.00452318	0.00457219	0.00462384	0.0046809	0.00474629	0.00482308	0.00491448	0.00502375	0.00515422	0.00530924	0.00549212	0.00570612	0.00595441	0.00624001	0.00656578	0.00693436	0.00734817	0.00780935	0.00831973	0.00888083	0.00949383	0.0101595	0.0108784	0.0116504	0.0124753	0.0133524	0.0142805	0.0152583	0.016284	0.0173554	0.0184702	0.0196259	0.0208195	0.0220481	0.0233085
-0.46662	0.00310693	0.0032732	0.00342923	0.00357435	0.00370808	0.00383019	0.00394066	0.00403977	0.00412802	0.00420621	0.00427539	0.00433689	0.00439233	0.00444357	0.00449272	0.00454215	0.00459442	0.0046523	0.00471874	0.00479684	0.00488979	0.00500089	0.00513349	0.00529092	0.00547653	0.00569358	0.00594524	0.00623456	0.00656438	0.00693737	0.00735595	0.00782224	0.00833809	0.00890502	0.0095242	0.0101964	0.0109221	0.0117014	0.0125338	0.0134187	0.014355	0.0153412	0.0163755	0.0174559	0.01858	0.019745	0.0209483	0.0221867	0.0234573
-0.462725	0.00308319	0.00324841	0.00340344	0.00354761	0.00368044	0.00380172	0.00391144	0.00400988	0.00409756	0.00417527	0.0042441	0.00430538	0.00436074	0.00441205	0.00446145	0.0045113	0.0045642	0.00462292	0.00469044	0.00476985	0.00486437	0.00497731	0.00511203	0.00527189	0.00546022	0.00568032	0.00593536	0.00622838	0.00656226	0.00693965	0.00736298	0.00783437	0.00835568	0.00892842	0.00955375	0.0102325	0.010965	0.0117514	0.0125913	0.013484	0.0144284	0.015423	0.016466	0.0175553	0.0186885	0.019863	0.0210759	0.0223242	0.0236048
-0.458829	0.00305852	0.0032227	0.00337673	0.00351994	0.00365189	0.00377235	0.00388133	0.00397911	0.00406622	0.00414348	0.00421197	0.00427305	0.00432834	0.00437975	0.00442941	0.00447971	0.00453325	0.00459284	0.00466144	0.00474217	0.00483828	0.00495307	0.00508992	0.00525221	0.00544328	0.00566642	0.00592484	0.00622157	0.00655949	0.00694127	0.00736933	0.00784581	0.00837256	0.00895108	0.00958254	0.0102677	0.0110071	0.0118006	0.012648	0.0135484	0.0145009	0.0155038	0.0165555	0.0176537	0.018796	0.0199799	0.0212024	0.0224605	0.0237511
-0.454934	0.00303296	0.00319609	0.00334912	0.0034914	0.00362247	0.00374212	0.00385037	0.00394751	0.00403407	0.0041109	0.00417907	0.00423996	0.00429521	0.00434672	0.00439667	0.00444743	0.00450164	0.0045621	0.0046318	0.00471388	0.00481158	0.00492824	0.00506723	0.00523195	0.00542576	0.00565195	0.00591374	0.00621417	0.00655613	0.00694229	0.00737507	0.00785663	0.00838879	0.00897307	0.00961064	0.0103023	0.0110484	0.011849	0.0127038	0.013612	0.0145725	0.0155838	0.016644	0.017751	0.0189025	0.0200957	0.0213277	0.0225956	0.0238962
-0.451038	0.00300655	0.00316863	0.00332067	0.00346202	0.00359222	0.00371107	0.00381861	0.00391512	0.00400116	0.00407757	0.00414544	0.00420616	0.00426139	0.00431304	0.00436328	0.00441454	0.00446942	0.00453078	0.0046016	0.00468504	0.00478435	0.00490288	0.00504402	0.00521118	0.00540773	0.00563698	0.00590213	0.00620626	0.00655225	0.00694278	0.00738028	0.00786688	0.00840444	0.00899447	0.00963811	0.0103362	0.011089	0.0118968	0.0127589	0.0136748	0.0146433	0.0156628	0.0167316	0.0178474	0.0190079	0.0202104	0.021452	0.0227296	0.0240401
-0.447143	0.00297932	0.00314037	0.00329143	0.00343185	0.0035612	0.00367927	0.00378611	0.00388201	0.00396755	0.00404355	0.00411115	0.00417172	0.00422695	0.00427875	0.00432932	0.00438108	0.00443668	0.00449894	0.0045709	0.00465571	0.00475665	0.00487707	0.00502037	0.00518998	0.00538927	0.00562157	0.0058901	0.00619792	0.00654793	0.00694282	0.00738501	0.00787665	0.00841959	0.00901533	0.00966503	0.0103695	0.0111291	0.0119438	0.0128133	0.0137369	0.0147133	0.0157411	0.0168183	0.017943	0.0191125	0.0203242	0.0215753	0.0228626	0.024183
-0.443247	0.00295133	0.00311135	0.00326143	0.00340094	0.00352945	0.00364676	0.00375292	0.00384823	0.00393328	0.00400891	0.00407625	0.0041367	0.00419195	0.00424394	0.00429485	0.00434714	0.00440346	0.00446666	0.00453978	0.00462598	0.00472855	0.00485087	0.00499635	0.00516841	0.00537045	0.00560581	0.0058777	0.00618921	0.00654324	0.00694247	0.00738934	0.007886	0.0084343	0.00903573	0.00969146	0.0104023	0.0111685	0.0119903	0.0128671	0.0137983	0.0147826	0.0158186	0.0169043	0.0180377	0.0192162	0.0204371	0.0216976	0.0229946	0.0243249
-0.439352	0.00292261	0.00308161	0.00323073	0.00336935	0.00349703	0.00361359	0.00371909	0.00381384	0.00389842	0.0039737	0.00404081	0.00410116	0.00415646	0.00420865	0.00425994	0.00431278	0.00436985	0.00443401	0.0045083	0.0045959	0.00470013	0.00482436	0.00497203	0.00514655	0.00535135	0.00558976	0.00586502	0.00618021	0.00653825	0.00694182	0.00739335	0.00789501	0.00844864	0.00905575	0.00971748	0.0104346	0.0112075	0.0120363	0.0129204	0.0138591	0.0148513	0.0158954	0.0169896	0.0181316	0.019319	0.0205491	0.021819	0.0231256	0.0244658
-0.435456	0.00289321	0.00305119	0.00319937	0.00333711	0.00346399	0.00357982	0.00368468	0.00377889	0.00386303	0.00393798	0.00400488	0.00406517	0.00412054	0.00417296	0.00422465	0.00427807	0.00433591	0.00440104	0.00447653	0.00456556	0.00467146	0.00479762	0.00494748	0.00512448	0.00533204	0.00557351	0.00585213	0.006171	0.00653304	0.00694093	0.00739711	0.00790376	0.0084627	0.00907545	0.00974315	0.0104666	0.0112461	0.0120818	0.0129731	0.0139194	0.0149194	0.0159716	0.0170742	0.0182248	0.0194211	0.0206604	0.0219396	0.0232558	0.0246057
-0.431561	0.00286316	0.00302015	0.0031674	0.00330427	0.00343037	0.0035455	0.00364975	0.00374343	0.00382716	0.00390181	0.00396854	0.00402878	0.00408426	0.00413693	0.00418905	0.00424307	0.00430171	0.00436784	0.00444455	0.00453503	0.00464262	0.00477072	0.00492278	0.00510226	0.00531259	0.00555712	0.00583911	0.00616165	0.00652768	0.00693988	0.0074007	0.00791231	0.00847654	0.00909491	0.00976855	0.0104982	0.0112844	0.0121269	0.0130255	0.0139792	0.014987	0.0160473	0.0171582	0.0183174	0.0195226	0.0207709	0.0220595	0.0233852	0.0247449
-0.427665	0.00283252	0.00298853	0.00313487	0.0032709	0.00339623	0.00351068	0.00361434	0.00370753	0.00379088	0.00386526	0.00393184	0.00399207	0.00404767	0.00410064	0.0041532	0.00420786	0.00426732	0.00433448	0.00441243	0.00450438	0.00461367	0.00474373	0.00489801	0.00507998	0.00529308	0.00554068	0.00582603	0.00615225	0.00652225	0.00693875	0.0074042	0.00792075	0.00849025	0.00911421	0.00979376	0.0105297	0.0113224	0.0121718	0.0130775	0.0140387	0.0150542	0.0161225	0.0172417	0.0184095	0.0196234	0.0208808	0.0221786	0.0235138	0.0248832
-0.423769	0.00280133	0.00295638	0.00310182	0.00323704	0.00336163	0.00347543	0.00357852	0.00367125	0.00375424	0.00382838	0.00389485	0.0039551	0.00401086	0.00406414	0.00411719	0.00417251	0.00423282	0.00430103	0.00438024	0.00447368	0.0045847	0.00471673	0.00487324	0.00505772	0.0052736	0.00552426	0.00581297	0.00614286	0.00651684	0.00693763	0.00740768	0.00792915	0.0085039	0.00913342	0.00981886	0.010561	0.0113602	0.0122164	0.0131292	0.0140978	0.0151211	0.0161973	0.0173247	0.018501	0.0197237	0.0209901	0.0222971	0.0236417	0.0250208
-0.419874	0.00276963	0.00292374	0.00306831	0.00320273	0.00332661	0.00343979	0.00354235	0.00363465	0.00371731	0.00379124	0.00385763	0.00391793	0.00397389	0.00402752	0.00408108	0.00413709	0.00419828	0.00426757	0.00434807	0.00444302	0.00455579	0.00468981	0.00484856	0.00503555	0.00525421	0.00550795	0.00580002	0.00613357	0.00651152	0.00693658	0.00741122	0.0079376	0.00851757	0.00915263	0.00984392	0.0105922	0.0113979	0.0122609	0.0131808	0.0141568	0.0151876	0.0162718	0.0174074	0.0185921	0.0198235	0.0210988	0.022415	0.023769	0.0251577
-0.415978	0.00273747	0.00289066	0.00303439	0.00316804	0.00329124	0.00340382	0.00350588	0.00359778	0.00368015	0.00375391	0.00382024	0.00388063	0.00393682	0.00399083	0.00404494	0.00410168	0.00416377	0.00423417	0.00431598	0.00441247	0.004527	0.00466302	0.00482404	0.00501355	0.00523501	0.00549182	0.00578726	0.00612446	0.00650636	0.00693569	0.00741491	0.00794617	0.00853134	0.00917191	0.00986903	0.0106234	0.0114355	0.0123053	0.0132322	0.0142155	0.015254	0.0163461	0.0174898	0.0186829	0.0199229	0.0212071	0.0225324	0.0238958	0.025294
-0.412083	0.00270491	0.0028572	0.00300011	0.00313302	0.00325556	0.00336758	0.00346917	0.0035607	0.00364282	0.00371644	0.00378276	0.00384327	0.00389972	0.00395415	0.00400885	0.00406634	0.00412937	0.0042009	0.00428405	0.0043821	0.00449842	0.00463647	0.00479976	0.0049918	0.00521606	0.00547595	0.00577475	0.00611561	0.00650147	0.00693505	0.00741882	0.00795495	0.00854529	0.00919134	0.00989425	0.0106548	0.0114733	0.0123497	0.0132836	0.0142742	0.0153202	0.0164201	0.0175719	0.0187734	0.020022	0.021315	0.0226494	0.0240221	0.0254298
-0.408187	0.00267197	0.0028234	0.00296551	0.00309772	0.00321964	0.00333112	0.00343228	0.00352349	0.00360539	0.00367891	0.00374525	0.00380592	0.00386267	0.00391756	0.00397287	0.00403114	0.00409515	0.00416784	0.00425237	0.00435199	0.00447012	0.00461022	0.0047758	0.00497039	0.00519746	0.00546043	0.0057626	0.00610711	0.00649691	0.00693473	0.00742304	0.00796402	0.0085595	0.00921101	0.00991968	0.0106863	0.0115111	0.0123942	0.0133351	0.0143329	0.0153864	0.0164941	0.0176539	0.0188637	0.0201208	0.0214226	0.022766	0.0241479	0.0255652
-0.404292	0.00263873	0.00278931	0.00293066	0.00306219	0.00318352	0.00329451	0.00339528	0.00348619	0.00356791	0.00364137	0.00370778	0.00376864	0.00382573	0.00388111	0.00393707	0.00399617	0.00406118	0.00413508	0.00422099	0.00432223	0.00444219	0.00458435	0.00475224	0.00494939	0.00517928	0.00544534	0.00575087	0.00609903	0.00649276	0.00693481	0.00742765	0.00797345	0.00857407	0.009231	0.0099454	0.010718	0.0115492	0.0124389	0.0133866	0.0143916	0.0154526	0.016568	0.0177358	0.0189538	0.0202195	0.02153	0.0228823	0.0242735	0.0257001
-0.400396	0.00260521	0.00275498	0.0028956	0.00302649	0.00314727	0.0032578	0.00335821	0.00344888	0.00353046	0.00360389	0.0036704	0.00373151	0.00378898	0.00384489	0.00390154	0.0039615	0.00402755	0.00410267	0.00419002	0.00429289	0.00441471	0.00455895	0.00472917	0.00492889	0.00516161	0.00543076	0.00573966	0.00609145	0.00648912	0.00693539	0.00743274	0.00798334	0.00858906	0.00925139	0.00997148	0.0107501	0.0115875	0.0124838	0.0134384	0.0144505	0.0155189	0.016642	0.0178177	0.0190439	0.020318	0.0216372	0.0229985	0.0243987	0.0258347
-0.396501	0.00257147	0.00272046	0.00286039	0.00299067	0.00311094	0.00322106	0.00332115	0.0034116	0.00349308	0.00356654	0.0036332	0.00369458	0.00375248	0.00380896	0.00386634	0.0039272	0.00399432	0.0040707	0.00415951	0.00426405	0.00438774	0.0045341	0.00470666	0.00490896	0.00514452	0.00541677	0.00572904	0.00608447	0.00648606	0.00693653	0.00743837	0.00799376	0.00860456	0.00927226	0.00999801	0.0107826	0.0116263	0.012529	0.0134905	0.0145097	0.0155854	0.0167161	0.0178997	0.0191341	0.0204165	0.0217443	0.0231144	0.0245238	0.0259691
-0.392605	0.00253756	0.0026858	0.00282508	0.00295479	0.00307459	0.00318433	0.00328414	0.00337443	0.00345586	0.00352938	0.00359624	0.00365794	0.0037163	0.00377339	0.00383155	0.00389334	0.00396158	0.00403925	0.00412955	0.00423578	0.00436138	0.00450987	0.00468478	0.00488969	0.0051281	0.00540346	0.00571909	0.00607817	0.00648367	0.00693834	0.00744465	0.00800481	0.00862065	0.0092937	0.0100251	0.0108155	0.0116654	0.0125747	0.0135429	0.0145692	0.0156522	0.0167904	0.0179819	0.0192243	0.0205151	0.0218514	0.0232304	0.0246487	0.0261033
-0.38871	0.00250352	0.00265106	0.00278972	0.00291891	0.00303826	0.00314767	0.00324726	0.00333743	0.00341885	0.00349248	0.00355957	0.00362165	0.00368052	0.00373827	0.00379723	0.00386	0.00392939	0.00400839	0.00410021	0.00420817	0.0043357	0.00448634	0.00466364	0.00487116	0.00511243	0.0053909	0.0057099	0.00607262	0.00648203	0.00694088	0.00745166	0.00801655	0.00863743	0.00931579	0.0100528	0.0108491	0.0117052	0.0126209	0.0135958	0.014629	0.0157193	0.0168651	0.0180643	0.0193147	0.0206138	0.0219586	0.0233463	0.0247737	0.0262375
-0.384814	0.00246941	0.00261628	0.00275436	0.00288306	0.00300203	0.00311116	0.00321056	0.00330065	0.00338211	0.00345591	0.00352328	0.00358577	0.0036452	0.00370365	0.00376347	0.00382726	0.00389783	0.00397821	0.00407158	0.00418129	0.00431079	0.0044636	0.0046433	0.00485345	0.00509759	0.00537918	0.00570156	0.00606791	0.00648122	0.00694424	0.00745947	0.00802909	0.00865496	0.00933861	0.0100811	0.0108833	0.0117455	0.0126676	0.0136492	0.0146894	0.0157869	0.0169401	0.018147	0.0194054	0.0207127	0.022066	0.0234623	0.0248986	0.0263716
-0.380918	0.00243527	0.00258151	0.00271906	0.00284732	0.00296595	0.00307483	0.0031741	0.00326417	0.00334572	0.00341972	0.00348743	0.00355038	0.00361041	0.0036696	0.00373033	0.00379518	0.00386698	0.00394876	0.00404373	0.00415522	0.00428671	0.00444172	0.00462384	0.00483664	0.00508367	0.00536838	0.00569414	0.00606412	0.00648133	0.00694851	0.00746817	0.00804249	0.00867335	0.00936224	0.0101103	0.0109183	0.0117866	0.012715	0.0137032	0.0147503	0.0158549	0.0170155	0.0182301	0.0194964	0.0208118	0.0221735	0.0235785	0.0250237	0.0265058
-0.377023	0.00240115	0.00254681	0.00268386	0.00281173	0.00293007	0.00303876	0.00313794	0.00322804	0.00330972	0.00338398	0.00345207	0.00351554	0.00357622	0.00363621	0.00369788	0.00376383	0.00383691	0.00392013	0.00401673	0.00413004	0.00426355	0.00442079	0.00460535	0.00482081	0.00507074	0.00535859	0.00568773	0.00606134	0.00648243	0.00695377	0.00747784	0.00805685	0.00869266	0.00938678	0.0101403	0.0109541	0.0118284	0.0127632	0.0137579	0.0148118	0.0159236	0.0170915	0.0183137	0.0195879	0.0209114	0.0222814	0.023695	0.025149	0.0266401
-0.373127	0.0023671	0.00251222	0.00264883	0.00277635	0.00289444	0.00300299	0.00310215	0.00319231	0.0032742	0.00334877	0.00341729	0.00348133	0.00354271	0.00360354	0.0036662	0.00373331	0.00380769	0.0038924	0.00399066	0.00410583	0.00424138	0.00440087	0.0045879	0.00480605	0.00505888	0.00534988	0.0056824	0.00605965	0.00648462	0.0069601	0.00748857	0.00807224	0.00871298	0.0094123	0.0101713	0.0109908	0.0118711	0.0128122	0.0138134	0.0148741	0.0159929	0.0171682	0.0183979	0.0196799	0.0210114	0.0223897	0.0238118	0.0252745	0.0267746
-0.369232	0.00233317	0.00247779	0.00261401	0.00274124	0.00285914	0.0029676	0.00306677	0.00315707	0.00323919	0.00331413	0.00338315	0.0034478	0.00350993	0.00357166	0.00363536	0.00370366	0.00377941	0.00386564	0.00396561	0.00408266	0.00422029	0.00438206	0.00457157	0.00479242	0.00504818	0.00534233	0.00567825	0.00605912	0.00648798	0.00696758	0.00750044	0.00808875	0.0087344	0.00943888	0.0102033	0.0110285	0.0119148	0.012862	0.0138698	0.0149372	0.016063	0.0172455	0.0184827	0.0197724	0.0211119	0.0224985	0.023929	0.0254004	0.0269095
-0.365336	0.0022994	0.00244358	0.00257945	0.00270644	0.00282419	0.00293262	0.00303187	0.00312236	0.00320478	0.00328014	0.0033497	0.00341503	0.00347797	0.00354064	0.00360543	0.00367498	0.00375212	0.00383993	0.00394163	0.00406061	0.00420035	0.00436443	0.00455645	0.00478002	0.00503872	0.00533603	0.00567534	0.00605985	0.00649258	0.0069763	0.00751353	0.00810647	0.00875699	0.00946661	0.0102365	0.0110673	0.0119595	0.0129129	0.0139271	0.0150012	0.0161339	0.0173236	0.0185683	0.0198656	0.0212131	0.0226078	0.0240467	0.0255268	0.0270447
-0.361441	0.00226585	0.00240963	0.00254521	0.002672	0.00278968	0.00289813	0.00299751	0.00308824	0.00317102	0.00324686	0.00331702	0.00338307	0.00344687	0.00351055	0.00357648	0.00364732	0.00372591	0.00381533	0.00391881	0.00403975	0.00418163	0.00434804	0.0045426	0.00476891	0.00503057	0.00533106	0.00567376	0.0060619	0.0064985	0.00698633	0.00752792	0.00812546	0.00878084	0.00949557	0.0102708	0.0111073	0.0120053	0.0129649	0.0139854	0.0150662	0.0162058	0.0174026	0.0186546	0.0199596	0.0213149	0.0227177	0.024165	0.0256536	0.0271804
-0.357545	0.00223255	0.002376	0.00251133	0.002638	0.00275564	0.00286417	0.00296374	0.00305477	0.00313798	0.00321435	0.00328517	0.00335201	0.00341672	0.00348145	0.00354858	0.00362075	0.00370084	0.00379192	0.00389722	0.00402015	0.00416422	0.00433299	0.00453011	0.00475918	0.00502381	0.00532748	0.00567359	0.00606537	0.00650583	0.00699776	0.00754369	0.00814582	0.00880603	0.00952584	0.0103064	0.0111484	0.0120523	0.013018	0.0140449	0.0151322	0.0162786	0.0174825	0.0187419	0.0200544	0.0214175	0.0228283	0.0242839	0.0257811	0.0273166
-0.35365	0.00219956	0.00234272	0.00247787	0.00260446	0.00272214	0.0028308	0.00293062	0.00302202	0.0031057	0.00318267	0.00325421	0.00332189	0.00338758	0.00345341	0.00352179	0.00359536	0.00367699	0.00376976	0.00387694	0.0040019	0.00414817	0.00431935	0.00451905	0.00475091	0.00501851	0.00532539	0.00567491	0.00607032	0.00651464	0.00701067	0.00756092	0.00816762	0.00883264	0.0095575	0.0103434	0.011191	0.0121006	0.0130723	0.0141055	0.0151993	0.0163525	0.0175635	0.0188301	0.0201501	0.0215209	0.0229398	0.0244036	0.0259092	0.0274535
-0.349754	0.00216693	0.00230985	0.00244488	0.00257145	0.00268922	0.00279809	0.00289822	0.00299004	0.00307426	0.00315188	0.0032242	0.00329279	0.00335951	0.00342651	0.00349619	0.0035712	0.00365442	0.00374894	0.00385802	0.00398506	0.00413358	0.00430718	0.00450949	0.00474415	0.00501477	0.00532485	0.00567779	0.00607683	0.00652501	0.00702512	0.00757969	0.00819094	0.00886074	0.00959063	0.0103818	0.0112349	0.0121503	0.0131279	0.0141674	0.0152677	0.0164276	0.0176455	0.0189193	0.0202468	0.0216253	0.0230521	0.024524	0.0260381	0.027591
-0.345859	0.00213469	0.00227744	0.0024124	0.00253902	0.00265694	0.00276607	0.00286657	0.00295888	0.00304371	0.00312205	0.00319521	0.00326476	0.00333257	0.0034008	0.00347183	0.00354834	0.00363321	0.00372952	0.00384055	0.0039697	0.00412051	0.00429656	0.00450151	0.004739	0.00501264	0.00532594	0.00568231	0.00608499	0.00653702	0.00704121	0.00760008	0.00821585	0.00889042	0.00962531	0.0104217	0.0112802	0.0122014	0.013185	0.0142306	0.0153374	0.016504	0.0177287	0.0190097	0.0203446	0.0217307	0.0231653	0.0246454	0.0261678	0.0277293
-0.341963	0.0021029	0.00224553	0.00238049	0.00250721	0.00262534	0.0027348	0.00283575	0.00292861	0.0030141	0.00309323	0.00316729	0.00323787	0.00330684	0.00337634	0.00344879	0.00352685	0.00361341	0.00371157	0.00382459	0.0039559	0.00410902	0.00428757	0.00449518	0.00473552	0.0050122	0.00532873	0.00568854	0.00609486	0.00655074	0.007059	0.00762215	0.00824244	0.00892175	0.0096616	0.0104632	0.0113272	0.012254	0.0132435	0.0142953	0.0154084	0.0165816	0.0178132	0.0191013	0.0204435	0.0218372	0.0232796	0.0247677	0.0262984	0.0278685
-0.338068	0.00207159	0.00221417	0.00234919	0.00247608	0.00259449	0.00270434	0.00280579	0.00289927	0.0029855	0.00306548	0.00314051	0.00321218	0.00328236	0.0033532	0.00342713	0.0035068	0.0035951	0.00369515	0.00381022	0.00394372	0.0040992	0.00428026	0.00449058	0.00473379	0.00501352	0.0053333	0.00569655	0.00610652	0.00656625	0.00707857	0.007646	0.00827078	0.0089548	0.0096996	0.0105063	0.0113757	0.0123082	0.0133035	0.0143614	0.0154809	0.0166606	0.0178991	0.0191942	0.0205436	0.0219448	0.023395	0.0248911	0.0264301	0.0280086
-0.334172	0.00204082	0.00218341	0.00231855	0.00244567	0.00256443	0.00267474	0.00277676	0.00287093	0.00295796	0.00303886	0.00311493	0.00318775	0.00325921	0.00333145	0.0034069	0.00348824	0.00357835	0.00368033	0.00379748	0.00393322	0.0040911	0.00427472	0.00448776	0.00473387	0.00501667	0.00533972	0.00570642	0.00612003	0.00658362	0.00709998	0.00767168	0.00830094	0.00898965	0.00973936	0.0105512	0.011426	0.012364	0.0133652	0.0144291	0.0155549	0.0167411	0.0179863	0.0192884	0.0206451	0.0220537	0.0235116	0.0250156	0.0265628	0.0281497
-0.330276	0.00201061	0.00215328	0.00228861	0.00241603	0.00253521	0.00264605	0.00274871	0.00284364	0.00293154	0.00301342	0.00309059	0.00316463	0.00323743	0.00331114	0.00338818	0.00347124	0.0035632	0.00366718	0.00378646	0.00392448	0.00408479	0.004271	0.00448679	0.00473583	0.00502173	0.00534805	0.00571821	0.00613548	0.00660291	0.00712332	0.00769927	0.00833299	0.00902637	0.00978097	0.0105979	0.011478	0.0124216	0.0134286	0.0144985	0.0156305	0.0168232	0.0180751	0.019384	0.0207479	0.0221639	0.0236294	0.0251413	0.0266966	0.028292
-0.326381	0.00198103	0.00212384	0.00225942	0.00238721	0.00250687	0.00261831	0.00272169	0.00281744	0.00290628	0.00298922	0.00306756	0.00314289	0.00321709	0.00329233	0.00337102	0.00345585	0.00354972	0.00365575	0.00377721	0.00391756	0.00408034	0.00426918	0.00448775	0.00473974	0.00502876	0.00535837	0.005732	0.00615292	0.0066242	0.00714865	0.00772884	0.008367	0.00906504	0.0098245	0.0106465	0.0115319	0.012481	0.0134937	0.0145696	0.0157077	0.0169069	0.0181653	0.0194812	0.0208521	0.0222755	0.0237486	0.0252683	0.0268316	0.0284353
-0.322485	0.0019521	0.00209512	0.00223102	0.00235925	0.00247947	0.00259158	0.00269574	0.00279239	0.00288224	0.0029663	0.00304588	0.00312257	0.00319824	0.00327507	0.00335548	0.00344215	0.00353798	0.0036461	0.0037698	0.00391252	0.00407781	0.00426931	0.0044907	0.00474566	0.00503781	0.00537073	0.00574785	0.00617243	0.00664755	0.00717604	0.00776046	0.00840304	0.00910571	0.00987	0.0106971	0.0115877	0.0125423	0.0135607	0.0146424	0.0157867	0.0169922	0.0182573	0.0195799	0.0209579	0.0223886	0.0238692	0.0253967	0.026968	0.0285799
-0.31859	0.00192387	0.00206716	0.00220346	0.00233221	0.00245305	0.0025659	0.00267092	0.00276854	0.00285947	0.00294473	0.00302562	0.00310373	0.00318095	0.00325943	0.00334161	0.00343018	0.00352804	0.0036383	0.00376428	0.00390941	0.00407725	0.00427146	0.00449569	0.00475365	0.00504897	0.00538521	0.00576582	0.00619407	0.00667303	0.00720555	0.00779419	0.00844118	0.00914846	0.00991756	0.0107497	0.0116455	0.0126055	0.0136295	0.0147172	0.0158675	0.0170793	0.0183509	0.0196803	0.0210653	0.0225032	0.0239912	0.0255264	0.0271057	0.0287259
-0.314694	0.00189638	0.00204002	0.00217678	0.00230611	0.00242766	0.00254132	0.00264727	0.00274593	0.00283802	0.00292455	0.00300682	0.00308642	0.00316525	0.00324545	0.00332948	0.00342	0.00351993	0.0036324	0.00376071	0.0039083	0.00407874	0.00427568	0.00450279	0.00476378	0.00506228	0.00540186	0.00578597	0.00621789	0.0067007	0.00723725	0.00783009	0.00848148	0.00919334	0.00996722	0.0108043	0.0117053	0.0126707	0.0137004	0.0147938	0.0159502	0.0171682	0.0184463	0.0197824	0.0211743	0.0226194	0.0241148	0.0256576	0.0272448	0.0288732
-0.310799	0.00186966	0.00201372	0.00215102	0.002281	0.00240333	0.00251788	0.00262484	0.00272461	0.00281794	0.00290581	0.00298953	0.0030707	0.0031512	0.0032332	0.00331912	0.00341166	0.00351373	0.00362846	0.00375915	0.00390924	0.00408232	0.00428203	0.00451206	0.0047761	0.0050778	0.00542074	0.00580837	0.00624397	0.00673063	0.00727119	0.00786823	0.008524	0.00924043	0.0100191	0.0108611	0.0117673	0.012738	0.0137732	0.0148724	0.0160348	0.017259	0.0185435	0.0198863	0.021285	0.0227372	0.02424	0.0257904	0.0273855	0.0290219
-0.306903	0.00184375	0.0019883	0.00212622	0.00225693	0.00238011	0.00249563	0.00260366	0.00270464	0.00279926	0.00288855	0.0029738	0.00305661	0.00313885	0.00322271	0.0033106	0.00340522	0.00350949	0.00362653	0.00375964	0.0039123	0.00408806	0.00429058	0.00452355	0.00479067	0.0050956	0.00544191	0.00583307	0.00627235	0.00676286	0.00730744	0.00790867	0.0085688	0.00928978	0.0100732	0.0109201	0.0118314	0.0128075	0.0138482	0.0149531	0.0161214	0.0173518	0.0186427	0.019992	0.0213976	0.0228568	0.0243669	0.0259249	0.0275277	0.0291722
-0.303008	0.00181869	0.00196381	0.00210241	0.00223394	0.00235803	0.0024746	0.00258379	0.00268604	0.00278205	0.00287283	0.00295968	0.00304419	0.00312825	0.00321403	0.00330396	0.00340072	0.00350725	0.00362665	0.00376225	0.00391751	0.00409599	0.00430136	0.00453731	0.00480754	0.00511572	0.00546543	0.00586012	0.0063031	0.00679746	0.00734605	0.00795146	0.00861594	0.00934144	0.0101295	0.0109814	0.0118978	0.0128791	0.0139253	0.0150359	0.0162101	0.0174466	0.0187438	0.0200997	0.021512	0.0229782	0.0244955	0.026061	0.0276715	0.029324
-0.299112	0.00179452	0.00194027	0.00207964	0.00221205	0.00233715	0.00245484	0.00256527	0.00266886	0.00276633	0.00285868	0.0029472	0.0030335	0.00311945	0.00320722	0.00329925	0.00339822	0.00350706	0.00362889	0.00376702	0.00392493	0.00410618	0.00431443	0.0045534	0.00482677	0.00513823	0.00549134	0.00588959	0.00633627	0.00683448	0.00738708	0.00799665	0.00866548	0.00939549	0.0101883	0.011045	0.0119664	0.012953	0.0140046	0.0151209	0.0163009	0.0175434	0.0188469	0.0202093	0.0216283	0.0231014	0.0246259	0.0261988	0.0278171	0.0294775
-0.295217	0.00177126	0.00191772	0.00205793	0.00219131	0.00231749	0.00243638	0.00254813	0.00265314	0.00275215	0.00284614	0.00293642	0.00302457	0.00311248	0.00320232	0.00329651	0.00339775	0.00350896	0.00363327	0.003774	0.0039346	0.00411866	0.00432985	0.00457186	0.0048484	0.00516316	0.0055197	0.00592152	0.0063719	0.00687397	0.00743057	0.00804431	0.00871746	0.00945195	0.0102494	0.0111109	0.0120374	0.0130292	0.0140862	0.0152081	0.0163939	0.0176424	0.0189521	0.0203209	0.0217466	0.0232266	0.0247582	0.0263385	0.0279644	0.0296327
-0.291321	0.00174895	0.00189621	0.00203733	0.00217175	0.0022991	0.00241927	0.0025324	0.00263893	0.00273955	0.00283527	0.00292737	0.00301745	0.0031074	0.00319936	0.00329579	0.00339937	0.00351301	0.00363986	0.00378323	0.00394658	0.0041335	0.00434765	0.00459274	0.00487249	0.00519056	0.00555056	0.00595595	0.00641005	0.00691597	0.00747658	0.00809447	0.00877193	0.0095109	0.010313	0.0111793	0.0121108	0.0131077	0.0141701	0.0152975	0.0164891	0.0177436	0.0190594	0.0204346	0.0218669	0.0233537	0.0248924	0.02648	0.0281135	0.0297897
-0.287425	0.00172761	0.00187575	0.00201787	0.00215341	0.002282	0.00240353	0.00251814	0.00262625	0.00272857	0.00282608	0.00292009	0.00301218	0.00310423	0.0031984	0.00329713	0.0034031	0.00351924	0.00364869	0.00379475	0.0039609	0.00415072	0.00436787	0.00461608	0.00489906	0.00522048	0.00558395	0.00599293	0.00645076	0.00696054	0.00752515	0.00814719	0.00882894	0.00957237	0.0103791	0.0112502	0.0121866	0.0131887	0.0142564	0.0153893	0.0165866	0.017847	0.0191689	0.0205504	0.0219893	0.0234829	0.0250286	0.0266235	0.0282645	0.0299485
-0.28353	0.00170729	0.00185637	0.00199957	0.00213631	0.00226623	0.0023892	0.00250537	0.00261514	0.00271923	0.00281863	0.00291461	0.00300878	0.00310301	0.00319946	0.00330055	0.00340899	0.0035277	0.00365979	0.00380861	0.0039776	0.00417037	0.00439057	0.00464193	0.00492817	0.00525296	0.00561992	0.00603251	0.00649407	0.00700772	0.00757633	0.0082025	0.00888854	0.00963641	0.0104477	0.0113236	0.0122649	0.0132721	0.0143451	0.0154835	0.0166864	0.0179526	0.0192806	0.0206684	0.0221138	0.0236142	0.0251669	0.0267689	0.0284174	0.0301092
-0.279634	0.00168801	0.00183812	0.00198248	0.0021205	0.00225182	0.00237631	0.00249411	0.00260564	0.00271158	0.00281293	0.00291098	0.00300731	0.00310379	0.00320258	0.00330611	0.00341708	0.00353841	0.00367322	0.00382483	0.00399672	0.00419248	0.00441577	0.00467033	0.00495985	0.00528805	0.00565851	0.00607473	0.00654003	0.00705754	0.00763015	0.00826046	0.00895077	0.00970305	0.0105189	0.0113995	0.0123458	0.013358	0.0144362	0.01558	0.0167886	0.0180606	0.0193947	0.0207887	0.0222405	0.0237475	0.0253072	0.0269164	0.0285723	0.0302718
-0.275739	0.00166979	0.001821	0.0019666	0.00210599	0.0022388	0.00236489	0.00248442	0.00259777	0.00270565	0.00280904	0.00290922	0.00300778	0.00310658	0.00320779	0.00331384	0.0034274	0.00355141	0.00368899	0.00384346	0.0040183	0.0042171	0.00444352	0.0047013	0.00499415	0.00532576	0.00569975	0.00611961	0.00658867	0.00711005	0.00768665	0.00832109	0.00901566	0.00977235	0.0105927	0.0114781	0.0124292	0.0134464	0.0145299	0.0156791	0.0168932	0.018171	0.019511	0.0209112	0.0223694	0.0238831	0.0254496	0.027066	0.0287292	0.0304364
-0.271843	0.00165265	0.00180506	0.00195198	0.00209282	0.00222719	0.00235498	0.0024763	0.00259156	0.00270146	0.00280697	0.00290936	0.00301023	0.00311144	0.00321514	0.00332376	0.00343998	0.00356673	0.00370714	0.00386453	0.00404237	0.00424424	0.00447384	0.00473488	0.00503108	0.00536615	0.00574369	0.0061672	0.00664002	0.00716528	0.00774588	0.00838443	0.00908326	0.00984433	0.0106693	0.0115593	0.0125152	0.0135375	0.0146261	0.0157806	0.0170002	0.0182838	0.0196297	0.021036	0.0225006	0.0240209	0.0255942	0.0272176	0.0288882	0.030603
-0.267948	0.00163664	0.00179031	0.00193864	0.002081	0.00221703	0.00234658	0.00246979	0.00258705	0.00269904	0.00280674	0.00291144	0.00301469	0.00311837	0.00322463	0.0033359	0.00345485	0.00358441	0.00372771	0.00388806	0.00406895	0.00427396	0.00450676	0.0047711	0.00507069	0.00540923	0.00579034	0.00621752	0.00669411	0.00722325	0.00780785	0.00845052	0.00915358	0.00991902	0.0107485	0.0116431	0.0126039	0.0136311	0.0147248	0.0158847	0.0171098	0.018399	0.0197508	0.0211632	0.0226341	0.0241609	0.025741	0.0273714	0.0290494	0.0307717
-0.264052	0.00162175	0.00177678	0.00192659	0.00207057	0.00220833	0.00233974	0.00246491	0.00258425	0.00269842	0.0028084	0.00291546	0.00302118	0.00312741	0.00323631	0.00335029	0.00347203	0.00360447	0.00375071	0.00391409	0.00409807	0.00430626	0.00454232	0.00480999	0.00511299	0.00545503	0.00583974	0.0062706	0.00675098	0.00728401	0.00787259	0.00851937	0.00922667	0.00999646	0.0108304	0.0117297	0.0126952	0.0137274	0.0148262	0.0159913	0.0172219	0.0185167	0.0198743	0.0212928	0.0227699	0.0243032	0.02589	0.0275275	0.0292126	0.0309425
-0.260157	0.00160803	0.00176449	0.00191587	0.00206154	0.00220112	0.00233447	0.00246169	0.00258318	0.00269961	0.00281195	0.00292147	0.00302973	0.00313858	0.00325018	0.00336695	0.00349156	0.00362692	0.00377617	0.00394263	0.00412976	0.00434117	0.00458053	0.00485156	0.00515802	0.00550359	0.00589191	0.00632647	0.00681064	0.00734756	0.00794014	0.00859102	0.00930254	0.0100767	0.0109151	0.011819	0.0127892	0.0138263	0.0149302	0.0161005	0.0173365	0.018637	0.0200004	0.0214248	0.0229081	0.0244479	0.0260413	0.0276857	0.0293781	0.0311155
-0.256261	0.00159548	0.00175346	0.00190649	0.00205394	0.00219542	0.00233079	0.00246015	0.00258388	0.00270265	0.00281743	0.00292948	0.00304035	0.00315191	0.00326629	0.0033859	0.00351344	0.0036518	0.00380412	0.00397371	0.00416404	0.00437871	0.00462141	0.00489585	0.00520579	0.00555492	0.00594686	0.00638515	0.00687312	0.00741394	0.00801051	0.00866549	0.00938122	0.0101597	0.0110025	0.011911	0.012886	0.0139279	0.0150368	0.0162124	0.0174537	0.0187597	0.0201289	0.0215593	0.0230487	0.0245949	0.026195	0.0278463	0.0295458	0.0312906
-0.252366	0.00158412	0.0017437	0.00189846	0.00204778	0.00219125	0.00232872	0.0024603	0.00258635	0.00270755	0.00282484	0.0029395	0.00305307	0.0031674	0.00328463	0.00340717	0.0035377	0.00367912	0.00383456	0.00400734	0.00420092	0.00441891	0.00466498	0.00494287	0.00525632	0.00560903	0.00600463	0.00644665	0.00693844	0.00748316	0.00808373	0.0087428	0.00946272	0.0102455	0.0110928	0.0120058	0.0129855	0.0140323	0.0151462	0.0163268	0.0175735	0.018885	0.0202599	0.0216962	0.0231918	0.0247443	0.026351	0.0280091	0.0297158	0.031468
-0.24847	0.00157397	0.00173524	0.00189182	0.00204308	0.00218862	0.00232828	0.00246215	0.00259061	0.00271432	0.00283421	0.00295156	0.00306789	0.00318507	0.00330523	0.00343076	0.00356435	0.00370889	0.00386751	0.00404354	0.00424042	0.00446177	0.00471127	0.00499264	0.00530962	0.00566594	0.00606522	0.00651099	0.0070066	0.00755523	0.0081598	0.00882296	0.00954707	0.0103341	0.0111858	0.0121034	0.0130878	0.0141393	0.0152582	0.016444	0.0176959	0.0190129	0.0203934	0.0218356	0.0233373	0.0248961	0.0265093	0.0281743	0.029888	0.0316476
-0.244575	0.00156505	0.00172808	0.00188656	0.00203985	0.00218755	0.00232948	0.00246574	0.00259668	0.00272297	0.00284555	0.00296566	0.00308484	0.00320495	0.00332809	0.00345669	0.0035934	0.00374113	0.00390299	0.00408231	0.00428255	0.00450731	0.00476026	0.00504515	0.00536571	0.00572567	0.00612865	0.00657818	0.00707763	0.00763017	0.00823873	0.00890598	0.00963428	0.0104256	0.0112817	0.0122038	0.0131928	0.0142492	0.0153729	0.0165638	0.017821	0.0191434	0.0205296	0.0219775	0.0234853	0.0250503	0.0266701	0.0283418	0.0300625	0.0318295
-0.240679	0.00155736	0.00172224	0.0018827	0.00203811	0.00218804	0.00233233	0.00247105	0.00260457	0.00273353	0.00285886	0.00298182	0.00310393	0.00322703	0.00335324	0.00348497	0.00362487	0.00377584	0.00394101	0.00412368	0.00432732	0.00455553	0.00481199	0.00510043	0.0054246	0.00578821	0.00619491	0.00664823	0.00715153	0.00770799	0.00832055	0.00899188	0.00972434	0.01052	0.0113804	0.012307	0.0133006	0.0143617	0.0154904	0.0166863	0.0179487	0.0192765	0.0206682	0.022122	0.0236357	0.025207	0.0268332	0.0285116	0.0302394	0.0320136
-0.236783	0.00155092	0.00171773	0.00188026	0.00203786	0.00219012	0.00233684	0.00247812	0.00261429	0.00274599	0.00287417	0.00300004	0.00312515	0.00325133	0.00338068	0.0035156	0.00365875	0.00381304	0.00398156	0.00416764	0.00437474	0.00460644	0.00486644	0.00515848	0.00548628	0.00585358	0.00626402	0.00672114	0.00722829	0.00778868	0.00840524	0.00908065	0.00981728	0.0106172	0.011482	0.012413	0.0134112	0.0144771	0.0156106	0.0168115	0.0180791	0.0194123	0.0208095	0.022269	0.0237887	0.0253661	0.0269988	0.0286839	0.0304186	0.0322001
-0.232888	0.00154574	0.00171456	0.00187924	0.00203913	0.00219378	0.00234303	0.00248693	0.00262584	0.00276037	0.00289147	0.00302034	0.00314853	0.00327784	0.0034104	0.00354859	0.00369507	0.00385272	0.00402466	0.0042142	0.0044248	0.00466005	0.00492363	0.00521929	0.00555077	0.00592178	0.00633598	0.00679691	0.00730794	0.00787226	0.00849281	0.0091723	0.00991308	0.0107172	0.0115864	0.0125219	0.0135246	0.0145952	0.0157335	0.0169394	0.0182122	0.0195506	0.0209534	0.0224186	0.0239441	0.0255277	0.0271667	0.0288585	0.0306002	0.0323889
-0.228992	0.00154182	0.00171274	0.00187965	0.0020419	0.00219904	0.00235089	0.00249751	0.00263923	0.00277667	0.00291076	0.00304272	0.00317405	0.00330658	0.00344242	0.00358395	0.0037338	0.00389489	0.0040703	0.00426335	0.0044775	0.00471634	0.00498355	0.00528287	0.00561805	0.0059928	0.00641079	0.00687554	0.00739045	0.00795871	0.00858327	0.00926682	0.0100118	0.0108201	0.0116936	0.0126335	0.0136408	0.014716	0.0158592	0.01707	0.0183479	0.0196916	0.0210998	0.0225707	0.0241021	0.0256918	0.0273372	0.0290355	0.0307841	0.03258
-0.225097	0.00153917	0.00171227	0.00188149	0.00204619	0.0022059	0.00236044	0.00250985	0.00265446	0.00279489	0.00293206	0.00306717	0.00320173	0.00333755	0.00347673	0.00362166	0.00377496	0.00393954	0.00411848	0.0043151	0.00453285	0.00477532	0.0050462	0.00534921	0.00568812	0.00606664	0.00648843	0.00695703	0.00747583	0.00804803	0.00867659	0.00936421	0.0101133	0.0109259	0.0118037	0.012748	0.0137598	0.0148396	0.0159876	0.0172033	0.0184863	0.0198352	0.0212488	0.0227253	0.0242626	0.0258583	0.02751	0.029215	0.0309703	0.0327734
-0.221201	0.0015378	0.00171315	0.00188477	0.00205199	0.00221436	0.00237166	0.00252394	0.00267153	0.00281504	0.00295535	0.00309369	0.00323155	0.00337073	0.00351333	0.00366172	0.00381854	0.00398667	0.0041692	0.00436944	0.00459083	0.00483698	0.00511156	0.00541831	0.00576097	0.00614328	0.0065689	0.00704136	0.00756407	0.00814021	0.00877278	0.00946446	0.0102177	0.0110345	0.0119165	0.0128653	0.0138816	0.014966	0.0161187	0.0173393	0.0186273	0.0199815	0.0214005	0.0228825	0.0244256	0.0260273	0.0276853	0.0293968	0.031159	0.0329691
-0.217306	0.00153771	0.0017154	0.00188949	0.00205932	0.00222442	0.00238457	0.00253981	0.00269045	0.0028371	0.00298064	0.00312228	0.00326351	0.00340613	0.00355222	0.00370414	0.00386453	0.00403626	0.00422244	0.00442635	0.00465144	0.00490131	0.00517963	0.00549014	0.0058366	0.00622273	0.00665218	0.00712852	0.00765514	0.00823525	0.00887182	0.00956756	0.0103249	0.0111459	0.0120322	0.0129853	0.0140061	0.0150951	0.0162525	0.017478	0.018771	0.0201303	0.0215546	0.0230422	0.0245911	0.0261988	0.027863	0.029581	0.03135	0.0331672
-0.21341	0.00153889	0.001719	0.00189565	0.00206817	0.00223608	0.00239915	0.00255742	0.0027112	0.00286107	0.00300792	0.00315294	0.00329762	0.00344373	0.00359337	0.00374889	0.00391292	0.00408832	0.00427819	0.00448582	0.00471466	0.00496829	0.00525039	0.0055647	0.00591498	0.00630495	0.00673827	0.0072185	0.00774904	0.00833311	0.00897368	0.00967348	0.0104349	0.0112601	0.0121507	0.0131082	0.0141334	0.015227	0.016389	0.0176193	0.0189173	0.0202817	0.0217114	0.0232045	0.024759	0.0263728	0.0280431	0.0297676	0.0315433	0.0333677
-0.209515	0.00154135	0.00172396	0.00190325	0.00207853	0.00224933	0.00241541	0.0025768	0.00273378	0.00288695	0.00303718	0.00318565	0.00333384	0.00348353	0.00363679	0.00379597	0.00396369	0.00414282	0.00433644	0.00454784	0.00478047	0.0050379	0.00532383	0.00564197	0.0059961	0.00638993	0.00682714	0.00731127	0.00784575	0.00843378	0.00907836	0.00978221	0.0105478	0.0113771	0.012272	0.0132337	0.0142634	0.0153615	0.0165282	0.0177633	0.0190662	0.0204357	0.0218707	0.0233693	0.0249295	0.0265491	0.0282257	0.0299565	0.031739	0.0335704
-0.205619	0.00154509	0.00173027	0.00191227	0.0020904	0.00226417	0.00243333	0.00259791	0.00275818	0.00291473	0.00306841	0.00322041	0.00337218	0.00352551	0.00368245	0.00384536	0.00401683	0.00419975	0.00439717	0.00461239	0.00484885	0.00511013	0.00539991	0.00572193	0.00607993	0.00647765	0.00691876	0.00740681	0.00794523	0.00853724	0.00918582	0.00989372	0.0106634	0.0114969	0.012396	0.013362	0.0143961	0.0154987	0.0166701	0.0179099	0.0192177	0.0205923	0.0220325	0.0235365	0.0251024	0.0267279	0.0284106	0.0301479	0.031937	0.0337754
-0.201724	0.0015501	0.00173793	0.00192273	0.00210378	0.00228059	0.00245292	0.00262076	0.0027844	0.00294439	0.0031016	0.00325719	0.00341262	0.00356965	0.00373034	0.00389703	0.00407233	0.00425908	0.00446036	0.00467945	0.00491979	0.00518496	0.00547863	0.00580454	0.00616644	0.00656808	0.00701311	0.0075051	0.00804747	0.00864345	0.00929604	0.010008	0.0107817	0.0116194	0.0125227	0.0134931	0.0145315	0.0156386	0.0168145	0.0180591	0.0193717	0.0207514	0.0221968	0.0237062	0.0252777	0.0269091	0.0285979	0.0303415	0.0321373	0.0339827
-0.197828	0.00155637	0.00174693	0.0019346	0.00211865	0.00229858	0.00247415	0.00264533	0.0028124	0.00297592	0.00313673	0.00329598	0.00345513	0.00361594	0.00378045	0.00395098	0.00413015	0.00432079	0.00452598	0.00474898	0.00499325	0.00526234	0.00555994	0.00588979	0.00625562	0.00666119	0.00711016	0.0076061	0.00815243	0.00875239	0.00940899	0.010125	0.0109028	0.0117446	0.0126521	0.0136267	0.0146695	0.0157811	0.0169616	0.0182109	0.0195283	0.020913	0.0223636	0.0238784	0.0254555	0.0270926	0.0287875	0.0305375	0.0323399	0.0341922
-0.193932	0.0015639	0.00175727	0.00194787	0.002135	0.00231814	0.00249701	0.00267161	0.00284219	0.0030093	0.00317378	0.00333677	0.00349971	0.00366435	0.00383273	0.00400717	0.00419027	0.00438486	0.004594	0.00482097	0.0050692	0.00534227	0.00564383	0.00597763	0.00634742	0.00675695	0.00720987	0.00770977	0.00826008	0.00886402	0.00952463	0.0102446	0.0110265	0.0118724	0.0127841	0.013763	0.0148102	0.0159261	0.0171112	0.0183651	0.0196874	0.0210771	0.0225328	0.0240529	0.0256355	0.0272785	0.0289794	0.0307357	0.0325448	0.034404
-0.190037	0.00157268	0.00176892	0.00196255	0.00215282	0.00233923	0.00252149	0.00269958	0.00287374	0.00304451	0.00321273	0.00337952	0.00354632	0.00371486	0.00388718	0.00406559	0.00425267	0.00445125	0.0046644	0.00489538	0.00514762	0.00542469	0.00573025	0.00606804	0.00644182	0.00685531	0.00731221	0.00781609	0.00837037	0.0089783	0.00964291	0.010367	0.0111529	0.0120029	0.0129188	0.0139019	0.0149534	0.0160738	0.0172633	0.0185219	0.019849	0.0212436	0.0227044	0.0242298	0.025818	0.0274667	0.0291736	0.0309362	0.0327518	0.034618
-0.186141	0.0015827	0.00178189	0.00197861	0.0021721	0.00236185	0.00254757	0.00272922	0.00290703	0.00308154	0.00325356	0.00342422	0.00359494	0.00376744	0.00394376	0.00412618	0.0043173	0.00451994	0.00473715	0.00497218	0.00522847	0.00550957	0.00581917	0.00616097	0.00653876	0.00695625	0.00741714	0.007925	0.00848327	0.00909519	0.00976381	0.0104919	0.0112819	0.012136	0.013056	0.0140434	0.0150991	0.0162239	0.0174179	0.0186811	0.0200129	0.0214124	0.0228783	0.024409	0.0260027	0.0276571	0.02937	0.0311388	0.0329611	0.0348341
-0.182246	0.00159394	0.00179615	0.00199603	0.00219282	0.00238599	0.00257523	0.00276051	0.00294204	0.00312035	0.00329625	0.00347084	0.00364554	0.00382206	0.00400243	0.00418894	0.00438415	0.00459089	0.0048122	0.00505133	0.0053117	0.00559688	0.00591054	0.00625639	0.00663821	0.00705972	0.00752461	0.00803647	0.00859872	0.00921465	0.00988726	0.0106194	0.0114134	0.0122716	0.0131958	0.0141873	0.0152473	0.0163764	0.017575	0.0188427	0.0201793	0.0215836	0.0230546	0.0245906	0.0261897	0.0278498	0.0295686	0.0313437	0.0331724	0.0350523
-0.17835	0.00160639	0.00181169	0.0020148	0.00221496	0.00241161	0.00260445	0.00279342	0.00297875	0.00316092	0.00334076	0.00351934	0.00369809	0.0038787	0.00406318	0.00425382	0.00445317	0.00466406	0.00488951	0.00513278	0.00539728	0.00568658	0.00600432	0.00635425	0.00674012	0.00716566	0.00763458	0.00815044	0.00871669	0.00933661	0.0100132	0.0107493	0.0115474	0.0124097	0.013338	0.0143337	0.0153979	0.0165314	0.0177344	0.0190067	0.0203479	0.0217571	0.0232331	0.0247743	0.0263788	0.0280446	0.0297693	0.0315506	0.0333859	0.0352726
-0.174455	0.00162003	0.0018285	0.00203491	0.00223849	0.0024387	0.0026352	0.00282794	0.00301712	0.00320323	0.00338706	0.0035697	0.00375255	0.00393731	0.00412595	0.00432078	0.00452433	0.00473941	0.00496905	0.0052165	0.00548517	0.0057786	0.00610047	0.0064545	0.00684444	0.00727404	0.00774698	0.00826686	0.00883712	0.00946104	0.0101417	0.0108818	0.0116839	0.0125502	0.0134826	0.0144825	0.0155509	0.0166887	0.0178961	0.019173	0.0205188	0.0219329	0.0234138	0.0249602	0.0265701	0.0282415	0.0299722	0.0317596	0.0336013	0.0354949
-0.170559	0.00163485	0.00184655	0.00205633	0.00226341	0.00246723	0.00266747	0.00286403	0.00305713	0.00324724	0.00343513	0.00362189	0.0038089	0.00399785	0.00419072	0.00438978	0.00459757	0.00481689	0.00505077	0.00530244	0.0055753	0.00587292	0.00619894	0.00655709	0.00695112	0.00738479	0.00786178	0.00838568	0.00895995	0.00958786	0.0102725	0.0110166	0.0118228	0.0126931	0.0136296	0.0146336	0.0157063	0.0168483	0.0180601	0.0193414	0.020692	0.0221108	0.0235967	0.0251482	0.0267635	0.0284405	0.030177	0.0319706	0.0338188	0.0357191
-0.166664	0.00165083	0.00186582	0.00207903	0.00228968	0.00249719	0.00270121	0.00290167	0.00309875	0.00329291	0.00348493	0.00367586	0.00386709	0.00406029	0.00425743	0.00446078	0.00467286	0.00489647	0.00513462	0.00539054	0.00566764	0.00596946	0.00629966	0.00666196	0.00706011	0.00749787	0.00797891	0.00850684	0.00908512	0.00971704	0.0104056	0.0111538	0.0119639	0.0128383	0.0137788	0.014787	0.0158638	0.0170101	0.0182263	0.0195121	0.0208672	0.0222908	0.0237816	0.0253383	0.0269589	0.0286415	0.0303839	0.0321836	0.0340382	0.0359453
-0.162768	0.00166795	0.00188629	0.002103	0.00231727	0.00252853	0.00273641	0.00294082	0.00314194	0.00334022	0.00353642	0.00373158	0.00392709	0.00412459	0.00432606	0.00453373	0.00475015	0.00497809	0.00522055	0.00548077	0.00576213	0.00606819	0.00640259	0.00676906	0.00717135	0.0076132	0.00809831	0.00863028	0.00921258	0.00984849	0.0105411	0.0112932	0.0121073	0.0129858	0.0139303	0.0149425	0.0160236	0.0171741	0.0183946	0.0196849	0.0210446	0.0224729	0.0239686	0.0255303	0.0271563	0.0288444	0.0305926	0.0323984	0.0342594	0.0361733
-0.158873	0.00168618	0.00190794	0.00212821	0.00234617	0.00256123	0.00277303	0.00298146	0.00318667	0.00338913	0.00358956	0.00378901	0.00398884	0.0041907	0.00439654	0.00460859	0.00482939	0.00506169	0.00530851	0.00557305	0.00585872	0.00616904	0.00650767	0.00687833	0.00728476	0.00773073	0.00821992	0.00875593	0.00934225	0.00998215	0.0106787	0.0114348	0.012253	0.0131354	0.014084	0.0151003	0.0161854	0.0173402	0.0185649	0.0198597	0.0212239	0.0226569	0.0241575	0.0257243	0.0273555	0.0290492	0.0308032	0.032615	0.0344825	0.036403
-0.154977	0.0017055	0.00193074	0.00215462	0.00237633	0.00259526	0.00281104	0.00302353	0.00323291	0.00343959	0.00364431	0.0038481	0.00405231	0.00425857	0.00446883	0.00468531	0.00491052	0.00514724	0.00539844	0.00566735	0.00595734	0.00627195	0.00661483	0.0069897	0.0074003	0.00785039	0.00834366	0.00888373	0.00947406	0.010118	0.0108185	0.0115786	0.0124007	0.0132871	0.0142397	0.0152601	0.0163493	0.0175083	0.0187373	0.0200364	0.0214052	0.0228428	0.0243483	0.0259201	0.0275566	0.0292558	0.0310155	0.0328334	0.0347072	0.0366345
-0.151082	0.00172589	0.00195467	0.00218222	0.00240774	0.00263059	0.00285039	0.00306702	0.0032806	0.00349157	0.00370063	0.00390881	0.00411745	0.00432816	0.00454288	0.00476382	0.0049935	0.00523466	0.00549028	0.00576358	0.00605793	0.00637686	0.00672401	0.0071031	0.00751789	0.00797211	0.00846948	0.0090136	0.00960795	0.0102558	0.0109604	0.0117244	0.0125504	0.0134408	0.0143974	0.0154218	0.0165152	0.0176783	0.0189116	0.020215	0.0215883	0.0230306	0.0245409	0.0261177	0.0277594	0.0294641	0.0312295	0.0330535	0.0349336	0.0368676
-0.147186	0.00174732	0.00197969	0.00221098	0.00244035	0.00266718	0.00289107	0.00311187	0.00332972	0.00354502	0.00375847	0.0039711	0.0041842	0.0043994	0.00461863	0.00484409	0.00507826	0.0053239	0.00558398	0.0058617	0.00616043	0.0064837	0.00683514	0.00721848	0.00763746	0.00809583	0.00859729	0.00914546	0.00974383	0.0103957	0.0111042	0.0118722	0.0127022	0.0135965	0.0145571	0.0155855	0.0166829	0.0178502	0.0190877	0.0203955	0.0217732	0.0232201	0.0247352	0.026317	0.0279639	0.029674	0.0314451	0.0332751	0.0351616	0.0371022
-0.14329	0.00176977	0.00200578	0.00224085	0.00247413	0.00270499	0.00293302	0.00315806	0.00338022	0.0035999	0.00381779	0.0040349	0.00425252	0.00447226	0.00469603	0.00492604	0.00516474	0.0054149	0.00567946	0.00596163	0.00626477	0.0065924	0.00694815	0.00733575	0.00775893	0.00822146	0.00872702	0.00927925	0.00988163	0.0105375	0.0112499	0.0120218	0.0128558	0.013754	0.0147186	0.015751	0.0168524	0.0180238	0.0192655	0.0205776	0.0219598	0.0234113	0.0249311	0.0265179	0.0281699	0.0298854	0.0316623	0.0334982	0.035391	0.0373383
-0.139395	0.00179319	0.0020329	0.00227181	0.00250906	0.002744	0.00297621	0.00320553	0.00343205	0.00365616	0.00387854	0.00410017	0.00432235	0.00454667	0.00477503	0.00500961	0.00525289	0.00550759	0.00577667	0.00606331	0.00637088	0.00670289	0.00706297	0.00745484	0.00788224	0.00834892	0.0088586	0.00941488	0.0100213	0.0106811	0.0113975	0.0121733	0.0130112	0.0139134	0.0148818	0.0159182	0.0170237	0.0181991	0.019445	0.0207614	0.022148	0.023604	0.0251286	0.0267203	0.0283775	0.0300983	0.0318808	0.0337227	0.0356218	0.0375757
-0.135499	0.00181757	0.00206102	0.00230381	0.00254508	0.00278415	0.00302059	0.00325424	0.00348517	0.00371375	0.00394066	0.00416686	0.00439364	0.00462258	0.00485556	0.00509476	0.00534263	0.0056019	0.00587553	0.00616667	0.00647869	0.0068151	0.00717952	0.00757567	0.0080073	0.00847814	0.00899193	0.00955227	0.0101627	0.0108265	0.0115468	0.0123265	0.0131683	0.0140744	0.0150468	0.0160871	0.0171965	0.0183761	0.0196261	0.0209467	0.0223376	0.0237982	0.0253275	0.026924	0.0285864	0.0303126	0.0321007	0.0339486	0.0358539	0.0378144
-0.131604	0.00184288	0.00209012	0.00233684	0.00258216	0.0028254	0.00306613	0.00330414	0.00353952	0.00377262	0.0040041	0.00423491	0.00446633	0.00469992	0.00493756	0.0051814	0.00543391	0.00569778	0.00597597	0.00627163	0.00658812	0.00692895	0.00729773	0.00769817	0.00813402	0.00860904	0.00912693	0.00969133	0.0103057	0.0109735	0.0116977	0.0124814	0.013327	0.014237	0.0152132	0.0162575	0.0173709	0.0185545	0.0198086	0.0211335	0.0225287	0.0239938	0.0255277	0.0271292	0.0287966	0.0305281	0.0323219	0.0341756	0.0360872	0.0380543
-0.127708	0.00186907	0.00212014	0.00237084	0.00262026	0.00286773	0.00311277	0.0033552	0.00359507	0.00383272	0.00406881	0.00430427	0.00454036	0.00477863	0.00502096	0.00526948	0.00552665	0.00579515	0.00607792	0.00637812	0.0066991	0.00704435	0.0074175	0.00782225	0.00826234	0.00874153	0.00926353	0.00983197	0.0104504	0.0111221	0.0118502	0.0126377	0.0134872	0.0144011	0.0153812	0.0164293	0.0175467	0.0187343	0.0199925	0.0213215	0.0227211	0.0241907	0.0257292	0.0273355	0.029008	0.0307448	0.0325441	0.0344038	0.0363216	0.0382953
-0.123813	0.00189611	0.00215107	0.00240578	0.00265934	0.00291107	0.00316048	0.00340735	0.00365175	0.003894	0.00413473	0.00437487	0.00461567	0.00485866	0.0051057	0.00535893	0.00562077	0.00589392	0.00618131	0.00648607	0.00681155	0.00716124	0.00753877	0.00794782	0.00839215	0.00887551	0.00940162	0.0099741	0.0105965	0.0112721	0.0120042	0.0127955	0.0136489	0.0145665	0.0155505	0.0166026	0.0177239	0.0189154	0.0201777	0.0215109	0.0229147	0.0243887	0.0259319	0.0275429	0.0292204	0.0309626	0.0327675	0.034633	0.0365569	0.0385372
-0.119917	0.00192397	0.00218285	0.00244162	0.00269936	0.00295538	0.00320919	0.00346056	0.00370952	0.0039564	0.0042018	0.00444666	0.00469219	0.00493993	0.00519171	0.00544967	0.00571622	0.00599404	0.00628605	0.00659539	0.00692538	0.00727953	0.00766144	0.0080748	0.00852338	0.00901091	0.00954111	0.0101176	0.010744	0.0114236	0.0121595	0.0129547	0.0138119	0.0147333	0.0157212	0.016777	0.0179022	0.0190977	0.020364	0.0217013	0.0231094	0.0245878	0.0261355	0.0277514	0.0294339	0.0311813	0.0329917	0.034863	0.0367932	0.03878
-0.116022	0.00195262	0.00221545	0.00247831	0.00274028	0.00300063	0.00325887	0.00351476	0.00376832	0.00401985	0.00426997	0.00451957	0.00476986	0.00502237	0.00527892	0.00554164	0.00581291	0.00609542	0.00639207	0.006706	0.00704052	0.00739913	0.00778542	0.00820311	0.00865592	0.00914762	0.00968192	0.0102625	0.0108928	0.0115763	0.012316	0.0131151	0.0139761	0.0149013	0.015893	0.0169526	0.0180817	0.0192811	0.0205514	0.0218928	0.0233051	0.0247879	0.0263402	0.0279608	0.0296482	0.0314008	0.0332167	0.0350939	0.0370302	0.0390235
-0.112126	0.00198202	0.00224883	0.00251582	0.00278204	0.00304675	0.00330946	0.0035699	0.00382809	0.00408432	0.00433917	0.00459353	0.00484862	0.00510592	0.00536727	0.00563475	0.00591077	0.00619799	0.00649929	0.00681782	0.00715688	0.00751995	0.00791064	0.00833264	0.00878969	0.00928555	0.00982394	0.0104085	0.0110428	0.0117301	0.0124738	0.0132766	0.0141414	0.0150704	0.0160658	0.0171293	0.0182621	0.0194654	0.0207397	0.0220852	0.0235017	0.0249888	0.0265456	0.0281709	0.0298633	0.0316211	0.0334425	0.0353254	0.0372678	0.0392677
-0.108231	0.00201212	0.00228296	0.0025541	0.0028246	0.00309371	0.00336091	0.00362594	0.00388878	0.00414972	0.00440933	0.00466849	0.00492839	0.00519051	0.00545667	0.00572894	0.00600972	0.00630165	0.00660763	0.00693076	0.00727436	0.0076419	0.00803699	0.0084633	0.00892459	0.0094246	0.00996707	0.0105556	0.0111939	0.0118851	0.0126325	0.0134392	0.0143077	0.0152405	0.0162396	0.0173068	0.0184435	0.0196506	0.0209288	0.0222783	0.023699	0.0251904	0.0267517	0.0283817	0.030079	0.031842	0.0336688	0.0355575	0.037506	0.0395123
-0.104335	0.00204289	0.00231778	0.00259311	0.00286792	0.00314145	0.00341317	0.00368281	0.00395033	0.00421601	0.00448041	0.00474438	0.00500911	0.00527607	0.00554705	0.00582413	0.00610968	0.00640634	0.00671699	0.00704474	0.00739289	0.0077649	0.00816438	0.008595	0.00906052	0.00956468	0.0101112	0.0107038	0.0113459	0.012041	0.0127923	0.0136027	0.0144749	0.0154114	0.0164142	0.0174852	0.0186256	0.0198366	0.0211187	0.0224722	0.023897	0.0253927	0.0269584	0.028593	0.0302952	0.0320633	0.0338956	0.03579	0.0377446	0.0397574
-0.100439	0.00207428	0.00235325	0.00263279	0.00291194	0.00318992	0.00346619	0.00374045	0.00401268	0.00428312	0.00455232	0.00482113	0.0050907	0.00536252	0.00563834	0.00592024	0.00621057	0.00651197	0.0068273	0.00715967	0.00751236	0.00788885	0.00829272	0.00872765	0.00919739	0.00970569	0.0102563	0.0108528	0.0114988	0.0121978	0.0129528	0.013767	0.0146429	0.0155831	0.0165896	0.0176643	0.0188084	0.0200232	0.0213091	0.0226666	0.0240955	0.0255954	0.0271655	0.0288048	0.0305118	0.032285	0.0341227	0.0360228	0.0379835	0.0400027
-0.0965439	0.00210627	0.00238934	0.00267311	0.00295662	0.00323906	0.0035199	0.00379882	0.00407577	0.00435098	0.004625	0.00489866	0.0051731	0.00544978	0.00573045	0.00601718	0.00631231	0.00661845	0.00693846	0.00727545	0.0076327	0.00801365	0.0084219	0.00886113	0.00933508	0.00984751	0.0104021	0.0110026	0.0116526	0.0123553	0.0131141	0.0139319	0.0148116	0.0157554	0.0167656	0.0178439	0.0189918	0.0202103	0.0215001	0.0228615	0.0242944	0.0257985	0.027373	0.0290169	0.0307287	0.032507	0.03435	0.0362558	0.0382225	0.0402481
-0.0926484	0.0021388	0.00242599	0.00271402	0.0030019	0.00328884	0.00357426	0.00385784	0.00413953	0.00441954	0.0046984	0.00497692	0.00525623	0.00553779	0.00582332	0.00611488	0.0064148	0.00672569	0.0070504	0.007392	0.00775379	0.00813921	0.00855184	0.00899536	0.00947351	0.00999005	0.0105487	0.0111531	0.0118069	0.0125135	0.013276	0.0140975	0.0149808	0.0159282	0.016942	0.018024	0.0191755	0.0203977	0.0216913	0.0230566	0.0244936	0.0260019	0.0275807	0.0292291	0.0309457	0.032729	0.0345773	0.0364888	0.0384615	0.0404935
-0.0887528	0.00217184	0.00246316	0.00275547	0.00304774	0.00333918	0.0036292	0.00391747	0.00420391	0.00448873	0.00477243	0.00505582	0.00534002	0.00562645	0.00591685	0.00621325	0.00651798	0.00683361	0.007163	0.00750923	0.00787555	0.00826543	0.00868243	0.00913023	0.00961256	0.0101332	0.0106958	0.0113042	0.0119618	0.0126721	0.0134384	0.0142635	0.0151504	0.0161015	0.0171189	0.0182044	0.0193596	0.0205855	0.0218828	0.023252	0.0246929	0.0262053	0.0277885	0.0294414	0.0311627	0.032951	0.0348046	0.0367217	0.0387004	0.0407387
-0.0848573	0.00220534	0.00250081	0.0027974	0.00309408	0.00339004	0.00368467	0.00397763	0.00426883	0.00455847	0.00484703	0.0051353	0.00542439	0.00571571	0.00601098	0.00631222	0.00662174	0.00694212	0.00727619	0.00762703	0.00799789	0.00839221	0.00881357	0.00926563	0.00975213	0.0102768	0.0108435	0.0114557	0.0121172	0.0128312	0.0136011	0.0144299	0.0153204	0.016275	0.0172959	0.018385	0.0195438	0.0207733	0.0220744	0.0234474	0.0248923	0.0264088	0.0279962	0.0296535	0.0313796	0.0331729	0.0350317	0.0369544	0.038939	0.0409837
-0.0809617	0.00223925	0.00253889	0.00283978	0.00314088	0.00344136	0.00374061	0.00403828	0.00433425	0.0046287	0.00492212	0.00521528	0.00550926	0.00580547	0.00610561	0.00641169	0.006726	0.00705112	0.00738988	0.00774531	0.0081207	0.00851945	0.00894515	0.00940146	0.00989211	0.0104209	0.0109915	0.0116076	0.0122728	0.0129906	0.0137641	0.0145965	0.0154905	0.0164487	0.0174731	0.0185658	0.0197281	0.0209612	0.022266	0.0236427	0.0250915	0.026612	0.0282037	0.0298655	0.0315962	0.0333944	0.0352585	0.0371867	0.0391772	0.0412282
-0.0770662	0.00227354	0.00257735	0.00288254	0.00318807	0.00349308	0.00379697	0.00409934	0.00440008	0.00469936	0.00499764	0.00529568	0.00559456	0.00589566	0.00620066	0.00651158	0.00683068	0.00716054	0.00750396	0.00786399	0.00824388	0.00864705	0.00907708	0.00953761	0.0100324	0.0105652	0.0111397	0.0117597	0.0124287	0.0131501	0.0139273	0.0147632	0.0156608	0.0166224	0.0176503	0.0187464	0.0199122	0.0211489	0.0224573	0.0238378	0.0252905	0.026815	0.0284108	0.030077	0.0318124	0.0336155	0.0354848	0.0374185	0.0394149	0.0414721
-0.0731707	0.00230815	0.00261615	0.00292565	0.00323561	0.00354516	0.00385367	0.00416075	0.00446627	0.00477038	0.00507352	0.00537644	0.00568021	0.00598619	0.00629606	0.0066118	0.00693569	0.00727026	0.00761834	0.00798295	0.00836733	0.00877491	0.00920924	0.00967398	0.0101729	0.0107097	0.0112881	0.0119119	0.0125846	0.0133097	0.0140904	0.0149299	0.0158309	0.016796	0.0178274	0.0189269	0.0200962	0.0213364	0.0226484	0.0240326	0.025489	0.0270175	0.0286175	0.030288	0.032028	0.033836	0.0357104	0.0376496	0.0396519	0.0417153
-0.0692751	0.00234305	0.00265523	0.00296905	0.00328343	0.00359752	0.00391066	0.00422245	0.00453275	0.00484168	0.00514968	0.00545748	0.00576613	0.00607699	0.00639171	0.00671227	0.00704092	0.00738021	0.00773293	0.0081021	0.00849096	0.00890292	0.00934153	0.00981046	0.0103134	0.0108542	0.0114365	0.0120641	0.0127405	0.0134692	0.0142535	0.0150965	0.0160009	0.0169694	0.0180041	0.0191071	0.0202798	0.0215235	0.022839	0.0242268	0.0256871	0.0272195	0.0288236	0.0304984	0.0322429	0.0340557	0.0359353	0.0378799	0.039888	0.0419576
-0.0653796	0.00237819	0.00269455	0.00301268	0.00333149	0.00365012	0.00396789	0.00428438	0.00459944	0.00491319	0.00522604	0.00553872	0.00585224	0.00616796	0.00648753	0.00681289	0.0071463	0.00749029	0.00784763	0.00822134	0.00861466	0.00903098	0.00947385	0.00994694	0.010454	0.0109987	0.0115849	0.0122162	0.0128962	0.0136285	0.0144163	0.0152627	0.0161706	0.0171424	0.0181805	0.0192868	0.0204629	0.0217101	0.0230291	0.0244205	0.0258845	0.0274208	0.0290289	0.030708	0.032457	0.0342746	0.0361592	0.0381093	0.0401231	0.0421989
-0.061484	0.00241352	0.00273406	0.00305649	0.00337974	0.00370289	0.00402528	0.00434647	0.00466629	0.00498485	0.00530254	0.00562008	0.00593847	0.00625904	0.00658343	0.00691358	0.00725173	0.0076004	0.00796234	0.00834057	0.00873832	0.00915898	0.00960608	0.0100833	0.0105944	0.011143	0.011733	0.012368	0.0130517	0.0137875	0.0145788	0.0154286	0.0163398	0.0173149	0.0183563	0.019466	0.0206454	0.0218959	0.0232184	0.0246134	0.026081	0.0276212	0.0292333	0.0309166	0.0326701	0.0344924	0.0363821	0.0383375	0.040357	0.042439
-0.0575885	0.00244899	0.00277371	0.00310044	0.0034281	0.00375578	0.00408278	0.00440866	0.00473323	0.00505658	0.0053791	0.00570148	0.00602472	0.00635013	0.00667933	0.00701426	0.00735713	0.00771044	0.00807697	0.0084597	0.00886185	0.00928681	0.00973813	0.0102194	0.0107345	0.011287	0.0118808	0.0125195	0.0132068	0.0139461	0.0147408	0.0155939	0.0165084	0.0174869	0.0185315	0.0196444	0.0208271	0.022081	0.0234069	0.0248054	0.0262766	0.0278206	0.0294367	0.0311242	0.0328821	0.034709	0.0366037	0.0385645	0.0405897	0.0426777
-0.0536929	0.00248457	0.00281345	0.00314447	0.00347654	0.00380872	0.00414032	0.00447088	0.00480018	0.00512832	0.00545565	0.00578286	0.00611093	0.00644115	0.00677514	0.00711482	0.00746238	0.00782033	0.00819141	0.00857861	0.00898514	0.00941438	0.00986987	0.0103553	0.0108742	0.0114306	0.0120281	0.0126705	0.0133613	0.0141041	0.0149021	0.0157586	0.0166764	0.017658	0.0187059	0.019822	0.021008	0.0222651	0.0235944	0.0249963	0.0264712	0.0280188	0.0296388	0.0313305	0.0330927	0.0349243	0.0368239	0.03879	0.0408208	0.0429149
-0.0497974	0.0025202	0.00285323	0.00318853	0.00352499	0.00386167	0.00419785	0.00453306	0.00486709	0.00519998	0.00553211	0.00586413	0.006197	0.00653202	0.00687078	0.00721518	0.00756741	0.00792996	0.00830557	0.00869721	0.00910809	0.00954158	0.0100012	0.0104906	0.0110135	0.0115737	0.0121749	0.0128209	0.0135152	0.0142614	0.0150628	0.0159225	0.0168435	0.0178283	0.0188794	0.0199986	0.0211878	0.0224482	0.0237807	0.025186	0.0266644	0.0282158	0.0298396	0.0315353	0.0333019	0.0351381	0.0370426	0.0390139	0.0410504	0.0431504
-0.0459019	0.00255584	0.002893	0.00323257	0.0035734	0.00391456	0.0042553	0.00459515	0.00493387	0.00527151	0.00560841	0.00594521	0.00628287	0.00662266	0.00696616	0.00731525	0.00767213	0.00803925	0.00841935	0.0088154	0.00923059	0.00966829	0.010132	0.0106254	0.0111522	0.0117162	0.012321	0.0129705	0.0136683	0.0144179	0.0152225	0.0160855	0.0170096	0.0179976	0.0190517	0.0201741	0.0213664	0.02263	0.0239658	0.0253745	0.0268563	0.0284113	0.030039	0.0317387	0.0335095	0.0353503	0.0372596	0.0392361	0.0412781	0.0433841
-0.0420063	0.00259144	0.00293272	0.00327652	0.00362171	0.00396732	0.00431261	0.00465708	0.00500047	0.00534282	0.00568447	0.00602603	0.00636844	0.00671297	0.00706118	0.00741494	0.00777643	0.00814809	0.00853266	0.00893308	0.00935254	0.00979441	0.0102622	0.0107596	0.0112902	0.0118579	0.0124663	0.0131193	0.0138205	0.0145734	0.0153813	0.0162474	0.0171747	0.0181657	0.0192229	0.0203483	0.0215437	0.0228104	0.0241494	0.0255614	0.0270467	0.0286052	0.0302366	0.0319403	0.0337154	0.0355606	0.0374748	0.0394563	0.0415039	0.0436158
-0.0381108	0.00262695	0.00297233	0.00332035	0.00366987	0.00401991	0.00436972	0.00471877	0.00506681	0.00541385	0.00576021	0.0061065	0.00645365	0.00680288	0.00715577	0.00751416	0.00788023	0.00825639	0.00864538	0.00905014	0.00947384	0.00991984	0.0103916	0.0108929	0.0114273	0.0119987	0.0126107	0.0132672	0.0139717	0.0147279	0.0155389	0.0164082	0.0173385	0.0183325	0.0193927	0.0205212	0.0217196	0.0229893	0.0243314	0.0257467	0.0272353	0.0287974	0.0304325	0.0321401	0.0339193	0.035769	0.0376879	0.0396745	0.0417275	0.0438453
-0.0342152	0.00266233	0.00301178	0.003364	0.00371782	0.00407227	0.00442656	0.00478017	0.00513283	0.00548453	0.00583557	0.00618656	0.00653839	0.00689231	0.00724984	0.00761283	0.00798342	0.00836406	0.00875743	0.00916648	0.00959438	0.0100445	0.0105202	0.0110254	0.0115635	0.0121385	0.0127541	0.013414	0.0141218	0.0148811	0.0156953	0.0165676	0.0175009	0.018498	0.0195611	0.0206925	0.0218938	0.0231666	0.0245118	0.0259302	0.0274221	0.0289876	0.0306264	0.0323379	0.0341212	0.0359752	0.0378988	0.0398905	0.0419489	0.0440725
-0.0303197	0.00269754	0.00305103	0.00340741	0.00376551	0.00412432	0.00448308	0.00484121	0.00519845	0.00555478	0.00591047	0.00626612	0.00662261	0.00698116	0.00734329	0.00771084	0.00808593	0.00847099	0.00886871	0.00928201	0.00971405	0.0101682	0.0106479	0.0111568	0.0116987	0.0122772	0.0128963	0.0135595	0.0142706	0.0150331	0.0158504	0.0167256	0.0176619	0.0186618	0.0197278	0.0208621	0.0220663	0.023342	0.0246903	0.0261118	0.027607	0.0291759	0.0308182	0.0325335	0.0343208	0.0361792	0.0381074	0.0401041	0.0421678	0.0442971
-0.0264242	0.00273252	0.00309002	0.00345054	0.00381288	0.00417603	0.0045392	0.00490183	0.00526362	0.00562453	0.00598483	0.0063451	0.00670621	0.00706936	0.00743605	0.00780811	0.00818766	0.0085771	0.00897911	0.00939661	0.00983276	0.0102909	0.0107745	0.0112872	0.0118327	0.0124148	0.0130372	0.0137037	0.014418	0.0151836	0.0160039	0.0168821	0.0178212	0.018824	0.0198928	0.0210299	0.022237	0.0235156	0.0248667	0.0262913	0.0277897	0.0293619	0.0310078	0.0327267	0.0345181	0.0363807	0.0383135	0.040315	0.0423841	0.0445191
-0.0225286	0.00276724	0.00312871	0.00349333	0.00385987	0.00422733	0.00459488	0.00496197	0.00532826	0.00569371	0.00605859	0.00642344	0.00678912	0.00715682	0.00752803	0.00790456	0.00828851	0.00868229	0.00908855	0.0095102	0.00995039	0.0104125	0.0108999	0.0114163	0.0119654	0.0125509	0.0131767	0.0138465	0.0145639	0.0153325	0.0161557	0.0170368	0.0179788	0.0189843	0.0200559	0.0211957	0.0224056	0.023687	0.0250411	0.0264686	0.0279701	0.0295456	0.0311949	0.0329175	0.0347128	0.0365796	0.0385169	0.0405233	0.0425975	0.0447382
-0.0186331	0.00280164	0.00316706	0.00353573	0.00390644	0.00427815	0.00465005	0.00502155	0.0053923	0.00576226	0.00613166	0.00650104	0.00687125	0.00724346	0.00761914	0.00800009	0.0083884	0.00878646	0.00919691	0.00962267	0.0100669	0.0105328	0.011024	0.011544	0.0120967	0.0126856	0.0133147	0.0139876	0.0147081	0.0154797	0.0163059	0.0171898	0.0181345	0.0191427	0.020217	0.0213595	0.0225721	0.0238562	0.0252131	0.0266436	0.0281481	0.0297268	0.0313795	0.0331057	0.0349048	0.0367757	0.0387174	0.0407287	0.042808	0.0449543
-0.0147375	0.00283568	0.003205	0.00357769	0.00395252	0.00432846	0.00470466	0.00508051	0.00545569	0.0058301	0.00620398	0.00657785	0.00695254	0.0073292	0.0077093	0.00809462	0.00848723	0.00888952	0.00930412	0.00973392	0.0101821	0.0106518	0.0111467	0.0116704	0.0122265	0.0128188	0.0134511	0.0141271	0.0148506	0.0156251	0.0164541	0.0173407	0.0182881	0.019299	0.0203759	0.021521	0.0227362	0.024023	0.0253827	0.026816	0.0283235	0.0299053	0.0315613	0.0332911	0.0350939	0.0369689	0.038915	0.0409309	0.0430154	0.0451672
-0.010842	0.00286932	0.0032425	0.00361916	0.00399807	0.00437818	0.00475863	0.0051388	0.00551835	0.00589717	0.00627548	0.00665378	0.00703289	0.00741396	0.00779842	0.00818806	0.00858492	0.00899138	0.00941006	0.00984386	0.0102959	0.0107694	0.011268	0.0117951	0.0123546	0.0129502	0.0135857	0.0142648	0.0149912	0.0157686	0.0166003	0.0174896	0.0184396	0.0194531	0.0205325	0.0216802	0.022898	0.0241874	0.0255497	0.0269858	0.0284962	0.030081	0.0317403	0.0334735	0.0352801	0.0371591	0.0391094	0.04113	0.0432195	0.0453767
-0.00694644	0.00290252	0.0032795	0.00366009	0.00404303	0.00442726	0.00481191	0.00519636	0.00558022	0.00596339	0.00634607	0.00672876	0.00711224	0.00749765	0.00788643	0.00828032	0.00868138	0.00909195	0.00951466	0.00995238	0.0104082	0.0108855	0.0113876	0.0119182	0.0124811	0.0130799	0.0137185	0.0144006	0.0151299	0.01591	0.0167444	0.0176363	0.0185888	0.0196048	0.0206867	0.0218369	0.0230571	0.0243491	0.025714	0.0271528	0.028666	0.0302538	0.0319162	0.0336528	0.035463	0.0373459	0.0393005	0.0413257	0.0434201	0.0455826
-0.0030509	0.00293523	0.00331597	0.00370043	0.00408736	0.00447565	0.00486445	0.00525311	0.00564123	0.0060287	0.0064157	0.00680271	0.00719051	0.00758021	0.00797323	0.00837132	0.00877651	0.00919113	0.0096178	0.0100594	0.010519	0.0109999	0.0115055	0.0120396	0.0126057	0.0132077	0.0138493	0.0145343	0.0152664	0.0160492	0.0168862	0.0177806	0.0187356	0.019754	0.0208384	0.0219909	0.0232135	0.024508	0.0258754	0.0273168	0.0288327	0.0304235	0.032089	0.0338289	0.0356427	0.0375294	0.0394881	0.0415178	0.0436171	0.0457849
0.000844641	0.0029674	0.00335185	0.00374014	0.00413099	0.0045233	0.00491619	0.005309	0.00570133	0.00609304	0.0064843	0.00687557	0.00726762	0.00766154	0.00805876	0.00846098	0.00887023	0.00928884	0.00971941	0.0101648	0.0106281	0.0111125	0.0116217	0.012159	0.0127284	0.0133334	0.013978	0.0146658	0.0154006	0.0161861	0.0170256	0.0179225	0.0188799	0.0199007	0.0209873	0.0221421	0.0233671	0.0246639	0.0260338	0.0274777	0.0289964	0.0305899	0.0322584	0.0340016	0.0358188	0.0377093	0.0396721	0.0417061	0.0438102	0.0459832
0.00474018	0.00299901	0.00338711	0.00377916	0.00417388	0.00457015	0.00496707	0.00536397	0.00576044	0.00615633	0.00655179	0.00694725	0.00734349	0.00774158	0.00814292	0.0085492	0.00896246	0.00938499	0.00981939	0.0102685	0.0107354	0.0112234	0.0117359	0.0122765	0.012849	0.013457	0.0141045	0.0147951	0.0155325	0.0163205	0.0171625	0.0180618	0.0190215	0.0200445	0.0211334	0.0222905	0.0235177	0.0248168	0.0261891	0.0276355	0.0291566	0.030753	0.0324244	0.0341707	0.0359913	0.0378854	0.0398522	0.0418906	0.0439994	0.0461775
0.00863573	0.00303	0.0034217	0.00381745	0.00421597	0.00461614	0.00501703	0.00541797	0.00581852	0.00621852	0.00661811	0.00701771	0.00741807	0.00782025	0.00822564	0.00863592	0.00905311	0.00947949	0.00991765	0.0103704	0.0108409	0.0113323	0.0118481	0.0123919	0.0129674	0.0135784	0.0142286	0.0149219	0.015662	0.0164524	0.0172968	0.0181984	0.0191603	0.0201855	0.0212766	0.0224358	0.0236652	0.0249665	0.026341	0.0277898	0.0293135	0.0309125	0.0325867	0.0343361	0.03616	0.0380577	0.0400284	0.042071	0.0441844	0.0463676
0.0125313	0.00306033	0.00345556	0.00385497	0.00425723	0.00466123	0.00506603	0.00547093	0.00587549	0.00627954	0.00668318	0.00708685	0.00749126	0.00789747	0.00830684	0.00872105	0.0091421	0.00957226	0.0100141	0.0104705	0.0109444	0.0114391	0.0119582	0.0125051	0.0130836	0.0136974	0.0143504	0.0150463	0.0157888	0.0165817	0.0174283	0.0183322	0.0192962	0.0203235	0.0214166	0.0225779	0.0238094	0.0251128	0.0264896	0.0279406	0.0294667	0.0310683	0.0327453	0.0344976	0.0363247	0.038226	0.0402005	0.0422472	0.0443652	0.0465532
0.0164268	0.00308997	0.00348868	0.00389166	0.0042976	0.00470536	0.005114	0.0055228	0.0059313	0.00633932	0.00674696	0.00715462	0.00756301	0.00797317	0.00838645	0.00880452	0.00922934	0.00966321	0.0101087	0.0105685	0.0110458	0.0115439	0.0120661	0.012616	0.0131974	0.013814	0.0144696	0.0151681	0.015913	0.0167082	0.017557	0.018463	0.0194291	0.0204584	0.0215535	0.0227168	0.0239503	0.0252557	0.0266345	0.0280878	0.0296162	0.0312202	0.0328999	0.0346551	0.0364853	0.03839	0.0403682	0.042419	0.0445414	0.0467343
0.0203224	0.00311888	0.00352099	0.00392748	0.00433704	0.00474849	0.00516089	0.00557352	0.00598589	0.00639782	0.00680937	0.00722095	0.00763324	0.00804728	0.00846439	0.00888623	0.00931477	0.00975225	0.0102012	0.0106645	0.0111452	0.0116464	0.0121717	0.0127246	0.0133088	0.0139281	0.0145862	0.0152871	0.0160344	0.0168318	0.0176827	0.0185907	0.0195588	0.0205901	0.0216871	0.0228522	0.0240876	0.025395	0.0267758	0.0282312	0.0297618	0.0313682	0.0330505	0.0348084	0.0366417	0.0385497	0.0405315	0.0425863	0.044713	0.0469107
0.0242179	0.00314702	0.00355246	0.0039624	0.00437549	0.00479057	0.00520666	0.00562304	0.00603921	0.00645496	0.00687035	0.00728577	0.00770189	0.00811972	0.00854059	0.00896613	0.00939829	0.00983932	0.0102918	0.0107584	0.0112423	0.0117466	0.0122749	0.0128306	0.0134176	0.0140395	0.0147001	0.0154033	0.0161528	0.0169523	0.0178054	0.0187153	0.0196853	0.0207183	0.0218171	0.0229841	0.0242213	0.0255305	0.0269133	0.0283707	0.0299034	0.0315121	0.0331968	0.0349575	0.0367937	0.0387049	0.0406902	0.0427489	0.0448798	0.0470821
0.0281134	0.00317435	0.00358306	0.00399637	0.00441292	0.00483154	0.00525125	0.00567131	0.0060912	0.00651069	0.00692985	0.00734902	0.00776889	0.00819044	0.00861498	0.00904413	0.00947983	0.00992432	0.0103801	0.01085	0.011337	0.0118444	0.0123756	0.0129341	0.0135237	0.0141481	0.0148111	0.0155166	0.0162683	0.0170698	0.0179248	0.0188366	0.0198084	0.0208432	0.0219437	0.0231123	0.0243512	0.0256622	0.0270468	0.0285061	0.0300409	0.0316517	0.0333388	0.0351021	0.0369411	0.0388554	0.0408442	0.0429066	0.0450416	0.0472485
0.032009	0.00320084	0.00361274	0.00402934	0.00444928	0.00487137	0.00529462	0.00571827	0.0061418	0.00656495	0.00698779	0.00741064	0.00783418	0.00825935	0.00868748	0.00912016	0.00955932	0.0100072	0.0104663	0.0109393	0.0114294	0.0119397	0.0124737	0.0130349	0.0136271	0.0142539	0.0149192	0.0156269	0.0163806	0.0171841	0.0180409	0.0189544	0.0199279	0.0209644	0.0220665	0.0232367	0.0244773	0.0257899	0.0271762	0.0286373	0.0301741	0.031787	0.0334764	0.0352421	0.0370838	0.0390011	0.0409932	0.0430592	0.0451983	0.0474096
0.0359045	0.00322645	0.00364147	0.00406128	0.00448453	0.00491001	0.00533672	0.00576388	0.00619096	0.0066177	0.00704413	0.00747058	0.00789768	0.00832641	0.00875803	0.00919415	0.00963668	0.0100878	0.0105501	0.0110263	0.0115193	0.0120325	0.0125692	0.013133	0.0137276	0.0143567	0.0150243	0.015734	0.0164897	0.017295	0.0181536	0.0190688	0.0200439	0.0210819	0.0221855	0.0233573	0.0245993	0.0259135	0.0273014	0.0287642	0.0303028	0.0319177	0.0336092	0.0353773	0.0372217	0.0391419	0.0411372	0.0432068	0.0453498	0.0475653
0.0398001	0.00325116	0.00366921	0.00409216	0.00451863	0.00494742	0.0053775	0.00580808	0.00623863	0.00666887	0.0070988	0.00752876	0.00795935	0.00839153	0.00882657	0.00926604	0.00971185	0.0101662	0.0106316	0.0111107	0.0116066	0.0121226	0.0126619	0.0132282	0.0138252	0.0144566	0.0151262	0.0158379	0.0165954	0.0174025	0.0182627	0.0191795	0.0201561	0.0211956	0.0223006	0.0234737	0.0247172	0.0260329	0.0274223	0.0288867	0.030427	0.0320438	0.0337374	0.0355077	0.0373546	0.0392776	0.0412759	0.0433489	0.0454958	0.0477155
0.0436956	0.00327492	0.00369592	0.00412193	0.00455154	0.00498355	0.00541692	0.00585084	0.00628477	0.00671841	0.00715176	0.00758513	0.00801912	0.00845467	0.00889302	0.00933575	0.00978474	0.0102422	0.0107106	0.0111926	0.0116913	0.0122099	0.0127518	0.0133205	0.0139197	0.0145533	0.0152249	0.0159385	0.0166978	0.0175065	0.0183683	0.0192865	0.0202645	0.0213053	0.0224117	0.0235861	0.0248309	0.0261479	0.0275387	0.0290046	0.0305465	0.0321651	0.0338606	0.0356331	0.0374824	0.039408	0.0414093	0.0434857	0.0456362	0.04786
0.0475911	0.00329771	0.00372158	0.00415055	0.00458322	0.00501836	0.00545493	0.0058921	0.00632932	0.00676627	0.00720295	0.00763964	0.00807694	0.00851575	0.00895733	0.00940323	0.00985531	0.0103158	0.010787	0.0112719	0.0117733	0.0122944	0.0128387	0.0134098	0.0140112	0.0146468	0.0153203	0.0160357	0.0167966	0.0176069	0.0184701	0.0193897	0.020369	0.021411	0.0225186	0.0236942	0.0249402	0.0262584	0.0276505	0.0291178	0.0306612	0.0322814	0.0339788	0.0357533	0.0376049	0.0395331	0.0415373	0.0436168	0.0457708	0.0479986
0.0514867	0.00331949	0.00374615	0.004178	0.00461364	0.00505182	0.00549149	0.00593183	0.00637224	0.00681241	0.00725233	0.00769224	0.00813274	0.00857474	0.00901944	0.0094684	0.00992348	0.0103868	0.0108609	0.0113485	0.0118525	0.0123761	0.0129227	0.0134959	0.0140994	0.0147369	0.0154123	0.0161293	0.0168919	0.0177036	0.0185682	0.019489	0.0204695	0.0215126	0.0226213	0.023798	0.025045	0.0263644	0.0277577	0.0292262	0.030771	0.0323928	0.0340918	0.0358683	0.037722	0.0396526	0.0416595	0.0437421	0.0458996	0.0481311
0.0553822	0.00334025	0.0037696	0.00420424	0.00464276	0.00508389	0.00552657	0.00596997	0.00641348	0.00685678	0.00729983	0.00774287	0.00818649	0.00863155	0.00907929	0.00953122	0.00998919	0.0104554	0.0109322	0.0114223	0.0119288	0.0124548	0.0130036	0.013579	0.0141844	0.0148238	0.0155008	0.0162194	0.0169834	0.0177965	0.0186623	0.0195843	0.0205658	0.02161	0.0227196	0.0238973	0.0251453	0.0264657	0.02786	0.0293297	0.0308758	0.032499	0.0341996	0.0359779	0.0378336	0.0397665	0.041776	0.0438615	0.0460223	0.0482575
0.0592778	0.00335995	0.0037919	0.00422924	0.00467054	0.00511452	0.00556013	0.00600649	0.00645301	0.00689934	0.00734542	0.00779149	0.00823811	0.00868616	0.00913682	0.00959162	0.0100524	0.0105212	0.0110007	0.0114933	0.0120022	0.0125304	0.0130814	0.0136587	0.014266	0.0149071	0.0155858	0.0163058	0.0170712	0.0178855	0.0187524	0.0196754	0.0206579	0.021703	0.0228135	0.023992	0.0252409	0.0265622	0.0279575	0.0294282	0.0309754	0.0325999	0.034302	0.0360819	0.0379396	0.0398746	0.0418866	0.0439749	0.0461389	0.0483776
0.0631733	0.00337856	0.00381302	0.00425297	0.00469695	0.0051437	0.00559212	0.00604135	0.00649078	0.00694003	0.00738904	0.00783805	0.00828758	0.0087385	0.00919198	0.00964954	0.010113	0.0105845	0.0110664	0.0115614	0.0120725	0.0126029	0.013156	0.0137352	0.0143442	0.0149869	0.0156671	0.0163885	0.0171551	0.0179705	0.0188384	0.0197624	0.0207457	0.0217916	0.0229028	0.0240821	0.0253317	0.0266538	0.0280499	0.0295216	0.0310698	0.0326954	0.0343989	0.0361803	0.0380398	0.0399769	0.0419912	0.0440822	0.0462491	0.0484913
0.0670689	0.00339606	0.00383295	0.0042754	0.00472197	0.00517138	0.00562252	0.00607452	0.00652675	0.00697882	0.00743067	0.0078825	0.00833483	0.00878852	0.00924472	0.00970494	0.010171	0.0106449	0.0111292	0.0116266	0.0121399	0.0126723	0.0132273	0.0138082	0.014419	0.0150632	0.0157447	0.0164673	0.017235	0.0180514	0.0189203	0.0198451	0.0208291	0.0218757	0.0229876	0.0241675	0.0254177	0.0267404	0.0281372	0.0296096	0.0311588	0.0327854	0.0344901	0.036273	0.038134	0.0400731	0.0420896	0.0441831	0.0463529	0.0485983
0.0709644	0.00341243	0.00385164	0.0042965	0.00474557	0.00519753	0.00565129	0.00610596	0.00656088	0.00701568	0.00747025	0.0079248	0.00837983	0.00883618	0.00929499	0.00975776	0.0102263	0.0107026	0.0111892	0.0116887	0.0122041	0.0127384	0.0132952	0.0138779	0.0144901	0.0151357	0.0158185	0.0165423	0.017311	0.0181283	0.0189979	0.0199234	0.0209081	0.0219552	0.0230676	0.0242479	0.0254987	0.0268219	0.0282193	0.0296924	0.0312423	0.0328699	0.0345756	0.0363597	0.0382223	0.0401631	0.0421817	0.0442775	0.0464501	0.0486986
0.0748599	0.00342765	0.00386908	0.00431625	0.00476771	0.00522213	0.00567841	0.00613563	0.00659315	0.00705056	0.00750775	0.00796491	0.00842253	0.00888143	0.00934275	0.00980795	0.0102788	0.0107574	0.0112462	0.0117478	0.0122651	0.0128013	0.0133597	0.013944	0.0145576	0.0152045	0.0158884	0.0166132	0.0173828	0.0182009	0.0190712	0.0199972	0.0209824	0.02203	0.0231427	0.0243235	0.0255746	0.0268982	0.0282961	0.0297697	0.0313203	0.0329486	0.0346553	0.0364405	0.0383045	0.0402469	0.0422674	0.0443655	0.0465405	0.048792
0.0787555	0.0034417	0.00388525	0.00433463	0.00478837	0.00524515	0.00570383	0.00616352	0.00662352	0.00708343	0.00754313	0.00800279	0.00846289	0.00892423	0.00938795	0.00985548	0.0103286	0.0108094	0.0113002	0.0118037	0.0123229	0.0128608	0.0134208	0.0140065	0.0146214	0.0152695	0.0159544	0.0166802	0.0174505	0.0182692	0.0191401	0.0200666	0.0210522	0.0221	0.023213	0.024394	0.0256454	0.0269693	0.0283675	0.0298415	0.0313925	0.0330215	0.034729	0.0365152	0.0383804	0.0403243	0.0423465	0.0444467	0.0466242	0.0488784
0.082651	0.00345455	0.00390012	0.00435161	0.00480753	0.00526656	0.00572755	0.00618957	0.00665195	0.00711426	0.00757636	0.00803841	0.00850088	0.00896455	0.00943054	0.00990029	0.0103755	0.0108584	0.0113512	0.0118565	0.0123774	0.0129169	0.0134784	0.0140654	0.0146815	0.0153306	0.0160165	0.016743	0.017514	0.0183332	0.0192045	0.0201313	0.0211172	0.0221652	0.0232784	0.0244595	0.025711	0.027035	0.0284333	0.0299076	0.031459	0.0330885	0.0347966	0.0365838	0.03845	0.0403952	0.042419	0.0445211	0.0467008	0.0489577
0.0865466	0.00346619	0.00391368	0.00436718	0.00482517	0.00528634	0.00574952	0.00621378	0.00667843	0.00714302	0.00760741	0.00807173	0.00853645	0.00900234	0.0094705	0.00994234	0.0104196	0.0109044	0.011399	0.0119061	0.0124286	0.0129695	0.0135324	0.0141206	0.0147378	0.0153878	0.0160745	0.0168016	0.0175731	0.0183928	0.0192644	0.0201914	0.0211774	0.0222254	0.0233387	0.0245198	0.0257712	0.0270952	0.0284936	0.029968	0.0315197	0.0331495	0.0348581	0.036646	0.0385131	0.0404595	0.0424848	0.0445886	0.0467704	0.0490297
0.0904421	0.00347661	0.00392592	0.0043813	0.00484127	0.00530446	0.00576973	0.00623611	0.00670291	0.00716968	0.00763624	0.00810273	0.00856958	0.00903757	0.00950778	0.00998161	0.0104608	0.0109474	0.0114437	0.0119524	0.0124764	0.0130187	0.0135827	0.014172	0.0147902	0.015441	0.0161284	0.016856	0.017628	0.0184479	0.0193197	0.0202468	0.0212327	0.0222807	0.0233938	0.0245748	0.0258261	0.0271499	0.0285483	0.0300227	0.0315744	0.0332044	0.0349134	0.0367018	0.0385697	0.0405171	0.0425437	0.0446491	0.0468328	0.0490944
0.0943377	0.00348579	0.0039368	0.00439397	0.0048558	0.00532091	0.00578815	0.00625655	0.00672539	0.00719421	0.00766283	0.00813136	0.00860024	0.00907021	0.00954235	0.010018	0.010499	0.0109873	0.0114852	0.0119954	0.0125207	0.0130643	0.0136295	0.0142197	0.0148387	0.0154902	0.0161781	0.0169062	0.0176784	0.0184985	0.0193703	0.0202974	0.0212832	0.022331	0.0234438	0.0246245	0.0258755	0.0271991	0.0285972	0.0300714	0.0316231	0.0332532	0.0349624	0.0367512	0.0386197	0.0405679	0.0425956	0.0447024	0.0468879	0.0491516
0.0982332	0.00349372	0.00394633	0.00440518	0.00486875	0.00533567	0.00580477	0.00627507	0.00674583	0.00721659	0.00768715	0.00815761	0.0086284	0.00910023	0.00957418	0.0100516	0.0105343	0.0110241	0.0115235	0.0120351	0.0125616	0.0131063	0.0136725	0.0142635	0.0148832	0.0155353	0.0162236	0.016952	0.0177244	0.0185445	0.0194162	0.0203431	0.0213287	0.0223761	0.0234886	0.0246688	0.0259194	0.0272426	0.0286403	0.0301142	0.0316657	0.0332956	0.0350049	0.0367939	0.0386629	0.0406118	0.0426405	0.0447486	0.0469356	0.0492012
0.102129	0.00350038	0.00395448	0.0044149	0.00488011	0.00534873	0.00581957	0.00629165	0.00676422	0.0072368	0.00770918	0.00818146	0.00865403	0.00912761	0.00960325	0.0100823	0.0105665	0.0110578	0.0115586	0.0120714	0.012599	0.0131447	0.0137117	0.0143035	0.0149238	0.0155763	0.0162649	0.0169935	0.0177658	0.0185859	0.0194574	0.020384	0.0213691	0.0224161	0.023528	0.0247077	0.0259577	0.0272803	0.0286775	0.030151	0.0317021	0.0333318	0.035041	0.0368301	0.0386993	0.0406488	0.0426782	0.0447874	0.0469758	0.0492431
0.106024	0.00350576	0.00396125	0.00442313	0.00488986	0.00536006	0.00583253	0.00630627	0.00678054	0.00725482	0.00772891	0.00820287	0.0086771	0.00915231	0.00962952	0.0101101	0.0105957	0.0110884	0.0115903	0.0121042	0.0126329	0.0131795	0.0137472	0.0143396	0.0149603	0.0156132	0.0163019	0.0170305	0.0178028	0.0186226	0.0194938	0.0204199	0.0214045	0.0224508	0.0235621	0.0247411	0.0259904	0.0273123	0.0287088	0.0301817	0.0317322	0.0333616	0.0350705	0.0368595	0.0387289	0.0406787	0.0427087	0.0448187	0.0470084	0.0492772
0.10992	0.00350987	0.00396663	0.00442985	0.00489799	0.00536966	0.00584364	0.00631893	0.00679477	0.00727063	0.0077463	0.00822184	0.00869761	0.00917432	0.00965298	0.0101349	0.0106218	0.0111157	0.0116188	0.0121337	0.0126632	0.0132105	0.0137789	0.0143717	0.0149928	0.0156458	0.0163346	0.0170631	0.0178351	0.0186546	0.0195252	0.0204508	0.0214347	0.0224803	0.0235908	0.0247689	0.0260174	0.0273384	0.0287341	0.0302062	0.0317561	0.0333849	0.0350934	0.0368821	0.0387515	0.0407014	0.0427319	0.0448426	0.0470333	0.0493035
0.113815	0.00351269	0.00397061	0.00443506	0.00490449	0.00537751	0.00585289	0.00632961	0.0068069	0.00728423	0.00776136	0.00823834	0.00871554	0.00919362	0.0096736	0.0101568	0.0106449	0.0111398	0.0116439	0.0121597	0.01269	0.0132379	0.0138067	0.0143999	0.0150211	0.0156742	0.0163629	0.0170911	0.0178628	0.0186818	0.0195518	0.0204767	0.0214598	0.0225045	0.023614	0.0247911	0.0260386	0.0273586	0.0287534	0.0302246	0.0317736	0.0334017	0.0351096	0.0368979	0.038767	0.0407169	0.0427476	0.0448589	0.0470504	0.0493217
0.117711	0.00351422	0.00397318	0.00443875	0.00490936	0.00538361	0.00586026	0.00633829	0.00681691	0.00729559	0.00777406	0.00825236	0.00873085	0.00921019	0.00969137	0.0101757	0.0106649	0.0111608	0.0116657	0.0121822	0.0127131	0.0132615	0.0138307	0.0144241	0.0150454	0.0156984	0.0163868	0.0171147	0.0178859	0.0187042	0.0195735	0.0204975	0.0214796	0.0225233	0.0236317	0.0248077	0.026054	0.0273729	0.0287665	0.0302366	0.0317847	0.0334118	0.035119	0.0369067	0.0387754	0.0407252	0.0427559	0.0448675	0.0470596	0.0493319
0.121606	0.00351445	0.00397435	0.00444092	0.00491259	0.00538795	0.00586576	0.00634498	0.00682481	0.0073047	0.00778439	0.0082639	0.00874356	0.00922403	0.00970628	0.0101916	0.0106817	0.0111784	0.0116841	0.0122012	0.0127326	0.0132813	0.0138507	0.0144442	0.0150655	0.0157182	0.0164063	0.0171337	0.0179042	0.0187218	0.0195902	0.0205132	0.0214942	0.0225368	0.0236439	0.0248186	0.0260636	0.0273812	0.0287735	0.0302424	0.0317893	0.0334154	0.0351216	0.0369086	0.0387767	0.0407261	0.0427567	0.0448684	0.0470609	0.0493339
0.125502	0.00351338	0.0039741	0.00444155	0.00491417	0.00539053	0.00586938	0.00634966	0.00683058	0.00731157	0.00779235	0.00827293	0.00875364	0.00923511	0.00971831	0.0102045	0.0106954	0.0111928	0.0116991	0.0122167	0.0127484	0.0132974	0.0138669	0.0144603	0.0150814	0.0157338	0.0164214	0.0171482	0.0179179	0.0187346	0.019602	0.0205238	0.0215036	0.0225448	0.0236505	0.0248238	0.0260673	0.0273835	0.0287744	0.0302418	0.0317874	0.0334122	0.0351174	0.0369034	0.0387707	0.0407195	0.0427498	0.0448615	0.0470542	0.0493277
0.129398	0.00351101	0.00397244	0.00444066	0.00491411	0.00539134	0.0058711	0.00635234	0.00683422	0.00731618	0.00779793	0.00827946	0.00876109	0.00924344	0.00972746	0.0102144	0.010706	0.011204	0.0117107	0.0122286	0.0127606	0.0133097	0.0138791	0.0144724	0.0150931	0.015745	0.016432	0.017158	0.0179268	0.0187425	0.0196087	0.0205292	0.0215076	0.0225473	0.0236516	0.0248233	0.0260652	0.0273797	0.028769	0.0302349	0.0317789	0.0334024	0.0351062	0.0368911	0.0387575	0.0407055	0.0427353	0.0448467	0.0470394	0.0493132
0.133293	0.00350734	0.00396936	0.00443824	0.0049124	0.00539039	0.00587094	0.006353	0.00683573	0.00731854	0.00780112	0.00828348	0.0087659	0.009249	0.00973371	0.0102213	0.0107134	0.0112118	0.0117189	0.0122371	0.0127692	0.0133182	0.0138875	0.0144804	0.0151006	0.015752	0.0164382	0.0171632	0.017931	0.0187455	0.0196104	0.0205295	0.0215063	0.0225444	0.023647	0.0248169	0.0260571	0.0273698	0.0287573	0.0302215	0.0317639	0.0333857	0.0350881	0.0368717	0.0387369	0.040684	0.0427131	0.0448239	0.0470165	0.0492904
0.137189	0.00350239	0.00396488	0.0044343	0.00490904	0.00538767	0.0058689	0.00635166	0.0068351	0.00731863	0.00780194	0.00828499	0.00876808	0.0092518	0.00973707	0.0102252	0.0107176	0.0112164	0.0117237	0.012242	0.012774	0.0133229	0.0138918	0.0144843	0.015104	0.0157545	0.0164399	0.0171639	0.0179305	0.0187436	0.019607	0.0205245	0.0214997	0.0225361	0.0236368	0.0248048	0.026043	0.0273538	0.0287394	0.0302016	0.0317422	0.0333623	0.035063	0.0368451	0.038709	0.0406549	0.0426831	0.0447933	0.0469853	0.0492591
0.141084	0.00349614	0.00395899	0.00442883	0.00490404	0.00538319	0.00586497	0.0063483	0.00683234	0.00731647	0.00780037	0.00828399	0.00876762	0.00925183	0.00973754	0.010226	0.0107188	0.0112177	0.0117251	0.0122433	0.0127752	0.0133238	0.0138923	0.0144842	0.0151031	0.0157527	0.016437	0.0171599	0.0179251	0.0187368	0.0195986	0.0205144	0.0214878	0.0225222	0.0236209	0.0247869	0.026023	0.0273316	0.0287151	0.0301753	0.0317138	0.033332	0.0350309	0.0368113	0.0386736	0.0406183	0.0426452	0.0447545	0.046946	0.0492194
0.14498	0.0034886	0.0039517	0.00442184	0.00489741	0.00537695	0.00585916	0.00634295	0.00682745	0.00731205	0.00779642	0.00828049	0.00876452	0.0092491	0.00973512	0.0102238	0.0107167	0.0112157	0.011723	0.0122411	0.0127727	0.0133208	0.0138888	0.0144799	0.015098	0.0157466	0.0164297	0.0171512	0.017915	0.018725	0.0195851	0.020499	0.0214704	0.0225028	0.0235993	0.0247631	0.0259969	0.0273033	0.0286845	0.0301425	0.0316788	0.0332949	0.0349918	0.0367703	0.0386309	0.0405739	0.0425996	0.0447077	0.0468983	0.0491711
0.148875	0.00347979	0.00394302	0.00441334	0.00488915	0.00536896	0.00585147	0.0063356	0.00682044	0.0073054	0.0077901	0.00827448	0.0087588	0.00924361	0.00972981	0.0102186	0.0107115	0.0112105	0.0117176	0.0122353	0.0127665	0.0133141	0.0138813	0.0144716	0.0150887	0.0157361	0.0164179	0.017138	0.0179001	0.0187084	0.0195666	0.0204785	0.0214478	0.0224779	0.0235721	0.0247335	0.0259649	0.0272689	0.0286476	0.0301032	0.0316371	0.0332509	0.0349456	0.036722	0.0385807	0.040522	0.042546	0.0446529	0.0468423	0.0491143
0.152771	0.00346971	0.00393296	0.00440335	0.00487926	0.00535923	0.00584193	0.00632626	0.00681133	0.0072965	0.00778141	0.00826599	0.00875046	0.00923538	0.00972163	0.0102104	0.0107032	0.0112019	0.0117087	0.0122261	0.0127567	0.0133035	0.0138699	0.0144593	0.0150751	0.0157213	0.0164017	0.0171201	0.0178805	0.0186868	0.019543	0.0204527	0.0214197	0.0224475	0.0235392	0.0246981	0.0259269	0.0272283	0.0286044	0.0300573	0.0315887	0.0332	0.0348923	0.0366664	0.038523	0.0404623	0.0424846	0.0445898	0.046778	0.0490489
0.156666	0.00345838	0.00392152	0.00439186	0.00486777	0.00534777	0.00583053	0.00631495	0.00680011	0.00728538	0.00777038	0.00825501	0.00873952	0.00922442	0.00971058	0.0101992	0.0106918	0.0111902	0.0116965	0.0122133	0.0127432	0.0132892	0.0138546	0.0144428	0.0150574	0.0157022	0.0163809	0.0170976	0.0178561	0.0186604	0.0195144	0.0204218	0.0213863	0.0224115	0.0235007	0.0246568	0.0258829	0.0271815	0.0285548	0.030005	0.0315336	0.0331422	0.0348319	0.0366036	0.0384578	0.0403949	0.0424152	0.0445187	0.0467053	0.0489748
0.160562	0.0034458	0.00390872	0.00437889	0.00485468	0.00533459	0.00581729	0.00630167	0.00678681	0.00727205	0.007757	0.00824158	0.00872598	0.00921073	0.00969668	0.010185	0.0106772	0.0111751	0.0116809	0.012197	0.012726	0.0132711	0.0138354	0.0144223	0.0150355	0.0156787	0.0163557	0.0170705	0.0178269	0.018629	0.0194807	0.0203856	0.0213476	0.0223701	0.0234564	0.0246098	0.0258329	0.0271285	0.0284989	0.0299461	0.0314718	0.0330776	0.0347645	0.0365334	0.0383851	0.0403198	0.0423379	0.0444393	0.0466241	0.0488921
0.164457	0.00343198	0.00389458	0.00436446	0.00484001	0.00531971	0.00580223	0.00628645	0.00677143	0.00725652	0.0077413	0.00822569	0.00870986	0.00919433	0.00967995	0.0101679	0.0106596	0.0111569	0.0116619	0.0121772	0.0127053	0.0132493	0.0138123	0.0143978	0.0150095	0.0156509	0.0163261	0.0170388	0.0177931	0.0185928	0.019442	0.0203443	0.0213035	0.0223232	0.0234066	0.0245569	0.0257769	0.0270694	0.0284366	0.0298807	0.0314033	0.033006	0.0346899	0.036456	0.0383049	0.040237	0.0422526	0.0443518	0.0465346	0.0488008
0.168353	0.00341695	0.0038791	0.00434858	0.00482376	0.00530314	0.00578536	0.00626929	0.006754	0.00723881	0.0077233	0.00820737	0.00869119	0.00917526	0.0096604	0.0101478	0.0106388	0.0111354	0.0116397	0.0121539	0.0126809	0.0132237	0.0137853	0.0143693	0.0149793	0.0156189	0.016292	0.0170025	0.0177545	0.0185517	0.0193982	0.0202978	0.0212541	0.0222708	0.0233511	0.0244982	0.025715	0.0270042	0.0283681	0.0298088	0.0313281	0.0329275	0.0346083	0.0363712	0.0382172	0.0401465	0.0421594	0.0442561	0.0464366	0.0487007
0.172248	0.00340071	0.0038623	0.00433127	0.00480597	0.0052849	0.00576671	0.00625023	0.00673454	0.00721894	0.00770302	0.00818664	0.00866998	0.00915351	0.00963806	0.0101248	0.0106151	0.0111108	0.011614	0.0121272	0.012653	0.0131944	0.0137545	0.0143368	0.0149449	0.0155825	0.0162535	0.0169617	0.0177112	0.0185058	0.0193495	0.0202462	0.0211995	0.0222129	0.0232899	0.0244337	0.0256471	0.0269328	0.0282932	0.0297304	0.0312462	0.0328422	0.0345195	0.0362792	0.0381219	0.0400482	0.0420582	0.0441522	0.0463301	0.0485919
0.176144	0.0033833	0.00384421	0.00431255	0.00478665	0.00526502	0.00574628	0.00622927	0.00671306	0.00719694	0.00768047	0.00816353	0.00864625	0.00912913	0.00961295	0.0100988	0.0105883	0.011083	0.0115852	0.0120971	0.0126215	0.0131614	0.0137199	0.0143004	0.0149065	0.015542	0.0162106	0.0169164	0.0176632	0.0184551	0.0192959	0.0201895	0.0211395	0.0221496	0.0232232	0.0243634	0.0255732	0.0268553	0.028212	0.0296455	0.0311577	0.03275	0.0344238	0.0361799	0.0380192	0.0399422	0.0419491	0.0440401	0.0462153	0.0484745
0.18004	0.00336471	0.00382484	0.00429243	0.00476583	0.0052435	0.0057241	0.00620645	0.00668959	0.00717282	0.00765569	0.00813805	0.00862004	0.00910213	0.0095851	0.0100701	0.0105585	0.0110521	0.011553	0.0120636	0.0125865	0.0131248	0.0136815	0.01426	0.014864	0.0154972	0.0161635	0.0168666	0.0176107	0.0183996	0.0192373	0.0201276	0.0210743	0.022081	0.023151	0.0242875	0.0254935	0.0267717	0.0281246	0.0295542	0.0310625	0.032651	0.0343209	0.0360734	0.0379091	0.0398285	0.041832	0.0439198	0.0460919	0.0483483
0.183935	0.00334498	0.00380421	0.00427094	0.00474351	0.00522039	0.00570021	0.00618179	0.00666416	0.00714662	0.0076287	0.00811024	0.00859137	0.00907255	0.00955454	0.0100385	0.0105257	0.0110181	0.0115176	0.0120267	0.012548	0.0130845	0.0136393	0.0142158	0.0148175	0.0154483	0.016112	0.0168124	0.0175535	0.0183394	0.0191739	0.0200608	0.021004	0.022007	0.0230732	0.0242059	0.0254079	0.0266822	0.028031	0.0294565	0.0309607	0.0325452	0.0342111	0.0359596	0.0377914	0.0397071	0.0417071	0.0437914	0.0459602	0.0482135
0.187831	0.00332412	0.00378235	0.0042481	0.00471973	0.00519569	0.00567461	0.00615531	0.0066368	0.00711836	0.00759953	0.00808013	0.00856028	0.00904042	0.00952131	0.010004	0.01049	0.010981	0.0114791	0.0119865	0.0125061	0.0130407	0.0135934	0.0141677	0.0147671	0.0153953	0.0160562	0.0167537	0.0174918	0.0182745	0.0191055	0.019989	0.0209284	0.0219276	0.0229899	0.0241186	0.0253165	0.0265866	0.0279311	0.0293525	0.0308524	0.0324326	0.0340943	0.0358386	0.0376664	0.0395781	0.0415742	0.0436548	0.0458201	0.04807
0.191726	0.00330217	0.00375927	0.00422394	0.00469451	0.00516944	0.00564735	0.00612704	0.00660753	0.00708808	0.00756821	0.00804775	0.00852679	0.00900577	0.00948543	0.00996685	0.0104514	0.0109409	0.0114373	0.0119431	0.0124608	0.0129933	0.0135438	0.0141157	0.0147126	0.0153382	0.0159962	0.0166907	0.0174256	0.0182049	0.0190324	0.0199122	0.0208478	0.021843	0.0229012	0.0240257	0.0252193	0.026485	0.0278252	0.029242	0.0307375	0.0323132	0.0339705	0.0357105	0.0375339	0.0394415	0.0414335	0.0435101	0.0456716	0.0479179
0.195622	0.00327913	0.00373501	0.00419848	0.00466789	0.00514167	0.00561845	0.00609701	0.00657638	0.00705579	0.00753478	0.00801313	0.00849094	0.00896863	0.00944694	0.00992693	0.01041	0.0108978	0.0113925	0.0118964	0.012412	0.0129424	0.0134906	0.0140601	0.0146543	0.015277	0.0159321	0.0166234	0.017355	0.0181307	0.0189546	0.0198304	0.0207621	0.0217532	0.0228071	0.0239272	0.0251164	0.0263775	0.0277131	0.0291253	0.0306161	0.0321872	0.0338398	0.0355752	0.0373941	0.0392972	0.0412849	0.0433574	0.0455147	0.0477571
0.199517	0.00325504	0.00370958	0.00417175	0.00463988	0.0051124	0.00558793	0.00606526	0.00654339	0.00702155	0.00749926	0.00797631	0.00845277	0.00892906	0.00940589	0.00988432	0.0103657	0.0108518	0.0113446	0.0118465	0.01236	0.0128881	0.0134338	0.0140007	0.0145921	0.0152119	0.0158638	0.0165518	0.0172799	0.0180519	0.018872	0.0197439	0.0206714	0.0216582	0.0227077	0.0238232	0.0250078	0.0262642	0.027595	0.0290024	0.0304883	0.0320545	0.0337023	0.0354329	0.0372471	0.0391455	0.0411285	0.0431965	0.0453496	0.0475878
0.203413	0.00322992	0.00368302	0.00414378	0.00461051	0.00508167	0.00555584	0.00603182	0.00650859	0.00698539	0.00746171	0.00793733	0.00841232	0.00888708	0.00936232	0.00983907	0.0103187	0.0108029	0.0112937	0.0117934	0.0123047	0.0128303	0.0133735	0.0139376	0.0145262	0.0151428	0.0157915	0.016476	0.0172005	0.0179687	0.0187848	0.0196525	0.0205757	0.021558	0.022603	0.0237138	0.0248936	0.0261451	0.0274709	0.0288732	0.0303541	0.0319152	0.033558	0.0352835	0.0370927	0.0389862	0.0409645	0.0430277	0.0451762	0.0474099
0.207308	0.0032038	0.00365536	0.00411459	0.00457983	0.0050495	0.00552221	0.00599672	0.00647202	0.00694733	0.00742214	0.00789622	0.00836963	0.00884274	0.00931626	0.00979121	0.010269	0.0107512	0.0112399	0.0117373	0.0122462	0.0127693	0.0133098	0.013871	0.0144564	0.0150699	0.0157151	0.0163961	0.0171167	0.017881	0.018693	0.0195564	0.0204751	0.0214529	0.022493	0.023599	0.0247738	0.0260202	0.0273408	0.028738	0.0302136	0.0317694	0.0334069	0.0351272	0.0369312	0.0388195	0.0407927	0.042851	0.0449946	0.0472235
0.211204	0.00317671	0.00362662	0.00408423	0.00454786	0.00501594	0.00548706	0.00596	0.00643371	0.00690743	0.00738062	0.00785304	0.00832474	0.00879609	0.00926777	0.00974081	0.0102165	0.0106966	0.0111831	0.0116781	0.0121845	0.0127049	0.0132425	0.0138007	0.014383	0.0149931	0.0156348	0.0163121	0.0170288	0.017789	0.0185966	0.0194556	0.0203697	0.0213427	0.022378	0.0234789	0.0246485	0.0258896	0.0272049	0.0285966	0.0300668	0.0316172	0.0332492	0.0349639	0.0367625	0.0386454	0.0406133	0.0426663	0.0448048	0.0470287
0.215099	0.00314868	0.00359683	0.00405271	0.00451463	0.00498101	0.00545045	0.00592169	0.00639372	0.00686572	0.00733718	0.00780782	0.0082777	0.00874717	0.0092169	0.00968789	0.0101615	0.0106393	0.0111234	0.011616	0.0121197	0.0126373	0.013172	0.013727	0.014306	0.0149126	0.0155506	0.016224	0.0169366	0.0176926	0.0184958	0.0193502	0.0202596	0.0212276	0.0222578	0.0233535	0.0245177	0.0257534	0.0270632	0.0284493	0.0299138	0.0314585	0.0330848	0.0347939	0.0365867	0.038464	0.0404263	0.0424738	0.0446069	0.0468255
0.218995	0.00311973	0.00356603	0.00402007	0.00448018	0.00494476	0.0054124	0.00588185	0.00635207	0.00682225	0.00729186	0.00776062	0.00822856	0.00869603	0.00916369	0.00963253	0.0101039	0.0105793	0.0110609	0.0115509	0.0120518	0.0125665	0.0130981	0.0136499	0.0142254	0.0148284	0.0154626	0.016132	0.0168404	0.017592	0.0183906	0.0192403	0.0201447	0.0211076	0.0221326	0.0232229	0.0243816	0.0256117	0.0269158	0.0282961	0.0297547	0.0312935	0.0329138	0.034617	0.0364039	0.0382754	0.0402318	0.0422736	0.0444009	0.046614
0.222891	0.00308989	0.00353424	0.00398636	0.00444454	0.00490722	0.00537296	0.0058405	0.00630881	0.00677706	0.00724471	0.00771147	0.00817737	0.00864273	0.0091082	0.00957477	0.0100437	0.0105167	0.0109957	0.0114829	0.0119809	0.0124926	0.013021	0.0135694	0.0141414	0.0147406	0.0153708	0.016036	0.0167402	0.0174872	0.0182812	0.0191259	0.0200252	0.0209829	0.0220025	0.0230872	0.0242403	0.0254645	0.0267627	0.028137	0.0295896	0.0311222	0.0327364	0.0344335	0.0362142	0.0380796	0.0400299	0.0420657	0.0441871	0.0463942
0.226786	0.00305921	0.00350151	0.00395159	0.00440776	0.00486843	0.00533216	0.0057977	0.00626398	0.0067302	0.00719578	0.00766043	0.00812417	0.00858731	0.00905049	0.00951467	0.00998115	0.0104515	0.0109278	0.0114122	0.0119072	0.0124157	0.0129407	0.0134856	0.0140539	0.0146492	0.0152754	0.0159363	0.016636	0.0173784	0.0181674	0.0190071	0.0199012	0.0208535	0.0218675	0.0229465	0.0240937	0.025312	0.026604	0.0279722	0.0294185	0.0309448	0.0325527	0.0342433	0.0360177	0.0378766	0.0398207	0.0418501	0.0439653	0.0461663
0.230682	0.00302771	0.00346786	0.00391582	0.00436987	0.00482842	0.00529005	0.00575347	0.00621764	0.00668171	0.00714511	0.00760755	0.00806902	0.00852983	0.0089906	0.00945229	0.00991617	0.0103838	0.0108573	0.0113386	0.0118305	0.0123357	0.0128573	0.0133986	0.0139631	0.0145544	0.0151763	0.0158329	0.0165279	0.0172655	0.0180495	0.018884	0.0197728	0.0207195	0.0217277	0.0228008	0.023942	0.0251541	0.0264399	0.0278016	0.0292415	0.0307613	0.0323626	0.0340466	0.0358144	0.0376667	0.0396041	0.0416271	0.0437357	0.0459302
0.234577	0.00299542	0.00343334	0.00387907	0.0043309	0.00478725	0.00524667	0.00570788	0.00616982	0.00663164	0.00709276	0.00755288	0.00801198	0.00847034	0.0089286	0.00938768	0.00984885	0.0103137	0.0107842	0.0112625	0.0117511	0.0122529	0.0127709	0.0133084	0.0138689	0.0144561	0.0150737	0.0157257	0.016416	0.0171487	0.0179276	0.0187567	0.0196399	0.0205809	0.0215833	0.0226503	0.0237853	0.0249911	0.0262704	0.0276255	0.0290587	0.0305718	0.0321663	0.0338435	0.0356044	0.0374499	0.0393805	0.0413965	0.0434984	0.0456862
0.238473	0.00296238	0.00339797	0.00384138	0.00429091	0.00474495	0.00520206	0.00566096	0.00612057	0.00658004	0.00703879	0.00749648	0.00795309	0.00840892	0.00886455	0.00932091	0.00977927	0.0102412	0.0107086	0.0111837	0.011669	0.0121672	0.0126816	0.0132152	0.0137716	0.0143546	0.0149677	0.015615	0.0163005	0.017028	0.0178016	0.0186253	0.0195028	0.0204379	0.0214342	0.0224951	0.0236236	0.0248229	0.0260955	0.0274439	0.0288703	0.0303764	0.0319639	0.033634	0.0353879	0.0372262	0.0391497	0.0411587	0.0432535	0.0454342
0.242368	0.00292862	0.0033618	0.0038028	0.00424992	0.00470157	0.00515628	0.00561277	0.00606995	0.00652697	0.00698323	0.00743839	0.00789243	0.0083456	0.0087985	0.00925205	0.00970748	0.0101664	0.0106306	0.0111024	0.0115842	0.0120788	0.0125893	0.013119	0.0136712	0.0142498	0.0148583	0.0155008	0.0161813	0.0169036	0.0176718	0.0184898	0.0193615	0.0202906	0.0212807	0.0223351	0.0234572	0.0246497	0.0259155	0.027257	0.0286762	0.0301752	0.0317555	0.0334183	0.0351648	0.0369958	0.0389119	0.0409136	0.043001	0.0451744
0.246264	0.00289419	0.00332485	0.00376336	0.00420799	0.00465714	0.00510936	0.00556334	0.006018	0.00647248	0.00692615	0.00737869	0.00783004	0.00828046	0.00873053	0.00918115	0.00963355	0.0100893	0.0105502	0.0110186	0.0114968	0.0119877	0.0124943	0.0130198	0.0135678	0.0141418	0.0147457	0.0153833	0.0160585	0.0167755	0.0175381	0.0183504	0.0192161	0.020139	0.0211227	0.0221706	0.0232859	0.0244716	0.0257304	0.0270647	0.0284767	0.0299683	0.0315411	0.0331965	0.0349354	0.0367588	0.0386673	0.0406613	0.0427411	0.0449069
0.250159	0.0028591	0.00328718	0.0037231	0.00416515	0.00461172	0.00506135	0.00551273	0.00596478	0.00641661	0.00686761	0.00731742	0.00776599	0.00821356	0.0086607	0.00910829	0.00955755	0.01001	0.0104676	0.0109324	0.011407	0.011894	0.0123966	0.0129179	0.0134614	0.0140308	0.0146298	0.0152624	0.0159324	0.0166439	0.0174008	0.0182071	0.0190667	0.0199833	0.0209605	0.0220017	0.0231101	0.0242887	0.0255403	0.0268673	0.0282718	0.0297558	0.031321	0.0329686	0.0346998	0.0365153	0.0384159	0.040402	0.042474	0.0446319
0.254055	0.00282341	0.00324881	0.00368206	0.00412145	0.00456535	0.0050123	0.005461	0.00591033	0.00635943	0.00680765	0.00725464	0.00770033	0.00814496	0.00858906	0.00903353	0.00947956	0.00992869	0.0103828	0.0108439	0.0113147	0.0117978	0.0122962	0.0128132	0.0133522	0.0139168	0.0145109	0.0151382	0.0158029	0.0165087	0.0172598	0.0180601	0.0189134	0.0198235	0.020794	0.0218283	0.0229297	0.0241011	0.0253453	0.0266647	0.0280616	0.0295379	0.0310951	0.0327348	0.0344579	0.0362654	0.0381579	0.0401358	0.0421996	0.0443493
0.25795	0.00278714	0.00320979	0.00364029	0.00407692	0.00451807	0.00496226	0.00540818	0.00585472	0.00630099	0.00674634	0.00719042	0.00763314	0.00807472	0.0085157	0.00895694	0.00939964	0.00984531	0.0102958	0.0107532	0.0112201	0.0116991	0.0121933	0.0127058	0.0132401	0.0137999	0.0143889	0.015011	0.0156701	0.0163702	0.0171154	0.0179094	0.0187563	0.0196598	0.0206235	0.0216508	0.0227449	0.0239089	0.0251455	0.0264573	0.0278463	0.0293146	0.0308637	0.0324952	0.0342101	0.0360092	0.0378933	0.0398628	0.0419181	0.0440593
0.261846	0.00275034	0.00317016	0.00359783	0.00403162	0.00446993	0.00491127	0.00535433	0.00579798	0.00624134	0.00668374	0.00712482	0.00756447	0.00800291	0.00844067	0.0088786	0.00931787	0.00975999	0.0102068	0.0106604	0.0111233	0.0115981	0.0120879	0.0125959	0.0131254	0.0136803	0.0142641	0.0148807	0.0155342	0.0162285	0.0169675	0.0177552	0.0185956	0.0194923	0.020449	0.0214691	0.0225558	0.0237123	0.0249411	0.0262449	0.0276259	0.029086	0.0306269	0.0322499	0.0339563	0.0357469	0.0376223	0.0395832	0.0416297	0.0437621
0.265742	0.00271304	0.00312995	0.00355471	0.0039856	0.00442099	0.0048594	0.00529951	0.00574019	0.00618054	0.00661991	0.00705789	0.00749439	0.00792961	0.00836405	0.00879857	0.00923432	0.00967279	0.0101158	0.0105655	0.0110242	0.0114948	0.0119801	0.0124834	0.0130082	0.0135579	0.0141364	0.0147475	0.0153952	0.0160835	0.0168163	0.0175976	0.0184313	0.0193211	0.0202706	0.0212833	0.0223626	0.0235112	0.0247322	0.0260279	0.0274006	0.0288523	0.0303847	0.0319991	0.0336968	0.0354785	0.0373451	0.0392969	0.0413344	0.0434578
0.269637	0.00267527	0.00308921	0.00351098	0.00393888	0.00437127	0.00480668	0.00524376	0.00568139	0.00611866	0.0065549	0.0069897	0.00742296	0.00785487	0.00828591	0.00871693	0.00914907	0.0095838	0.0100229	0.0104686	0.0109231	0.0113893	0.0118701	0.0123687	0.0128884	0.013433	0.014006	0.0146115	0.0152534	0.0159355	0.016662	0.0174367	0.0182635	0.0191462	0.0200885	0.0210937	0.0221652	0.023306	0.0245188	0.0258063	0.0271706	0.0286137	0.0301373	0.0317429	0.0334315	0.0352042	0.0370616	0.0390043	0.0410325	0.0431465
0.273533	0.00263709	0.00304797	0.00346669	0.00389153	0.00432085	0.00475316	0.00518714	0.00562164	0.00605575	0.00648878	0.00692032	0.00735026	0.00777876	0.00820632	0.00863375	0.00906219	0.00949309	0.00992826	0.0103698	0.0108201	0.0112818	0.0117579	0.0122516	0.0127663	0.0133055	0.0138731	0.0144728	0.0151086	0.0157845	0.0165045	0.0172725	0.0180924	0.0189679	0.0199027	0.0209003	0.0219639	0.0230966	0.0243012	0.0255802	0.0269358	0.0283701	0.0298848	0.0314813	0.0331608	0.0349242	0.0367722	0.0387053	0.040724	0.0428283
0.277428	0.00259852	0.00300628	0.00342188	0.00384358	0.00426975	0.00469891	0.0051297	0.005561	0.00599186	0.0064216	0.00684981	0.00727634	0.00770136	0.00812535	0.00854911	0.00897376	0.00940075	0.00983186	0.0102692	0.0107151	0.0111722	0.0116436	0.0121323	0.0126418	0.0131757	0.0137376	0.0143315	0.0149612	0.0156307	0.0163441	0.0171052	0.017918	0.0187862	0.0197134	0.0207032	0.0217588	0.0228833	0.0240794	0.0253497	0.0266966	0.0281219	0.0296274	0.0312146	0.0328847	0.0346385	0.0364769	0.0384003	0.040409	0.0425034
0.281324	0.0025596	0.00296418	0.00337658	0.00379508	0.00421804	0.00464396	0.00507151	0.00549952	0.00592706	0.00635344	0.00677823	0.00720128	0.00762274	0.00804308	0.00846308	0.00888386	0.00930685	0.00973381	0.0101668	0.0106082	0.0110607	0.0115273	0.0120109	0.0125152	0.0130435	0.0135997	0.0141876	0.0148111	0.0154742	0.0161808	0.016935	0.0177405	0.0186012	0.0195208	0.0205026	0.02155	0.0226661	0.0238536	0.0251151	0.0264529	0.027869	0.0293652	0.0309429	0.0326033	0.0343474	0.0361758	0.0380892	0.0400878	0.042172
0.285219	0.00252038	0.00292171	0.00333085	0.00374608	0.00416576	0.00458838	0.0050126	0.00543726	0.00586141	0.00628435	0.00670565	0.00712514	0.00754296	0.00795957	0.00837574	0.00879257	0.00921148	0.00963422	0.0100628	0.0104997	0.0109475	0.011409	0.0118876	0.0123864	0.0129092	0.0134595	0.0140414	0.0146585	0.015315	0.0160148	0.0167619	0.0175601	0.0184132	0.0193249	0.0202986	0.0213377	0.0224451	0.0236238	0.0248764	0.026205	0.0276117	0.0290984	0.0306663	0.0323169	0.0340509	0.0358692	0.0377723	0.0397605	0.0418342
0.289115	0.00248088	0.00287891	0.00328473	0.00369663	0.00411296	0.00453221	0.00495304	0.00537427	0.00579497	0.0062144	0.00663213	0.00704799	0.0074621	0.00787491	0.00828717	0.00869997	0.00911472	0.00953315	0.00995731	0.0103895	0.0108325	0.011289	0.0117623	0.0122557	0.0127728	0.0133172	0.0138928	0.0145036	0.0151534	0.0158462	0.016586	0.0173768	0.0182221	0.0191258	0.0200913	0.0211219	0.0222206	0.0233904	0.0246337	0.025953	0.0273501	0.028827	0.030385	0.0320255	0.0337492	0.0355571	0.0374497	0.0394272	0.0414901
0.29301	0.00244116	0.00283582	0.00323826	0.00364676	0.00405968	0.00447551	0.00489288	0.00531063	0.00572779	0.00614365	0.00655775	0.0069699	0.00738023	0.00778916	0.00819744	0.00860614	0.00901666	0.0094307	0.00985031	0.0102778	0.0107158	0.0111673	0.0116352	0.0121231	0.0126344	0.0131728	0.0137421	0.0143463	0.0149893	0.0156751	0.0164076	0.0171907	0.0180282	0.0189237	0.0198808	0.0209028	0.0219926	0.0231533	0.0243873	0.025697	0.0270844	0.0285513	0.0300991	0.0317292	0.0334425	0.0352398	0.0371215	0.0390881	0.0411399
0.296906	0.00240124	0.00279248	0.00319149	0.00359654	0.00400599	0.00441832	0.00483217	0.00524637	0.00565994	0.00607217	0.00648256	0.00689095	0.00729742	0.00770241	0.00810664	0.00851116	0.00891737	0.00932695	0.00974194	0.0101646	0.0105977	0.0110439	0.0115065	0.0119887	0.0124941	0.0130264	0.0135893	0.0141869	0.014823	0.0155016	0.0162266	0.017002	0.0178315	0.0187188	0.0196674	0.0206805	0.0217614	0.0229127	0.0241372	0.0254371	0.0268146	0.0282713	0.0298088	0.0314284	0.0331309	0.0349173	0.036788	0.0387434	0.0407838
0.300801	0.00236116	0.00274893	0.00314445	0.003546	0.00395192	0.0043607	0.00477098	0.00518157	0.00559149	0.00600001	0.00640664	0.00681119	0.00721375	0.00761473	0.00801483	0.00841512	0.00881694	0.009222	0.00963229	0.0100501	0.0104781	0.010919	0.0113761	0.0118526	0.012352	0.0128781	0.0134346	0.0140254	0.0146545	0.0153258	0.0160433	0.0168108	0.0176322	0.0185111	0.019451	0.0204552	0.0215269	0.0226688	0.0238836	0.0251736	0.0265409	0.0279873	0.0295142	0.031123	0.0328146	0.0345898	0.0364492	0.0383932	0.0404219
0.304697	0.00232097	0.00270522	0.0030972	0.00349519	0.00389753	0.00430271	0.00470936	0.00511627	0.00552249	0.00592724	0.00633005	0.00673071	0.00712929	0.00752619	0.00792211	0.00831808	0.00871546	0.00911592	0.00952145	0.00993433	0.0103572	0.0107928	0.0112443	0.0117149	0.0122083	0.0127281	0.013278	0.013862	0.014484	0.0151479	0.0158577	0.0166173	0.0174305	0.0183008	0.0192319	0.0202271	0.0212894	0.0224217	0.0236266	0.0249065	0.0262635	0.0276993	0.0292155	0.0308133	0.0324938	0.0342576	0.0361054	0.0380376	0.0400545
0.308592	0.0022807	0.00266138	0.00304977	0.00344415	0.00384287	0.00424439	0.00464735	0.00505055	0.00545299	0.00585393	0.00625286	0.00664956	0.00704411	0.00743687	0.00782855	0.00822015	0.00861302	0.00900881	0.00940951	0.00981738	0.010235	0.0106652	0.011111	0.0115758	0.0120631	0.0125765	0.0131197	0.0136968	0.0143116	0.014968	0.01567	0.0164216	0.0172264	0.0180881	0.0190103	0.0199962	0.021049	0.0221715	0.0233665	0.0246361	0.0259826	0.0274076	0.0289128	0.0304995	0.0321685	0.0339207	0.0357567	0.0376769	0.0396816
0.312488	0.00224039	0.00261745	0.00300222	0.00339294	0.00378798	0.0041858	0.00458502	0.00498445	0.00538307	0.00578014	0.00617514	0.00656783	0.00695828	0.00734685	0.00773422	0.00812139	0.00850969	0.00890076	0.00929656	0.00969935	0.0101117	0.0105364	0.0109765	0.0114353	0.0119164	0.0124233	0.0129599	0.0135299	0.0141374	0.0147862	0.0154804	0.0162237	0.01702	0.017873	0.0187861	0.0197627	0.0208059	0.0219185	0.0231032	0.0243625	0.0256982	0.0271123	0.0286064	0.0301816	0.031839	0.0335794	0.0354034	0.0373113	0.0393035
0.316384	0.00220007	0.00257348	0.00295457	0.0033416	0.00373291	0.00412698	0.00452243	0.00491803	0.00531279	0.00570593	0.00609694	0.00648558	0.00687188	0.0072562	0.00763921	0.0080219	0.00840556	0.00879185	0.00918269	0.00958033	0.00998732	0.0104065	0.0108408	0.0112936	0.0117684	0.0122688	0.0127985	0.0133614	0.0139615	0.0146026	0.0152888	0.0160239	0.0168116	0.0176557	0.0185596	0.0195267	0.0205601	0.0216627	0.0228371	0.0240857	0.0254106	0.0268136	0.0282963	0.0298599	0.0315054	0.0332338	0.0350454	0.0369409	0.0389203
0.320279	0.00215978	0.0025295	0.00290688	0.00329017	0.00367772	0.004068	0.00445961	0.00485135	0.0052422	0.00563137	0.00601835	0.00640287	0.00678498	0.007165	0.0075436	0.00792174	0.00830073	0.00868217	0.00906799	0.00946044	0.00986202	0.0102755	0.010704	0.0111507	0.0116192	0.0121129	0.0126357	0.0131915	0.0137841	0.0144175	0.0150955	0.0158222	0.0166013	0.0174363	0.0183309	0.0192884	0.0203119	0.0214043	0.0225682	0.0238061	0.0251199	0.0265116	0.0279827	0.0295345	0.031168	0.032884	0.0346832	0.0365658	0.0385322
0.324175	0.00211955	0.00248556	0.00285918	0.0032387	0.00362245	0.00400889	0.00439664	0.00478447	0.00517136	0.00555652	0.00593942	0.00631979	0.00669765	0.00707333	0.00744746	0.00782102	0.00819526	0.00857181	0.00895257	0.00933975	0.00973587	0.0101437	0.0105663	0.0110068	0.0114688	0.0119559	0.0124717	0.0130202	0.0136052	0.0142308	0.0149007	0.0156189	0.0163891	0.017215	0.0181002	0.019048	0.0200614	0.0211435	0.0222968	0.0235237	0.0248263	0.0262065	0.0276658	0.0292056	0.0308268	0.0325303	0.0343167	0.0361863	0.0381395
0.32807	0.00207944	0.00244168	0.00281153	0.00318723	0.00356714	0.00394972	0.00433356	0.00471744	0.00510033	0.00548144	0.00586022	0.00623639	0.00660996	0.00698125	0.00735088	0.00771979	0.00808926	0.00846086	0.00883649	0.00921837	0.00960896	0.0100111	0.0104276	0.010862	0.0113175	0.0117978	0.0123066	0.0128477	0.0134251	0.0140427	0.0147043	0.0154139	0.0161753	0.016992	0.0178676	0.0188055	0.0198088	0.0208804	0.0220229	0.0232387	0.0245299	0.0258985	0.0273458	0.0288734	0.0304821	0.0321729	0.0339462	0.0358026	0.0377423
0.331966	0.00203945	0.00239792	0.00276394	0.00313581	0.00351185	0.00389052	0.00427042	0.00465032	0.00502918	0.0054062	0.00578082	0.00615275	0.00652199	0.00688885	0.00725393	0.00761816	0.0079828	0.00834941	0.00871987	0.00909638	0.00948141	0.0098777	0.0102883	0.0107163	0.0111653	0.0116387	0.0121404	0.0126741	0.0132438	0.0138533	0.0145066	0.0152075	0.0159599	0.0167673	0.0176333	0.0185612	0.0195542	0.0206151	0.0217467	0.0229512	0.0242309	0.0255876	0.0270229	0.028538	0.0301341	0.0318119	0.033572	0.0354148	0.0373407
0.335861	0.00199964	0.00235429	0.00271648	0.00308448	0.00345661	0.00383135	0.00420728	0.00458316	0.00495796	0.00533085	0.00570128	0.00606893	0.00643381	0.0067962	0.00715668	0.00751619	0.00787596	0.00823753	0.00860279	0.00897389	0.00935329	0.00974374	0.0101482	0.0105699	0.0110123	0.0114788	0.0119733	0.0124996	0.0130614	0.0136629	0.0143077	0.0149999	0.0157431	0.0165411	0.0173973	0.0183151	0.0192977	0.0203478	0.0214683	0.0226615	0.0239295	0.0252742	0.0266971	0.0281997	0.0297828	0.0314474	0.0331941	0.0350232	0.036935
0.339757	0.00196004	0.00231086	0.00266918	0.00303328	0.00340149	0.00377226	0.00414419	0.00451602	0.00488672	0.00525546	0.00562166	0.00598501	0.00634549	0.00670336	0.00705923	0.00741398	0.00776883	0.00812533	0.00848533	0.00885098	0.00922472	0.00960927	0.0100076	0.0104229	0.0108586	0.0113182	0.0118055	0.0123242	0.0128782	0.0134714	0.0141077	0.014791	0.0155251	0.0163135	0.0171599	0.0180675	0.0190395	0.0200788	0.021188	0.0223697	0.0236258	0.0249583	0.0263688	0.0278585	0.0294286	0.0310798	0.0328128	0.0346279	0.0365255
0.343652	0.00192068	0.00226764	0.00262207	0.00298225	0.00334651	0.0037133	0.0040812	0.00444896	0.00481554	0.00518009	0.00554203	0.00590104	0.00625709	0.00661043	0.00696163	0.00731159	0.0076615	0.00801289	0.00836759	0.00872775	0.00909578	0.0094744	0.00986655	0.0102754	0.0107044	0.011157	0.0116369	0.012148	0.0126941	0.0132791	0.0139068	0.0145812	0.0153059	0.0160847	0.0169211	0.0178184	0.0187797	0.019808	0.0209059	0.0220759	0.02332	0.0246402	0.026038	0.0275147	0.0290715	0.0307091	0.0324282	0.0342291	0.0361121
0.347548	0.00188158	0.00222467	0.0025752	0.00293144	0.00329173	0.00365451	0.00401836	0.00438203	0.00474445	0.00510479	0.00546245	0.0058171	0.00616869	0.00651746	0.00686398	0.00720911	0.00755404	0.00790029	0.00824966	0.00860429	0.00896658	0.00933921	0.00972514	0.0101275	0.0105497	0.0109953	0.0114679	0.0119713	0.0125093	0.013086	0.013705	0.0143704	0.0150858	0.0158549	0.0166812	0.017568	0.0185186	0.0195357	0.0206222	0.0217803	0.0230123	0.0243199	0.0257049	0.0271685	0.0287118	0.0303356	0.0320406	0.033827	0.0356953
0.351443	0.00184279	0.00218199	0.0025286	0.00288088	0.00323718	0.00359593	0.00395572	0.00431527	0.00467352	0.00502963	0.00538299	0.00573325	0.00608035	0.00642453	0.00676633	0.00710661	0.00744654	0.00778761	0.00813163	0.00848069	0.0088372	0.00920382	0.00958348	0.00997932	0.0103947	0.0108332	0.0112983	0.011794	0.012324	0.0128923	0.0135026	0.0141588	0.0148648	0.0156241	0.0164402	0.0173165	0.0182562	0.0192621	0.0203369	0.0214831	0.0227028	0.0239978	0.0253698	0.02682	0.0283496	0.0299594	0.0316501	0.0334219	0.0352752
0.355339	0.00180434	0.00213964	0.00248231	0.00283063	0.00318292	0.00353763	0.00389332	0.00424874	0.00460281	0.00495467	0.0053037	0.00564955	0.00599215	0.00633171	0.00666878	0.00700418	0.00733908	0.00767495	0.00801357	0.00835704	0.00870774	0.00906831	0.00944167	0.00983095	0.0102395	0.0106708	0.0111285	0.0116164	0.0121383	0.0126981	0.0132996	0.0139467	0.0146431	0.0153925	0.0161984	0.0170641	0.0179927	0.0189873	0.0200504	0.0211844	0.0223916	0.0236739	0.0250327	0.0264694	0.0279852	0.0295808	0.0312569	0.0330138	0.0348519
0.359235	0.00176625	0.00209764	0.00243637	0.0027807	0.00312898	0.00347963	0.00383123	0.0041825	0.00453236	0.00487995	0.00522464	0.00556607	0.00590414	0.00623907	0.00657138	0.00690189	0.00723173	0.00756237	0.00789559	0.00823344	0.0085783	0.00893279	0.00929981	0.00968248	0.0100841	0.0105082	0.0109584	0.0114385	0.0119522	0.0125035	0.0130961	0.013734	0.0144208	0.0151602	0.0159558	0.0168108	0.0177283	0.0187114	0.0197626	0.0208845	0.0220791	0.0233484	0.0246939	0.0261169	0.0276187	0.0291999	0.0308612	0.0326031	0.0344257
0.36313	0.00172855	0.00205602	0.0023908	0.00273115	0.0030754	0.00342198	0.00376947	0.00411658	0.00446223	0.00480554	0.00514588	0.00548286	0.0058164	0.00614668	0.00647422	0.0067998	0.00712458	0.00744998	0.00777775	0.00810997	0.00844896	0.00879734	0.009158	0.00953403	0.00992875	0.0103456	0.0107883	0.0112605	0.011766	0.0123087	0.0128924	0.013521	0.0141981	0.0149275	0.0157126	0.0165567	0.0174631	0.0184346	0.0194739	0.0205834	0.0217653	0.0230214	0.0243535	0.0257627	0.0272503	0.0288169	0.0304633	0.0321898	0.0339967
0.367026	0.00169127	0.00201483	0.00234565	0.002682	0.00302222	0.00336473	0.0037081	0.00405105	0.00439247	0.00473149	0.00506746	0.0054	0.00572899	0.00605461	0.00637735	0.00669801	0.0070177	0.00733784	0.00766016	0.00798671	0.00831981	0.00866207	0.00901634	0.00938571	0.00977346	0.0101831	0.0106181	0.0110824	0.0115797	0.0121137	0.0126885	0.0133077	0.0139751	0.0146943	0.0154689	0.0163022	0.0171973	0.0181571	0.0191843	0.0202813	0.0214504	0.0226933	0.0240117	0.025407	0.0268801	0.028432	0.0300633	0.0317743	0.0335653
0.370921	0.00165444	0.00197408	0.00230094	0.0026333	0.00296948	0.00330792	0.00364717	0.00398594	0.00432314	0.00465786	0.00498946	0.00531753	0.00564196	0.00596291	0.00628086	0.00659658	0.00691117	0.00722603	0.00754289	0.00786376	0.00819096	0.00852706	0.00887492	0.0092376	0.00961837	0.0100207	0.0104481	0.0109044	0.0113934	0.0119188	0.0124845	0.0130943	0.0137519	0.014461	0.015225	0.0160472	0.0169309	0.0178789	0.018894	0.0199784	0.0211345	0.0223641	0.0236687	0.0250498	0.0265084	0.0280454	0.0296614	0.0313567	0.0331316
0.374817	0.00161808	0.0019338	0.00225671	0.00258507	0.00291722	0.00325159	0.00358671	0.00392131	0.00425427	0.00458469	0.00491191	0.00523553	0.00555539	0.00587167	0.00618481	0.00649558	0.00680506	0.00711463	0.00742601	0.00774119	0.00806247	0.00839241	0.00873384	0.0090898	0.00946356	0.00985856	0.0102784	0.0107267	0.0112073	0.011724	0.0122806	0.0128809	0.0135287	0.0142275	0.0149808	0.015792	0.0166642	0.0176004	0.0186031	0.0196749	0.0208179	0.022034	0.0233247	0.0246915	0.0261354	0.0276573	0.0292577	0.0309371	0.0326957
0.378712	0.00158223	0.00189404	0.00221299	0.00253736	0.00286548	0.00319577	0.00352677	0.00385719	0.00418592	0.00451204	0.00483489	0.00515403	0.00546934	0.00578093	0.00608926	0.00639508	0.00669944	0.00700373	0.00730962	0.0076191	0.00793445	0.00825821	0.00859319	0.00894243	0.00930916	0.00969681	0.0101089	0.0105492	0.0110215	0.0115294	0.0120769	0.0126677	0.0133055	0.013994	0.0147366	0.0155367	0.0163974	0.0173216	0.0183119	0.0193709	0.0205007	0.0217031	0.0229798	0.0243322	0.0257612	0.0272679	0.0288526	0.0305159	0.032258
0.382608	0.0015469	0.0018548	0.00216981	0.0024902	0.00281429	0.0031405	0.00346739	0.00379364	0.00411814	0.00443996	0.00475843	0.00507311	0.00538385	0.00569077	0.00599429	0.00629515	0.0065944	0.00689339	0.00719379	0.00749756	0.00780697	0.00812455	0.00845307	0.00879556	0.00915524	0.00953553	0.00993996	0.0103722	0.010836	0.0113352	0.0118735	0.0124547	0.0130826	0.0137607	0.0144925	0.0152814	0.0161305	0.0170426	0.0180205	0.0190666	0.020183	0.0213717	0.0226343	0.023972	0.0253861	0.0268773	0.0284462	0.0300932	0.0318186
0.386503	0.00151211	0.00181612	0.00212719	0.0024436	0.00276367	0.00308583	0.0034086	0.00373069	0.00405096	0.0043685	0.0046826	0.00499282	0.00529899	0.00560123	0.00589995	0.00619586	0.00648999	0.00678368	0.00707859	0.00737666	0.00768012	0.0079915	0.00831356	0.00864929	0.00900192	0.00937482	0.00977153	0.0101957	0.0106511	0.0111414	0.0116705	0.0122422	0.01286	0.0135277	0.0142487	0.0150263	0.0158637	0.0167637	0.017729	0.0187621	0.0198651	0.0210399	0.0222882	0.0236112	0.0250101	0.0264857	0.0280386	0.0296692	0.0313777
0.390399	0.00147789	0.00177802	0.00208517	0.00239762	0.00271368	0.00303178	0.00335045	0.00366839	0.00398445	0.0042977	0.00460743	0.0049132	0.00521482	0.00551239	0.00580631	0.00609727	0.00638629	0.00667469	0.00696411	0.00725647	0.00755399	0.00785917	0.00817475	0.00850373	0.00884928	0.00921479	0.00960377	0.0100199	0.0104668	0.0109483	0.0114681	0.0120301	0.0126379	0.0132951	0.0140052	0.0147715	0.0155971	0.0164849	0.0174376	0.0184576	0.0195471	0.0207079	0.0219418	0.02325	0.0246336	0.0260935	0.0276302	0.0292441	0.0309355
0.394294	0.00144427	0.00174053	0.00204377	0.00235226	0.00266433	0.00297839	0.00329298	0.00360677	0.00391863	0.0042276	0.00453299	0.00483432	0.00513139	0.0054243	0.00571342	0.00599944	0.00628336	0.00656648	0.00685041	0.00713706	0.00742864	0.00772762	0.00803674	0.00835895	0.00869743	0.00905553	0.00943676	0.00984474	0.0102832	0.0107558	0.0112664	0.0118187	0.0124164	0.0130631	0.0137623	0.0145172	0.0153309	0.0162064	0.0171464	0.0181532	0.0192291	0.0203759	0.0215952	0.0228884	0.0242566	0.0257006	0.027221	0.0288181	0.0304923
0.39819	0.00141125	0.00170366	0.00200301	0.00230757	0.00261566	0.0029257	0.00323621	0.00354588	0.00385354	0.00415826	0.00445931	0.00475621	0.00504876	0.00533702	0.00562136	0.00590245	0.00618127	0.00645911	0.00673756	0.00701852	0.00730416	0.00759695	0.0078996	0.00821504	0.00854645	0.00889714	0.00927062	0.00967048	0.0101004	0.0105642	0.0110655	0.0116081	0.0121957	0.0128318	0.01352	0.0142634	0.0150652	0.0159284	0.0168556	0.0178491	0.0189113	0.0200439	0.0212486	0.0225268	0.0238794	0.0253074	0.0268113	0.0283915	0.0300482
0.402085	0.00137886	0.00166744	0.00196292	0.00226356	0.00256769	0.00287373	0.00318019	0.00348574	0.00378924	0.00408972	0.00438644	0.00467893	0.00496696	0.00525059	0.00553016	0.00580634	0.00608008	0.00635266	0.00662565	0.00690092	0.00718063	0.00746724	0.00776342	0.0080721	0.00839643	0.00873971	0.00910543	0.00949716	0.0099186	0.0103734	0.0108655	0.0113983	0.0119758	0.0126013	0.0132784	0.0140103	0.0148003	0.015651	0.0165653	0.0175455	0.0185939	0.0197122	0.0209022	0.0221651	0.0235021	0.0249139	0.0264012	0.0279643	0.0296034
0.405981	0.00134711	0.00163189	0.00192352	0.00222027	0.00252046	0.00282251	0.00312494	0.0034264	0.00372575	0.004022	0.00431443	0.00460253	0.00488606	0.00516507	0.0054399	0.00571118	0.00597986	0.00624719	0.00651472	0.00678432	0.00705812	0.00733855	0.00762827	0.0079302	0.00824746	0.00858334	0.00894129	0.0093249	0.00973781	0.0101838	0.0106664	0.0111896	0.0117568	0.0123717	0.0130377	0.0137582	0.0145361	0.0153744	0.0162757	0.0172426	0.018277	0.019381	0.0205561	0.0218038	0.0231249	0.0245205	0.025991	0.0275368	0.0291582
0.409877	0.00131603	0.00159703	0.00188483	0.00217771	0.00247399	0.00277208	0.00307049	0.00336789	0.00366311	0.00395517	0.00424332	0.00452704	0.0048061	0.00508052	0.00535062	0.00561702	0.00588066	0.00614276	0.00640486	0.0066688	0.0069367	0.00721097	0.00749425	0.00778944	0.00809963	0.0084281	0.0087783	0.00915378	0.00955818	0.00999519	0.0104685	0.0109819	0.0115389	0.0121432	0.0127981	0.013507	0.0142728	0.0150986	0.015987	0.0169403	0.0179608	0.0190504	0.0202106	0.0214428	0.022748	0.0241272	0.0255808	0.0271092	0.0287127
0.413772	0.00128562	0.00156287	0.00184687	0.00213591	0.0024283	0.00272245	0.00301688	0.00331024	0.00360136	0.00388924	0.00417314	0.00445252	0.00472712	0.00499697	0.00526237	0.00552392	0.00578254	0.00603943	0.00629612	0.00655442	0.00681645	0.00708457	0.00736142	0.00764988	0.00795302	0.0082741	0.00861655	0.0089839	0.00937978	0.00980787	0.0102719	0.0107755	0.0113223	0.0119159	0.0125596	0.0132569	0.0140106	0.0148239	0.0156992	0.016639	0.0176455	0.0187205	0.0198657	0.0210824	0.0223716	0.0237342	0.0251708	0.0266818	0.0282672
0.417668	0.0012559	0.00152942	0.00180966	0.00209488	0.00238342	0.00267366	0.00296414	0.00325349	0.00354052	0.00382426	0.00410393	0.00437899	0.00464918	0.00491449	0.00517521	0.00543193	0.00568555	0.00593726	0.00618856	0.00644125	0.00669742	0.00695942	0.00722986	0.00751161	0.00780771	0.00812142	0.00845612	0.00881535	0.00920272	0.00962188	0.0100765	0.0105703	0.0111069	0.0116898	0.0123224	0.013008	0.0137497	0.0145503	0.0154125	0.0163387	0.0173311	0.0183915	0.0195216	0.0207227	0.0219958	0.0233418	0.0247613	0.0262545	0.0278218
0.421563	0.00122688	0.00149671	0.00177321	0.00205465	0.00233936	0.00262573	0.00291228	0.00319765	0.00348064	0.00376027	0.00403574	0.00430651	0.0045723	0.0048331	0.00508917	0.0053411	0.00558975	0.00583631	0.00608225	0.00632935	0.00657969	0.00683559	0.00709965	0.0073747	0.00766379	0.00797013	0.00829711	0.00864823	0.00902708	0.00943733	0.00988263	0.0103666	0.010893	0.0114652	0.0120866	0.0127605	0.01349	0.014278	0.015127	0.0160396	0.0170179	0.0180636	0.0191785	0.0203639	0.0216209	0.0229501	0.0243523	0.0258278	0.0273767
0.425459	0.00119857	0.00146475	0.00173754	0.00201524	0.00229615	0.00257868	0.00286134	0.00314276	0.00342174	0.00369728	0.00396859	0.00423511	0.00449654	0.00475286	0.00500432	0.00525148	0.00549519	0.00573662	0.00597724	0.00621878	0.00646331	0.00671314	0.00697084	0.00723923	0.00752132	0.00782032	0.00813958	0.00848261	0.00885297	0.0092543	0.00969026	0.0101645	0.0106806	0.011242	0.0118523	0.0125145	0.0132318	0.0140071	0.014843	0.0157419	0.0167059	0.0177369	0.0188366	0.0200062	0.0212469	0.0225593	0.0239442	0.0254017	0.0269322
0.429354	0.00117099	0.00143354	0.00170267	0.00197665	0.00225381	0.00253253	0.00281133	0.00308884	0.00336385	0.00363534	0.00390252	0.00416482	0.00442193	0.0046738	0.00492068	0.00516311	0.00540192	0.00563826	0.00587358	0.0061096	0.00634836	0.00659215	0.00684352	0.00710526	0.00738038	0.00767206	0.00798364	0.00831859	0.00868047	0.0090729	0.00949952	0.00996396	0.0104698	0.0110205	0.0116196	0.0122701	0.0129752	0.0137378	0.0145605	0.0154456	0.0163954	0.0174116	0.018496	0.0196498	0.020874	0.0221696	0.0235369	0.0249765	0.0264884
0.43325	0.00114414	0.00140311	0.00166861	0.00193891	0.00221235	0.00248731	0.00276229	0.00303592	0.00330699	0.00357447	0.00383757	0.00409568	0.0043485	0.00459596	0.0048383	0.00507604	0.00530999	0.00554128	0.00577133	0.00600186	0.00623488	0.00647266	0.00671774	0.00697287	0.00724105	0.00752543	0.00782935	0.00815625	0.00850967	0.00889321	0.00931051	0.00976516	0.0102608	0.0108008	0.0113886	0.0120274	0.0127203	0.0134701	0.0142796	0.0151509	0.0160864	0.0170878	0.0181568	0.0192947	0.0205025	0.021781	0.0231308	0.0245523	0.0260455
0.437145	0.00111802	0.00137345	0.00163536	0.00190203	0.00217178	0.00244302	0.00271422	0.00298401	0.00325118	0.0035147	0.00377374	0.00402772	0.00427629	0.00451939	0.00475722	0.0049903	0.00521943	0.00544571	0.00567054	0.00589562	0.00612294	0.00635475	0.00659356	0.00684212	0.00710339	0.00738051	0.00767679	0.00799566	0.00834064	0.00871532	0.0091233	0.0095682	0.0100535	0.0105828	0.0111594	0.0117865	0.0124672	0.0132043	0.0140004	0.014858	0.0157791	0.0167657	0.0178192	0.0189411	0.0201324	0.0213939	0.0227261	0.0241293	0.0256037
0.441041	0.00109265	0.00134458	0.00160294	0.00186602	0.00213213	0.00239968	0.00266714	0.00293315	0.00319646	0.00345606	0.00371109	0.00396097	0.00420533	0.00444411	0.00467748	0.00490595	0.0051303	0.0053516	0.00557125	0.00579093	0.00601259	0.00623846	0.00647105	0.00671307	0.00696747	0.00723736	0.00752603	0.0078369	0.00817347	0.00853931	0.008938	0.00937314	0.00984827	0.0103668	0.0109322	0.0115476	0.012216	0.0129404	0.0137232	0.0145669	0.0154737	0.0164453	0.0174834	0.0185893	0.019764	0.0210083	0.0223228	0.0237077	0.0251632
0.444936	0.00106803	0.0013165	0.00157136	0.00183089	0.00209341	0.00235731	0.00262108	0.00288334	0.00314284	0.00339855	0.00364963	0.00389545	0.00413565	0.00437015	0.00459911	0.00482301	0.00504262	0.005259	0.00547352	0.00568783	0.00590387	0.00612386	0.00635026	0.00658579	0.00683334	0.00709605	0.00737715	0.00768005	0.00800824	0.00836526	0.00875469	0.0091801	0.00964502	0.0101529	0.0107071	0.0113107	0.0119669	0.0126785	0.013448	0.0142779	0.0151702	0.0161269	0.0171495	0.0182393	0.0193973	0.0206244	0.0219211	0.0232877	0.0247242
0.448832	0.00104415	0.00128922	0.00154062	0.00179664	0.00205562	0.00231592	0.00257605	0.0028346	0.00309034	0.00334222	0.00358937	0.00383119	0.00406728	0.00429755	0.00452214	0.00474153	0.00495645	0.00516795	0.00537738	0.00558637	0.00579684	0.00601098	0.00623125	0.00646032	0.00670109	0.00695663	0.00723021	0.00752518	0.00784502	0.00819325	0.00857345	0.00898915	0.00944388	0.00994107	0.010484	0.011076	0.01172	0.0124187	0.0131749	0.0139909	0.0148689	0.0158105	0.0168176	0.0178912	0.0190326	0.0202424	0.0215213	0.0228694	0.0242869
0.452728	0.00102104	0.00126273	0.00151073	0.0017633	0.00201877	0.00227553	0.00253205	0.00278695	0.00303898	0.00328707	0.00353036	0.00376821	0.00400025	0.00422633	0.00444661	0.00466153	0.00487181	0.00507848	0.00528287	0.00548659	0.00569154	0.00589989	0.00611407	0.00633673	0.00657075	0.00681919	0.00708527	0.00737235	0.00768388	0.00802336	0.00839435	0.00880038	0.00924494	0.00973147	0.0102633	0.0108435	0.0114752	0.0121612	0.0129041	0.0137063	0.0145697	0.0154964	0.0164878	0.0175454	0.01867	0.0198625	0.0211234	0.022453	0.0238514
0.456623	0.000998675	0.00123706	0.00148169	0.00173085	0.00198287	0.00223613	0.00248911	0.0027404	0.00298876	0.00323312	0.00347259	0.00370654	0.00393457	0.00415652	0.00437254	0.00458304	0.00478873	0.00499063	0.00519003	0.00538854	0.00558802	0.00579062	0.00599876	0.00621506	0.00644238	0.00668376	0.0069424	0.00722163	0.00752489	0.00785566	0.00821748	0.00861386	0.00904829	0.00952417	0.0100448	0.0106134	0.0112329	0.0119061	0.0126357	0.0134239	0.0142729	0.0151846	0.0161604	0.0172018	0.0183096	0.0194847	0.0207277	0.0220387	0.0234179
0.460519	0.000977067	0.00121218	0.0014535	0.00169931	0.00194793	0.00219774	0.00244722	0.00269497	0.00293971	0.00318039	0.0034161	0.0036462	0.00387026	0.00408814	0.00429995	0.00450609	0.00470725	0.00490443	0.0050989	0.00529224	0.00548631	0.00568323	0.00588537	0.00609537	0.00631604	0.00655041	0.00680165	0.00707308	0.00736811	0.00769022	0.0080429	0.00842968	0.008854	0.00931927	0.00982879	0.0103857	0.010993	0.0116535	0.0123697	0.0131441	0.0139786	0.0148752	0.0158354	0.0168606	0.0179516	0.0191093	0.0203343	0.0216266	0.0229866
0.464414	0.000956212	0.00118812	0.00142618	0.00166868	0.00191395	0.00216037	0.00240641	0.00265065	0.00289184	0.00312888	0.00336089	0.00358719	0.00380736	0.00402122	0.00422887	0.00443071	0.00462739	0.00481991	0.00500951	0.00519774	0.00538645	0.00557774	0.00577395	0.0059777	0.00619177	0.00641918	0.00666308	0.00692677	0.00721362	0.0075271	0.00787069	0.0082479	0.00866215	0.00911685	0.00961526	0.0101605	0.0107556	0.0114034	0.0121063	0.0128668	0.0136869	0.0145684	0.015513	0.0165219	0.0175961	0.0187364	0.0199433	0.021217	0.0225576
0.46831	0.000936106	0.00116485	0.0013997	0.00163896	0.00188094	0.00212402	0.00236667	0.00260747	0.00284515	0.00307863	0.00330698	0.00352954	0.00374587	0.00395576	0.00415932	0.00435691	0.00454919	0.0047371	0.00492188	0.00510507	0.00528848	0.00547419	0.00566454	0.00586209	0.00606963	0.00629014	0.00652675	0.00678273	0.00706146	0.00736636	0.00770092	0.00806859	0.00847283	0.00891698	0.00940432	0.00993798	0.0105209	0.0111559	0.0118456	0.0125922	0.0133978	0.0142644	0.0151933	0.016186	0.0172433	0.0183661	0.0195549	0.0208099	0.0221311
0.472205	0.000916745	0.00114238	0.00137409	0.00161015	0.00184889	0.00208869	0.002328	0.00256542	0.00279966	0.00302962	0.00325438	0.00347326	0.0036858	0.0038918	0.00409133	0.00428473	0.00447265	0.00465602	0.00483605	0.00501426	0.00519243	0.00537263	0.00555716	0.00574858	0.00594965	0.00616331	0.00639269	0.00664103	0.00691169	0.00720807	0.00753363	0.00789183	0.00828608	0.00871974	0.00919605	0.00971814	0.010289	0.0109113	0.0115876	0.0123204	0.0131116	0.0139631	0.0148764	0.0158528	0.0168933	0.0179986	0.0191693	0.0204055	0.0217074
0.476101	0.000898124	0.00112071	0.00134932	0.00158225	0.00181781	0.00205438	0.00229042	0.00252451	0.00275536	0.00298186	0.0032031	0.00341836	0.00362718	0.00382934	0.00402489	0.00421418	0.00439781	0.00457669	0.00475204	0.00492533	0.00509833	0.00527308	0.00545187	0.00563722	0.00583187	0.00603875	0.00626096	0.00650172	0.00676436	0.00705228	0.0073689	0.00771768	0.008102	0.0085252	0.00899053	0.00950108	0.0100598	0.0106694	0.0113326	0.0120515	0.0128283	0.0136647	0.0145624	0.0155225	0.0165462	0.017634	0.0187865	0.020004	0.0212864
0.479996	0.000880237	0.00109983	0.00132541	0.00155525	0.00178769	0.00202109	0.00225392	0.00248474	0.00271227	0.00293538	0.00315314	0.00336484	0.00357	0.00376839	0.00396004	0.00414526	0.00432467	0.00449915	0.00466987	0.00483831	0.0050062	0.00517557	0.00534868	0.00552803	0.00571633	0.0059165	0.0061316	0.00636484	0.00661953	0.00689904	0.00720679	0.00754619	0.00792063	0.00833343	0.00878781	0.00928687	0.00983353	0.0104306	0.0110805	0.0117856	0.012548	0.0133694	0.0142514	0.0151953	0.0162021	0.0172724	0.0184068	0.0196055	0.0208685
0.483892	0.000863076	0.00107974	0.00130233	0.00152915	0.00175853	0.00198882	0.00221849	0.00244611	0.00267037	0.00289016	0.00310451	0.00331272	0.00351429	0.00370896	0.00389677	0.00407801	0.00425326	0.00442339	0.00458956	0.00475322	0.00491608	0.00508013	0.00524763	0.00542104	0.00560307	0.00579659	0.00600465	0.00623044	0.00647723	0.0067484	0.00704733	0.00737742	0.00774204	0.00814449	0.00858798	0.00907559	0.00961024	0.0101947	0.0108314	0.0115228	0.0122708	0.0130772	0.0139436	0.0148713	0.0158612	0.016914	0.0180303	0.0192101	0.0204536
0.487787	0.000846631	0.00106042	0.00128009	0.00150395	0.00173032	0.00195757	0.00218415	0.00240862	0.00262969	0.0028462	0.00305722	0.003262	0.00346004	0.00365107	0.00383511	0.00401243	0.00418359	0.00434944	0.00451113	0.00467007	0.00482797	0.00498678	0.00514874	0.00531629	0.00549211	0.00567905	0.00588014	0.00609854	0.00633752	0.00660041	0.00689058	0.00721142	0.00756628	0.00795844	0.00839109	0.00886731	0.00939	0.00996189	0.0105855	0.0112631	0.0119967	0.0127882	0.0136391	0.0145505	0.0155236	0.0165589	0.017657	0.0188181	0.0200421
0.491683	0.000830892	0.00104186	0.00125868	0.00147964	0.00170307	0.00192733	0.00215088	0.00237228	0.0025902	0.00280352	0.00301126	0.00321268	0.00340726	0.00359472	0.00377505	0.00394852	0.00411566	0.00427731	0.00443459	0.00458889	0.00474189	0.00489554	0.00505203	0.00521379	0.00538348	0.00556391	0.00575811	0.0059692	0.00620043	0.00645511	0.00673659	0.00704825	0.00739341	0.00777534	0.00819722	0.0086621	0.00917288	0.00973227	0.0103428	0.0110067	0.011726	0.0125026	0.0133379	0.0142332	0.0151894	0.0162072	0.0172872	0.0184294	0.019634
0.495578	0.000815849	0.00102407	0.00123808	0.00145621	0.00167676	0.0018981	0.00211869	0.00233706	0.00255192	0.0027621	0.00296663	0.00316476	0.00335595	0.0035399	0.0037166	0.00388629	0.00404949	0.00420701	0.00435995	0.00450969	0.00465788	0.00480643	0.00495753	0.00511358	0.0052772	0.00545121	0.00563859	0.00584244	0.00606599	0.00631253	0.0065854	0.00688794	0.00722347	0.00759524	0.0080064	0.00846001	0.00895893	0.00950588	0.0101034	0.0107536	0.0114587	0.0122204	0.0130401	0.0139192	0.0148586	0.015859	0.0169209	0.0180443	0.0192294
0.499474	0.000801489	0.00100701	0.00121829	0.00143364	0.00165138	0.00186987	0.00208755	0.00230298	0.00251483	0.00272194	0.00292334	0.00311824	0.0033061	0.00348663	0.00365977	0.00382575	0.00398508	0.00413855	0.00428723	0.00443248	0.00457592	0.00471946	0.00486525	0.00501567	0.00517331	0.00534097	0.00552159	0.00571829	0.00593424	0.00617272	0.00643705	0.00673055	0.00705652	0.00741819	0.00781871	0.0082611	0.00874823	0.0092828	0.00986728	0.010504	0.0111948	0.0119416	0.0127459	0.0136089	0.0145315	0.0155145	0.0165582	0.0176629	0.0188286
0.50337	0.000787799	0.00099069	0.0011993	0.00141194	0.00162692	0.00184262	0.00205747	0.00227001	0.00247893	0.00268304	0.00288137	0.00307312	0.00325773	0.0034349	0.00360455	0.0037669	0.00392244	0.00407193	0.00421642	0.00435726	0.00449604	0.00463465	0.00477521	0.00492007	0.00507181	0.0052332	0.00540716	0.00559677	0.0058052	0.0060357	0.00629157	0.0065761	0.00689258	0.00724423	0.00763418	0.00806542	0.00854083	0.00906308	0.00963464	0.0102578	0.0109345	0.0116665	0.0124554	0.0133023	0.0142082	0.0151737	0.0161994	0.0172853	0.0184316
0.507265	0.000774764	0.000975086	0.00118109	0.00139108	0.00160337	0.00181634	0.00202842	0.00223816	0.0024442	0.00264539	0.00284071	0.00302938	0.00321082	0.0033847	0.00355094	0.00370974	0.00386156	0.00400715	0.00414754	0.00428404	0.00441825	0.004552	0.00468741	0.0048268	0.00497272	0.00512792	0.0052953	0.00547791	0.00567891	0.00590151	0.00614899	0.00642464	0.00673172	0.00707342	0.00745286	0.00787304	0.00833679	0.00884679	0.00940549	0.0100151	0.0106777	0.011395	0.0121685	0.0129994	0.0138886	0.0148368	0.0158444	0.0169117	0.0180385
0.511161	0.000762369	0.000960185	0.00116364	0.00137105	0.00158072	0.00179103	0.00200042	0.0022074	0.00241065	0.00260897	0.00280137	0.00298703	0.00316537	0.00333603	0.00349894	0.00365426	0.00380244	0.00394421	0.00408057	0.00421283	0.00434254	0.00447152	0.00460186	0.00473586	0.00487605	0.00502515	0.00518604	0.00536174	0.00555538	0.00577016	0.00600935	0.00627619	0.00657394	0.00690578	0.0072748	0.00768398	0.00813615	0.00863397	0.00917988	0.00977612	0.0104247	0.0111273	0.0118855	0.0127003	0.0135729	0.0145038	0.0154934	0.016542	0.0176495
0.515056	0.000750598	0.000945972	0.00114695	0.00135184	0.00155896	0.00176668	0.00197342	0.00217773	0.00237825	0.00257379	0.00276333	0.00294605	0.00312136	0.00328889	0.00344854	0.00360046	0.00374508	0.00388311	0.00401553	0.00414362	0.00426892	0.00439322	0.00451857	0.00464727	0.00478182	0.0049249	0.00507938	0.00524826	0.00543463	0.00564169	0.00587266	0.00613079	0.0064193	0.00674135	0.00710003	0.0074983	0.00793897	0.00842468	0.00895788	0.00954078	0.0101754	0.0108634	0.0116063	0.0124052	0.0132612	0.0141748	0.0151466	0.0161765	0.0172646
0.518952	0.000739433	0.000932429	0.00113099	0.00133342	0.00153806	0.00174325	0.00194743	0.00214913	0.00234699	0.00253982	0.00272657	0.00290644	0.00307879	0.00324327	0.00339973	0.00354833	0.00368947	0.00382384	0.00395241	0.00407642	0.00419738	0.00431708	0.00443755	0.00456104	0.00469003	0.00482718	0.00497534	0.00513748	0.00531668	0.0055161	0.00573895	0.00598845	0.0062678	0.00658016	0.00692859	0.00731603	0.00774528	0.00821897	0.00873953	0.00930917	0.00992986	0.0106033	0.011331	0.0121141	0.0129536	0.01385	0.0148039	0.0158152	0.0168841
0.522847	0.000728857	0.000919539	0.00111575	0.0013158	0.00151801	0.00172075	0.00192243	0.00212159	0.00231687	0.00250705	0.00269109	0.00286817	0.00303765	0.00319914	0.00335251	0.00349787	0.00363561	0.0037664	0.0038912	0.00401121	0.00412793	0.00424312	0.00435878	0.00447715	0.00460067	0.004732	0.00487393	0.00502942	0.00520154	0.00539341	0.00560823	0.00584919	0.00611949	0.00642224	0.0067605	0.0071372	0.00755512	0.00801687	0.00852488	0.00908134	0.00968822	0.0103472	0.0110598	0.0118271	0.0126501	0.0135294	0.0144654	0.0154583	0.0165079
0.526743	0.00071885	0.000907282	0.0011012	0.00129893	0.00149879	0.00169914	0.0018984	0.00209509	0.00228785	0.00247546	0.00265687	0.00283124	0.00299792	0.00315651	0.00330685	0.00344905	0.00358348	0.00371078	0.00383189	0.00394799	0.00406056	0.00417133	0.00428227	0.00439561	0.00451376	0.00463934	0.00477515	0.00492409	0.00508922	0.00527364	0.00548052	0.00571305	0.00597437	0.00626762	0.0065958	0.00696185	0.00736853	0.00781843	0.00831397	0.00885734	0.00945048	0.0100951	0.0107926	0.0115443	0.0123509	0.0132131	0.0141314	0.0151058	0.0161363
0.530638	0.000709392	0.000895639	0.00108734	0.00128282	0.00148039	0.00167842	0.00187532	0.00206961	0.00225993	0.00244504	0.00262389	0.00279562	0.00295958	0.00311535	0.00326275	0.00340187	0.00353307	0.00365697	0.00377447	0.00388675	0.00399526	0.00410169	0.00420802	0.00431642	0.00442929	0.00454923	0.00467899	0.00482148	0.00497972	0.00515679	0.00535583	0.00558001	0.00583247	0.0061163	0.00643451	0.00679	0.00718553	0.00762368	0.00810685	0.00863721	0.0092167	0.00984702	0.0105296	0.0112656	0.0120559	0.0129012	0.0138018	0.0147578	0.0157692
0.534534	0.000700463	0.000884589	0.00107414	0.00126742	0.00146278	0.00165855	0.00185317	0.00204514	0.00223308	0.00241577	0.00259213	0.00276131	0.00292262	0.00307564	0.00322018	0.00335631	0.00348436	0.00360494	0.00371893	0.00382748	0.00393201	0.00403421	0.004136	0.00423956	0.00434725	0.00446164	0.00458546	0.00472161	0.00487305	0.00504286	0.00523417	0.00545011	0.0056938	0.00596831	0.00627665	0.00662168	0.00700616	0.00743265	0.00790354	0.00842099	0.00898693	0.00960305	0.0102708	0.0109912	0.0117653	0.0125937	0.0134767	0.0144145	0.0154069
0.538429	0.000692041	0.000874111	0.00106157	0.00125274	0.00144594	0.00163953	0.00183193	0.00202164	0.00220729	0.00238762	0.00256158	0.00272827	0.00288702	0.00303738	0.00317914	0.00331236	0.00343734	0.00355469	0.00366525	0.00377015	0.0038708	0.00396886	0.00406622	0.00416503	0.00426763	0.00437657	0.00449456	0.00462445	0.0047692	0.00493187	0.00511554	0.00532333	0.00555836	0.00582366	0.00612222	0.0064569	0.00683043	0.00724537	0.00770408	0.00820872	0.00876121	0.00936321	0.0100162	0.0107212	0.0114792	0.0122907	0.0131562	0.0140758	0.0150493
0.542325	0.000684104	0.000864183	0.00104962	0.00123873	0.00142985	0.00162132	0.00181158	0.0019991	0.00218252	0.00236058	0.0025322	0.00269649	0.00285275	0.00300052	0.00313959	0.00326998	0.00339199	0.00350619	0.00361341	0.00371477	0.00381163	0.00390563	0.00399866	0.00409282	0.00419043	0.00429402	0.00440627	0.00453001	0.00466818	0.00482379	0.00499994	0.0051997	0.00542616	0.00568236	0.00597125	0.00629569	0.00665837	0.00706186	0.0075085	0.00800042	0.00853956	0.00912755	0.00976583	0.0104555	0.0111975	0.0119923	0.0128404	0.0137419	0.0146966
0.546221	0.00067663	0.000854781	0.00103826	0.00122538	0.00141448	0.00160391	0.00179209	0.0019775	0.00215877	0.00233462	0.00250399	0.00266594	0.0028198	0.00296507	0.00310152	0.00322917	0.00334829	0.00345943	0.0035634	0.00366129	0.00375446	0.00384451	0.00393329	0.0040229	0.00411563	0.00421397	0.00432059	0.00443828	0.00456997	0.00471864	0.00488736	0.0050792	0.00529721	0.00554441	0.00582374	0.00613804	0.00648999	0.00688213	0.0073168	0.00779613	0.00832202	0.00889611	0.00951982	0.0101943	0.0109203	0.0116986	0.0125294	0.0134128	0.0143487
0.550116	0.000669595	0.000845882	0.00102746	0.00121266	0.00139981	0.00158727	0.00177343	0.00195681	0.00213599	0.00230972	0.0024769	0.00263661	0.00278813	0.00293098	0.0030649	0.00318989	0.0033062	0.00341437	0.00351519	0.00360972	0.00369928	0.00378547	0.00387011	0.00395527	0.00404321	0.00413641	0.0042375	0.00434925	0.00447456	0.0046164	0.00477781	0.00496183	0.0051715	0.00540982	0.0056797	0.00598397	0.0063253	0.00670621	0.00712903	0.00759587	0.00810862	0.00866892	0.00927817	0.00993749	0.0106477	0.0114095	0.0122231	0.0130886	0.0140059
0.554012	0.000662975	0.000837461	0.00101721	0.00120056	0.00138582	0.00157137	0.0017556	0.001937	0.00211417	0.00228585	0.00245092	0.00260845	0.00275773	0.00289823	0.0030297	0.00315212	0.00326572	0.00337101	0.00346875	0.00356001	0.00364606	0.00372849	0.00380909	0.00388989	0.00397316	0.00406131	0.00415698	0.0042629	0.00438194	0.00451707	0.00467127	0.00484758	0.00504903	0.00527857	0.00553913	0.00583348	0.00616431	0.0065341	0.00694518	0.00739964	0.00789937	0.008446	0.00904091	0.00968521	0.0103798	0.0111251	0.0119216	0.0127694	0.0136682
0.557907	0.000656746	0.000829494	0.00100748	0.00118903	0.00137248	0.00155619	0.00173854	0.00191805	0.00209328	0.00226298	0.00242602	0.00258146	0.00272856	0.0028668	0.00299591	0.00311583	0.0032268	0.0033293	0.00342407	0.00351214	0.00359479	0.00367355	0.0037502	0.00382676	0.00390544	0.00398867	0.00407901	0.00417921	0.0042921	0.00442061	0.00456773	0.00473645	0.00492978	0.00515068	0.00540201	0.00568658	0.00600702	0.00636581	0.00676527	0.00720748	0.00769431	0.00822738	0.00880807	0.00943747	0.0101164	0.0108455	0.0116251	0.0124552	0.0133356
0.561803	0.000650882	0.000821955	0.000998238	0.00117806	0.00135976	0.00154169	0.00172225	0.00189992	0.0020733	0.00224109	0.00240217	0.00255558	0.00270059	0.00283666	0.00296348	0.003081	0.00318943	0.00328922	0.00338111	0.00346609	0.00354542	0.00362062	0.00369342	0.00376584	0.00384004	0.00391844	0.00400358	0.00409817	0.00420502	0.00432703	0.00446717	0.00462842	0.00481376	0.00502612	0.00526836	0.00554325	0.00585342	0.00620135	0.00658931	0.00701938	0.00749344	0.00801308	0.00857966	0.0091943	0.00985781	0.0105708	0.0113335	0.012146	0.0130082
0.565698	0.000645358	0.000814818	0.000989462	0.00116763	0.00134764	0.00152786	0.00170669	0.0018826	0.00205418	0.00222013	0.00237933	0.00253081	0.0026738	0.00280777	0.00293239	0.00304759	0.00315356	0.00325074	0.00333984	0.00342183	0.00349794	0.00356966	0.00363873	0.0037071	0.00377694	0.00385061	0.00393065	0.00401974	0.00412066	0.00423629	0.00436958	0.00452348	0.00470094	0.00490488	0.00513816	0.0054035	0.00570353	0.0060407	0.00641729	0.00683536	0.00729677	0.0078031	0.00835572	0.00895571	0.0096039	0.0103008	0.0110468	0.011842	0.012686
0.569594	0.000640148	0.000808057	0.000981124	0.00115769	0.00133608	0.00151466	0.00169183	0.00186605	0.0020359	0.0022001	0.00235749	0.0025071	0.00264816	0.0027801	0.00290261	0.00301557	0.00311917	0.00321383	0.00330023	0.00337931	0.0034523	0.00352066	0.00358608	0.00365051	0.00371609	0.00378515	0.00386021	0.00394391	0.00403901	0.00414838	0.00427493	0.0044216	0.00459131	0.00478696	0.00501139	0.00526731	0.00555732	0.00588387	0.00624922	0.00665542	0.0071043	0.00759747	0.00813625	0.00872173	0.00935473	0.0100358	0.0107652	0.0115431	0.0123691
0.573489	0.000635227	0.000801644	0.000973196	0.00114823	0.00132507	0.00150207	0.00167763	0.00185023	0.00201844	0.00218094	0.0023366	0.00248442	0.00262362	0.00275363	0.00287409	0.00298491	0.00308623	0.00317845	0.00326224	0.00333852	0.00340849	0.00347357	0.00353546	0.00359605	0.00365747	0.00372203	0.00379221	0.00387064	0.00396004	0.00406327	0.0041832	0.00432275	0.00448484	0.00467233	0.00488803	0.00513466	0.00541479	0.00573086	0.00608509	0.00647955	0.00691605	0.00739618	0.00792126	0.00849237	0.00911031	0.00977564	0.0104886	0.0112493	0.0120575
0.577385	0.000630567	0.000795553	0.000965651	0.00113921	0.00131455	0.00149005	0.00166408	0.00183513	0.00200175	0.00216263	0.00231663	0.00246273	0.00260016	0.00272831	0.00284682	0.00295557	0.0030547	0.00314457	0.00322584	0.00329941	0.00336645	0.00342836	0.00348681	0.00354368	0.00360105	0.00366122	0.00372663	0.0037999	0.00388373	0.00398093	0.00409436	0.00422693	0.00438151	0.00456097	0.00476808	0.00500555	0.00527593	0.00558163	0.0059249	0.00630776	0.00673201	0.00719924	0.00771076	0.00826764	0.00887068	0.00952041	0.0102171	0.0109608	0.0117513
0.58128	0.000626142	0.000789755	0.000958459	0.0011306	0.00130452	0.00147857	0.00165114	0.00182069	0.0019858	0.00214514	0.00229755	0.00244202	0.00257773	0.0027041	0.00282074	0.00292752	0.00302453	0.00311215	0.00319099	0.00326195	0.00332615	0.003385	0.00344011	0.00349335	0.00354678	0.00360267	0.00366344	0.00373166	0.00381003	0.00390132	0.00400839	0.00413409	0.0042813	0.00445285	0.0046515	0.00487994	0.00514071	0.0054362	0.00576863	0.00614002	0.00655217	0.00700665	0.00750475	0.00804755	0.00863583	0.00927012	0.00995069	0.0106776	0.0114505
0.585176	0.000621925	0.000784223	0.000951592	0.00112238	0.00129494	0.0014676	0.00163877	0.0018069	0.00197057	0.00212843	0.00227932	0.00242222	0.00255632	0.00268098	0.00279583	0.00290071	0.0029957	0.00308115	0.00315766	0.00322609	0.00328756	0.00334344	0.00339532	0.00344504	0.00349464	0.00354635	0.00360258	0.00366588	0.00373891	0.00382442	0.00392523	0.0040442	0.00418417	0.00434794	0.00453827	0.00475782	0.00500911	0.00529452	0.00561626	0.00597633	0.00637653	0.00681839	0.00730323	0.0078321	0.00840577	0.00902477	0.00968936	0.0103996	0.0111551
0.589071	0.000617888	0.000778928	0.000945021	0.00111452	0.00128577	0.00145711	0.00162694	0.00179372	0.00195601	0.00211247	0.00226191	0.00240332	0.00253586	0.00265891	0.00277205	0.00287511	0.00296816	0.00305153	0.0031258	0.0031918	0.00325064	0.00330364	0.00335239	0.0033987	0.00344457	0.00349223	0.00354404	0.00360252	0.00367033	0.00375018	0.00384488	0.00395724	0.00409009	0.00424622	0.00442837	0.00463916	0.00488111	0.00515658	0.00546778	0.00581668	0.00620506	0.00663447	0.0071062	0.00762128	0.0081805	0.00878437	0.00943314	0.0101268	0.0108652
0.592967	0.000614004	0.000773843	0.000938717	0.00110698	0.00127698	0.00144706	0.00161562	0.00178112	0.00194209	0.00209721	0.00224528	0.00238527	0.00251634	0.00263784	0.00274934	0.00285067	0.00294187	0.00302325	0.00309537	0.00315904	0.00321533	0.00326556	0.00331128	0.00335428	0.00339654	0.00344025	0.00348776	0.00354155	0.00360425	0.00367857	0.00376727	0.00387316	0.00399903	0.00414765	0.00432174	0.00452392	0.00475668	0.00502236	0.00532316	0.00566103	0.00603776	0.00645487	0.00691364	0.0074151	0.00796003	0.00854893	0.00918205	0.00985938	0.0105807
0.596863	0.000610247	0.000768938	0.00093265	0.00109974	0.00126855	0.00143743	0.00160478	0.00176905	0.00192878	0.00208262	0.00222939	0.00236803	0.0024977	0.00261773	0.00272768	0.00282736	0.0029168	0.00299627	0.00306632	0.00312775	0.0031816	0.00322916	0.00327196	0.00331175	0.00335051	0.00339038	0.00343369	0.00348292	0.00354064	0.00360954	0.00369238	0.00379192	0.00391094	0.00405219	0.00421838	0.00441208	0.00463579	0.00489183	0.00518237	0.00550938	0.0058746	0.00627956	0.00672553	0.00721354	0.00774434	0.00831844	0.00893607	0.00959724	0.0103017
0.600758	0.000606588	0.000764186	0.000926789	0.00109276	0.00126044	0.00142818	0.00159438	0.00175749	0.00191603	0.00206867	0.0022142	0.00235157	0.00247991	0.00259854	0.00270703	0.00280513	0.00289288	0.00297054	0.00303862	0.0030979	0.0031494	0.00319438	0.00323436	0.00327106	0.00330642	0.00334257	0.00338181	0.00342658	0.00347944	0.00354306	0.00362015	0.00371348	0.00382579	0.00395981	0.00411822	0.0043036	0.0045184	0.00476495	0.00504539	0.00536168	0.00571556	0.00610853	0.00654187	0.00701659	0.00753343	0.0080929	0.00869522	0.00934039	0.0100281
0.604654	0.000603	0.000759558	0.000921107	0.00108601	0.00125262	0.00141928	0.00158439	0.00174639	0.00190382	0.00205532	0.00219968	0.00233584	0.00246292	0.00258024	0.00268733	0.00278395	0.00287009	0.00294602	0.00301222	0.00306944	0.00311868	0.00316119	0.00319845	0.00323216	0.00326423	0.00329677	0.00333205	0.00337248	0.00342061	0.00347907	0.00355056	0.0036378	0.00374353	0.00387046	0.00402124	0.00419843	0.00440448	0.00464169	0.00491218	0.00521792	0.00556061	0.00594176	0.00636263	0.00682422	0.00732728	0.00787229	0.00845949	0.00908884	0.00976009
0.608549	0.000599457	0.000755025	0.000915572	0.00107947	0.00124505	0.00141069	0.00157477	0.00173573	0.0018921	0.00204253	0.00218579	0.00232081	0.0024467	0.00256278	0.00266854	0.00276375	0.00284838	0.00292266	0.00298706	0.00304232	0.0030894	0.00312954	0.00316418	0.003195	0.00322389	0.00325293	0.00328436	0.00332058	0.0033641	0.00341753	0.00348353	0.00356482	0.00366412	0.00378409	0.00392739	0.00409654	0.00429399	0.004522	0.00478271	0.00507805	0.00540972	0.00577921	0.00618778	0.00663642	0.00712587	0.00765661	0.00822885	0.00884258	0.00949752
0.612445	0.00059593	0.000750558	0.000910155	0.00107309	0.00123772	0.00140239	0.00156549	0.00172546	0.00188084	0.00203026	0.00217248	0.00230643	0.00243121	0.00254611	0.00265063	0.0027445	0.0028277	0.00290041	0.00296311	0.00301649	0.00306151	0.00309937	0.00313149	0.00315953	0.00318535	0.003211	0.00323871	0.00327083	0.00330986	0.00335838	0.00341903	0.00349451	0.0035875	0.00370067	0.00383662	0.00399789	0.00418688	0.00440586	0.00465694	0.00494204	0.00526285	0.00562086	0.0060173	0.00645316	0.00692918	0.00744583	0.00800331	0.0086016	0.00924042
0.61634	0.000592393	0.00074613	0.000904826	0.00106685	0.00123057	0.00139432	0.00155651	0.00171556	0.00187	0.00201847	0.00215971	0.00229266	0.00241639	0.00253019	0.00263354	0.00272616	0.002808	0.00287923	0.00294031	0.0029919	0.00303495	0.00307063	0.00310033	0.0031257	0.00314855	0.00317093	0.00319502	0.00322317	0.00325783	0.00330157	0.00335701	0.00342681	0.00351363	0.00362013	0.00374889	0.00390242	0.00408311	0.00429321	0.00453482	0.00480984	0.00511997	0.00546666	0.00585115	0.00627442	0.00673719	0.00723992	0.00778284	0.00836588	0.00898879
0.620236	0.000588819	0.000741713	0.000899556	0.00106073	0.00122358	0.00138647	0.00154779	0.00170597	0.00185954	0.00200712	0.00214746	0.00227946	0.00240221	0.00251498	0.00261724	0.00270868	0.00278923	0.00285907	0.00291861	0.00296851	0.00300968	0.00304327	0.00307066	0.00309345	0.00311345	0.00313266	0.00315326	0.00317755	0.00320797	0.00324706	0.00329741	0.00336166	0.00344246	0.00354243	0.00366414	0.00381008	0.00398263	0.00418401	0.00441632	0.00468143	0.00498103	0.00531658	0.0056893	0.00610015	0.00654986	0.00703888	0.00756741	0.00813542	0.0087426
0.624131	0.000585182	0.000737277	0.000894316	0.00105468	0.00121672	0.0013788	0.00153931	0.00169668	0.00184943	0.00199617	0.00213566	0.00226679	0.00238863	0.00250043	0.00260166	0.002692	0.00277135	0.00283988	0.00289796	0.00294626	0.00298564	0.00301724	0.00304241	0.00306273	0.00307998	0.00309615	0.00311336	0.00313391	0.00316021	0.00319477	0.00324017	0.00329901	0.00337393	0.00346752	0.00358233	0.00372083	0.00388538	0.00407821	0.00430137	0.00455674	0.004846	0.00517058	0.0055317	0.00593032	0.00636716	0.00684265	0.00735701	0.00791017	0.00850184
0.628027	0.000581455	0.000732797	0.000889075	0.00104868	0.00120996	0.00137128	0.00153103	0.00168763	0.00183962	0.00198559	0.00212429	0.0022546	0.0023756	0.0024865	0.00258678	0.00267608	0.00275431	0.0028216	0.00287832	0.00292509	0.00296278	0.00299248	0.00301553	0.00303349	0.0030481	0.00306132	0.00307526	0.00309219	0.0031145	0.00314466	0.00318524	0.00323881	0.00330798	0.00339533	0.00350338	0.0036346	0.00379132	0.00397575	0.00418994	0.00443574	0.00471482	0.00502861	0.00537832	0.0057649	0.00618905	0.00665121	0.00715159	0.00769012	0.00826649
0.631922	0.000577613	0.000728243	0.000883806	0.00104269	0.00120326	0.00136387	0.0015229	0.0016788	0.00183007	0.00197533	0.0021133	0.00224286	0.00236307	0.00247315	0.00257253	0.00266088	0.00273806	0.00280419	0.00285963	0.00290496	0.00294104	0.00296894	0.00298997	0.00300566	0.00301774	0.00302812	0.00303891	0.00305235	0.00307078	0.00309667	0.00313255	0.00318098	0.00324455	0.0033258	0.00342726	0.00355135	0.00370039	0.00387659	0.00408196	0.00431836	0.00458744	0.00489063	0.00522911	0.00560383	0.00601549	0.00646453	0.00695113	0.00747523	0.00803652
0.635818	0.000573629	0.00072359	0.00087848	0.00103669	0.00119659	0.00135653	0.00151491	0.00167015	0.00182076	0.00196535	0.00210265	0.00223152	0.002351	0.00246032	0.00255889	0.00264634	0.00272255	0.0027876	0.00284183	0.00288582	0.00292038	0.00294657	0.00296567	0.00297919	0.00298884	0.0029965	0.00300425	0.0030143	0.00302899	0.00305073	0.00308205	0.00312548	0.00318359	0.00325889	0.00335389	0.00347101	0.00361254	0.00378066	0.00397739	0.00420456	0.00446382	0.00475658	0.00508401	0.00544707	0.00584644	0.00628255	0.00675559	0.00726547	0.0078119
0.639714	0.00056948	0.00071881	0.000873067	0.00103065	0.00118992	0.00134924	0.001507	0.00166163	0.00181164	0.00195562	0.0020923	0.00222053	0.00233935	0.00244797	0.00254578	0.00263242	0.00270772	0.00277177	0.00282488	0.0028676	0.00290073	0.0029253	0.00294257	0.00295403	0.00296135	0.0029664	0.00297122	0.002978	0.00298906	0.00300679	0.00303368	0.00307225	0.00312502	0.00319453	0.00328323	0.00339352	0.00352769	0.0036879	0.00387616	0.00409428	0.00434389	0.0046264	0.00494299	0.00529458	0.00568185	0.00610524	0.00656492	0.0070608	0.00759258
0.643609	0.000565141	0.000713878	0.000867542	0.00102453	0.00118322	0.00134196	0.00149916	0.00165323	0.00180267	0.00194609	0.00208221	0.00220986	0.00232808	0.00243605	0.00253318	0.00261907	0.00269354	0.00275666	0.00280871	0.00285025	0.00288203	0.00290508	0.00292062	0.0029301	0.0029352	0.00293774	0.00293975	0.00294339	0.00295093	0.00296478	0.00298737	0.0030212	0.0030688	0.00313264	0.00321519	0.00331881	0.00344579	0.00359826	0.00377821	0.00398745	0.0042276	0.00450006	0.00480598	0.00514629	0.00552168	0.00593255	0.00637907	0.00686118	0.00737854
0.647505	0.000560587	0.000708768	0.000861876	0.00101831	0.00117646	0.00133467	0.00149133	0.00164489	0.00179382	0.00193673	0.00207233	0.00219946	0.00231713	0.00242452	0.00252103	0.00260623	0.00267994	0.0027422	0.00279329	0.00283372	0.00286425	0.00288585	0.00289975	0.00290736	0.00291034	0.00291048	0.00290979	0.00291039	0.00291455	0.00292463	0.00294305	0.00297229	0.00301484	0.00307318	0.00314972	0.00324683	0.00336677	0.00351166	0.00368348	0.00388402	0.00411489	0.00437747	0.00467293	0.00500216	0.00536586	0.00576442	0.00619801	0.00666655	0.00716972
0.6514	0.000555795	0.000703455	0.000856042	0.00101197	0.0011696	0.00132732	0.0014835	0.00163658	0.00178505	0.0019275	0.00206263	0.00218929	0.00230647	0.00241334	0.00250928	0.00259386	0.00266688	0.00272835	0.00277855	0.00281796	0.0028473	0.00286756	0.0028799	0.00288575	0.0028867	0.00288455	0.00288126	0.00287895	0.00287984	0.00288628	0.00290066	0.00292544	0.00296309	0.00301606	0.00308675	0.00317751	0.00329058	0.00342806	0.00359191	0.00378393	0.0040057	0.0042586	0.00454377	0.00486213	0.00521433	0.0056008	0.00602168	0.00647688	0.00696608
0.655296	0.000550742	0.000697913	0.000850015	0.00100546	0.00116263	0.00131989	0.00147563	0.00162827	0.00177632	0.00191836	0.00205307	0.00217931	0.00229605	0.00240246	0.00249789	0.00258191	0.0026543	0.00271506	0.00276444	0.0028029	0.00283115	0.00285014	0.00286102	0.00286519	0.00286422	0.00285988	0.00285411	0.00284899	0.00284674	0.00284966	0.00286014	0.0028806	0.00291348	0.00296123	0.00302622	0.00311078	0.00321713	0.00334737	0.00350343	0.0036871	0.00389995	0.00414336	0.00441845	0.00472613	0.00506705	0.00544163	0.00585001	0.0062921	0.00676757
0.659191	0.000545407	0.00069212	0.000843768	0.000998767	0.0011555	0.00131234	0.00146767	0.00161993	0.0017676	0.00190926	0.00204361	0.00216947	0.00228582	0.00239182	0.00248681	0.00257034	0.00264216	0.00270228	0.0027509	0.00278849	0.00281573	0.00283354	0.00284305	0.00284563	0.00284284	0.00283641	0.00282826	0.00282046	0.00281518	0.00281471	0.00282141	0.00283768	0.00286594	0.00290861	0.00296805	0.00304657	0.00314637	0.00326952	0.00341797	0.00359347	0.00379759	0.00403169	0.00429689	0.0045941	0.00492395	0.00528686	0.00568296	0.00611217	0.00657414
0.663087	0.000539767	0.000686052	0.000837277	0.000991862	0.00114819	0.00130465	0.00145961	0.00161152	0.00175885	0.00190018	0.0020342	0.00215974	0.00227576	0.0023814	0.002476	0.00255908	0.00263041	0.00268994	0.00273789	0.00277468	0.00280099	0.00281769	0.00282593	0.00282701	0.00282249	0.00281408	0.00280367	0.00279329	0.00278509	0.00278135	0.0027844	0.00279661	0.0028204	0.00285813	0.00291217	0.00298481	0.00307821	0.00319446	0.00333546	0.00350297	0.00369855	0.00392353	0.00417904	0.00446597	0.00478496	0.00513641	0.00552047	0.00593702	0.00638573
0.666982	0.000533802	0.000679687	0.000830517	0.000984719	0.00114068	0.00129678	0.00145141	0.001603	0.00175003	0.00189107	0.00202482	0.00215007	0.0022658	0.00237113	0.0024654	0.0025481	0.00261899	0.00267801	0.00272535	0.00276142	0.00278686	0.00280255	0.00280959	0.00280927	0.00280312	0.00279283	0.00278025	0.0027674	0.00275642	0.00274953	0.00274905	0.00275734	0.00277678	0.00280973	0.00285852	0.00292542	0.0030126	0.0031221	0.00325583	0.00341553	0.00360274	0.0038188	0.00406482	0.00434168	0.00465002	0.00499023	0.00536246	0.00576658	0.00620227
0.670878	0.000527492	0.000673002	0.000823465	0.000977311	0.00113293	0.00128871	0.00144304	0.00159434	0.00174111	0.0018819	0.00201541	0.00214042	0.00225591	0.00236099	0.00245497	0.00253735	0.00260786	0.00266643	0.00271322	0.00274864	0.00277329	0.00278805	0.00279397	0.00279235	0.00278466	0.00277258	0.00275795	0.00274274	0.00272908	0.00271916	0.00271529	0.00271979	0.00273502	0.00276332	0.00280701	0.00286834	0.00294945	0.00305237	0.00317901	0.00333108	0.00351011	0.00371743	0.00395416	0.00422115	0.00451906	0.00484825	0.00520887	0.0056008	0.00602371
0.674773	0.000520818	0.000665977	0.000816098	0.000969614	0.00112493	0.00128041	0.00143447	0.00158552	0.00173206	0.00187264	0.00200594	0.00213076	0.00224605	0.00235092	0.00244466	0.00252677	0.00259696	0.00265514	0.00270145	0.00273629	0.00276023	0.00277413	0.00277902	0.00277618	0.00276705	0.00275328	0.00273669	0.00271924	0.00270301	0.00269019	0.00268304	0.00268388	0.00269504	0.00271884	0.00275758	0.00281348	0.00288869	0.0029852	0.00310491	0.00324953	0.00342057	0.00361935	0.00384698	0.00410432	0.00439199	0.00471039	0.00505963	0.0054396	0.00584997
0.678669	0.000513761	0.000658592	0.000808393	0.000961605	0.00111663	0.00127185	0.00142567	0.0015765	0.00172283	0.00186324	0.00199638	0.00212104	0.00223617	0.00234088	0.00243444	0.00251633	0.00258625	0.00264409	0.00269	0.00272431	0.00274762	0.00276074	0.00276468	0.0027607	0.00275021	0.00273486	0.00271642	0.00269682	0.00267814	0.00266253	0.00265224	0.00264955	0.00265677	0.00267622	0.00271015	0.00276079	0.00283024	0.00292052	0.00303347	0.00317082	0.00333405	0.00352449	0.00374322	0.0039911	0.00426876	0.00457658	0.00491467	0.00528292	0.00568099
0.682565	0.000506304	0.000650827	0.00080033	0.00095326	0.00110802	0.001263	0.0014166	0.00156725	0.00171341	0.00185367	0.00198668	0.00211123	0.00222624	0.00233083	0.00242425	0.00250597	0.00257568	0.00263325	0.0026788	0.00271266	0.00273541	0.00274781	0.00275089	0.00274585	0.0027341	0.00271725	0.00269706	0.00267543	0.00265441	0.00263613	0.00262281	0.00261672	0.00262014	0.00263537	0.00266464	0.00271017	0.00277403	0.00285823	0.00296461	0.00309486	0.00325047	0.00343276	0.00364279	0.00388143	0.00414929	0.00444674	0.00477391	0.00513068	0.00551669
0.68646	0.00049843	0.000642663	0.000791889	0.000944557	0.00109908	0.00125384	0.00140725	0.00155773	0.00170376	0.0018439	0.00197681	0.00210128	0.00221622	0.00232072	0.00241405	0.00249565	0.00256519	0.00262255	0.0026678	0.00270128	0.00272352	0.0027353	0.00273758	0.00273157	0.00271865	0.0027004	0.00267855	0.00265499	0.00263174	0.0026109	0.00259468	0.00258531	0.00258507	0.00259622	0.00262099	0.00266155	0.00271999	0.00279827	0.00289825	0.00302158	0.00316976	0.00334408	0.00354562	0.00377522	0.00403349	0.0043208	0.00463728	0.0049828	0.00535701
0.690356	0.000490123	0.000634084	0.000783049	0.000935475	0.00108978	0.00124435	0.00139759	0.00154793	0.00169384	0.0018339	0.00196675	0.00209116	0.00220606	0.00231052	0.0024038	0.00248533	0.00255476	0.00261194	0.00265696	0.00269012	0.00271193	0.00272313	0.0027247	0.0027178	0.00270379	0.00268423	0.00266082	0.00263544	0.00261006	0.00258678	0.00256778	0.00255527	0.00255149	0.0025587	0.0025791	0.00261485	0.00266802	0.00274057	0.0028343	0.0029509	0.00309183	0.00325838	0.00345162	0.00367239	0.00392129	0.00419868	0.0045047	0.00483921	0.00520185
0.694251	0.000481369	0.000625072	0.000773793	0.000925993	0.00108009	0.00123449	0.00138758	0.0015378	0.00168363	0.00182363	0.00195644	0.00208084	0.00219573	0.00230019	0.00239345	0.00247495	0.00254432	0.00260139	0.00264623	0.00267911	0.00270055	0.00271127	0.00271219	0.00270448	0.00268947	0.00266868	0.00264381	0.0026167	0.00258931	0.0025637	0.00254204	0.0025265	0.00251933	0.00252273	0.00253891	0.00257001	0.00261806	0.00268503	0.0027727	0.00288274	0.00301661	0.00317558	0.00336072	0.00357286	0.0038126	0.0040803	0.00437608	0.00469982	0.00505115
0.698147	0.000472154	0.000615612	0.000764103	0.000916093	0.00107001	0.00122424	0.00137721	0.00152734	0.0016731	0.00181306	0.00194586	0.00207027	0.00218519	0.00228968	0.00238297	0.00246448	0.00253383	0.00259083	0.00263554	0.00266822	0.00268936	0.00269964	0.0027	0.00269155	0.00267561	0.00265369	0.00262746	0.00259872	0.00256941	0.00254159	0.00251738	0.00249895	0.0024885	0.00248824	0.00250034	0.00252693	0.00257003	0.00263157	0.00271335	0.00281701	0.002944	0.00309559	0.00327283	0.00347655	0.00370735	0.00396558	0.00425136	0.00456456	0.00490482
0.702042	0.000462465	0.00060569	0.000753963	0.000905755	0.0010595	0.00121359	0.00136645	0.0015165	0.00166222	0.00180217	0.00193498	0.00205943	0.00217441	0.00227896	0.00237232	0.00245387	0.00252324	0.00258023	0.00262487	0.00265739	0.00267828	0.0026882	0.00268806	0.00267895	0.00266217	0.0026392	0.00261169	0.00258142	0.00255031	0.00252038	0.00249374	0.00247253	0.00245894	0.00245515	0.00246332	0.00248554	0.00252384	0.00258013	0.00265619	0.00275364	0.00287393	0.00301833	0.00318786	0.00338337	0.00360544	0.00385442	0.00413043	0.00443333	0.00476277
0.705938	0.00045229	0.000595292	0.000743356	0.000894963	0.00104854	0.00120251	0.00135527	0.00150526	0.00165096	0.00179091	0.00192377	0.00204828	0.00216334	0.00226799	0.00236144	0.00244309	0.00251252	0.00256954	0.00261415	0.00264657	0.00266727	0.00267689	0.00267631	0.00266662	0.00264908	0.00262515	0.00259645	0.00256474	0.00253193	0.0025	0.00247104	0.00244717	0.00243057	0.00242338	0.00242775	0.00244577	0.00247942	0.00253062	0.00260112	0.00269254	0.00280632	0.00294371	0.00310574	0.00329324	0.00350679	0.00374675	0.00401321	0.00430606	0.00462492
0.709833	0.000441619	0.000584404	0.00073227	0.0008837	0.00103713	0.00119098	0.00134366	0.00149361	0.00163929	0.00177928	0.00191219	0.00203679	0.00215196	0.00225674	0.00235032	0.00243208	0.00250162	0.00255871	0.00260333	0.00263572	0.00265628	0.00266566	0.00266472	0.0026545	0.00263628	0.00261146	0.00258166	0.00254862	0.0025142	0.00248038	0.00244921	0.00242281	0.00240331	0.00239286	0.00239358	0.00240752	0.00243669	0.00248295	0.00254806	0.00263363	0.00274108	0.00287165	0.00302638	0.00320608	0.00341133	0.00364247	0.00389962	0.00418265	0.00449119
0.713729	0.000430442	0.000573017	0.00072069	0.000871952	0.00102524	0.00117899	0.0013316	0.00148151	0.0016272	0.00176723	0.00190022	0.00202493	0.00214024	0.00224516	0.0023389	0.00242082	0.0024905	0.00254769	0.00259239	0.00262477	0.00264525	0.00265445	0.00265321	0.00264255	0.00262371	0.00259809	0.00256728	0.00253298	0.00249705	0.00246144	0.00242818	0.00239936	0.0023771	0.00236352	0.00236072	0.00237074	0.00239556	0.00243704	0.00249693	0.00257682	0.00267812	0.00280207	0.00294969	0.00312179	0.00331894	0.0035415	0.00378957	0.00406302	0.00436147
0.717624	0.000418749	0.000561119	0.000708604	0.000859703	0.00101286	0.00116651	0.00131905	0.00146894	0.00161466	0.00175474	0.00188783	0.00201267	0.00212813	0.00223323	0.00232715	0.00240926	0.00247911	0.00253646	0.00258126	0.00261369	0.00263414	0.00264322	0.00264173	0.00263069	0.00261131	0.00258498	0.00255323	0.00251778	0.00248043	0.00244314	0.00240789	0.00237677	0.00235186	0.00233527	0.00232909	0.00233533	0.00235596	0.00239283	0.00244766	0.00252204	0.00261737	0.00273488	0.00287558	0.00304029	0.00322956	0.00344375	0.00368297	0.00394707	0.00423569
0.72152	0.000406535	0.000548701	0.000696002	0.000846942	0.000999973	0.00115352	0.00130602	0.00145589	0.00160164	0.00174179	0.00187499	0.00199997	0.00211561	0.0022209	0.00231504	0.00239737	0.00246743	0.00252496	0.0025699	0.00260243	0.0026229	0.00263191	0.00263024	0.00261889	0.00259904	0.00257205	0.00253946	0.00250293	0.00246427	0.00242539	0.00238826	0.00235495	0.00232752	0.00230805	0.00229862	0.00230122	0.00231781	0.00235021	0.00240015	0.00246919	0.00255873	0.00266999	0.00280397	0.00296148	0.00314309	0.00334913	0.00357972	0.00383471	0.00411375
0.725415	0.000393792	0.000535755	0.000682873	0.000833656	0.000986562	0.00114002	0.00129247	0.00144234	0.00158812	0.00172835	0.00186167	0.00198682	0.00210264	0.00220816	0.00230253	0.0023851	0.0024554	0.00251315	0.00255828	0.00259095	0.00261149	0.00262048	0.00261868	0.00260707	0.00258682	0.00255926	0.0025259	0.00248838	0.0024485	0.00240813	0.00236923	0.00233383	0.002304	0.00228178	0.00226923	0.00226834	0.00228103	0.00230912	0.00235433	0.0024182	0.00250212	0.00260731	0.00273477	0.00288529	0.00305944	0.00325755	0.00347974	0.00372586	0.00399555
0.729311	0.000380515	0.000522274	0.000669209	0.000819835	0.000972618	0.00112599	0.00127839	0.00142826	0.00157409	0.00171441	0.00184786	0.00197318	0.00208921	0.00219497	0.0022896	0.00237243	0.002443	0.002501	0.00254635	0.00257919	0.00259985	0.00260887	0.002607	0.0025952	0.00257461	0.00254655	0.0025125	0.00247408	0.00243306	0.00239129	0.00235072	0.00231336	0.00228123	0.00225639	0.00224085	0.0022366	0.00224553	0.00226947	0.00231011	0.00236897	0.00244746	0.00254677	0.00266789	0.00281162	0.00297851	0.00316892	0.00338292	0.00362041	0.00388101
0.733207	0.0003667	0.000508253	0.000655002	0.00080547	0.000958128	0.00111142	0.00126377	0.00141365	0.00155952	0.00169994	0.00183353	0.00195903	0.00207529	0.00218129	0.0022762	0.00235933	0.00243018	0.00248846	0.00253408	0.00256713	0.00258794	0.00259704	0.00259516	0.00258322	0.00256236	0.00253386	0.00249919	0.00245995	0.00241788	0.00237482	0.00233268	0.00229345	0.00225915	0.0022318	0.0022134	0.00220593	0.00221126	0.00223119	0.00226741	0.00232144	0.00239466	0.00248826	0.00260324	0.00274038	0.00290023	0.00308313	0.00328919	0.00351827	0.00377001
0.737102	0.000352343	0.000493686	0.000640245	0.000790552	0.000943084	0.00109629	0.0012486	0.00139847	0.0015444	0.00168492	0.00181866	0.00194435	0.00206084	0.00216711	0.00226231	0.00234575	0.00241692	0.00247551	0.00252141	0.00255471	0.00257572	0.00258495	0.0025831	0.00257108	0.00255001	0.00252114	0.00248593	0.00244595	0.00240291	0.00235864	0.00231503	0.00227405	0.00223769	0.00220795	0.00218682	0.00217625	0.00217811	0.00219419	0.00222615	0.00227551	0.00234364	0.00243172	0.00254074	0.00267148	0.00282449	0.00300011	0.00319844	0.00341935	0.00366247
0.740998	0.000337444	0.000478569	0.000624934	0.000775075	0.000927476	0.00108059	0.00123286	0.00138273	0.00152871	0.00166933	0.00180323	0.00192912	0.00204585	0.0021524	0.0022479	0.00233167	0.00240318	0.0024621	0.00250832	0.00254191	0.00256315	0.00257254	0.00257077	0.00255874	0.00253751	0.00250834	0.00247265	0.00243201	0.00238809	0.0023427	0.00229772	0.00225508	0.00221676	0.00218475	0.00216102	0.00214749	0.00214602	0.00215839	0.00218625	0.0022311	0.00229431	0.00237705	0.00248029	0.00260483	0.00275121	0.00291976	0.00311058	0.00332354	0.0035583
0.744893	0.000322001	0.000462902	0.000609065	0.000759033	0.000911297	0.00106431	0.00121653	0.00136641	0.00151244	0.00165316	0.00178721	0.00191331	0.00203028	0.00213712	0.00223295	0.00231706	0.00238892	0.00244821	0.00249477	0.00252867	0.00255019	0.00255979	0.00255815	0.00254613	0.00252481	0.0024954	0.00245931	0.00241807	0.00237336	0.00232694	0.00228068	0.00223648	0.00219632	0.00216216	0.00213594	0.00211958	0.00211492	0.00212373	0.00214763	0.00218813	0.00224659	0.00232416	0.00242182	0.00254034	0.00268029	0.00284198	0.00302551	0.00323076	0.00345738
0.748789	0.000306015	0.000446682	0.000592635	0.000742422	0.000894542	0.00104746	0.00119962	0.00134949	0.00149557	0.0016364	0.0017706	0.0018969	0.00201413	0.00212127	0.00221743	0.00230189	0.00237413	0.00243379	0.00248072	0.00251497	0.00253679	0.00254664	0.00254517	0.00253323	0.00251186	0.00248228	0.00244585	0.00240409	0.00235866	0.00231129	0.00226384	0.00221819	0.00217629	0.00214008	0.0021115	0.00209244	0.00208472	0.00209011	0.00211021	0.00214652	0.00220039	0.00227297	0.00236522	0.00247793	0.00261164	0.00276668	0.00294314	0.00314091	0.00335962
0.752684	0.000289487	0.00042991	0.000575641	0.000725238	0.000877204	0.00103001	0.00118211	0.00133197	0.00147809	0.00161902	0.00175337	0.00187988	0.00199737	0.00210481	0.00220131	0.00228614	0.00235877	0.00241883	0.00246615	0.00250078	0.00252293	0.00253306	0.0025318	0.00251999	0.00249863	0.00246892	0.00243222	0.00239001	0.00234393	0.0022957	0.00224715	0.00220015	0.00215661	0.00211847	0.00208764	0.002066	0.00205536	0.00205746	0.00207391	0.00210619	0.00215563	0.00222339	0.00231043	0.0024175	0.00254518	0.00269377	0.00286338	0.00305388	0.00326493
0.75658	0.000272421	0.000412587	0.000558085	0.00070748	0.000859282	0.00101197	0.00116399	0.00131384	0.00145999	0.00160101	0.00173552	0.00186223	0.00197998	0.00208773	0.00218457	0.00226979	0.00234282	0.00240329	0.00245102	0.00248604	0.00250857	0.00251901	0.002518	0.00250635	0.00248505	0.00245528	0.00241836	0.00237578	0.00232912	0.00228012	0.00223055	0.00218228	0.00213721	0.00209724	0.00206428	0.00204019	0.00202676	0.00202572	0.00203866	0.00206706	0.00211224	0.00217534	0.00225734	0.00235897	0.0024808	0.00262315	0.00278612	0.00296959	0.0031732
0.760475	0.000254819	0.000394716	0.000539967	0.000689147	0.000840772	0.000993324	0.00114527	0.00129508	0.00144127	0.00158237	0.00171703	0.00184394	0.00196195	0.00207	0.00216719	0.0022528	0.00232624	0.00238714	0.00243531	0.00247075	0.00249366	0.00250446	0.00250374	0.00249229	0.0024711	0.00244131	0.00240424	0.00236134	0.00231419	0.00226448	0.00221398	0.00216454	0.00211803	0.00207635	0.00204137	0.00201494	0.00199885	0.00199479	0.00200437	0.00202905	0.00207012	0.00212874	0.00220587	0.00230225	0.00241843	0.00255474	0.00271128	0.00288793	0.00308434
0.764371	0.000236688	0.000376299	0.000521289	0.000670239	0.000821673	0.000974079	0.00112593	0.0012757	0.0014219	0.00156309	0.00169788	0.001825	0.00194325	0.00205161	0.00214916	0.00223515	0.00230902	0.00237036	0.00241897	0.00245485	0.00247819	0.00248936	0.00248896	0.00247776	0.00245673	0.00242698	0.00238981	0.00234665	0.00229907	0.00224873	0.00219739	0.00214687	0.00209902	0.00205571	0.00201883	0.00199018	0.00197155	0.00196462	0.00197098	0.00199207	0.00202921	0.00208351	0.00215594	0.00224724	0.00235797	0.00248844	0.00263876	0.00280881	0.00299824
0.768266	0.000218033	0.000357342	0.000502054	0.000650759	0.000801986	0.000954232	0.00110597	0.00125569	0.0014019	0.00154315	0.00167807	0.00180538	0.00192389	0.00203255	0.00213045	0.00221684	0.00229113	0.00235293	0.002402	0.00243834	0.00246211	0.00247369	0.00247365	0.00246273	0.00244189	0.00241223	0.00237501	0.00233166	0.00228372	0.00223283	0.00218072	0.0021292	0.0020801	0.00203528	0.0019966	0.00196585	0.00194481	0.00193514	0.00193841	0.00195607	0.00198941	0.00203956	0.00210747	0.00219388	0.00229933	0.00242416	0.00256847	0.00273213	0.00291481
0.772162	0.000198862	0.000337851	0.000482268	0.000630709	0.000781713	0.000933782	0.0010854	0.00123505	0.00138125	0.00152256	0.0016576	0.00178508	0.00190384	0.0020128	0.00211105	0.00219784	0.00227256	0.00233481	0.00238436	0.00242118	0.00244541	0.00245742	0.00245776	0.00244716	0.00242656	0.00239702	0.00235982	0.00231633	0.00226809	0.00221671	0.00216392	0.00211148	0.00206123	0.002015	0.00197462	0.00194188	0.00191854	0.00190626	0.00190658	0.00192095	0.00195066	0.00199681	0.00206036	0.00214205	0.00224243	0.00236181	0.0025003	0.0026578	0.00283395
0.776058	0.000179182	0.000317833	0.000461935	0.000610094	0.000760857	0.00091273	0.0010642	0.00121377	0.00135995	0.0015013	0.00163644	0.0017641	0.00188309	0.00199234	0.00209094	0.00217813	0.00225329	0.00231601	0.00236604	0.00240334	0.00242805	0.00244051	0.00244126	0.00243102	0.00241069	0.00238133	0.00234418	0.00230062	0.00225214	0.00220034	0.00214693	0.00209367	0.00204235	0.0019948	0.00195282	0.00191821	0.0018927	0.00187792	0.00187543	0.00188666	0.00191287	0.00195519	0.00201455	0.0020917	0.00218717	0.0023013	0.00243418	0.00258571	0.00275555
0.779953	0.000159005	0.000297297	0.000441064	0.000588921	0.000739421	0.00089108	0.00104239	0.00119186	0.00133799	0.00147937	0.00161461	0.00174242	0.00186163	0.00197118	0.00207012	0.0021577	0.0022333	0.00229648	0.002347	0.0023848	0.00241001	0.00242295	0.00242414	0.00241427	0.00239425	0.00236511	0.00232807	0.00228448	0.00223582	0.00218367	0.00212972	0.0020757	0.0020234	0.00197462	0.00193116	0.00189478	0.0018672	0.00185006	0.00184489	0.0018531	0.00187597	0.00191461	0.00196994	0.00204272	0.00213347	0.00224253	0.00237	0.00251578	0.00267953
0.783849	0.00013834	0.000276251	0.000419662	0.000567195	0.000717412	0.000868835	0.00101997	0.00116931	0.00131539	0.00145677	0.00159209	0.00172005	0.00183947	0.00194929	0.00204857	0.00213653	0.00221257	0.00227622	0.00232724	0.00236555	0.00239127	0.0024047	0.00240634	0.00239689	0.00237721	0.00234833	0.00231143	0.00226787	0.00221908	0.00216665	0.00211223	0.00205754	0.00200434	0.00195442	0.00190957	0.00187152	0.001842	0.00182261	0.00181488	0.00182022	0.00183989	0.001875	0.00192647	0.00199504	0.00208125	0.00218543	0.00230768	0.00244791	0.00260578
0.787744	0.0001172	0.000254707	0.000397738	0.000544925	0.000694836	0.000846001	0.00099693	0.00114613	0.00129213	0.0014335	0.00156888	0.00169697	0.00181659	0.00192667	0.00202628	0.00211463	0.00219109	0.00225522	0.00230674	0.00234556	0.0023718	0.00238574	0.00238786	0.00237885	0.00235954	0.00233095	0.00229425	0.00225075	0.0022019	0.00214925	0.00209442	0.00203913	0.00198511	0.00193414	0.00188799	0.00184839	0.00181702	0.0017955	0.00178534	0.00178794	0.00180456	0.00183628	0.00188405	0.00194858	0.00203042	0.0021299	0.00224713	0.00238201	0.00253421
0.79164	9.55961e-05	0.000232676	0.000375304	0.00052212	0.000671701	0.000822586	0.000973288	0.00112232	0.00126822	0.00140956	0.00154498	0.00167318	0.00179299	0.00190332	0.00200324	0.00209197	0.00216886	0.00223345	0.00228547	0.00232482	0.00235158	0.00236605	0.00236867	0.00236012	0.00234121	0.00231294	0.00227648	0.0022331	0.00218423	0.00213141	0.00207624	0.00202042	0.00196567	0.00191373	0.00186638	0.00182531	0.00179221	0.00176868	0.00175621	0.0017562	0.0017699	0.00179839	0.0018426	0.00190326	0.0019809	0.00207586	0.00218825	0.00231798	0.00246472
0.795535	7.35437e-05	0.000210171	0.000352371	0.000498791	0.000648018	0.000798596	0.000949048	0.00109789	0.00124367	0.00138496	0.0015204	0.00164869	0.00176866	0.00187923	0.00197946	0.00206854	0.00214585	0.00221092	0.00226344	0.00230331	0.00233061	0.00234561	0.00234875	0.00234067	0.00232219	0.00229429	0.00225809	0.00221487	0.00216604	0.0021131	0.00205766	0.00200137	0.00194596	0.00189315	0.00184467	0.00180224	0.00176751	0.00174208	0.00172742	0.00172493	0.00173584	0.00176124	0.00180205	0.00185899	0.00193261	0.00202323	0.00213097	0.00225573	0.00239721
0.799431	5.10573e-05	0.000187206	0.000328951	0.000474949	0.000623795	0.000774042	0.000924217	0.00107285	0.00121848	0.00135969	0.00149513	0.00162349	0.00174361	0.0018544	0.00195491	0.00204435	0.00212207	0.0021876	0.00224062	0.00228101	0.00230886	0.0023244	0.00232807	0.00232049	0.00230247	0.00227495	0.00223905	0.00219604	0.00214729	0.00209429	0.00203863	0.00198195	0.00192594	0.00187233	0.00182283	0.00177913	0.00174287	0.00171564	0.00169892	0.00169407	0.00170233	0.00172477	0.00176233	0.00181571	0.00188546	0.00197191	0.00207518	0.00219518	0.0023316
0.803326	2.81528e-05	0.000163796	0.00030506	0.000450609	0.000599046	0.000748933	0.000898806	0.0010472	0.00119266	0.00133377	0.00146918	0.00159759	0.00171784	0.00182883	0.00192961	0.00201939	0.00209751	0.00216349	0.002217	0.00225793	0.00228631	0.0023024	0.00230662	0.00229956	0.00228201	0.0022549	0.00221935	0.00217657	0.00212795	0.00207494	0.00201912	0.00196211	0.00190558	0.00185125	0.0018008	0.00175592	0.00171823	0.00168932	0.00167063	0.00166355	0.00166928	0.00168892	0.00172336	0.00177334	0.00183939	0.00192184	0.00202082	0.00213624	0.0022678
0.807222	4.84733e-06	0.000139958	0.000280711	0.000425782	0.000573783	0.000723283	0.000872825	0.00102095	0.00116621	0.00130719	0.00144255	0.00157099	0.00169134	0.00180251	0.00190356	0.00199366	0.00207217	0.00213858	0.00219258	0.00223403	0.00226297	0.00227961	0.00228438	0.00227785	0.0022608	0.00223413	0.00219894	0.00215644	0.00210799	0.00205502	0.00199909	0.00194181	0.00188483	0.00182985	0.00177853	0.00173256	0.00169355	0.00166305	0.00164252	0.00163331	0.00163665	0.0016536	0.00168508	0.0017318	0.0017943	0.00187292	0.00196778	0.00207881	0.0022057
0.811117	0	0.000115708	0.000255922	0.000400486	0.000548021	0.000697103	0.000846285	0.000994112	0.00113914	0.00127998	0.00141526	0.0015437	0.00166413	0.00177546	0.00187674	0.00196715	0.00204603	0.00211288	0.00216736	0.00220933	0.00223881	0.00225602	0.00226134	0.00225536	0.00223881	0.00221261	0.00217782	0.00213563	0.00208738	0.0020345	0.00197851	0.00192102	0.00186366	0.00180809	0.00175599	0.00170902	0.00166876	0.00163678	0.00161451	0.0016033	0.00160436	0.00161876	0.00164741	0.00169102	0.00175013	0.00182509	0.001916	0.00202281	0.00214522
0.815013	0	9.10634e-05	0.000230709	0.000374736	0.000521774	0.000670409	0.000819201	0.000966702	0.00111148	0.00125213	0.0013873	0.00151573	0.00163621	0.00174768	0.00184917	0.00193987	0.00201911	0.00208637	0.00214132	0.0021838	0.00221383	0.0022316	0.00223749	0.00223206	0.00221604	0.00219032	0.00215595	0.0021141	0.0020661	0.00201335	0.00195736	0.00189971	0.00184202	0.00178594	0.00173314	0.00168524	0.00164384	0.00161046	0.00158656	0.00157345	0.00157236	0.00158434	0.00161029	0.00165094	0.00170681	0.00177825	0.0018654	0.00196816	0.00208628
0.818908	0	6.60445e-05	0.00020509	0.000348549	0.00049506	0.000643217	0.000791587	0.00093873	0.00108322	0.00122366	0.0013587	0.00148707	0.00160759	0.00171917	0.00182085	0.00191182	0.00199139	0.00205906	0.00211447	0.00215746	0.00218803	0.00220636	0.00221282	0.00220795	0.00219247	0.00216725	0.00213332	0.00209185	0.00204412	0.00199154	0.00193559	0.00187784	0.00181988	0.00176337	0.00170993	0.00166118	0.00161872	0.00158405	0.00155861	0.00154373	0.0015406	0.00155028	0.00157367	0.00161148	0.00166427	0.00173235	0.00181588	0.00191478	0.00202878
0.822804	0	4.06709e-05	0.000179086	0.000321945	0.000467896	0.000615542	0.000763458	0.000910212	0.00105438	0.00119458	0.00132946	0.00145775	0.00157827	0.00168994	0.00179179	0.001883	0.0019629	0.00203095	0.00208681	0.00213029	0.00216139	0.00218028	0.00218731	0.00218302	0.00216809	0.00214339	0.00210992	0.00206885	0.00202143	0.00196905	0.00191319	0.00185538	0.00179722	0.00174033	0.00168632	0.00163681	0.00159337	0.0015575	0.00153062	0.00151406	0.00150901	0.00151651	0.00153746	0.00157259	0.00162242	0.00168731	0.00176738	0.00186258	0.00197264
0.8267	0	1.49633e-05	0.000152715	0.000294941	0.0004403	0.000587402	0.000734832	0.000881164	0.00102498	0.0011649	0.00129959	0.00142777	0.00154827	0.00165999	0.00176199	0.00185343	0.00193362	0.00200205	0.00205834	0.0021023	0.00213392	0.00215337	0.00216097	0.00215725	0.00214288	0.00211871	0.00208573	0.00204508	0.001998	0.00194587	0.00189013	0.00183232	0.00177401	0.00171679	0.00166229	0.00161209	0.00156775	0.00153076	0.00150255	0.00148441	0.00147754	0.00148298	0.00150162	0.00153419	0.00158121	0.00164304	0.00171982	0.00181149	0.00191778
0.830595	0	0	0.000126	0.00026756	0.000412293	0.000558817	0.000705727	0.000851603	0.000995038	0.00113465	0.00126911	0.00139715	0.00151759	0.00162935	0.00173146	0.0018231	0.00190357	0.00197235	0.00202905	0.00207349	0.00210563	0.00212562	0.00213379	0.00213065	0.00211684	0.00209322	0.00206074	0.00202053	0.00197382	0.00192196	0.0018664	0.00180862	0.00175021	0.00169273	0.00163779	0.00158697	0.00154181	0.0015038	0.00147434	0.00145472	0.00144614	0.00144963	0.00146609	0.00149623	0.00154058	0.0015995	0.00167313	0.00176142	0.00186412
0.834491	0	0	9.89618e-05	0.000239823	0.000383894	0.000529807	0.000676162	0.000821548	0.000964564	0.00110384	0.00123804	0.0013659	0.00148626	0.00159802	0.00170022	0.00179203	0.00187276	0.00194186	0.00199896	0.00204385	0.0020765	0.00209703	0.00210577	0.0021032	0.00208997	0.0020669	0.00203494	0.00199519	0.00194887	0.00189732	0.00184196	0.00178427	0.0017258	0.00166812	0.00161281	0.00156144	0.00151553	0.00147657	0.00144595	0.00142495	0.00141477	0.00141642	0.00143081	0.00145864	0.00150045	0.0015566	0.00162724	0.00171231	0.00181158
0.838386	0	0	7.16237e-05	0.000211751	0.000355127	0.000500393	0.000646157	0.000791018	0.00093358	0.00107248	0.00120638	0.00133405	0.00145428	0.00156601	0.00166828	0.00176024	0.00184119	0.0019106	0.00196808	0.00201341	0.00204654	0.00206761	0.00207691	0.00207491	0.00206226	0.00203974	0.00200831	0.00196904	0.00192315	0.00187193	0.00181681	0.00175924	0.00170076	0.00164293	0.00158731	0.00153545	0.00148887	0.00144904	0.00141735	0.00139506	0.00138337	0.0013833	0.00139572	0.00142137	0.00146078	0.00151429	0.00158207	0.00166408	0.00176008
0.842282	0	0	4.40094e-05	0.000183368	0.000326014	0.000470596	0.000615734	0.000760033	0.000902106	0.00104059	0.00117417	0.00130159	0.00142168	0.00153335	0.00163564	0.00172772	0.00180888	0.00187857	0.00193641	0.00198216	0.00201577	0.00203735	0.0020472	0.00204578	0.0020337	0.00201175	0.00198086	0.00194209	0.00189663	0.00184578	0.00179092	0.00173352	0.00167508	0.00161714	0.00156126	0.00150898	0.0014618	0.00142118	0.00138849	0.00136501	0.00135191	0.0013502	0.00136079	0.00138437	0.00142149	0.0014725	0.00153757	0.00161666	0.00170954
0.846177	0	0	1.61435e-05	0.000154698	0.000296577	0.000440441	0.000584916	0.000728617	0.000870164	0.0010082	0.00114142	0.00126856	0.00138846	0.00150004	0.00160234	0.0016945	0.00177584	0.00184579	0.00190396	0.00195011	0.00198418	0.00200627	0.00201667	0.00201581	0.00200431	0.00198293	0.00195258	0.00191432	0.00186932	0.00181886	0.0017643	0.00170709	0.00164872	0.00159073	0.00153465	0.001482	0.00143429	0.00139295	0.00135935	0.00133476	0.00132033	0.0013171	0.00132595	0.00134757	0.00138253	0.00143117	0.00149367	0.00156998	0.00165989
0.850073	0	0	0	0.000125766	0.000266843	0.000409951	0.000553726	0.000696791	0.000837775	0.000975329	0.00110815	0.00123498	0.00135466	0.00146611	0.00156837	0.0016606	0.00174208	0.00181226	0.00187074	0.00191727	0.00195178	0.00197437	0.0019853	0.001985	0.00197407	0.00195326	0.00192347	0.00188574	0.00184121	0.00179115	0.00173692	0.00167994	0.00162169	0.00156369	0.00150745	0.0014545	0.00140631	0.00136432	0.00132988	0.00130426	0.00128861	0.00128395	0.00129116	0.00131094	0.00134385	0.00139025	0.0014503	0.00152398	0.00161107
0.853968	0	0	0	9.65977e-05	0.000236835	0.00037915	0.000522188	0.00066458	0.000804963	0.000941995	0.00107437	0.00120086	0.00132029	0.00143158	0.00153377	0.00162602	0.00170762	0.00177801	0.00183677	0.00188366	0.0019186	0.00194166	0.00195311	0.00195336	0.001943	0.00192277	0.00189354	0.00185633	0.00181229	0.00176266	0.00170878	0.00165206	0.00159396	0.00153599	0.00147965	0.00142644	0.00137784	0.00133527	0.00130007	0.0012735	0.0012567	0.00125071	0.00125637	0.00127443	0.0013054	0.00134967	0.0014074	0.00147859	0.001563
0.857864	0	0	0	6.72196e-05	0.000206581	0.000348065	0.000490327	0.000632008	0.000771752	0.000908224	0.00104013	0.00116623	0.00128536	0.00139646	0.00149855	0.0015908	0.00167249	0.00174305	0.00180207	0.00184929	0.00188463	0.00190816	0.00192011	0.00192091	0.00191111	0.00189144	0.00186277	0.0018261	0.00178256	0.00173337	0.00167987	0.00162343	0.00156552	0.00150762	0.00145122	0.00139782	0.00134886	0.00130576	0.00126987	0.00124243	0.00122458	0.00121733	0.00122156	0.00123798	0.00126713	0.00130939	0.00136493	0.00143374	0.00151562
0.861759	0	0	0	3.76587e-05	0.000176107	0.000316722	0.000458171	0.000599102	0.000738168	0.000874041	0.00100543	0.00113111	0.00124992	0.00136078	0.00146274	0.00155494	0.00163669	0.0017074	0.00176665	0.00181418	0.0018499	0.00187387	0.00188631	0.00188764	0.00187839	0.00185929	0.00183118	0.00179506	0.00175202	0.0017033	0.00165019	0.00159407	0.00153638	0.00147858	0.00142216	0.0013686	0.00131935	0.00127579	0.00123927	0.00121103	0.0011922	0.00118379	0.00118667	0.00120156	0.00122899	0.00126935	0.00132282	0.00138938	0.00146886
0.865655	0	0	0	7.9429e-06	0.00014544	0.00028515	0.000425746	0.000565888	0.000704237	0.000839472	0.000970311	0.00109553	0.00121397	0.00132456	0.00142635	0.00151848	0.00160025	0.00167107	0.00173053	0.00177835	0.00181442	0.00183881	0.00185173	0.00185357	0.00184487	0.00182633	0.00179878	0.0017632	0.00172069	0.00167243	0.00161973	0.00156395	0.00150651	0.00144885	0.00139246	0.00133879	0.00128928	0.00124533	0.00120825	0.00117927	0.00115954	0.00115005	0.00115167	0.00116512	0.00119094	0.00122951	0.00128101	0.00134546	0.00142266
0.869551	0	0	0	0	0.00011461	0.000253374	0.00039308	0.000532394	0.000669986	0.000804544	0.000934792	0.00105951	0.00117754	0.00128783	0.00138941	0.00148143	0.00156319	0.0016341	0.00169373	0.0017418	0.00177821	0.001803	0.00181638	0.00181872	0.00181055	0.00179256	0.00176557	0.00173054	0.00168855	0.00164078	0.00158851	0.00153308	0.00147591	0.00141843	0.0013621	0.00130837	0.00125866	0.00121436	0.00117677	0.00114714	0.00112657	0.00111608	0.00111653	0.00112863	0.00115293	0.00118981	0.00123947	0.00130191	0.00137696
0.873446	0	0	0	0	8.36439e-05	0.000221426	0.000360201	0.000498648	0.000635444	0.000769285	0.000898901	0.00102308	0.00114067	0.00125061	0.00135194	0.00144383	0.00152554	0.0015965	0.00165627	0.00170457	0.00174129	0.00176645	0.00178027	0.00178309	0.00177545	0.001758	0.00173157	0.00169709	0.00165562	0.00160834	0.00155651	0.00150147	0.00144459	0.00138731	0.00133108	0.00127732	0.00122746	0.00118286	0.00114483	0.0011146	0.00109327	0.00108185	0.00108121	0.00109205	0.00111493	0.00115023	0.00119814	0.00125869	0.00133171
0.877342	0	0	0	0	5.25725e-05	0.000189333	0.00032714	0.00046468	0.00060064	0.000733723	0.000862668	0.000986265	0.00110337	0.00121293	0.00131398	0.00140568	0.00148731	0.00155829	0.00161818	0.00166668	0.00170368	0.00172919	0.00174342	0.00174672	0.00173958	0.00172267	0.00169678	0.00166285	0.00162191	0.00157513	0.00152376	0.0014691	0.00141255	0.0013555	0.00129939	0.00124564	0.00119567	0.00115083	0.00111241	0.00108164	0.00105962	0.00104734	0.00104569	0.00105535	0.0010769	0.0011107	0.00115698	0.00121575	0.00128685
0.881237	0	0	0	0	2.14253e-05	0.000157127	0.000293925	0.000430519	0.000565602	0.000697888	0.000826122	0.000949099	0.00106568	0.00117482	0.00127555	0.00136703	0.00144855	0.00151951	0.00157947	0.00162815	0.0016654	0.00169124	0.00170587	0.00170961	0.00170297	0.00168658	0.00166123	0.00162783	0.00158743	0.00154116	0.00149024	0.001436	0.00137978	0.00132298	0.00126703	0.00121334	0.00116329	0.00111825	0.0010795	0.00104824	0.00102559	0.00101253	0.00100993	0.0010185	0.0010388	0.00107121	0.00111595	0.00117304	0.00124233
0.885133	0	0	0	0	0	0.000124837	0.000260588	0.000396195	0.000530363	0.000661811	0.000789292	0.000911609	0.00102763	0.0011363	0.00123668	0.0013279	0.00140927	0.00148018	0.00154019	0.001589	0.00162647	0.00165262	0.00166762	0.00167179	0.00166562	0.00164974	0.00162492	0.00159207	0.00155219	0.00150643	0.00145598	0.00140216	0.00134629	0.00128977	0.00123401	0.00118039	0.00113032	0.00108512	0.00104607	0.00101439	0.000991163	0.000977387	0.000973918	0.000981471	0.0010006	0.00103171	0.001075	0.00113051	0.0011981
0.889028	0	0	0	0	0	9.24941e-05	0.00022716	0.000361741	0.000494952	0.000625522	0.000752211	0.000873827	0.000989243	0.00109741	0.00119739	0.00128832	0.0013695	0.00144032	0.00150034	0.00154927	0.00158693	0.00161336	0.0016287	0.00163328	0.00162757	0.00161218	0.00158788	0.00155556	0.00151621	0.00147095	0.00142099	0.00136759	0.0013121	0.00125587	0.00120032	0.00114682	0.00109674	0.00105142	0.00101214	0.000980075	0.000956334	0.0009419	0.00093763	0.000944237	0.000962283	0.000992161	0.00103409	0.00108813	0.00115412
0.892924	0	0	0	0	0	6.01308e-05	0.000193672	0.000327188	0.000459402	0.000589053	0.000714908	0.000835783	0.000950556	0.00105818	0.00115772	0.00124832	0.00132927	0.00139997	0.00145997	0.00150897	0.0015468	0.00157347	0.00158914	0.0015941	0.00158883	0.00157392	0.00155013	0.00151832	0.0014795	0.00143475	0.00138527	0.00133231	0.0012772	0.00122129	0.00116597	0.0011126	0.00106256	0.00101717	0.000977681	0.000945289	0.000921085	0.000906052	0.000901044	0.000906776	0.000923809	0.000952542	0.000993204	0.00104585	0.00111034
0.896819	0	0	0	0	0	2.77785e-05	0.000160156	0.000292568	0.000423746	0.000552437	0.000677418	0.00079751	0.000911599	0.00101864	0.0011177	0.00120794	0.00128862	0.00135916	0.00141911	0.00146814	0.00150611	0.001533	0.00154896	0.00155428	0.00154943	0.00153498	0.00151169	0.00148039	0.00144208	0.00139784	0.00134884	0.00129633	0.00124161	0.00118603	0.00113096	0.00107776	0.00102779	0.000982349	0.0009427	0.000910024	0.000885408	0.000869831	0.000864145	0.000869067	0.000885159	0.000912824	0.000952296	0.00100363	0.00106672
0.900715	0	0	0	0	0	0	0.000126646	0.000257913	0.000388015	0.000515707	0.000639773	0.000759042	0.000872405	0.000978828	0.00107737	0.00116719	0.00124757	0.00131792	0.00137777	0.00142682	0.00146489	0.00149196	0.00150819	0.00151385	0.00150939	0.00149539	0.00147257	0.00144178	0.00140398	0.00136024	0.00131172	0.00125966	0.00120535	0.00115011	0.00109531	0.0010423	0.000992417	0.000946966	0.000907194	0.000874276	0.000849294	0.000833225	0.000826919	0.000831092	0.00084631	0.00087298	0.000911339	0.000961455	0.00102322
0.90461	0	0	0	0	0	0	9.31731e-05	0.000223258	0.000352244	0.000478896	0.000602006	0.000720412	0.000833009	0.000938768	0.00103675	0.00112612	0.00120617	0.00127628	0.001336	0.00138502	0.00142316	0.0014504	0.00146686	0.00147284	0.00146875	0.00145518	0.00143282	0.00140251	0.00136521	0.00132197	0.00127393	0.00122232	0.00116842	0.00111354	0.00105903	0.00100622	0.000956457	0.000911023	0.000871162	0.000838041	0.000812738	0.000796226	0.000789354	0.000792837	0.000807245	0.000832986	0.000870307	0.00091928	0.000979804
0.908506	0	0	0	0	0	0	5.97713e-05	0.000188635	0.000316465	0.000442038	0.000564153	0.000681654	0.000793444	0.000898499	0.000995885	0.00108477	0.00116443	0.00123427	0.00129383	0.00134279	0.00138096	0.00140833	0.00142501	0.00143127	0.00142753	0.00141436	0.00139244	0.00136261	0.0013258	0.00128305	0.00123549	0.00118434	0.00113085	0.00107633	0.00102212	0.000969541	0.000919916	0.000874527	0.000834609	0.000801321	0.000775738	0.000758828	0.00075144	0.000754289	0.000767946	0.000792824	0.000829176	0.00087708	0.000936445
0.912401	0	0	0	0	0	0	2.64739e-05	0.000154078	0.000280714	0.000405167	0.000526246	0.000642802	0.000753745	0.000858056	0.000954805	0.00104316	0.0011224	0.00119193	0.00125129	0.00130015	0.00133833	0.00136579	0.00138265	0.00138917	0.00138576	0.00137297	0.00135148	0.00132211	0.00128577	0.0012435	0.00119642	0.00114572	0.00109265	0.00103851	0.000984607	0.000932269	0.000882804	0.000837486	0.000797539	0.000764118	0.000738293	0.000721028	0.00071317	0.000715436	0.000728399	0.000752475	0.000787922	0.000834828	0.000893109
0.916297	0	0	0	0	0	0	0	0.000119621	0.000245025	0.000368319	0.000488323	0.000603894	0.000713949	0.000817475	0.000913545	0.00100133	0.00108012	0.0011493	0.00120842	0.00125715	0.0012953	0.00132282	0.00133983	0.00134659	0.00134348	0.00133104	0.00130996	0.00128103	0.00124516	0.00120336	0.00115675	0.0011065	0.00105385	0.00100008	0.000946504	0.000894421	0.000845134	0.000799908	0.000759959	0.000726437	0.000700404	0.000682823	0.000674541	0.000676272	0.000688593	0.000711924	0.000746529	0.000792502	0.000849769
0.920193	0	0	0	0	0	0	0	8.52992e-05	0.000209432	0.000331529	0.000450417	0.000564963	0.00067409	0.000776791	0.000872143	0.000959321	0.00103761	0.00110641	0.00116526	0.00121382	0.0012519	0.00127945	0.00129659	0.00130354	0.00130071	0.00128861	0.00126792	0.00123941	0.00120398	0.00116265	0.0011165	0.0010667	0.00101447	0.000961081	0.00090783	0.000856014	0.00080692	0.000761806	0.00072188	0.000688283	0.000662076	0.000644216	0.000635549	0.000636791	0.000648519	0.000671158	0.000704977	0.00075008	0.000806399
0.924088	0	0	0	0	0	0	0	5.1146e-05	0.000173971	0.000294831	0.000412565	0.000526047	0.000634206	0.000736042	0.000830636	0.000917166	0.000994918	0.0010633	0.00112183	0.00117018	0.00120817	0.00123572	0.00125294	0.00126007	0.00125749	0.0012457	0.00122537	0.00119727	0.00116228	0.0011214	0.0010757	0.00102634	0.000974525	0.000921521	0.000868605	0.000817066	0.00076818	0.000723195	0.000683312	0.000649667	0.000623314	0.000605209	0.000596195	0.000596989	0.00060817	0.000630167	0.000663255	0.000707544	0.000762978
0.927984	0	0	0	0	0	0	0	1.71961e-05	0.000138675	0.000258262	0.000374803	0.000487181	0.000594333	0.000695264	0.00078906	0.000874904	0.000952081	0.00102	0.00107818	0.0011263	0.00116414	0.00119166	0.00120894	0.00121622	0.00121385	0.00120235	0.00118237	0.00115465	0.00112008	0.00107963	0.00103437	0.000985445	0.00093405	0.000881429	0.000828853	0.000777597	0.00072893	0.00068409	0.00064427	0.000610599	0.000584128	0.000565808	0.000556482	0.000556866	0.000567542	0.000588943	0.00062135	0.000664879	0.000719484
0.931879	0	0	0	0	0	0	0	0	0.000103581	0.000221857	0.000337167	0.000448402	0.000554508	0.000654495	0.000747454	0.000832571	0.000909135	0.000976551	0.00103435	0.00108219	0.00111986	0.00114731	0.00116462	0.00117201	0.00116983	0.0011586	0.00113893	0.00111158	0.00107741	0.00103738	0.000992556	0.000944056	0.000893071	0.000840832	0.000788596	0.00073763	0.000689191	0.000644508	0.000604768	0.000571093	0.000544527	0.000526021	0.000516414	0.000516424	0.000526633	0.000547481	0.000579252	0.000622072	0.000675903
0.935775	0	0	0	0	0	0	0	0	6.87238e-05	0.000185652	0.000299693	0.000409748	0.000514769	0.000613772	0.000705856	0.000790208	0.00086612	0.000932997	0.000990369	0.00103789	0.00107536	0.00110271	0.00112002	0.00112749	0.00112548	0.00111448	0.0010951	0.0010681	0.00103431	0.000994689	0.000950279	0.000902197	0.000851616	0.000799755	0.000747861	0.000697189	0.000648985	0.000604471	0.000564825	0.000531163	0.000504525	0.000485856	0.000475997	0.000475665	0.000485444	0.000505778	0.000536956	0.000579112	0.000632218
0.93967	0	0	0	0	0	0	0	0	3.41378e-05	0.000149682	0.000262418	0.000371254	0.000475152	0.000573135	0.000664304	0.000747851	0.000823073	0.000889375	0.000946285	0.00099346	0.00103069	0.0010579	0.00107517	0.00108269	0.00108082	0.00107003	0.00105092	0.00102424	0.000990811	0.000951581	0.000907576	0.0008599	0.000809715	0.000758229	0.000706675	0.000656299	0.000608336	0.000564	0.00052446	0.000490826	0.000464134	0.000445327	0.000435242	0.000434596	0.000443978	0.000463832	0.000494457	0.000535991	0.000588417
0.943566	0	0	0	0	0	0	0	0	0	0.000113983	0.000225377	0.000332959	0.000435696	0.000532619	0.000622836	0.000705541	0.000780034	0.000845722	0.000902134	0.000948923	0.000985877	0.00101292	0.00103011	0.00103766	0.00103589	0.00102528	0.00100642	0.00098004	0.000946954	0.000908096	0.00086448	0.000817198	0.000767401	0.000716283	0.000665067	0.000614987	0.000567269	0.000523117	0.000483693	0.000450102	0.000423373	0.000404446	0.000394158	0.000393225	0.000402238	0.000421647	0.000451753	0.000492704	0.000544492
0.947461	0	0	0	0	0	0	0	0	0	7.85916e-05	0.000188609	0.000294899	0.000396439	0.000492265	0.000581491	0.000663317	0.000737044	0.000802081	0.000857956	0.000904323	0.000940966	0.000967805	0.000984895	0.000992431	0.00099074	0.000980283	0.000961648	0.000935539	0.000902774	0.000864269	0.000821027	0.000774127	0.000724707	0.00067395	0.000623067	0.000573282	0.000525811	0.000481848	0.000442549	0.000409011	0.000382259	0.00036323	0.000352759	0.000351562	0.000360233	0.000379224	0.000408844	0.000449248	0.000500435
0.951357	0	0	0	0	0	0	0	0	0	4.35422e-05	0.000152148	0.000257111	0.000357417	0.00045211	0.000540308	0.000621217	0.000694141	0.00075849	0.000813793	0.000859702	0.000895999	0.000922599	0.000939553	0.000947047	0.000945403	0.000935072	0.000916631	0.000890775	0.00085831	0.000820138	0.000777253	0.000730721	0.000681667	0.000631262	0.000580707	0.000531214	0.00048399	0.00044022	0.000401051	0.000367576	0.000340813	0.000321697	0.00031106	0.00030962	0.000317972	0.000336572	0.000365734	0.000405621	0.000456241
0.955252	0	0	0	0	0	0	0	0	0	8.87037e-06	0.00011603	0.000219632	0.000318669	0.000412192	0.000499326	0.000579282	0.000651365	0.00071499	0.000769684	0.0008151	0.000851016	0.000877343	0.000894128	0.00090155	0.000899923	0.000889689	0.000871416	0.000845788	0.000813599	0.000775742	0.000733197	0.000687017	0.000638316	0.000588255	0.00053802	0.000488815	0.000441836	0.00039826	0.000359226	0.00032582	0.000299056	0.000279865	0.000269077	0.000267413	0.000275466	0.000293697	0.000322427	0.000361825	0.000411909
0.959148	0	0	0	0	0	0	0	0	0	0	8.02924e-05	0.000182499	0.000280232	0.00037255	0.000458585	0.000537551	0.000608758	0.000671622	0.000725672	0.000770558	0.000806058	0.000832079	0.000848662	0.000855981	0.00085434	0.000844175	0.000826043	0.000800619	0.000768684	0.000731121	0.000688896	0.000643053	0.000594692	0.000544963	0.000495041	0.000446118	0.000399381	0.000355998	0.000317102	0.000283769	0.000257012	0.000237756	0.000226831	0.000224956	0.000232728	0.000250611	0.000278931	0.000317864	0.000367438
0.963044	0	0	0	0	0	0	0	0	0	0	4.49698e-05	0.000145748	0.000242143	0.000333222	0.000418122	0.000496062	0.000566358	0.000628425	0.000681796	0.000726118	0.000761168	0.000786849	0.000803197	0.000810381	0.000808697	0.000798572	0.000780554	0.000755308	0.000723604	0.000686313	0.000644391	0.000598867	0.000550832	0.000501423	0.000451804	0.000403156	0.000356657	0.000313466	0.000274707	0.000241452	0.000214706	0.000195394	0.000184341	0.000182269	0.000189774	0.000207326	0.000235254	0.000273744	0.000322831
0.966939	0	0	0	0	0	0	0	0	0	0	1.00975e-05	0.000109415	0.00020444	0.000294245	0.000377976	0.000454857	0.000524205	0.000585442	0.000638098	0.000681822	0.000716387	0.000741695	0.000757777	0.000764793	0.000763036	0.000752923	0.000734992	0.000709898	0.000678401	0.000641361	0.000599721	0.0005545	0.000506775	0.000457673	0.000408346	0.000359965	0.000313698	0.000270695	0.000232073	0.000198896	0.000172166	0.000152802	0.000141631	0.00013937	0.000146621	0.000163855	0.000191409	0.000229473	0.000278094
0.970835	0	0	0	0	0	0	0	0	0	0	0	7.35366e-05	0.000167158	0.000255658	0.000338186	0.000413973	0.000482341	0.000542712	0.000594619	0.00063771	0.000671758	0.00069666	0.000712442	0.000719261	0.0007174	0.000707269	0.000689398	0.000664431	0.000633118	0.000596306	0.000554928	0.000509991	0.000462561	0.000413751	0.000364705	0.000316582	0.00027054	0.00022772	0.000189231	0.000156132	0.000129419	0.000110008	9.87226e-05	9.6282e-05	0.000103288	0.000120216	0.000147408	0.000185062	0.000233231
0.97473	0	0	0	0	0	0	0	0	0	0	0	3.81474e-05	0.000130335	0.000217497	0.00029879	0.00037345	0.000440804	0.000500276	0.0005514	0.000593825	0.000627322	0.000651785	0.000667236	0.000673826	0.000671832	0.000661655	0.000643816	0.00061895	0.000587796	0.00055119	0.000510054	0.000465382	0.000418229	0.000369698	0.00032092	0.000273044	0.000227218	0.000184575	0.000146215	0.000113192	8.64956e-05	6.70387e-05	5.56433e-05	5.3028e-05	5.97964e-05	7.64274e-05	0.000103267	0.000140522	0.000188254
0.978626	0	0	0	0	0	0	0	0	0	0	0	3.2826e-06	9.40066e-05	0.0001798	0.000259826	0.000333327	0.000399633	0.000458173	0.000508482	0.000550209	0.000583122	0.000607114	0.000622203	0.000628533	0.000626375	0.000616124	0.00059829	0.000573498	0.000542479	0.000506056	0.00046514	0.000420714	0.000373822	0.000325553	0.00027703	0.000229389	0.00018377	0.000141296	0.00010306	7.01084e-05	4.34267e-05	2.39238e-05	1.24198e-05	9.63291e-06	1.61682e-05	3.25081e-05	5.90037e-05	9.58685e-05	0.000143173
0.982521	0	0	0	0	0	0	0	0	0	0	0	0	5.82077e-05	0.000142602	0.000221331	0.000293641	0.000358869	0.000416444	0.000465906	0.000506901	0.000539199	0.000562688	0.000577384	0.000583424	0.000581074	0.000570719	0.000552862	0.00052812	0.00049721	0.000460947	0.00042023	0.00037603	0.00032938	0.000281358	0.000233074	0.000185657	0.000140233	9.79196e-05	5.98003e-05	2.69153e-05	2.44658e-07	0	0	0	0	0	1.46366e-05	5.11171e-05	9.80015e-05
0.986417	0	0	0	0	0	0	0	0	0	0	0	0	2.29735e-05	0.00010594	0.000183341	0.000254431	0.000318549	0.000375129	0.000423711	0.000463945	0.000495595	0.000518551	0.000532822	0.000538542	0.00053597	0.000525483	0.000507577	0.000482858	0.000452033	0.000415907	0.000375367	0.000331373	0.000284947	0.000237154	0.000189095	0.000141887	9.66479e-05	5.44843e-05	1.64732e-05	0	0	0	0	0	0	0	0	6.28632e-06	5.27543e-05
0.990312	0	0	0	0	0	0	0	0	0	0	0	0	0	6.98494e-05	0.000145895	0.000215734	0.000278712	0.000334267	0.000381939	0.000421379	0.000452352	0.000474744	0.00048856	0.000493931	0.000491108	0.000480462	0.000462479	0.000437756	0.000406992	0.000370979	0.000330595	0.000286787	0.000240564	0.000192984	0.000145134	9.81207e-05	5.30533e-05	1.10287e-05	0	0	0	0	0	0	0	0	0	0	7.44883e-06
0.994208	0	0	0	0	0	0	0	0	0	0	0	0	0	3.43647e-05	0.000109027	0.000177588	0.000239397	0.000293896	0.000340629	0.000379245	0.000409511	0.000431309	0.000444641	0.000449634	0.000446531	0.000435698	0.000417612	0.00039286	0.000362132	0.000326209	0.000285957	0.000242313	0.000196276	0.00014889	0.000101233	5.43995e-05	9.49008e-06	0	0	0	0	0	0	0	0	0	0	0	0
0.998103	0	0	0	0	0	0	0	0	0	0	0	0	0	0	7.27721e-05	0.000140027	0.00020064	0.000254055	0.000299819	0.000337584	0.000367113	0.000388287	0.000401107	0.000405693	0.000402283	0.000391235	0.000373019	0.000348213	0.000317495	0.000281639	0.000241497	0.000197998	0.000152126	0.000104916	5.74339e-05	1.07651e-05	0	0	0	0	0	0	0	0	0	0	0	0	0
[truncated: 464 more columns]
