# Supplementary material for: Mass-sensitive particle tracking to elucidate the membrane-associated MinDE reaction cycle
Source: Nat Methods. 2021 Oct 4;18(10):1239–46. doi: 10.1038/s41592-021-01260-x (PMC8490154; doi:10.1038/s41592-021-01260-x)
Supplement: Source Data Fig. 2 — Statistical source data. [file 41592_2021_1260_MOESM7_ESM.xlsx]

## Sheet: Fig. 2b
mass [kDa]	solution	membrane
0	4.57263e-15	8.06066e-05
0.390625	4.57263e-15	0.000143209
0.78125	4.57263e-15	0.000239364
1.17188	4.57263e-15	0.000376891
1.5625	4.57263e-15	0.000560098
1.95312	4.57263e-15	0.000787721
2.34375	4.57263e-15	0.00105244
2.73438	4.57263e-15	0.00134288
3.125	4.57263e-15	0.00164802
3.51562	4.57263e-15	0.00196247
3.90625	4.57263e-15	0.00228982
4.29688	4.57263e-15	0.00264186
4.6875	4.57263e-15	0.00303232
5.07812	4.57263e-15	0.00346741
5.46875	4.57263e-15	0.00393695
5.85938	4.57263e-15	0.00441137
6.25	4.57263e-15	0.00484734
6.64062	4.57263e-15	0.00520115
7.03125	4.57263e-15	0.0054447
7.42188	4.57263e-15	0.00557701
7.8125	4.57263e-15	0.00562589
8.20312	4.57263e-15	0.00563885
8.59375	4.57263e-15	0.00566782
8.98438	4.57263e-15	0.005755
9.375	4.57263e-15	0.00592561
9.76562	4.57263e-15	0.00618938
10.1562	4.57263e-15	0.00654727
10.5469	4.57263e-15	0.00699826
10.9375	4.57263e-15	0.00754201
11.3281	4.57263e-15	0.00817722
11.7188	4.57263e-15	0.00889832
12.1094	4.57264e-15	0.00969416
12.5	4.57326e-15	0.0105506
12.8906	4.61049e-15	0.0114555
13.2812	6.3332e-15	0.012404
13.6719	6.78271e-14	0.0133982
14.0625	1.7606e-12	0.0144427
14.4531	3.768e-11	0.0155332
14.8438	6.24931e-10	0.0166448
15.2344	8.01891e-09	0.0177243
15.625	7.96874e-08	0.018692
16.0156	6.14442e-07	0.0194558
16.4062	3.68822e-06	0.0199337
16.7969	1.73312e-05	0.0200763
17.1875	6.43483e-05	0.0198822
17.5781	0.000191531	0.0194018
17.9688	0.000466673	0.0187298
18.3594	0.000956002	0.0179933
18.75	0.00169668	0.0173404
19.1406	0.00269601	0.0169284
19.5312	0.00400199	0.0169105
19.9219	0.00586437	0.0174139
20.3125	0.00883273	0.0185124
20.7031	0.0135097	0.0201994
21.0938	0.0200387	0.0223734
21.4844	0.0279645	0.0248448
21.875	0.0368821	0.0273673
22.2656	0.0473345	0.0296863
22.6562	0.0609747	0.031593
23.0469	0.0795627	0.0329692
23.4375	0.103298	0.0338134
23.8281	0.130032	0.0342406
24.2188	0.156886	0.0344581
24.6094	0.18304	0.0347206
25	0.21021	0.0352753
25.3906	0.240294	0.0363097
25.7812	0.273587	0.0379159
26.1719	0.30938	0.0400804
26.5625	0.347049	0.0427018
26.9531	0.385965	0.0456304
27.3438	0.425117	0.0487165
27.7344	0.463885	0.0518541
28.125	0.503345	0.0550069
28.5156	0.545926	0.0582104
28.9062	0.5932	0.061549
29.2969	0.644332	0.065114
29.6875	0.696715	0.0689573
30.0781	0.747386	0.0730584
30.4688	0.793842	0.0773215
30.8594	0.834276	0.0816111
31.25	0.867643	0.0858172
31.6406	0.894039	0.0899283
32.0312	0.915001	0.0940791
32.4219	0.932786	0.0985473
32.8125	0.949274	0.103693
33.2031	0.965633	0.109857
33.5938	0.981687	0.117256
33.9844	0.994616	0.125919
34.375	1	0.135687
34.7656	0.995799	0.146267
35.1562	0.984276	0.15733
35.5469	0.969313	0.168589
35.9375	0.953378	0.179849
36.3281	0.937693	0.191011
36.7188	0.923819	0.202042
37.1094	0.913531	0.212941
37.5	0.906812	0.223715
37.8906	0.900573	0.234387
38.2812	0.889955	0.245015
38.6719	0.871355	0.255724
39.0625	0.845107	0.266723
39.4531	0.815758	0.278291
39.8438	0.789042	0.290731
40.2344	0.767851	0.30431
40.625	0.750807	0.319199
41.0156	0.734041	0.33544
41.4062	0.713735	0.352953
41.7969	0.687776	0.371583
42.1875	0.656752	0.391158
42.5781	0.623797	0.411549
42.9688	0.592488	0.432714
43.3594	0.564417	0.454713
43.75	0.538909	0.477692
44.1406	0.514753	0.501826
44.5312	0.491866	0.527238
44.9219	0.471515	0.553889
45.3125	0.455006	0.5815
45.7031	0.442008	0.609519
46.0938	0.430505	0.637172
46.4844	0.418616	0.663593
46.875	0.405641	0.687993
47.2656	0.3911	0.709828
47.6562	0.374395	0.728904
48.0469	0.356295	0.745408
48.4375	0.339241	0.759854
48.8281	0.325219	0.772973
49.2188	0.314332	0.785578
49.6094	0.305768	0.798421
50	0.299027	0.812079
50.3906	0.293816	0.826868
50.7812	0.289349	0.842811
51.1719	0.28415	0.859678
51.5625	0.276535	0.87708
51.9531	0.26547	0.8946
52.3438	0.251489	0.911886
52.7344	0.23691	0.928681
53.125	0.224317	0.944756
53.5156	0.214261	0.959801
53.9062	0.204986	0.973338
54.2969	0.194777	0.984729
54.6875	0.184141	0.993284
55.0781	0.17539	0.998451
55.4688	0.170592	1
55.8594	0.170145	0.998126
56.25	0.172582	0.993432
56.6406	0.17526	0.986798
57.0312	0.175673	0.979197
57.4219	0.172585	0.971514
57.8125	0.166221	0.964432
58.2031	0.157979	0.958388
58.5938	0.150051	0.953584
58.9844	0.144415	0.950008
59.375	0.141409	0.947451
59.7656	0.139544	0.945511
60.1562	0.137095	0.943612
60.5469	0.133588	0.941077
60.9375	0.12957	0.937245
61.3281	0.125559	0.931627
61.7188	0.121607	0.924026
62.1094	0.117303	0.914592
62.5	0.111999	0.903749
62.8906	0.10564	0.892046
63.2812	0.0993912	0.879955
63.6719	0.0948673	0.867727
64.0625	0.0927308	0.855338
64.4531	0.0923155	0.842578
64.8438	0.0923629	0.82921
65.2344	0.0918563	0.815158
65.625	0.0904958	0.800612
66.0156	0.0885776	0.786027
66.4062	0.0862269	0.771992
66.7969	0.0831534	0.75904
67.1875	0.0795684	0.747449
67.5781	0.0766192	0.737112
67.9688	0.0752306	0.727517
68.3594	0.0749031	0.717856
68.75	0.0741052	0.707237
69.1406	0.0717592	0.694952
69.5312	0.068145	0.680709
69.9219	0.0644028	0.664757
70.3125	0.0615305	0.647849
70.7031	0.0599963	0.631037
71.0938	0.0597231	0.615363
71.4844	0.0599764	0.601562
71.875	0.059663	0.589877
72.2656	0.0582427	0.580045
72.6562	0.0561684	0.571474
73.0469	0.054119	0.563509
73.4375	0.0520644	0.555694
73.8281	0.0494664	0.547906
74.2188	0.0462123	0.540316
74.6094	0.0429029	0.533201
75	0.0401694	0.526684
75.3906	0.0380299	0.520542
75.7812	0.0360666	0.514175
76.1719	0.0339697	0.506751
76.5625	0.0316642	0.497483
76.9531	0.0291388	0.485923
77.3438	0.0265505	0.472134
77.7344	0.0245057	0.456688
78.125	0.0238092	0.44048
78.5156	0.0245889	0.424449
78.9062	0.0258411	0.409317
79.2969	0.0262246	0.395435
79.6875	0.0252874	0.38278
80.0781	0.0236392	0.371061
80.4688	0.0220129	0.359876
80.8594	0.0205713	0.34886
81.25	0.0191525	0.337771
81.6406	0.0177155	0.326527
82.0312	0.0163251	0.315189
82.4219	0.0150002	0.303916
82.8125	0.013798	0.292892
83.2031	0.012922	0.282262
83.5938	0.0126172	0.272084
83.9844	0.0129987	0.262347
84.375	0.0140288	0.253033
84.7656	0.0155593	0.244213
85.1562	0.0172445	0.236096
85.5469	0.0184622	0.228998
85.9375	0.0185525	0.223231
86.3281	0.0173176	0.218947
86.7188	0.0153213	0.216029
87.1094	0.0135763	0.214086
87.5	0.0127748	0.212551
87.8906	0.012815	0.210841
88.2812	0.0130971	0.208501
88.6719	0.0131139	0.205269
89.0625	0.0126958	0.20107
89.4531	0.0119428	0.195956
89.8438	0.0111495	0.190043
90.2344	0.0106923	0.183475
90.625	0.0107562	0.176424
91.0156	0.0111506	0.169097
91.4062	0.0115583	0.161741
91.7969	0.0119441	0.154627
92.1875	0.0124914	0.148025
92.5781	0.0131328	0.142173
92.9688	0.0134156	0.137258
93.3594	0.012946	0.133405
93.75	0.0118091	0.130666
94.1406	0.0104768	0.129007
94.5312	0.00941728	0.128295
94.9219	0.00884506	0.128294
95.3125	0.00871695	0.128685
95.7031	0.00883016	0.129106
96.0938	0.00895533	0.129214
96.4844	0.00898711	0.128737
96.875	0.00902347	0.127517
97.2656	0.00927355	0.125514
97.6562	0.0098215	0.122797
98.0469	0.0104797	0.119512
98.4375	0.0109372	0.115857
98.8281	0.0110034	0.112057
99.2188	0.0105979	0.108339
99.6094	0.0096306	0.104903
100	0.00815857	0.101881
100.391	0.00663326	0.0993123
100.781	0.00570325	0.0971295
101.172	0.00564428	0.0951839
101.562	0.00608654	0.0932971
101.953	0.00637049	0.0913229
102.344	0.00612393	0.0891916
102.734	0.00547573	0.0869203
103.125	0.00479772	0.0845854
103.516	0.00435039	0.0822742
103.906	0.00418005	0.0800358
104.297	0.00422496	0.0778543
104.688	0.00439565	0.0756534
105.078	0.00457443	0.0733304
105.469	0.00462335	0.0708073
105.859	0.00442058	0.0680769
106.25	0.00391045	0.0652276
106.641	0.00316485	0.0624366
107.031	0.00238756	0.0599308
107.422	0.00181563	0.0579312
107.812	0.00159828	0.0565956
108.203	0.00171606	0.0559785
108.594	0.00195281	0.0560156
108.984	0.00200375	0.0565349
109.375	0.00171714	0.0572903
109.766	0.00122882	0.0580098
110.156	0.000820391	0.0584487
110.547	0.00066949	0.0584361
110.938	0.000756257	0.057903
111.328	0.000976719	0.0568821
111.719	0.00130414	0.0554813
112.109	0.00180464	0.0538403
112.5	0.00249427	0.0520893
112.891	0.00325528	0.0503233
113.281	0.0039479	0.0486013
113.672	0.00452683	0.0469612
114.062	0.00495425	0.0454401
114.453	0.00507824	0.0440859
114.844	0.00476782	0.0429527
115.234	0.00416247	0.0420835
115.625	0.0036261	0.041488
116.016	0.00342342	0.041129
116.406	0.0035324	0.0409233
116.797	0.00375468	0.0407607
117.188	0.0039371	0.0405336
117.578	0.00408947	0.0401646
117.969	0.00428077	0.0396215
118.359	0.00441734	0.038915
118.75	0.00423264	0.0380817
119.141	0.0035836	0.0371654
119.531	0.00266769	0.0362054
119.922	0.00185268	0.0352379
120.312	0.00135374	0.0343069
120.703	0.00114486	0.033473
121.094	0.00111802	0.0328116
121.484	0.00122675	0.0323957
121.875	0.00147806	0.032271
122.266	0.00185861	0.0324354
122.656	0.00228938	0.0328313
123.047	0.00263695	0.0333566
123.438	0.00279672	0.0338874
123.828	0.00278912	0.034305
124.219	0.00274228	0.0345191
124.609	0.00275389	0.0344838
125	0.00279405	0.0342041
125.391	0.00275292	0.0337325
125.781	0.00255513	0.0331536
126.172	0.00224238	0.0325595
126.562	0.00198245	0.0320212
126.953	0.00196649	0.0315662
127.344	0.0022538	0.0311729
127.734	0.00271938	0.0307832
128.125	0.00313991	0.0303278
128.516	0.0033192	0.0297517
128.906	0.00318122	0.0290291
129.297	0.00280536	0.0281608
129.688	0.00238416	0.0271604
130.078	0.00210983	0.0260389
130.469	0.00204885	0.0247961
130.859	0.00210573	0.023426
131.25	0.00211763	0.0219306
131.641	0.00198682	0.0203356
132.031	0.00173996	0.0186996
132.422	0.00150682	0.0171108
132.812	0.00144981	0.0156715
133.203	0.00165382	0.0144757
133.594	0.00203147	0.0135887
133.984	0.00234398	0.0130349
134.375	0.00236229	0.0127984
134.766	0.00205682	0.0128336
135.156	0.00163312	0.0130802
135.547	0.00134921	0.013477
135.938	0.001302	0.0139707
136.328	0.00140314	0.0145189
136.719	0.00150324	0.0150898
137.109	0.00148915	0.0156572
137.5	0.00132061	0.0161955
137.891	0.00105462	0.016672
138.281	0.000822928	0.0170419
138.672	0.000724515	0.0172486
139.062	0.000726592	0.0172322
139.453	0.000703139	0.0169483
139.844	0.000578584	0.0163889
140.234	0.000408538	0.0155976
140.625	0.000327711	0.014669
141.016	0.000463661	0.0137288
141.406	0.000897491	0.0129004
141.797	0.00163408	0.0122711
142.188	0.00254116	0.0118697
142.578	0.0033223	0.0116659
142.969	0.00364589	0.0115865
143.359	0.00340728	0.0115436
143.75	0.00284397	0.011461
144.141	0.00230068	0.0112916
144.531	0.00191187	0.0110227
144.922	0.00160631	0.0106699
145.312	0.00134826	0.010266
145.703	0.00122358	0.00984902
146.094	0.00131289	0.00945376
146.484	0.00159326	0.00910806
146.875	0.00194378	0.00883186
147.266	0.00218467	0.00863657
147.656	0.00217429	0.0085231
148.047	0.00193607	0.00847949
148.438	0.00164406	0.00848061
148.828	0.00145514	0.00849191
149.219	0.00139758	0.00847715
149.609	0.00140664	0.00840761
150	0.00139761	0.00827016
150.391	0.00130989	0.00807198
150.781	0.00115283	0.0078412
151.172	0.00103566	0.00762339
151.562	0.00110521	0.00747344
151.953	0.00140447	0.00744315
152.344	0.00180891	0.00756639
152.734	0.00214543	0.00784577
153.125	0.00235385	0.00824609
153.516	0.00247247	0.00869881
153.906	0.00248389	0.00911758
154.297	0.00227682	0.00942073
154.688	0.00180762	0.00955267
155.078	0.00123311	0.00949677
155.469	0.000819094	0.00927517
155.859	0.000733674	0.00893667
156.25	0.000932687	0.00853811
156.641	0.00119798	0.00812703
157.031	0.00128913	0.00773168
157.422	0.00111962	0.00736066
157.812	0.000812646	0.00701047
158.203	0.000577263	0.00667625
158.594	0.000528976	0.00636057
158.984	0.000613984	0.0060768
159.375	0.000678838	0.00584599
159.766	0.000613045	0.0056888
160.156	0.000435139	0.00561613
160.547	0.000249225	0.00562254
160.938	0.00014678	0.00568594
161.328	0.000165496	0.00577454
161.719	0.00029967	0.00585845
162.109	0.000497294	0.00592077
162.5	0.000659925	0.00596223
162.891	0.000707479	0.00599671
163.281	0.000663653	0.00603955
163.672	0.000633379	0.00609456
164.062	0.000672462	0.00614698
164.453	0.000720184	0.00616612
164.844	0.000695796	0.00611664
165.234	0.000633843	0.00597303
165.625	0.000673707	0.00573109
166.016	0.00089854	0.00541233
166.406	0.00120102	0.00506113
166.797	0.00134501	0.00473699
167.188	0.00118746	0.00450467
167.578	0.000813822	0.00442359
167.969	0.000432001	0.00453735
168.359	0.000181029	0.00486405
168.75	7.59228e-05	0.00539001
169.141	8.44871e-05	0.00606962
169.531	0.000199109	0.00683277
169.922	0.000431722	0.00759824
170.312	0.000755205	0.00828858
170.703	0.00106436	0.00884161
171.094	0.00122046	0.00921599
171.484	0.00115909	0.0093915
171.875	0.000957032	0.00936713
172.266	0.000775763	0.0091594
172.656	0.000719998	0.00880095
173.047	0.00075768	0.00833742
173.438	0.000802864	0.00782074
173.828	0.000865694	0.00729934
174.219	0.00106455	0.0068084
174.609	0.00146467	0.0063645
175	0.00194663	0.005967
175.391	0.00227189	0.00560542
175.781	0.00226673	0.00526922
176.172	0.00195042	0.00495596
176.562	0.0015285	0.00467479
176.953	0.00125032	0.00444444
177.344	0.0012129	0.00428657
177.734	0.00128882	0.00421676
178.125	0.00126387	0.00423615
178.516	0.0010389	0.00432702
178.906	0.000690981	0.00445468
179.297	0.000366897	0.00457598
179.688	0.000154378	0.00465178
180.078	5.11824e-05	0.00465897
180.469	1.33153e-05	0.0045971
180.859	2.78807e-06	0.0044871
181.25	1.07482e-06	0.00436258
181.641	3.82934e-06	0.00425749
182.031	1.7024e-05	0.00419487
182.422	5.92413e-05	0.00418108
182.812	0.000159291	0.00420693
183.203	0.000330861	0.00425449
183.594	0.000530878	0.00430599
183.984	0.000658139	0.004351
184.375	0.000631229	0.00438907
184.766	0.000472824	0.00442747
185.156	0.00029499	0.00447574
185.547	0.000211057	0.00454025
185.938	0.000280176	0.00462143
186.328	0.00050602	0.00471489
186.719	0.000845347	0.00481577
187.109	0.00121808	0.00492362
187.5	0.00152159	0.00504531
187.891	0.00164174	0.00519386
188.281	0.00149729	0.00538346
188.672	0.00112288	0.00562232
189.062	0.00067683	0.00590619
189.453	0.000322993	0.00621494
189.844	0.000120954	0.00651357
190.234	3.53681e-05	0.00675747
190.625	8.05303e-06	0.00690091
191.016	1.42549e-06	0.00690675
191.406	1.95966e-07	0.0067549
191.797	2.09071e-08	0.00644722
192.188	1.73005e-09	0.00600701
192.578	1.10988e-10	0.00547356
192.969	5.52192e-12	0.00489362
193.359	2.23096e-13	0.00431334
193.75	2.19334e-13	0.00377322
194.141	5.54109e-12	0.00330719
194.531	1.13705e-10	0.00294444
194.922	1.80538e-09	0.00271152
195.312	2.21642e-08	0.00263192
195.703	2.10389e-07	0.00272186
196.094	1.54415e-06	0.00298283
196.484	8.76303e-06	0.00339355
196.875	3.84526e-05	0.00390515
197.266	0.000130469	0.00444355
197.656	0.000342297	0.00492077
198.047	0.000694414	0.00525406
198.438	0.00108931	0.00538764
198.828	0.00132133	0.00530992
199.219	0.00123934	0.0050594
199.609	0.000898862	0.004716
200	0.0005041	0.00438025

## Sheet: Fig. 2c (i)
log(D) | mass [kDa]	0.0778809	0.468262	0.858643	1.24902	1.6394	2.02979	2.42017	2.81055	3.20093	3.59131	3.98169	4.37207	4.76245	5.15283	5.54321	5.93359	6.32397	6.71436	7.10474	7.49512	7.8855	8.27588	8.66626	9.05664	9.44702	9.8374	10.2278	10.6182	11.0085	11.3989	11.7893	12.1797	12.5701	12.9604	13.3508	13.7412	14.1316	14.522	14.9124	15.3027	15.6931	16.0835	16.4739	16.8643	17.2546	17.645	18.0354	18.4258	18.8162
-1.29873	0	0	0	0	0	0	0	0	3.15813e-06	8.7305e-06	1.42969e-05	1.9805e-05	2.52037e-05	3.04429e-05	3.5475e-05	4.02549e-05	4.47409e-05	4.88952e-05	5.26842e-05	5.60794e-05	5.90572e-05	6.15996e-05	6.36945e-05	6.53356e-05	6.65226e-05	6.72613e-05	6.75635e-05	6.74469e-05	6.69347e-05	6.60557e-05	6.48436e-05	6.33366e-05	6.15772e-05	5.96113e-05	5.74881e-05	5.52591e-05	5.29775e-05	5.06977e-05	4.84747e-05	4.63631e-05	4.44169e-05	4.26883e-05	4.12275e-05	4.00823e-05	3.92968e-05	3.89118e-05	3.89637e-05	3.94844e-05	4.05012e-05
-1.29483	0	0	0	0	0	0	0	0	4.22937e-06	9.80684e-06	1.53751e-05	2.08817e-05	2.62751e-05	3.15051e-05	3.65238e-05	4.12861e-05	4.575e-05	4.98776e-05	5.36354e-05	5.69948e-05	5.99323e-05	6.24301e-05	6.44759e-05	6.60638e-05	6.71937e-05	6.78716e-05	6.81097e-05	6.7926e-05	6.73441e-05	6.63932e-05	6.51073e-05	6.35253e-05	6.16901e-05	5.96482e-05	5.74492e-05	5.51451e-05	5.27898e-05	5.04382e-05	4.81458e-05	4.59679e-05	4.39586e-05	4.21711e-05	4.06558e-05	3.94609e-05	3.86312e-05	3.82075e-05	3.82268e-05	3.87212e-05	3.97183e-05
-1.29094	0	0	0	0	0	0	0	0	5.31042e-06	1.08911e-05	1.64594e-05	2.19626e-05	2.73487e-05	3.25676e-05	3.75709e-05	4.23135e-05	4.67533e-05	5.08524e-05	5.45771e-05	5.78988e-05	6.07941e-05	6.32453e-05	6.52403e-05	6.67733e-05	6.78444e-05	6.84601e-05	6.86326e-05	6.83803e-05	6.77274e-05	6.67032e-05	6.53425e-05	6.36845e-05	6.17725e-05	5.96537e-05	5.73782e-05	5.49985e-05	5.2569e-05	5.01453e-05	4.77832e-05	4.55386e-05	4.34664e-05	4.16199e-05	4.00503e-05	3.8806e-05	3.79322e-05	3.74703e-05	3.74574e-05	3.79261e-05	3.89042e-05
-1.28704	0	0	0	0	0	0	0	8.53902e-07	6.39863e-06	1.19808e-05	1.75474e-05	2.30452e-05	2.84222e-05	3.3628e-05	3.86141e-05	4.33351e-05	4.7749e-05	5.18176e-05	5.55073e-05	5.87895e-05	6.16409e-05	6.40438e-05	6.59864e-05	6.74628e-05	6.84737e-05	6.90255e-05	6.9131e-05	6.88089e-05	6.80837e-05	6.69853e-05	6.55487e-05	6.38138e-05	6.18243e-05	5.96279e-05	5.72753e-05	5.48195e-05	5.23155e-05	4.98193e-05	4.73874e-05	4.50763e-05	4.29411e-05	4.10358e-05	3.9412e-05	3.81187e-05	3.72013e-05	3.67017e-05	3.66573e-05	3.71009e-05	3.80606e-05
-1.28314	0	0	0	0	0	0	0	1.94378e-06	7.49134e-06	1.30734e-05	1.86364e-05	2.41271e-05	2.94933e-05	3.46842e-05	3.96513e-05	4.43489e-05	4.8735e-05	5.27714e-05	5.64244e-05	5.96654e-05	6.24712e-05	6.48242e-05	6.67126e-05	6.81311e-05	6.90802e-05	6.95669e-05	6.96042e-05	6.92111e-05	6.84125e-05	6.72389e-05	6.57256e-05	6.39129e-05	6.18453e-05	5.95708e-05	5.71406e-05	5.46084e-05	5.20296e-05	4.94609e-05	4.69592e-05	4.45815e-05	4.23836e-05	4.04199e-05	3.87423e-05	3.74004e-05	3.644e-05	3.59033e-05	3.58281e-05	3.62475e-05	3.71896e-05
-1.27925	0	0	0	0	0	0	0	3.03709e-06	8.58594e-06	1.41661e-05	1.9724e-05	2.5206e-05	3.05596e-05	3.57339e-05	4.06803e-05	4.53529e-05	4.97095e-05	5.37119e-05	5.73266e-05	6.05248e-05	6.32834e-05	6.5585e-05	6.74179e-05	6.8777e-05	6.96631e-05	7.00834e-05	7.00513e-05	6.95862e-05	6.87134e-05	6.74636e-05	6.58728e-05	6.39818e-05	6.18355e-05	5.94824e-05	5.69744e-05	5.43656e-05	5.1712e-05	4.90707e-05	4.64994e-05	4.40555e-05	4.17951e-05	3.97734e-05	3.80426e-05	3.66528e-05	3.56501e-05	3.50771e-05	3.49718e-05	3.53678e-05	3.62934e-05
-1.27535	0	0	0	0	0	0	0	4.13118e-06	9.67981e-06	1.52567e-05	2.08078e-05	2.62795e-05	3.16189e-05	3.6775e-05	4.1699e-05	4.6345e-05	5.06705e-05	5.46375e-05	5.82122e-05	6.13661e-05	6.40761e-05	6.63249e-05	6.8101e-05	6.93995e-05	7.02214e-05	7.05742e-05	7.04717e-05	6.99336e-05	6.89857e-05	6.76591e-05	6.59903e-05	6.40205e-05	6.1795e-05	5.93631e-05	5.67771e-05	5.40916e-05	5.13632e-05	4.86497e-05	4.6009e-05	4.34991e-05	4.11769e-05	3.90976e-05	3.73144e-05	3.58773e-05	3.48332e-05	3.42247e-05	3.40905e-05	3.44642e-05	3.53743e-05
-1.27146	0	0	0	0	0	0	0	5.22341e-06	1.07704e-05	1.63425e-05	2.18854e-05	2.73453e-05	3.2669e-05	3.78054e-05	4.27055e-05	4.73233e-05	5.16163e-05	5.55463e-05	5.90797e-05	6.2188e-05	6.4848e-05	6.70427e-05	6.87608e-05	6.99974e-05	7.07541e-05	7.10385e-05	7.08647e-05	7.02529e-05	6.92292e-05	6.78252e-05	6.60779e-05	6.40288e-05	6.17241e-05	5.92132e-05	5.65492e-05	5.37871e-05	5.09842e-05	4.81986e-05	4.54889e-05	4.29137e-05	4.05302e-05	3.83942e-05	3.65592e-05	3.50758e-05	3.39912e-05	3.33484e-05	3.31863e-05	3.35388e-05	3.44347e-05
-1.26756	0	0	0	0	0	0	8.43189e-07	6.3112e-06	1.18553e-05	1.74212e-05	2.29546e-05	2.84011e-05	3.37078e-05	3.88231e-05	4.36978e-05	4.8286e-05	5.25451e-05	5.64368e-05	5.99276e-05	6.29889e-05	6.55978e-05	6.77372e-05	6.93962e-05	7.057e-05	7.12605e-05	7.14756e-05	7.12299e-05	7.05437e-05	6.94436e-05	6.79618e-05	6.61356e-05	6.40072e-05	6.16229e-05	5.90332e-05	5.62912e-05	5.34528e-05	5.05756e-05	4.77184e-05	4.49404e-05	4.23005e-05	3.98564e-05	3.76646e-05	3.57788e-05	3.42502e-05	3.31261e-05	3.24502e-05	3.22615e-05	3.25941e-05	3.34771e-05
-1.26366	0	0	0	0	0	0	1.92527e-06	7.39205e-06	1.29319e-05	1.84904e-05	2.40129e-05	2.94449e-05	3.47331e-05	3.98259e-05	4.46741e-05	4.92314e-05	5.34553e-05	5.73075e-05	6.07544e-05	6.37675e-05	6.63241e-05	6.84073e-05	7.00062e-05	7.11164e-05	7.17399e-05	7.18851e-05	7.15666e-05	7.08056e-05	6.96288e-05	6.80688e-05	6.61636e-05	6.39556e-05	6.1492e-05	5.88235e-05	5.60038e-05	5.30895e-05	5.01386e-05	4.72104e-05	4.43647e-05	4.16609e-05	3.91572e-05	3.69105e-05	3.49751e-05	3.34023e-05	3.22402e-05	3.15324e-05	3.13184e-05	3.16326e-05	3.25042e-05
-1.25977	0	0	0	0	0	0	2.99908e-06	8.4635e-06	1.3998e-05	1.95479e-05	2.50583e-05	3.04745e-05	3.5743e-05	4.08121e-05	4.56324e-05	5.01577e-05	5.43452e-05	5.81567e-05	6.15587e-05	6.45227e-05	6.70261e-05	6.9052e-05	7.059e-05	7.16358e-05	7.21916e-05	7.22662e-05	7.18747e-05	7.10384e-05	6.97846e-05	6.81463e-05	6.6162e-05	6.38746e-05	6.13318e-05	5.85847e-05	5.56879e-05	5.26981e-05	4.96741e-05	4.66757e-05	4.37632e-05	4.09964e-05	3.84342e-05	3.61337e-05	3.41499e-05	3.25344e-05	3.13354e-05	3.05973e-05	3.03595e-05	3.06569e-05	3.15187e-05
-1.25587	0	0	0	0	0	0	4.06219e-06	9.5232e-06	1.50512e-05	2.05914e-05	2.60886e-05	3.14879e-05	3.67356e-05	4.17799e-05	4.65713e-05	5.10633e-05	5.52134e-05	5.89832e-05	6.23392e-05	6.52532e-05	6.77025e-05	6.96705e-05	7.11468e-05	7.21276e-05	7.26152e-05	7.26188e-05	7.21538e-05	7.1242e-05	6.99111e-05	6.81945e-05	6.61311e-05	6.37646e-05	6.11428e-05	5.83177e-05	5.53442e-05	5.22796e-05	4.91833e-05	4.61156e-05	4.31372e-05	4.03086e-05	3.7689e-05	3.53362e-05	3.33052e-05	3.16484e-05	3.04143e-05	2.96473e-05	2.93875e-05	2.96696e-05	3.05234e-05
-1.25197	0	0	0	0	0	0	5.11225e-06	1.05689e-05	1.60895e-05	2.16189e-05	2.71018e-05	3.24832e-05	3.77091e-05	4.27275e-05	4.74889e-05	5.19468e-05	5.60585e-05	5.97857e-05	6.30949e-05	6.5958e-05	6.83525e-05	7.02618e-05	7.1676e-05	7.25911e-05	7.30102e-05	7.29425e-05	7.24039e-05	7.14164e-05	7.00084e-05	6.82136e-05	6.60714e-05	6.3626e-05	6.09258e-05	5.80232e-05	5.49737e-05	5.18352e-05	4.86675e-05	4.55315e-05	4.24885e-05	3.95992e-05	3.69237e-05	3.45198e-05	3.24433e-05	3.07467e-05	2.9479e-05	2.8685e-05	2.84049e-05	2.86737e-05	2.95213e-05
-1.24808	0	0	0	0	0	8.10912e-07	6.14702e-06	1.15984e-05	1.71106e-05	2.26284e-05	2.80961e-05	3.34585e-05	3.86617e-05	4.36533e-05	4.83838e-05	5.28067e-05	5.68791e-05	6.0563e-05	6.38247e-05	6.66362e-05	6.89752e-05	7.08254e-05	7.21768e-05	7.30261e-05	7.33763e-05	7.32371e-05	7.26247e-05	7.15617e-05	7.00766e-05	6.82039e-05	6.59833e-05	6.34595e-05	6.06815e-05	5.77022e-05	5.45776e-05	5.13661e-05	4.81281e-05	4.49249e-05	4.18185e-05	3.887e-05	3.61399e-05	3.36866e-05	3.15662e-05	2.98316e-05	2.85322e-05	2.7713e-05	2.74144e-05	2.76718e-05	2.85152e-05
-1.24418	0	0	0	0	0	1.83145e-06	7.16437e-06	1.26097e-05	1.81127e-05	2.3618e-05	2.90696e-05	3.44123e-05	3.95918e-05	4.45559e-05	4.92547e-05	5.36417e-05	5.76742e-05	6.13139e-05	6.45275e-05	6.72869e-05	6.95699e-05	7.13605e-05	7.26489e-05	7.3432e-05	7.37132e-05	7.35025e-05	7.28164e-05	7.1678e-05	7.01162e-05	6.8166e-05	6.58675e-05	6.32659e-05	6.04109e-05	5.73556e-05	5.41568e-05	5.08734e-05	4.75663e-05	4.42974e-05	4.1129e-05	3.81228e-05	3.53398e-05	3.28388e-05	3.06762e-05	2.89055e-05	2.75762e-05	2.67338e-05	2.64189e-05	2.6667e-05	2.75083e-05
-1.24028	0	0	0	0	0	2.83324e-06	8.16227e-06	1.36008e-05	1.90939e-05	2.45859e-05	3.00207e-05	3.53429e-05	4.0498e-05	4.54337e-05	5.01001e-05	5.44506e-05	5.84426e-05	6.20376e-05	6.52025e-05	6.79093e-05	7.0136e-05	7.18667e-05	7.30919e-05	7.38087e-05	7.40208e-05	7.37386e-05	7.29791e-05	7.17655e-05	7.01275e-05	6.81002e-05	6.57245e-05	6.3046e-05	6.01147e-05	5.69846e-05	5.37128e-05	5.03587e-05	4.69839e-05	4.36506e-05	4.04217e-05	3.73595e-05	3.45253e-05	3.19784e-05	2.97757e-05	2.79708e-05	2.66138e-05	2.57502e-05	2.54211e-05	2.56621e-05	2.65036e-05
-1.23639	0	0	0	0	0	3.81432e-06	9.13883e-06	1.45699e-05	2.00524e-05	2.55305e-05	3.09478e-05	3.62488e-05	4.13789e-05	4.62856e-05	5.0919e-05	5.52324e-05	5.91833e-05	6.27332e-05	6.5849e-05	6.85028e-05	7.0673e-05	7.23436e-05	7.35055e-05	7.4156e-05	7.42991e-05	7.39457e-05	7.3113e-05	7.18247e-05	7.01109e-05	6.80073e-05	6.55551e-05	6.28005e-05	5.97941e-05	5.65903e-05	5.32467e-05	4.98233e-05	4.63822e-05	4.29862e-05	3.96986e-05	3.65822e-05	3.36987e-05	3.11078e-05	2.8867e-05	2.70301e-05	2.56475e-05	2.4765e-05	2.4424e-05	2.46602e-05	2.55041e-05
-1.23249	0	0	0	0	0	4.77286e-06	1.00923e-05	1.55153e-05	2.09867e-05	2.64502e-05	3.18495e-05	3.71286e-05	4.22331e-05	4.71103e-05	5.17102e-05	5.59861e-05	5.98954e-05	6.33998e-05	6.64662e-05	6.9067e-05	7.11803e-05	7.27908e-05	7.38894e-05	7.44738e-05	7.45482e-05	7.41238e-05	7.32184e-05	7.1856e-05	7.00672e-05	6.7888e-05	6.53602e-05	6.25306e-05	5.94502e-05	5.61739e-05	5.27599e-05	4.92688e-05	4.5763e-05	4.2306e-05	3.89614e-05	3.57927e-05	3.2862e-05	3.02293e-05	2.79525e-05	2.60858e-05	2.46799e-05	2.3781e-05	2.34304e-05	2.36642e-05	2.45131e-05
-1.22859	0	0	0	0	5.47827e-07	5.70715e-06	1.1021e-05	1.64356e-05	2.18953e-05	2.73437e-05	3.27244e-05	3.79813e-05	4.30597e-05	4.79069e-05	5.24729e-05	5.67109e-05	6.05783e-05	6.4037e-05	6.70538e-05	6.96013e-05	7.16579e-05	7.32082e-05	7.42437e-05	7.47621e-05	7.47682e-05	7.42734e-05	7.32958e-05	7.186e-05	6.99968e-05	6.7743e-05	6.51407e-05	6.22372e-05	5.90841e-05	5.57367e-05	5.22539e-05	4.86966e-05	4.51279e-05	4.16117e-05	3.82123e-05	3.49933e-05	3.20174e-05	2.93452e-05	2.70347e-05	2.51406e-05	2.37138e-05	2.28008e-05	2.24432e-05	2.26773e-05	2.35337e-05
-1.2247	0	0	0	0	1.45953e-06	6.61566e-06	1.19236e-05	1.73292e-05	2.27768e-05	2.82097e-05	3.35714e-05	3.88056e-05	4.38575e-05	4.86744e-05	5.32061e-05	5.7406e-05	6.12313e-05	6.46441e-05	6.76112e-05	7.01054e-05	7.21053e-05	7.35958e-05	7.45683e-05	7.50212e-05	7.49593e-05	7.43946e-05	7.33456e-05	7.18371e-05	6.99006e-05	6.75732e-05	6.48976e-05	6.19215e-05	5.86971e-05	5.52802e-05	5.17301e-05	4.81085e-05	4.44788e-05	4.09054e-05	3.74531e-05	3.4186e-05	3.11673e-05	2.84578e-05	2.6116e-05	2.4197e-05	2.27519e-05	2.18275e-05	2.14655e-05	2.17024e-05	2.2569e-05
-1.2208	0	0	0	0	2.34437e-06	7.49697e-06	1.27986e-05	1.81949e-05	2.363e-05	2.90471e-05	3.43894e-05	3.96006e-05	4.46257e-05	4.9412e-05	5.39093e-05	5.80708e-05	6.1854e-05	6.52207e-05	6.81382e-05	7.05792e-05	7.25226e-05	7.39534e-05	7.48634e-05	7.52512e-05	7.5122e-05	7.44881e-05	7.33684e-05	7.17882e-05	6.97794e-05	6.73796e-05	6.4632e-05	6.15847e-05	5.82904e-05	5.48057e-05	5.11902e-05	4.75061e-05	4.38173e-05	4.01889e-05	3.66859e-05	3.3373e-05	3.03138e-05	2.75695e-05	2.5199e-05	2.32577e-05	2.17969e-05	2.08637e-05	2.05e-05	2.07425e-05	2.16221e-05
-1.2169	0	0	0	0	3.20102e-06	8.34983e-06	1.36449e-05	1.90316e-05	2.44539e-05	2.98549e-05	3.51775e-05	4.03655e-05	4.53636e-05	5.01191e-05	5.45818e-05	5.87049e-05	6.24458e-05	6.57666e-05	6.86346e-05	7.10226e-05	7.29097e-05	7.42812e-05	7.51292e-05	7.54524e-05	7.52566e-05	7.45544e-05	7.33649e-05	7.17141e-05	6.96341e-05	6.71632e-05	6.43449e-05	6.1228e-05	5.78656e-05	5.43148e-05	5.06357e-05	4.68911e-05	4.31454e-05	3.94641e-05	3.59127e-05	3.25565e-05	2.94593e-05	2.66828e-05	2.42862e-05	2.23252e-05	2.08515e-05	1.99123e-05	1.95498e-05	1.98008e-05	2.06961e-05
-1.21301	0	0	0	0	4.02833e-06	9.17315e-06	1.44614e-05	1.98383e-05	2.52476e-05	3.06322e-05	3.59351e-05	4.10995e-05	4.60706e-05	5.07952e-05	5.52231e-05	5.93078e-05	6.30066e-05	6.62816e-05	6.91002e-05	7.14355e-05	7.32667e-05	7.45795e-05	7.5366e-05	7.56254e-05	7.53638e-05	7.4594e-05	7.33358e-05	7.16155e-05	6.94656e-05	6.6925e-05	6.40376e-05	6.08526e-05	5.74239e-05	5.38088e-05	5.00682e-05	4.62653e-05	4.24649e-05	3.8733e-05	3.51357e-05	3.17386e-05	2.8606e-05	2.58e-05	2.338e-05	2.14022e-05	1.99184e-05	1.89761e-05	1.86177e-05	1.888e-05	1.97941e-05
-1.20911	0	0	0	0	4.82531e-06	9.96597e-06	1.52472e-05	2.06142e-05	2.60103e-05	3.13785e-05	3.66613e-05	4.18022e-05	4.67461e-05	5.14397e-05	5.58331e-05	5.98794e-05	6.35361e-05	6.67655e-05	6.95351e-05	7.18181e-05	7.3594e-05	7.48484e-05	7.55742e-05	7.57705e-05	7.5444e-05	7.46077e-05	7.32819e-05	7.14934e-05	6.92751e-05	6.66661e-05	6.37112e-05	6.04601e-05	5.69668e-05	5.32896e-05	4.94895e-05	4.56304e-05	4.17776e-05	3.79976e-05	3.43569e-05	3.09216e-05	2.77562e-05	2.49234e-05	2.2483e-05	2.04911e-05	1.90002e-05	1.80578e-05	1.77065e-05	1.79832e-05	1.89191e-05
-1.20521	0	0	0	6.45471e-07	5.5911e-06	1.07275e-05	1.60017e-05	2.13585e-05	2.67414e-05	3.2093e-05	3.73558e-05	4.24732e-05	4.73898e-05	5.20526e-05	5.64114e-05	6.04195e-05	6.40344e-05	6.72186e-05	6.99395e-05	7.21707e-05	7.38916e-05	7.50886e-05	7.57543e-05	7.58885e-05	7.5498e-05	7.45964e-05	7.32042e-05	7.13487e-05	6.90634e-05	6.63879e-05	6.33672e-05	6.00516e-05	5.64959e-05	5.27585e-05	4.89012e-05	4.49882e-05	4.10855e-05	3.72599e-05	3.35784e-05	3.01075e-05	2.69123e-05	2.40556e-05	2.15975e-05	1.95947e-05	1.80997e-05	1.71602e-05	1.6819e-05	1.71132e-05	1.80739e-05
-1.20132	0	0	0	1.38109e-06	6.32504e-06	1.14571e-05	1.67242e-05	2.20709e-05	2.74405e-05	3.27754e-05	3.80182e-05	4.3112e-05	4.80015e-05	5.26335e-05	5.6958e-05	6.09281e-05	6.45016e-05	6.76408e-05	7.03135e-05	7.24934e-05	7.41602e-05	7.53003e-05	7.59068e-05	7.59799e-05	7.55265e-05	7.45607e-05	7.31036e-05	7.11826e-05	6.88319e-05	6.60914e-05	6.30068e-05	5.96287e-05	5.60125e-05	5.22172e-05	4.8305e-05	4.43406e-05	4.03904e-05	3.65218e-05	3.28023e-05	2.92987e-05	2.60764e-05	2.31987e-05	2.0726e-05	1.87153e-05	1.72192e-05	1.62858e-05	1.5958e-05	1.62728e-05	1.72615e-05
-1.19742	0	0	0	2.08435e-06	7.0266e-06	1.21544e-05	1.74143e-05	2.27508e-05	2.81071e-05	3.34255e-05	3.86483e-05	4.37186e-05	4.85811e-05	5.31826e-05	5.74728e-05	6.14053e-05	6.49377e-05	6.80324e-05	7.06575e-05	7.27868e-05	7.44001e-05	7.54842e-05	7.60325e-05	7.60454e-05	7.55304e-05	7.45018e-05	7.2981e-05	7.09961e-05	6.85816e-05	6.57779e-05	6.26313e-05	5.91929e-05	5.55184e-05	5.16673e-05	4.77026e-05	4.36893e-05	3.96943e-05	3.57854e-05	3.20306e-05	2.84971e-05	2.52507e-05	2.23551e-05	1.98709e-05	1.78554e-05	1.63615e-05	1.54374e-05	1.5126e-05	1.54646e-05	1.64846e-05
-1.19353	0	0	0	2.75482e-06	7.69542e-06	1.28189e-05	1.80716e-05	2.33981e-05	2.87411e-05	3.4043e-05	3.92459e-05	4.42929e-05	4.91286e-05	5.36998e-05	5.79562e-05	6.18514e-05	6.53431e-05	6.83939e-05	7.0972e-05	7.30512e-05	7.46119e-05	7.5641e-05	7.61321e-05	7.6086e-05	7.55105e-05	7.44204e-05	7.28375e-05	7.07903e-05	6.83138e-05	6.54489e-05	6.22422e-05	5.87454e-05	5.50149e-05	5.11106e-05	4.70957e-05	4.30361e-05	3.8999e-05	3.50526e-05	3.12654e-05	2.7705e-05	2.44375e-05	2.1527e-05	1.90345e-05	1.70174e-05	1.55288e-05	1.46172e-05	1.43256e-05	1.46914e-05	1.57459e-05
-1.18963	0	0	0	3.39228e-06	8.33128e-06	1.34505e-05	1.86962e-05	2.40126e-05	2.93425e-05	3.4628e-05	3.98112e-05	4.48351e-05	4.96442e-05	5.41853e-05	5.84083e-05	6.22666e-05	6.57181e-05	6.87256e-05	7.12573e-05	7.32874e-05	7.47964e-05	7.57713e-05	7.62063e-05	7.61024e-05	7.54678e-05	7.43177e-05	7.26742e-05	7.05665e-05	6.80297e-05	6.51055e-05	6.18408e-05	5.8288e-05	5.45037e-05	5.05485e-05	4.64861e-05	4.23828e-05	3.83063e-05	3.43253e-05	3.05086e-05	2.69243e-05	2.36388e-05	2.07166e-05	1.8219e-05	1.62035e-05	1.47236e-05	1.38278e-05	1.35593e-05	1.39556e-05	1.50479e-05
-1.18573	0	0	0	3.99664e-06	8.93412e-06	1.40492e-05	1.92879e-05	2.45944e-05	2.99113e-05	3.51806e-05	4.03442e-05	4.53453e-05	5.01281e-05	5.46395e-05	5.88294e-05	6.26514e-05	6.60633e-05	6.90281e-05	7.15142e-05	7.34959e-05	7.49541e-05	7.5876e-05	7.6256e-05	7.60956e-05	7.54033e-05	7.41946e-05	7.24923e-05	7.03257e-05	6.77306e-05	6.47491e-05	6.14286e-05	5.78219e-05	5.39863e-05	4.99827e-05	4.58754e-05	4.17311e-05	3.7618e-05	3.36053e-05	2.97622e-05	2.6157e-05	2.28568e-05	1.99261e-05	1.74265e-05	1.5416e-05	1.39481e-05	1.30715e-05	1.28295e-05	1.32595e-05	1.4393e-05
-1.18184	0	0	0	4.56796e-06	9.50404e-06	1.46151e-05	1.9847e-05	2.51437e-05	3.04477e-05	3.5701e-05	4.08454e-05	4.58238e-05	5.05807e-05	5.50628e-05	5.92201e-05	6.30062e-05	6.63792e-05	6.9302e-05	7.17433e-05	7.36776e-05	7.50858e-05	7.59558e-05	7.62822e-05	7.60666e-05	7.5318e-05	7.40524e-05	7.22929e-05	7.00692e-05	6.74178e-05	6.4381e-05	6.1007e-05	5.73488e-05	5.34642e-05	4.94148e-05	4.52653e-05	4.10828e-05	3.6936e-05	3.28946e-05	2.9028e-05	2.54052e-05	2.20933e-05	1.91574e-05	1.66592e-05	1.4657e-05	1.32044e-05	1.23504e-05	1.21382e-05	1.26055e-05	1.37835e-05
-1.17794	0	0	3.95397e-07	5.10644e-06	1.00413e-05	1.51484e-05	2.03736e-05	2.56607e-05	3.09521e-05	3.61896e-05	4.1315e-05	4.62711e-05	5.10024e-05	5.54557e-05	5.95809e-05	6.33318e-05	6.66664e-05	6.9548e-05	7.19453e-05	7.38331e-05	7.51926e-05	7.60118e-05	7.62856e-05	7.60163e-05	7.52129e-05	7.3892e-05	7.20771e-05	6.97984e-05	6.70926e-05	6.40027e-05	6.05773e-05	5.687e-05	5.2939e-05	4.88464e-05	4.46574e-05	4.04395e-05	3.6262e-05	3.21948e-05	2.83079e-05	2.46705e-05	2.13503e-05	1.84124e-05	1.5919e-05	1.39285e-05	1.24947e-05	1.16666e-05	1.14877e-05	1.19956e-05	1.32215e-05
-1.17404	0	0	9.00062e-07	5.61244e-06	1.05461e-05	1.56495e-05	2.08683e-05	2.6146e-05	3.14249e-05	3.66468e-05	4.17535e-05	4.66877e-05	5.13939e-05	5.58188e-05	5.99125e-05	6.36287e-05	6.69257e-05	6.97668e-05	7.2121e-05	7.39633e-05	7.52751e-05	7.60448e-05	7.62675e-05	7.59458e-05	7.50893e-05	7.37148e-05	7.18462e-05	6.95143e-05	6.67562e-05	6.36154e-05	6.0141e-05	5.6387e-05	5.24122e-05	4.8279e-05	4.40533e-05	3.98029e-05	3.55976e-05	3.15077e-05	2.76036e-05	2.39549e-05	2.06296e-05	1.76931e-05	1.52078e-05	1.32323e-05	1.18207e-05	1.10221e-05	1.08799e-05	1.14318e-05	1.2709e-05
-1.17015	0	0	1.37257e-06	6.08644e-06	1.10192e-05	1.6119e-05	2.13314e-05	2.65999e-05	3.18667e-05	3.70734e-05	4.21617e-05	4.70743e-05	5.17558e-05	5.61528e-05	6.02155e-05	6.38977e-05	6.71578e-05	6.99593e-05	7.22714e-05	7.40692e-05	7.53345e-05	7.60558e-05	7.62287e-05	7.58562e-05	7.49481e-05	7.35217e-05	7.16014e-05	6.92182e-05	6.641e-05	6.32206e-05	5.96994e-05	5.59012e-05	5.18851e-05	4.77141e-05	4.34544e-05	3.91745e-05	3.49443e-05	3.08348e-05	2.69167e-05	2.326e-05	1.99328e-05	1.70011e-05	1.45273e-05	1.25703e-05	1.11843e-05	1.04185e-05	1.03165e-05	1.09158e-05	1.22478e-05
-1.16625	0	0	1.81354e-06	6.52904e-06	1.1461e-05	1.65574e-05	2.17637e-05	2.70232e-05	3.22781e-05	3.74698e-05	4.25401e-05	4.74316e-05	5.20888e-05	5.64585e-05	6.04908e-05	6.41397e-05	6.73637e-05	7.01264e-05	7.23973e-05	7.41516e-05	7.53715e-05	7.60458e-05	7.61704e-05	7.57485e-05	7.47905e-05	7.3314e-05	7.13438e-05	6.89115e-05	6.60552e-05	6.28194e-05	5.92539e-05	5.5414e-05	5.13592e-05	4.71532e-05	4.28624e-05	3.85557e-05	3.43038e-05	3.01778e-05	2.62489e-05	2.25874e-05	1.92617e-05	1.6338e-05	1.38792e-05	1.19441e-05	1.05872e-05	9.85767e-06	9.79923e-06	1.04494e-05	1.18395e-05
-1.16235	0	0	2.22369e-06	6.94098e-06	1.18723e-05	1.69655e-05	2.21659e-05	2.74167e-05	3.26599e-05	3.7837e-05	4.28896e-05	4.77604e-05	5.23937e-05	5.67366e-05	6.07392e-05	6.43555e-05	6.75442e-05	7.02691e-05	7.24997e-05	7.42117e-05	7.53874e-05	7.6016e-05	7.60937e-05	7.5624e-05	7.46177e-05	7.30928e-05	7.10747e-05	6.85952e-05	6.56931e-05	6.24131e-05	5.88058e-05	5.49267e-05	5.08359e-05	4.65975e-05	4.22784e-05	3.79481e-05	3.36775e-05	2.95381e-05	2.56016e-05	2.19385e-05	1.86177e-05	1.57054e-05	1.32649e-05	1.13551e-05	1.00307e-05	9.34096e-06	9.32954e-06	1.0034e-05	1.14856e-05
-1.15846	0	0	2.60386e-06	7.3231e-06	1.22539e-05	1.73441e-05	2.25388e-05	2.77811e-05	3.3013e-05	3.81757e-05	4.3211e-05	4.80615e-05	5.26716e-05	5.69882e-05	6.09616e-05	6.45461e-05	6.77002e-05	7.03881e-05	7.25795e-05	7.42504e-05	7.53831e-05	7.59673e-05	7.59995e-05	7.54836e-05	7.44307e-05	7.28594e-05	7.07952e-05	6.82707e-05	6.53249e-05	6.20031e-05	5.83563e-05	5.44406e-05	5.03165e-05	4.60485e-05	4.1704e-05	3.7353e-05	3.30667e-05	2.89171e-05	2.49761e-05	2.13147e-05	1.8002e-05	1.51046e-05	1.26858e-05	1.08048e-05	9.51631e-06	8.86972e-06	8.90873e-06	9.67088e-06	1.11873e-05
-1.15456	0	0	2.955e-06	7.67634e-06	1.26069e-05	1.76942e-05	2.28834e-05	2.81174e-05	3.33382e-05	3.84869e-05	4.35053e-05	4.83359e-05	5.29232e-05	5.72142e-05	6.11591e-05	6.47124e-05	6.78329e-05	7.04848e-05	7.2638e-05	7.42687e-05	7.53597e-05	7.59009e-05	7.58891e-05	7.53285e-05	7.42308e-05	7.26148e-05	7.05065e-05	6.7939e-05	6.49518e-05	6.15905e-05	5.79067e-05	5.39569e-05	4.98021e-05	4.55073e-05	4.11404e-05	3.67715e-05	3.24726e-05	2.83159e-05	2.43738e-05	2.07174e-05	1.74161e-05	1.45369e-05	1.21431e-05	1.02943e-05	9.04513e-06	8.4451e-06	8.53792e-06	9.3611e-06	1.09456e-05
-1.15066	0	0	3.27817e-06	8.00173e-06	1.29321e-05	1.80167e-05	2.32006e-05	2.84266e-05	3.36366e-05	3.87717e-05	4.37735e-05	4.85846e-05	5.31496e-05	5.74155e-05	6.13327e-05	6.48555e-05	6.79431e-05	7.05599e-05	7.26759e-05	7.42677e-05	7.53183e-05	7.58178e-05	7.57634e-05	7.51598e-05	7.40189e-05	7.23601e-05	7.02098e-05	6.76014e-05	6.45749e-05	6.11765e-05	5.74581e-05	5.34768e-05	4.9294e-05	4.49752e-05	4.05886e-05	3.6205e-05	3.18965e-05	2.77358e-05	2.37956e-05	2.01475e-05	1.6861e-05	1.40032e-05	1.16379e-05	9.82463e-06	8.61817e-06	8.06808e-06	8.21806e-06	9.10557e-06	1.07615e-05
-1.14677	0	0	3.57449e-06	8.30038e-06	1.32307e-05	1.83128e-05	2.34916e-05	2.87098e-05	3.39092e-05	3.90309e-05	4.40166e-05	4.88087e-05	5.33519e-05	5.75933e-05	6.14833e-05	6.49765e-05	6.80321e-05	7.06146e-05	7.26946e-05	7.42485e-05	7.52599e-05	7.5719e-05	7.56236e-05	7.49786e-05	7.37963e-05	7.20965e-05	6.99061e-05	6.72589e-05	6.41953e-05	6.07621e-05	5.70116e-05	5.30014e-05	4.87933e-05	4.44531e-05	4.00498e-05	3.56543e-05	3.13393e-05	2.71778e-05	2.32428e-05	1.9606e-05	1.63376e-05	1.35046e-05	1.11711e-05	9.39669e-06	8.23628e-06	7.73946e-06	7.94991e-06	8.90503e-06	1.06356e-05
-1.14287	0	0	3.84518e-06	8.5735e-06	1.35039e-05	1.85837e-05	2.37575e-05	2.89681e-05	3.41572e-05	3.92659e-05	4.42357e-05	4.90093e-05	5.35312e-05	5.77486e-05	6.16121e-05	6.50763e-05	6.81008e-05	7.06501e-05	7.26949e-05	7.42122e-05	7.51856e-05	7.56058e-05	7.54708e-05	7.47859e-05	7.3564e-05	7.18251e-05	6.95965e-05	6.69125e-05	6.38142e-05	6.03485e-05	5.65683e-05	5.25316e-05	4.83008e-05	4.39422e-05	3.95249e-05	3.51206e-05	3.0802e-05	2.66427e-05	2.2716e-05	1.90939e-05	1.58467e-05	1.30419e-05	1.07434e-05	9.01118e-06	7.90013e-06	7.45985e-06	7.73402e-06	8.75997e-06	1.05683e-05
-1.13897	0	0	4.09151e-06	8.82233e-06	1.37529e-05	1.88304e-05	2.39995e-05	2.92027e-05	3.43817e-05	3.94777e-05	4.4432e-05	4.91874e-05	5.36885e-05	5.78825e-05	6.17202e-05	6.51562e-05	6.81503e-05	7.06672e-05	7.2678e-05	7.41597e-05	7.50964e-05	7.5479e-05	7.5306e-05	7.45829e-05	7.33229e-05	7.15467e-05	6.92819e-05	6.65634e-05	6.34324e-05	5.99365e-05	5.61291e-05	5.20685e-05	4.78177e-05	4.34433e-05	3.90149e-05	3.46046e-05	3.02855e-05	2.61315e-05	2.22161e-05	1.86119e-05	1.53891e-05	1.26156e-05	1.03555e-05	8.66866e-06	7.6102e-06	7.2297e-06	7.57079e-06	8.67071e-06	1.056e-05
-1.13508	0	0	4.31481e-06	9.04817e-06	1.3979e-05	1.90544e-05	2.42188e-05	2.94148e-05	3.4584e-05	3.96674e-05	4.46066e-05	4.93443e-05	5.3825e-05	5.79962e-05	6.18086e-05	6.52172e-05	6.81817e-05	7.06673e-05	7.26449e-05	7.40922e-05	7.49934e-05	7.53398e-05	7.51301e-05	7.43704e-05	7.30742e-05	7.12625e-05	6.89635e-05	6.62123e-05	6.30508e-05	5.95271e-05	5.56948e-05	5.16129e-05	4.73446e-05	4.29571e-05	3.85205e-05	3.4107e-05	2.97903e-05	2.56446e-05	2.17438e-05	1.81605e-05	1.49654e-05	1.22263e-05	1.00077e-05	8.36948e-06	7.3668e-06	7.04924e-06	7.46038e-06	8.63737e-06	1.06106e-05
-1.13118	0	2.55582e-08	4.51647e-06	9.25239e-06	1.41835e-05	1.92568e-05	2.44167e-05	2.96056e-05	3.47652e-05	3.98364e-05	4.47608e-05	4.94811e-05	5.39419e-05	5.80908e-05	6.18786e-05	6.52604e-05	6.81961e-05	7.06511e-05	7.25968e-05	7.40108e-05	7.48777e-05	7.51892e-05	7.49443e-05	7.41494e-05	7.28187e-05	7.09733e-05	6.86419e-05	6.58602e-05	6.26704e-05	5.9121e-05	5.52663e-05	5.11655e-05	4.68824e-05	4.24845e-05	3.80423e-05	3.36285e-05	2.93172e-05	2.51828e-05	2.12994e-05	1.77401e-05	1.45757e-05	1.18743e-05	9.70032e-06	8.11386e-06	7.17008e-06	6.91856e-06	7.4028e-06	8.65986e-06	1.07199e-05
-1.12729	0	2.02295e-07	4.69789e-06	9.43637e-06	1.43678e-05	1.9439e-05	2.45944e-05	2.97765e-05	3.49266e-05	3.99858e-05	4.48957e-05	4.95989e-05	5.40403e-05	5.81674e-05	6.19311e-05	6.52868e-05	6.81946e-05	7.062e-05	7.25345e-05	7.39163e-05	7.47501e-05	7.5028e-05	7.47493e-05	7.3921e-05	7.25572e-05	7.06799e-05	6.83181e-05	6.55079e-05	6.22919e-05	5.87192e-05	5.48443e-05	5.0727e-05	4.64316e-05	4.20259e-05	3.75809e-05	3.31697e-05	2.88665e-05	2.47463e-05	2.08834e-05	1.73511e-05	1.42205e-05	1.15598e-05	9.43348e-06	7.90183e-06	7.02e-06	6.83752e-06	7.39785e-06	8.7379e-06	1.08877e-05
-1.12339	0	3.60307e-07	4.86051e-06	9.60149e-06	1.45332e-05	1.96024e-05	2.47534e-05	2.99286e-05	3.50694e-05	4.01169e-05	4.50125e-05	4.9699e-05	5.41214e-05	5.82271e-05	6.19674e-05	6.52977e-05	6.81782e-05	7.05748e-05	7.24592e-05	7.38098e-05	7.46117e-05	7.48572e-05	7.45462e-05	7.36858e-05	7.22908e-05	7.03833e-05	6.79929e-05	6.51561e-05	6.1916e-05	5.83221e-05	5.44294e-05	5.0298e-05	4.59928e-05	4.15819e-05	3.71368e-05	3.27308e-05	2.84386e-05	2.43354e-05	2.0496e-05	1.69936e-05	1.38998e-05	1.12827e-05	9.2071e-06	7.73326e-06	6.91633e-06	6.80584e-06	7.44515e-06	8.87103e-06	1.11134e-05
-1.11949	0	5.01081e-07	5.00579e-06	9.74919e-06	1.46811e-05	1.97483e-05	2.48949e-05	3.00634e-05	3.5195e-05	4.02308e-05	4.51124e-05	4.97825e-05	5.41862e-05	5.82711e-05	6.19885e-05	6.52939e-05	6.81479e-05	7.05165e-05	7.23717e-05	7.36922e-05	7.44633e-05	7.46778e-05	7.43357e-05	7.34448e-05	7.202e-05	7.00841e-05	6.7667e-05	6.48055e-05	6.15434e-05	5.79304e-05	5.40221e-05	4.98791e-05	4.55664e-05	4.11529e-05	3.67103e-05	3.23122e-05	2.80337e-05	2.39504e-05	2.01372e-05	1.66677e-05	1.36134e-05	1.1043e-05	9.02098e-06	7.60784e-06	6.8587e-06	6.82304e-06	7.54412e-06	9.05857e-06	1.13961e-05
-1.1156	0	6.2611e-07	5.13518e-06	9.88088e-06	1.4813e-05	1.98781e-05	2.50203e-05	3.0182e-05	3.53045e-05	4.03288e-05	4.51966e-05	4.98506e-05	5.42359e-05	5.83004e-05	6.19954e-05	6.52766e-05	6.81048e-05	7.04462e-05	7.22731e-05	7.35644e-05	7.43058e-05	7.44904e-05	7.41187e-05	7.31986e-05	7.17457e-05	6.9783e-05	6.73409e-05	6.44567e-05	6.11745e-05	5.75446e-05	5.36229e-05	4.94705e-05	4.51529e-05	4.07392e-05	3.63015e-05	3.1914e-05	2.7652e-05	2.35912e-05	1.9807e-05	1.63731e-05	1.33613e-05	1.08403e-05	8.87474e-06	7.52512e-06	6.84656e-06	6.88848e-06	7.69403e-06	9.29969e-06	1.17349e-05
-1.1117	0	7.36881e-07	5.25012e-06	9.99796e-06	1.49301e-05	1.9993e-05	2.51308e-05	3.02857e-05	3.53992e-05	4.04121e-05	4.52662e-05	4.99044e-05	5.42717e-05	5.83161e-05	6.19891e-05	6.52467e-05	6.80497e-05	7.03647e-05	7.21641e-05	7.34272e-05	7.414e-05	7.4296e-05	7.38959e-05	7.29481e-05	7.14685e-05	6.94806e-05	6.70153e-05	6.41102e-05	6.08099e-05	5.7165e-05	5.32321e-05	4.90726e-05	4.47523e-05	4.03408e-05	3.59107e-05	3.15362e-05	2.72932e-05	2.32577e-05	1.95052e-05	1.61097e-05	1.31431e-05	1.06742e-05	8.76786e-06	7.48447e-06	6.87918e-06	7.00133e-06	7.89395e-06	9.59334e-06	1.21288e-05
-1.1078	0	8.34865e-07	5.35205e-06	1.01018e-05	1.50338e-05	2.00944e-05	2.52276e-05	3.03758e-05	3.54802e-05	4.04819e-05	4.53224e-05	4.99449e-05	5.42945e-05	5.83192e-05	6.19707e-05	6.52052e-05	6.79837e-05	7.02729e-05	7.20457e-05	7.32815e-05	7.39667e-05	7.40951e-05	7.36679e-05	7.26937e-05	7.11889e-05	6.91775e-05	6.66905e-05	6.37663e-05	6.04498e-05	5.67921e-05	5.285e-05	4.86855e-05	4.43648e-05	3.9958e-05	3.55377e-05	3.11789e-05	2.69574e-05	2.29497e-05	1.92315e-05	1.5877e-05	1.29583e-05	1.05442e-05	8.69965e-06	7.48512e-06	6.95569e-06	7.16062e-06	8.14279e-06	9.93834e-06	1.25763e-05
-1.10391	0	9.21509e-07	5.44237e-06	1.01938e-05	1.51254e-05	2.01836e-05	2.53121e-05	3.04535e-05	3.55488e-05	4.05392e-05	4.53663e-05	4.99733e-05	5.43053e-05	5.83106e-05	6.19411e-05	6.51529e-05	6.79074e-05	7.01716e-05	7.19185e-05	7.31279e-05	7.37866e-05	7.38885e-05	7.34353e-05	7.24361e-05	7.09076e-05	6.8874e-05	6.63672e-05	6.34256e-05	6.00947e-05	5.6426e-05	5.24768e-05	4.83094e-05	4.39906e-05	3.95906e-05	3.51825e-05	3.08417e-05	2.66443e-05	2.26669e-05	1.89855e-05	1.56746e-05	1.28062e-05	1.04495e-05	8.66932e-06	7.52617e-06	7.07508e-06	7.36521e-06	8.43932e-06	1.03333e-05	1.3076e-05
-1.10001	0	9.98222e-07	5.52244e-06	1.02753e-05	1.52063e-05	2.02617e-05	2.53855e-05	3.05198e-05	3.5606e-05	4.05851e-05	4.53989e-05	4.99905e-05	5.43052e-05	5.82914e-05	6.19011e-05	6.50908e-05	6.78219e-05	7.00616e-05	7.17834e-05	7.29673e-05	7.36003e-05	7.36768e-05	7.31988e-05	7.21757e-05	7.06248e-05	6.85707e-05	6.60454e-05	6.30882e-05	5.97446e-05	5.60669e-05	5.21125e-05	4.79444e-05	4.36294e-05	3.92385e-05	3.4845e-05	3.05244e-05	2.63534e-05	2.24087e-05	1.87666e-05	1.55017e-05	1.26862e-05	1.03892e-05	8.67591e-06	7.60655e-06	7.23618e-06	7.61384e-06	8.78213e-06	1.07768e-05	1.36263e-05
-1.09611	0	1.06637e-06	5.59361e-06	1.03476e-05	1.52777e-05	2.03302e-05	2.54489e-05	3.05761e-05	3.5653e-05	4.06208e-05	4.54212e-05	4.99975e-05	5.42951e-05	5.82625e-05	6.18517e-05	6.50196e-05	6.77278e-05	6.99437e-05	7.1641e-05	7.28001e-05	7.34083e-05	7.34604e-05	7.29587e-05	7.1913e-05	7.0341e-05	6.82677e-05	6.57256e-05	6.27543e-05	5.93998e-05	5.57148e-05	5.17572e-05	4.75902e-05	4.32813e-05	3.89015e-05	3.45247e-05	3.02266e-05	2.60843e-05	2.21746e-05	1.85741e-05	1.53576e-05	1.25973e-05	1.03625e-05	8.71835e-06	7.72508e-06	7.43768e-06	7.90508e-06	9.1697e-06	1.1267e-05	1.42254e-05
-1.09222	0	1.12727e-06	5.65712e-06	1.04118e-05	1.53407e-05	2.039e-05	2.55034e-05	3.06233e-05	3.56908e-05	4.06472e-05	4.54343e-05	4.99953e-05	5.42758e-05	5.82245e-05	6.17936e-05	6.49401e-05	6.76258e-05	6.98184e-05	7.14919e-05	7.2627e-05	7.32113e-05	7.32399e-05	7.27155e-05	7.16484e-05	7.00565e-05	6.79654e-05	6.54079e-05	6.2424e-05	5.90603e-05	5.53697e-05	5.14107e-05	4.72468e-05	4.29458e-05	3.85792e-05	3.42212e-05	2.99479e-05	2.58364e-05	2.1964e-05	1.84073e-05	1.52414e-05	1.25386e-05	1.03683e-05	8.79545e-06	7.88047e-06	7.67819e-06	8.2374e-06	9.60036e-06	1.18023e-05	1.48713e-05
-1.08832	0	1.18217e-06	5.71421e-06	1.04693e-05	1.53965e-05	2.04422e-05	2.55501e-05	3.06624e-05	3.57204e-05	4.06652e-05	4.54388e-05	4.99846e-05	5.42482e-05	5.81784e-05	6.17276e-05	6.48529e-05	6.75165e-05	6.96864e-05	7.13367e-05	7.24484e-05	7.30095e-05	7.30156e-05	7.24695e-05	7.1382e-05	6.97715e-05	6.76638e-05	6.50924e-05	6.20974e-05	5.87261e-05	5.50316e-05	5.10729e-05	4.69139e-05	4.26227e-05	3.82713e-05	3.39341e-05	2.96875e-05	2.5609e-05	2.1776e-05	1.82654e-05	1.51522e-05	1.25091e-05	1.04053e-05	8.90592e-06	8.07129e-06	7.95615e-06	8.60915e-06	1.00723e-05	1.23808e-05	1.55621e-05
-1.08442	0	1.23226e-06	5.76601e-06	1.05209e-05	1.54462e-05	2.0488e-05	2.559e-05	3.06944e-05	3.57426e-05	4.06758e-05	4.54358e-05	4.99663e-05	5.4213e-05	5.81247e-05	6.16542e-05	6.47588e-05	6.74007e-05	6.95482e-05	7.11758e-05	7.22648e-05	7.28036e-05	7.27878e-05	7.2221e-05	7.11142e-05	6.94862e-05	6.73632e-05	6.47791e-05	6.17745e-05	5.8397e-05	5.47002e-05	5.07435e-05	4.65911e-05	4.23117e-05	3.79773e-05	3.36628e-05	2.9445e-05	2.54014e-05	2.16098e-05	1.81472e-05	1.50889e-05	1.25074e-05	1.04722e-05	9.04835e-06	8.29604e-06	8.26995e-06	9.01857e-06	1.05838e-05	1.30003e-05	1.62956e-05
-1.08053	0	1.27866e-06	5.8136e-06	1.05679e-05	1.54908e-05	2.05282e-05	2.5624e-05	3.07202e-05	3.57584e-05	4.06796e-05	4.5426e-05	4.99411e-05	5.41709e-05	5.80643e-05	6.15742e-05	6.46581e-05	6.72787e-05	6.94043e-05	7.10097e-05	7.20766e-05	7.25936e-05	7.25569e-05	7.19703e-05	7.08451e-05	6.92006e-05	6.70636e-05	6.4468e-05	6.14552e-05	5.80729e-05	5.43754e-05	5.04222e-05	4.62781e-05	4.20121e-05	3.76966e-05	3.34067e-05	2.92194e-05	2.52127e-05	2.14645e-05	1.80519e-05	1.50503e-05	1.25325e-05	1.05678e-05	9.22128e-06	8.55312e-06	8.61786e-06	9.46382e-06	1.11326e-05	1.36588e-05	1.70695e-05
-1.07663	0	1.32238e-06	5.85798e-06	1.06112e-05	1.55311e-05	2.05638e-05	2.56529e-05	3.07407e-05	3.57684e-05	4.06775e-05	4.54101e-05	4.99097e-05	5.41225e-05	5.79976e-05	6.14881e-05	6.45516e-05	6.7151e-05	6.9255e-05	7.08388e-05	7.18841e-05	7.238e-05	7.23231e-05	7.17174e-05	7.05748e-05	6.89149e-05	6.67648e-05	6.4159e-05	6.11392e-05	5.77536e-05	5.40567e-05	5.01087e-05	4.59745e-05	4.17235e-05	3.74285e-05	3.3165e-05	2.90101e-05	2.50421e-05	2.13391e-05	1.79783e-05	1.50353e-05	1.2583e-05	1.06905e-05	9.42315e-06	8.84087e-06	8.99809e-06	9.94298e-06	1.17169e-05	1.43542e-05	1.78816e-05
-1.07273	0	1.3644e-06	5.90006e-06	1.06516e-05	1.55681e-05	2.05955e-05	2.56775e-05	3.07564e-05	3.57735e-05	4.06702e-05	4.53887e-05	4.98727e-05	5.40684e-05	5.79252e-05	6.13963e-05	6.44395e-05	6.70181e-05	6.91008e-05	7.06633e-05	7.16875e-05	7.2163e-05	7.20865e-05	7.14625e-05	7.03034e-05	6.8629e-05	6.64669e-05	6.3852e-05	6.08264e-05	5.74388e-05	5.3744e-05	4.98025e-05	4.56797e-05	4.14453e-05	3.71725e-05	3.29369e-05	2.88161e-05	2.48885e-05	2.12324e-05	1.79252e-05	1.50426e-05	1.26574e-05	1.0839e-05	9.65234e-06	9.15754e-06	9.40879e-06	1.04541e-05	1.23345e-05	1.50842e-05	1.87294e-05
-1.06884	0	1.40555e-06	5.94067e-06	1.069e-05	1.56025e-05	2.06241e-05	2.56986e-05	3.07682e-05	3.57742e-05	4.06582e-05	4.53623e-05	4.98305e-05	5.40091e-05	5.78475e-05	6.12993e-05	6.43223e-05	6.68802e-05	6.8942e-05	7.04835e-05	7.14871e-05	7.19426e-05	7.18471e-05	7.12057e-05	7.00308e-05	6.83428e-05	6.61697e-05	6.35468e-05	6.05166e-05	5.71281e-05	5.34366e-05	4.9503e-05	4.53931e-05	4.11768e-05	3.69277e-05	3.27217e-05	2.86366e-05	2.4751e-05	2.11434e-05	1.78915e-05	1.50708e-05	1.27544e-05	1.10115e-05	9.90721e-06	9.50136e-06	9.84805e-06	1.09951e-05	1.29833e-05	1.58464e-05	1.96106e-05
-1.06494	0	1.44662e-06	5.98055e-06	1.0727e-05	1.56349e-05	2.06503e-05	2.57168e-05	3.07766e-05	3.57712e-05	4.06421e-05	4.53316e-05	4.97838e-05	5.3945e-05	5.7765e-05	6.11974e-05	6.42004e-05	6.67376e-05	6.87787e-05	7.02995e-05	7.12829e-05	7.17189e-05	7.16052e-05	7.09468e-05	6.97569e-05	6.80562e-05	6.5873e-05	6.32431e-05	6.02094e-05	5.68212e-05	5.31343e-05	4.92099e-05	4.51142e-05	4.09174e-05	3.66934e-05	3.25184e-05	2.84705e-05	2.46285e-05	2.1071e-05	1.78758e-05	1.51186e-05	1.28724e-05	1.12066e-05	1.01861e-05	9.87052e-06	1.0314e-05	1.15639e-05	1.3661e-05	1.66387e-05	2.05227e-05
-1.06104	0	1.48827e-06	6.02034e-06	1.07633e-05	1.56661e-05	2.06746e-05	2.57325e-05	3.07821e-05	3.57648e-05	4.06223e-05	4.52969e-05	4.97328e-05	5.38765e-05	5.7678e-05	6.10909e-05	6.40738e-05	6.65907e-05	6.86112e-05	7.01116e-05	7.10752e-05	7.14922e-05	7.13605e-05	7.06859e-05	6.94817e-05	6.77691e-05	6.55767e-05	6.29407e-05	5.99044e-05	5.65176e-05	5.28365e-05	4.89225e-05	4.48422e-05	4.06663e-05	3.64687e-05	3.23262e-05	2.83169e-05	2.45199e-05	2.10139e-05	1.78769e-05	1.51846e-05	1.30101e-05	1.14227e-05	1.04872e-05	1.02632e-05	1.08045e-05	1.21585e-05	1.43656e-05	1.74587e-05	2.14632e-05
-1.05715	0	1.53108e-06	6.06061e-06	1.07995e-05	1.56964e-05	2.06975e-05	2.57463e-05	3.07852e-05	3.57556e-05	4.05992e-05	4.52586e-05	4.96779e-05	5.38039e-05	5.75866e-05	6.09801e-05	6.3943e-05	6.64394e-05	6.84396e-05	6.99199e-05	7.08638e-05	7.12622e-05	7.11133e-05	7.04229e-05	6.92051e-05	6.74812e-05	6.52804e-05	6.26392e-05	5.96013e-05	5.6217e-05	5.25427e-05	4.86402e-05	4.45766e-05	4.04227e-05	3.6253e-05	3.21442e-05	2.81748e-05	2.44241e-05	2.0971e-05	1.78935e-05	1.52675e-05	1.31659e-05	1.16581e-05	1.08088e-05	1.06775e-05	1.13179e-05	1.27769e-05	1.50947e-05	1.8304e-05	2.24298e-05
-1.05325	0	1.57553e-06	6.10182e-06	1.08358e-05	1.57264e-05	2.07194e-05	2.57586e-05	3.07862e-05	3.57438e-05	4.05732e-05	4.5217e-05	4.96194e-05	5.37275e-05	5.74913e-05	6.08651e-05	6.38079e-05	6.62841e-05	6.82639e-05	6.97243e-05	7.0649e-05	7.10291e-05	7.08632e-05	7.01577e-05	6.89268e-05	6.71923e-05	6.49838e-05	6.23383e-05	5.92998e-05	5.59188e-05	5.22523e-05	4.83625e-05	4.43166e-05	4.0186e-05	3.60452e-05	3.19714e-05	2.80432e-05	2.43401e-05	2.09411e-05	1.79244e-05	1.53658e-05	1.33383e-05	1.19113e-05	1.11493e-05	1.11118e-05	1.1852e-05	1.34169e-05	1.58462e-05	1.91723e-05	2.34199e-05
-1.04936	0	1.62201e-06	6.14433e-06	1.08728e-05	1.57563e-05	2.07407e-05	2.57696e-05	3.07854e-05	3.57298e-05	4.05445e-05	4.51722e-05	4.95575e-05	5.36473e-05	5.73921e-05	6.07462e-05	6.36688e-05	6.61247e-05	6.80843e-05	6.95249e-05	7.04306e-05	7.07927e-05	7.06103e-05	6.98901e-05	6.86466e-05	6.69022e-05	6.46868e-05	6.20377e-05	5.89993e-05	5.56226e-05	5.19649e-05	4.80887e-05	4.40617e-05	3.99554e-05	3.58446e-05	3.18069e-05	2.79211e-05	2.42667e-05	2.0923e-05	1.79682e-05	1.54781e-05	1.35259e-05	1.21807e-05	1.1507e-05	1.15641e-05	1.24051e-05	1.40765e-05	1.6618e-05	2.00615e-05	2.44313e-05
-1.04546	0	1.6708e-06	6.18842e-06	1.09107e-05	1.57865e-05	2.07615e-05	2.57796e-05	3.07831e-05	3.57137e-05	4.05133e-05	4.51246e-05	4.94923e-05	5.35637e-05	5.72891e-05	6.06233e-05	6.35258e-05	6.59613e-05	6.79007e-05	6.93217e-05	7.02085e-05	7.05529e-05	7.03544e-05	6.96199e-05	6.83644e-05	6.66107e-05	6.43889e-05	6.17369e-05	5.86994e-05	5.53279e-05	5.16798e-05	4.78183e-05	4.3811e-05	3.973e-05	3.56505e-05	3.16499e-05	2.78075e-05	2.42029e-05	2.09156e-05	1.80237e-05	1.56032e-05	1.37272e-05	1.24647e-05	1.18802e-05	1.20327e-05	1.29752e-05	1.47539e-05	1.74081e-05	2.09694e-05	2.54616e-05
-1.04156	0	1.7221e-06	6.23429e-06	1.09497e-05	1.5817e-05	2.07821e-05	2.57888e-05	3.07794e-05	3.56957e-05	4.04797e-05	4.50742e-05	4.9424e-05	5.34766e-05	5.71825e-05	6.04966e-05	6.33787e-05	6.57938e-05	6.77132e-05	6.91146e-05	6.99828e-05	7.03098e-05	7.00954e-05	6.9347e-05	6.808e-05	6.63174e-05	6.40899e-05	6.14357e-05	5.83999e-05	5.50342e-05	5.13967e-05	4.75506e-05	4.3564e-05	3.95093e-05	3.54619e-05	3.14995e-05	2.77014e-05	2.41477e-05	2.09177e-05	1.80897e-05	1.57398e-05	1.39408e-05	1.27619e-05	1.22674e-05	1.2516e-05	1.35605e-05	1.5447e-05	1.82143e-05	2.18937e-05	2.65086e-05
-1.03767	0	1.77601e-06	6.28202e-06	1.09898e-05	1.5848e-05	2.08025e-05	2.57972e-05	3.07744e-05	3.56759e-05	4.04438e-05	4.50211e-05	4.93526e-05	5.3386e-05	5.70722e-05	6.03661e-05	6.32277e-05	6.56224e-05	6.75217e-05	6.89036e-05	6.97532e-05	7.0063e-05	6.98331e-05	6.90712e-05	6.77931e-05	6.60221e-05	6.37895e-05	6.11336e-05	5.81002e-05	5.47412e-05	5.11149e-05	4.7285e-05	4.33201e-05	3.92925e-05	3.52781e-05	3.13548e-05	2.76021e-05	2.41e-05	2.09283e-05	1.81651e-05	1.58865e-05	1.41655e-05	1.30709e-05	1.2667e-05	1.30124e-05	1.41595e-05	1.61542e-05	1.90349e-05	2.28325e-05	2.75701e-05
-1.03377	0	1.83254e-06	6.33165e-06	1.10311e-05	1.58795e-05	2.08229e-05	2.58049e-05	3.07681e-05	3.56542e-05	4.04056e-05	4.49652e-05	4.92782e-05	5.32922e-05	5.69582e-05	6.02317e-05	6.30727e-05	6.54469e-05	6.73261e-05	6.86886e-05	6.95198e-05	6.98126e-05	6.95674e-05	6.87923e-05	6.75034e-05	6.57246e-05	6.34873e-05	6.08305e-05	5.77999e-05	5.44482e-05	5.0834e-05	4.70212e-05	4.30786e-05	3.9079e-05	3.50984e-05	3.1215e-05	2.75085e-05	2.40591e-05	2.09464e-05	1.82488e-05	1.60423e-05	1.43999e-05	1.33903e-05	1.30776e-05	1.35202e-05	1.47704e-05	1.68736e-05	1.98679e-05	2.37839e-05	2.86442e-05
-1.02987	0	1.89162e-06	6.38311e-06	1.10735e-05	1.59115e-05	2.0843e-05	2.58118e-05	3.07604e-05	3.56308e-05	4.03651e-05	4.49067e-05	4.92006e-05	5.31949e-05	5.68406e-05	6.00934e-05	6.29137e-05	6.52673e-05	6.71263e-05	6.84695e-05	6.92824e-05	6.95584e-05	6.92981e-05	6.85101e-05	6.72109e-05	6.54246e-05	6.31832e-05	6.05258e-05	5.74989e-05	5.41551e-05	5.05535e-05	4.67585e-05	4.2839e-05	3.88682e-05	3.49222e-05	3.10795e-05	2.742e-05	2.40239e-05	2.0971e-05	1.83397e-05	1.62061e-05	1.46429e-05	1.37189e-05	1.34979e-05	1.40382e-05	1.53918e-05	1.76037e-05	2.07118e-05	2.47461e-05	2.9729e-05
-1.02598	0	1.9531e-06	6.43626e-06	1.1117e-05	1.59439e-05	2.08629e-05	2.58179e-05	3.07514e-05	3.56054e-05	4.03223e-05	4.48453e-05	4.91199e-05	5.30941e-05	5.67193e-05	5.99512e-05	6.27506e-05	6.50835e-05	6.69224e-05	6.82462e-05	6.9041e-05	6.93003e-05	6.90251e-05	6.82246e-05	6.69153e-05	6.5122e-05	6.28769e-05	6.02195e-05	5.71966e-05	5.38614e-05	5.02732e-05	4.64966e-05	4.26009e-05	3.86595e-05	3.47489e-05	3.09477e-05	2.73358e-05	2.39938e-05	2.10014e-05	1.84371e-05	1.63769e-05	1.48935e-05	1.40556e-05	1.39268e-05	1.45651e-05	1.60222e-05	1.8343e-05	2.15649e-05	2.57175e-05	3.08227e-05
-1.02208	0	2.01677e-06	6.49091e-06	1.11613e-05	1.59765e-05	2.08825e-05	2.58231e-05	3.07409e-05	3.55781e-05	4.0277e-05	4.47812e-05	4.9036e-05	5.29898e-05	5.65942e-05	5.98051e-05	6.25834e-05	6.48956e-05	6.67142e-05	6.80187e-05	6.87954e-05	6.90382e-05	6.87484e-05	6.79355e-05	6.66165e-05	6.48165e-05	6.25681e-05	5.99113e-05	5.6893e-05	5.35669e-05	4.99926e-05	4.6235e-05	4.23638e-05	3.84526e-05	3.4578e-05	3.08189e-05	2.72554e-05	2.39681e-05	2.10368e-05	1.85401e-05	1.65539e-05	1.51508e-05	1.43993e-05	1.4363e-05	1.50996e-05	1.66605e-05	1.90902e-05	2.24258e-05	2.66966e-05	3.19238e-05
-1.01818	0	2.08233e-06	6.54679e-06	1.12061e-05	1.6009e-05	2.09014e-05	2.58271e-05	3.07288e-05	3.55486e-05	4.02292e-05	4.4714e-05	4.89489e-05	5.2882e-05	5.64652e-05	5.96549e-05	6.2412e-05	6.47033e-05	6.65018e-05	6.7787e-05	6.85457e-05	6.8772e-05	6.84678e-05	6.76428e-05	6.63145e-05	6.45082e-05	6.22569e-05	5.9601e-05	5.65879e-05	5.32714e-05	4.97116e-05	4.59736e-05	4.21275e-05	3.8247e-05	3.44091e-05	3.06927e-05	2.71782e-05	2.39462e-05	2.10766e-05	1.8648e-05	1.67362e-05	1.54139e-05	1.47493e-05	1.48058e-05	1.56408e-05	1.73056e-05	1.98443e-05	2.32935e-05	2.76821e-05	3.30309e-05
-1.01429	0	2.14943e-06	6.60357e-06	1.12513e-05	1.60413e-05	2.09195e-05	2.58297e-05	3.07148e-05	3.55169e-05	4.01786e-05	4.46439e-05	4.88583e-05	5.27704e-05	5.63324e-05	5.95006e-05	6.22364e-05	6.45068e-05	6.6285e-05	6.7551e-05	6.82917e-05	6.85018e-05	6.81834e-05	6.73465e-05	6.60091e-05	6.41968e-05	6.1943e-05	5.92885e-05	5.6281e-05	5.29747e-05	4.94299e-05	4.57121e-05	4.18916e-05	3.80425e-05	3.42418e-05	3.05688e-05	2.71038e-05	2.39277e-05	2.11204e-05	1.87603e-05	1.69234e-05	1.56822e-05	1.51047e-05	1.52542e-05	1.61879e-05	1.79566e-05	2.06041e-05	2.41667e-05	2.86728e-05	3.41428e-05
-1.01039	0	2.21767e-06	6.6609e-06	1.12965e-05	1.6073e-05	2.09364e-05	2.58308e-05	3.06987e-05	3.54826e-05	4.01253e-05	4.45705e-05	4.87642e-05	5.26551e-05	5.61956e-05	5.93422e-05	6.20565e-05	6.43059e-05	6.60639e-05	6.73107e-05	6.80336e-05	6.82275e-05	6.78951e-05	6.70466e-05	6.57004e-05	6.38825e-05	6.16266e-05	5.89739e-05	5.59724e-05	5.26768e-05	4.91475e-05	4.54505e-05	4.16562e-05	3.7839e-05	3.40761e-05	3.04469e-05	2.70321e-05	2.39123e-05	2.11677e-05	1.88766e-05	1.7115e-05	1.59552e-05	1.54651e-05	1.57078e-05	1.67401e-05	1.86127e-05	2.13689e-05	2.50447e-05	2.9668e-05	3.52586e-05
-1.00649	0	2.2866e-06	6.71836e-06	1.13412e-05	1.61038e-05	2.0952e-05	2.583e-05	3.06804e-05	3.54458e-05	4.00689e-05	4.44938e-05	4.86666e-05	5.25361e-05	5.60548e-05	5.91796e-05	6.18725e-05	6.41008e-05	6.58385e-05	6.70661e-05	6.77713e-05	6.79493e-05	6.7603e-05	6.67432e-05	6.53884e-05	6.35653e-05	6.13077e-05	5.86572e-05	5.56622e-05	5.23777e-05	4.88644e-05	4.51886e-05	4.14211e-05	3.76363e-05	3.39117e-05	3.0327e-05	2.69627e-05	2.38998e-05	2.12183e-05	1.89967e-05	1.73106e-05	1.62325e-05	1.583e-05	1.6166e-05	1.7297e-05	1.92734e-05	2.21382e-05	2.59268e-05	3.06668e-05	3.63774e-05
-1.0026	0	2.35573e-06	6.77552e-06	1.13852e-05	1.61333e-05	2.0966e-05	2.58271e-05	3.06597e-05	3.54061e-05	4.00094e-05	4.44137e-05	4.85653e-05	5.24131e-05	5.591e-05	5.9013e-05	6.16842e-05	6.38915e-05	6.5609e-05	6.68175e-05	6.75051e-05	6.76673e-05	6.73074e-05	6.64364e-05	6.50735e-05	6.32453e-05	6.09864e-05	5.83386e-05	5.53505e-05	5.20776e-05	4.85808e-05	4.49268e-05	4.11865e-05	3.74346e-05	3.37489e-05	3.02091e-05	2.68958e-05	2.38902e-05	2.12722e-05	1.91204e-05	1.75102e-05	1.6514e-05	1.61993e-05	1.66286e-05	1.78583e-05	1.99384e-05	2.29115e-05	2.68125e-05	3.16687e-05	3.74989e-05
-0.998701	0	2.42456e-06	6.83191e-06	1.14279e-05	1.61613e-05	2.09779e-05	2.58219e-05	3.06362e-05	3.53634e-05	3.99467e-05	4.43301e-05	4.84603e-05	5.22863e-05	5.57612e-05	5.88423e-05	6.14919e-05	6.36781e-05	6.53754e-05	6.65649e-05	6.72351e-05	6.73816e-05	6.70083e-05	6.61265e-05	6.47557e-05	6.29229e-05	6.06631e-05	5.80183e-05	5.50376e-05	5.17767e-05	4.82969e-05	4.46652e-05	4.09526e-05	3.72341e-05	3.35878e-05	3.00933e-05	2.68316e-05	2.38836e-05	2.13296e-05	1.92478e-05	1.77139e-05	1.67997e-05	1.65729e-05	1.70956e-05	1.8424e-05	2.06076e-05	2.36886e-05	2.77018e-05	3.26737e-05	3.86226e-05
-0.994805	0	2.49255e-06	6.88706e-06	1.14691e-05	1.61872e-05	2.09875e-05	2.5814e-05	3.06098e-05	3.53176e-05	3.98805e-05	4.4243e-05	4.83516e-05	5.21557e-05	5.56085e-05	5.86676e-05	6.12956e-05	6.34608e-05	6.5138e-05	6.63087e-05	6.69615e-05	6.70927e-05	6.67062e-05	6.58139e-05	6.44354e-05	6.25984e-05	6.0338e-05	5.76967e-05	5.47238e-05	5.14754e-05	4.80132e-05	4.44041e-05	4.07197e-05	3.70352e-05	3.34287e-05	2.998e-05	2.67702e-05	2.38804e-05	2.13906e-05	1.93792e-05	1.79217e-05	1.70899e-05	1.69511e-05	1.75672e-05	1.89941e-05	2.1281e-05	2.44697e-05	2.85946e-05	3.36816e-05	3.97485e-05
-0.990908	0	2.55915e-06	6.94049e-06	1.15082e-05	1.62108e-05	2.09944e-05	2.58033e-05	3.05804e-05	3.52685e-05	3.98109e-05	4.41522e-05	4.82391e-05	5.20213e-05	5.5452e-05	5.84891e-05	6.10955e-05	6.32398e-05	6.4897e-05	6.6049e-05	6.66847e-05	6.68007e-05	6.64014e-05	6.54988e-05	6.41132e-05	6.22723e-05	6.00117e-05	5.73743e-05	5.44097e-05	5.11743e-05	4.773e-05	4.41441e-05	4.04885e-05	3.68384e-05	3.32721e-05	2.98698e-05	2.67123e-05	2.3881e-05	2.14558e-05	1.95151e-05	1.81343e-05	1.73849e-05	1.73341e-05	1.80436e-05	1.95689e-05	2.19589e-05	2.52551e-05	2.94911e-05	3.46926e-05	4.0877e-05
-0.987012	0	2.62383e-06	6.99172e-06	1.15448e-05	1.62317e-05	2.09985e-05	2.57894e-05	3.05476e-05	3.5216e-05	3.97378e-05	4.40579e-05	4.81231e-05	5.18833e-05	5.52919e-05	5.83071e-05	6.08919e-05	6.30154e-05	6.46529e-05	6.57863e-05	6.64051e-05	6.65063e-05	6.60943e-05	6.51819e-05	6.37894e-05	6.19451e-05	5.96848e-05	5.70517e-05	5.40959e-05	5.08739e-05	4.7448e-05	4.38859e-05	4.02595e-05	3.66443e-05	3.31188e-05	2.97631e-05	2.66585e-05	2.3886e-05	2.15258e-05	1.96561e-05	1.83521e-05	1.76853e-05	1.77227e-05	1.85255e-05	2.01491e-05	2.2642e-05	2.60452e-05	3.03919e-05	3.57074e-05	4.20083e-05
-0.983115	0	2.68604e-06	7.04029e-06	1.15786e-05	1.62496e-05	2.09994e-05	2.57723e-05	3.05115e-05	3.516e-05	3.96612e-05	4.396e-05	4.80035e-05	5.17417e-05	5.51284e-05	5.81217e-05	6.06852e-05	6.27881e-05	6.44059e-05	6.55211e-05	6.61233e-05	6.62099e-05	6.57857e-05	6.48638e-05	6.34648e-05	6.16174e-05	5.93579e-05	5.67296e-05	5.3783e-05	5.0575e-05	4.71681e-05	4.36303e-05	4.00335e-05	3.64538e-05	3.29695e-05	2.9661e-05	2.66096e-05	2.38964e-05	2.16015e-05	1.9803e-05	1.8576e-05	1.7992e-05	1.81175e-05	1.90137e-05	2.07355e-05	2.3331e-05	2.68408e-05	3.12978e-05	3.67266e-05	4.31434e-05
-0.979219	0	2.74527e-06	7.08574e-06	1.16092e-05	1.62642e-05	2.0997e-05	2.57518e-05	3.0472e-05	3.51006e-05	3.95811e-05	4.38588e-05	4.78806e-05	5.1597e-05	5.49617e-05	5.79334e-05	6.04757e-05	6.25582e-05	6.41566e-05	6.52538e-05	6.58398e-05	6.59121e-05	6.54761e-05	6.45451e-05	6.31401e-05	6.12902e-05	5.90318e-05	5.64089e-05	5.34721e-05	5.02785e-05	4.68912e-05	4.33781e-05	3.98116e-05	3.62677e-05	3.28252e-05	2.95644e-05	2.65666e-05	2.3913e-05	2.16837e-05	1.99567e-05	1.88071e-05	1.83059e-05	1.85197e-05	1.95092e-05	2.1329e-05	2.40269e-05	2.7643e-05	3.22098e-05	3.77513e-05	4.42832e-05
-0.975322	0	2.80103e-06	7.12768e-06	1.16362e-05	1.62752e-05	2.0991e-05	2.57277e-05	3.04289e-05	3.50377e-05	3.94977e-05	4.37543e-05	4.77546e-05	5.14493e-05	5.47923e-05	5.77426e-05	6.0264e-05	6.23263e-05	6.39057e-05	6.49853e-05	6.55554e-05	6.56139e-05	6.51665e-05	6.42268e-05	6.28163e-05	6.09643e-05	5.87076e-05	5.60905e-05	5.3164e-05	4.99856e-05	4.66183e-05	4.31305e-05	3.95948e-05	3.60874e-05	3.2687e-05	2.94744e-05	2.65307e-05	2.39371e-05	2.17738e-05	2.01187e-05	1.90465e-05	1.86284e-05	1.89304e-05	2.00132e-05	2.19309e-05	2.4731e-05	2.84531e-05	3.31291e-05	3.87827e-05	4.5429e-05
-0.971426	0	2.85285e-06	7.16572e-06	1.16594e-05	1.62825e-05	2.09812e-05	2.57001e-05	3.03824e-05	3.49715e-05	3.94112e-05	4.36468e-05	4.76259e-05	5.1299e-05	5.46207e-05	5.75498e-05	6.00506e-05	6.20931e-05	6.36538e-05	6.47162e-05	6.52708e-05	6.53159e-05	6.48576e-05	6.39097e-05	6.24942e-05	6.06407e-05	5.83863e-05	5.57757e-05	5.28601e-05	4.96972e-05	4.63506e-05	4.28887e-05	3.93844e-05	3.5914e-05	3.25564e-05	2.93924e-05	2.65032e-05	2.39702e-05	2.18732e-05	2.02901e-05	1.92958e-05	1.89608e-05	1.93512e-05	2.05272e-05	2.25428e-05	2.54447e-05	2.92724e-05	3.40573e-05	3.98224e-05	4.65823e-05
-0.967529	0	2.90033e-06	7.19954e-06	1.16785e-05	1.62858e-05	2.09678e-05	2.56688e-05	3.03325e-05	3.49021e-05	3.93217e-05	4.35366e-05	4.74947e-05	5.11467e-05	5.44473e-05	5.73556e-05	5.98361e-05	6.18593e-05	6.34018e-05	6.44474e-05	6.4987e-05	6.50192e-05	6.45505e-05	6.3595e-05	6.21751e-05	6.03206e-05	5.80692e-05	5.54656e-05	5.25615e-05	4.94149e-05	4.60895e-05	4.26542e-05	3.91818e-05	3.5749e-05	3.24347e-05	2.93199e-05	2.64858e-05	2.40136e-05	2.19834e-05	2.04728e-05	1.95564e-05	1.93048e-05	1.97837e-05	2.10529e-05	2.31662e-05	2.61698e-05	3.01028e-05	3.49961e-05	4.08722e-05	4.7745e-05
-0.963633	0	2.94312e-06	7.22887e-06	1.16933e-05	1.62851e-05	2.09505e-05	2.56341e-05	3.02793e-05	3.48298e-05	3.92296e-05	4.34242e-05	4.73617e-05	5.09929e-05	5.42727e-05	5.71607e-05	5.96215e-05	6.16257e-05	6.31505e-05	6.41798e-05	6.4705e-05	6.47249e-05	6.42463e-05	6.32839e-05	6.18602e-05	6.00054e-05	5.77575e-05	5.51616e-05	5.22697e-05	4.91401e-05	4.58366e-05	4.24284e-05	3.89887e-05	3.5594e-05	3.23237e-05	2.92586e-05	2.648e-05	2.40692e-05	2.21061e-05	2.06683e-05	1.98303e-05	1.96623e-05	2.02297e-05	2.15923e-05	2.38031e-05	2.69083e-05	3.09463e-05	3.59475e-05	4.1934e-05	4.89191e-05
-0.959736	0	2.98089e-06	7.2535e-06	1.17037e-05	1.62803e-05	2.09295e-05	2.55959e-05	3.02232e-05	3.47549e-05	3.91353e-05	4.331e-05	4.72273e-05	5.08382e-05	5.40978e-05	5.69659e-05	5.94074e-05	6.13933e-05	6.29009e-05	6.39146e-05	6.44259e-05	6.44342e-05	6.39464e-05	6.29777e-05	6.15508e-05	5.96964e-05	5.74528e-05	5.48653e-05	5.19863e-05	4.88743e-05	4.55935e-05	4.22132e-05	3.88067e-05	3.54509e-05	3.22252e-05	2.92103e-05	2.64879e-05	2.4139e-05	2.22435e-05	2.08789e-05	2.01194e-05	2.00352e-05	2.06914e-05	2.21473e-05	2.44557e-05	2.76623e-05	3.1805e-05	3.69139e-05	4.30102e-05	5.01069e-05
-0.95584	0	3.01344e-06	7.2733e-06	1.17098e-05	1.62716e-05	2.0905e-05	2.55547e-05	3.01644e-05	3.46779e-05	3.90393e-05	4.31947e-05	4.70922e-05	5.06833e-05	5.39233e-05	5.67721e-05	5.9195e-05	6.11631e-05	6.26542e-05	6.36528e-05	6.4151e-05	6.41483e-05	6.36521e-05	6.26778e-05	6.12485e-05	5.93953e-05	5.71567e-05	5.45784e-05	5.1713e-05	4.86194e-05	4.5362e-05	4.20103e-05	3.86378e-05	3.53216e-05	3.2141e-05	2.91771e-05	2.65114e-05	2.4225e-05	2.23975e-05	2.11065e-05	2.0426e-05	2.04259e-05	2.1171e-05	2.27204e-05	2.51263e-05	2.84342e-05	3.26815e-05	3.78975e-05	4.41033e-05	5.1311e-05
-0.951943	0	3.0406e-06	7.2882e-06	1.17114e-05	1.62589e-05	2.08771e-05	2.55107e-05	3.01034e-05	3.45991e-05	3.89422e-05	4.30788e-05	4.69573e-05	5.05292e-05	5.37502e-05	5.65804e-05	5.89852e-05	6.09363e-05	6.24116e-05	6.33959e-05	6.38817e-05	6.38688e-05	6.33649e-05	6.23858e-05	6.09549e-05	5.91036e-05	5.68708e-05	5.43026e-05	5.14517e-05	4.83773e-05	4.51441e-05	4.18217e-05	3.8484e-05	3.52081e-05	3.20735e-05	2.91612e-05	2.65528e-05	2.43294e-05	2.25706e-05	2.13536e-05	2.07525e-05	2.08368e-05	2.1671e-05	2.33139e-05	2.58175e-05	2.92266e-05	3.35782e-05	3.89012e-05	4.52159e-05	5.25341e-05
-0.948047	0	3.0623e-06	7.29824e-06	1.17088e-05	1.62426e-05	2.08462e-05	2.54642e-05	3.00406e-05	3.45192e-05	3.88446e-05	4.29631e-05	4.68232e-05	5.03767e-05	5.35794e-05	5.63917e-05	5.87794e-05	6.07142e-05	6.21744e-05	6.31452e-05	6.36194e-05	6.35971e-05	6.30864e-05	6.21033e-05	6.06717e-05	5.88233e-05	5.65972e-05	5.40398e-05	5.12042e-05	4.81499e-05	4.49418e-05	4.16497e-05	3.83476e-05	3.51128e-05	3.20248e-05	2.91649e-05	2.66145e-05	2.44547e-05	2.27651e-05	2.16227e-05	2.11014e-05	2.12704e-05	2.21941e-05	2.39308e-05	2.65321e-05	3.00423e-05	3.44981e-05	3.99278e-05	4.63512e-05	5.37793e-05
-0.94415	0	3.07854e-06	7.30351e-06	1.17021e-05	1.6223e-05	2.08127e-05	2.54159e-05	2.99766e-05	3.44389e-05	3.87474e-05	4.28486e-05	4.66911e-05	5.02269e-05	5.34121e-05	5.62073e-05	5.85786e-05	6.0498e-05	6.1944e-05	6.29023e-05	6.33657e-05	6.33349e-05	6.28183e-05	6.18322e-05	6.04008e-05	5.85561e-05	5.63377e-05	5.37921e-05	5.09728e-05	4.79395e-05	4.47573e-05	4.14963e-05	3.82307e-05	3.50379e-05	3.19975e-05	2.91907e-05	2.6699e-05	2.46035e-05	2.29837e-05	2.19165e-05	2.14754e-05	2.17296e-05	2.27431e-05	2.45737e-05	2.72728e-05	3.08843e-05	3.54442e-05	4.09804e-05	4.75121e-05	5.50498e-05
-0.940254	0	3.08944e-06	7.30424e-06	1.16916e-05	1.62004e-05	2.0777e-05	2.53662e-05	2.99122e-05	3.4359e-05	3.86514e-05	4.27361e-05	4.65618e-05	5.00809e-05	5.32495e-05	5.60286e-05	5.83844e-05	6.02892e-05	6.1722e-05	6.26686e-05	6.31223e-05	6.3084e-05	6.25625e-05	6.15743e-05	6.01441e-05	5.83042e-05	5.60944e-05	5.35616e-05	5.07596e-05	4.77483e-05	4.45931e-05	4.13642e-05	3.81359e-05	3.49859e-05	3.19939e-05	2.92411e-05	2.6809e-05	2.47785e-05	2.32292e-05	2.22377e-05	2.18774e-05	2.22173e-05	2.33209e-05	2.52458e-05	2.80429e-05	3.17557e-05	3.64197e-05	4.20623e-05	4.87021e-05	5.63489e-05
-0.936357	0	3.0952e-06	7.3007e-06	1.16778e-05	1.61753e-05	2.07397e-05	2.53159e-05	2.9848e-05	3.42802e-05	3.85576e-05	4.26267e-05	4.64367e-05	4.99399e-05	5.30929e-05	5.58568e-05	5.81981e-05	6.00895e-05	6.15101e-05	6.24461e-05	6.2891e-05	6.28463e-05	6.23208e-05	6.13317e-05	5.99038e-05	5.80697e-05	5.58696e-05	5.33507e-05	5.0567e-05	4.75787e-05	4.44514e-05	4.12556e-05	3.80658e-05	3.49596e-05	3.20169e-05	2.93189e-05	2.69471e-05	2.49825e-05	2.35044e-05	2.25894e-05	2.23105e-05	2.27365e-05	2.39306e-05	2.59502e-05	2.88456e-05	3.26598e-05	3.7428e-05	4.31769e-05	4.99245e-05	5.76803e-05
-0.932461	0	3.09611e-06	7.29332e-06	1.16612e-05	1.61484e-05	2.07016e-05	2.52658e-05	2.9785e-05	3.42037e-05	3.84669e-05	4.25215e-05	4.63168e-05	4.98053e-05	5.29438e-05	5.56935e-05	5.80214e-05	5.99004e-05	6.13098e-05	6.22363e-05	6.26737e-05	6.26236e-05	6.20954e-05	6.11064e-05	5.96819e-05	5.78548e-05	5.56655e-05	5.31616e-05	5.03974e-05	4.74332e-05	4.4335e-05	4.11733e-05	3.80229e-05	3.49615e-05	3.20691e-05	2.94269e-05	2.71164e-05	2.52185e-05	2.38124e-05	2.29745e-05	2.27777e-05	2.32904e-05	2.45756e-05	2.66902e-05	2.96842e-05	3.36001e-05	3.84726e-05	4.43278e-05	5.11832e-05	5.90476e-05
-0.928564	0	3.09259e-06	7.28258e-06	1.16422e-05	1.61204e-05	2.06635e-05	2.52167e-05	2.97242e-05	3.41304e-05	3.83807e-05	4.24219e-05	4.62036e-05	4.96785e-05	5.28035e-05	5.55403e-05	5.7856e-05	5.97237e-05	6.11232e-05	6.20413e-05	6.24723e-05	6.24181e-05	6.18883e-05	6.09007e-05	5.94807e-05	5.76617e-05	5.54845e-05	5.29968e-05	5.02532e-05	4.73143e-05	4.42463e-05	4.112e-05	3.80101e-05	3.49946e-05	3.21535e-05	2.95681e-05	2.73198e-05	2.54895e-05	2.41562e-05	2.33962e-05	2.32822e-05	2.38823e-05	2.52591e-05	2.74692e-05	3.05622e-05	3.45801e-05	3.9557e-05	4.55186e-05	5.24818e-05	6.04547e-05
-0.924668	0	3.08513e-06	7.2691e-06	1.16218e-05	1.60919e-05	2.06262e-05	2.51696e-05	2.96666e-05	3.40616e-05	3.83001e-05	4.23291e-05	4.60984e-05	4.95609e-05	5.26738e-05	5.53988e-05	5.77035e-05	5.95612e-05	6.0952e-05	6.18631e-05	6.22889e-05	6.22318e-05	6.17017e-05	6.07167e-05	5.93026e-05	5.74931e-05	5.53291e-05	5.28588e-05	5.01371e-05	4.72248e-05	4.41882e-05	4.10983e-05	3.80302e-05	3.50617e-05	3.2273e-05	2.97454e-05	2.75604e-05	2.57987e-05	2.45391e-05	2.38579e-05	2.38274e-05	2.45156e-05	2.59847e-05	2.82908e-05	3.14832e-05	3.56035e-05	4.06851e-05	4.67532e-05	5.38242e-05	6.19055e-05
-0.920771	0	3.07435e-06	7.25357e-06	1.16005e-05	1.6064e-05	2.05906e-05	2.51256e-05	2.96133e-05	3.39984e-05	3.82264e-05	4.22446e-05	4.60028e-05	4.94542e-05	5.25562e-05	5.52709e-05	5.75658e-05	5.94149e-05	6.07983e-05	6.17036e-05	6.21256e-05	6.20669e-05	6.15379e-05	6.05568e-05	5.915e-05	5.73512e-05	5.52018e-05	5.27503e-05	5.00518e-05	4.71673e-05	4.41634e-05	4.11112e-05	3.8086e-05	3.51658e-05	3.24307e-05	2.9962e-05	2.78413e-05	2.61492e-05	2.49643e-05	2.43628e-05	2.44167e-05	2.51937e-05	2.67557e-05	2.91586e-05	3.24509e-05	3.66739e-05	4.18606e-05	4.80355e-05	5.52144e-05	6.34042e-05
-0.916875	0	3.06097e-06	7.2368e-06	1.15794e-05	1.60376e-05	2.0558e-05	2.50859e-05	2.95657e-05	3.39423e-05	3.81612e-05	4.21699e-05	4.59184e-05	4.93601e-05	5.24526e-05	5.51582e-05	5.74449e-05	5.92866e-05	6.06641e-05	6.1565e-05	6.19846e-05	6.19258e-05	6.13992e-05	6.04235e-05	5.90252e-05	5.72386e-05	5.51052e-05	5.26739e-05	4.99998e-05	4.71445e-05	4.41746e-05	4.11616e-05	3.81806e-05	3.53098e-05	3.26295e-05	3.0221e-05	2.81657e-05	2.65442e-05	2.54351e-05	2.49142e-05	2.50535e-05	2.59201e-05	2.75759e-05	3.0076e-05	3.34689e-05	3.77952e-05	4.30873e-05	4.93693e-05	5.66564e-05	6.49548e-05
-0.912979	0	3.04579e-06	7.21971e-06	1.15594e-05	1.60138e-05	2.05294e-05	2.50516e-05	2.95251e-05	3.38945e-05	3.81058e-05	4.21065e-05	4.58467e-05	4.92802e-05	5.23647e-05	5.50627e-05	5.73426e-05	5.91785e-05	6.05515e-05	6.14495e-05	6.18682e-05	6.18106e-05	6.1288e-05	6.03191e-05	5.89309e-05	5.71578e-05	5.50419e-05	5.26321e-05	4.99841e-05	4.71594e-05	4.42249e-05	4.12523e-05	3.83168e-05	3.54968e-05	3.28726e-05	3.05255e-05	2.85369e-05	2.69872e-05	2.59549e-05	2.55157e-05	2.57412e-05	2.66984e-05	2.84487e-05	3.10469e-05	3.4541e-05	3.89711e-05	4.43692e-05	5.07587e-05	5.81542e-05	6.65613e-05
-0.909082	0	3.02976e-06	7.2033e-06	1.15417e-05	1.59937e-05	2.05061e-05	2.50243e-05	2.94928e-05	3.38567e-05	3.80619e-05	4.20561e-05	4.57896e-05	4.92164e-05	5.22943e-05	5.49864e-05	5.72609e-05	5.90926e-05	6.04626e-05	6.13593e-05	6.17786e-05	6.17239e-05	6.12066e-05	6.02461e-05	5.88695e-05	5.71115e-05	5.50146e-05	5.26279e-05	5.00073e-05	4.72146e-05	4.4317e-05	4.13862e-05	3.84977e-05	3.57299e-05	3.31631e-05	3.08787e-05	2.89579e-05	2.74812e-05	2.6527e-05	2.61705e-05	2.64833e-05	2.75321e-05	2.93778e-05	3.20749e-05	3.5671e-05	4.02055e-05	4.57101e-05	5.22076e-05	5.97119e-05	6.82281e-05
-0.905186	0	3.01387e-06	7.18867e-06	1.15273e-05	1.59787e-05	2.04895e-05	2.50052e-05	2.94705e-05	3.38304e-05	3.80311e-05	4.20204e-05	4.57488e-05	4.91705e-05	5.22436e-05	5.49312e-05	5.7202e-05	5.9031e-05	6.03996e-05	6.12966e-05	6.17181e-05	6.16678e-05	6.11576e-05	6.0207e-05	5.88435e-05	5.71023e-05	5.50259e-05	5.26638e-05	5.00722e-05	4.73131e-05	4.44539e-05	4.15664e-05	3.87263e-05	3.60121e-05	3.35041e-05	3.12837e-05	2.94321e-05	2.80297e-05	2.71546e-05	2.68821e-05	2.72833e-05	2.84246e-05	3.03667e-05	3.31637e-05	3.68624e-05	4.15022e-05	4.7114e-05	5.372e-05	6.13336e-05	6.99592e-05
-0.901289	0	2.99925e-06	7.177e-06	1.15176e-05	1.597e-05	2.04809e-05	2.49958e-05	2.94595e-05	3.38172e-05	3.80151e-05	4.20012e-05	4.57262e-05	4.91444e-05	5.22143e-05	5.48991e-05	5.7168e-05	5.89959e-05	6.03648e-05	6.12637e-05	6.1689e-05	6.16448e-05	6.11433e-05	6.02043e-05	5.88556e-05	5.71327e-05	5.50784e-05	5.27426e-05	5.01816e-05	4.74576e-05	4.46383e-05	4.17957e-05	3.90055e-05	3.63463e-05	3.38986e-05	3.17436e-05	2.99626e-05	2.86358e-05	2.78412e-05	2.76538e-05	2.81446e-05	2.93796e-05	3.1419e-05	3.43167e-05	3.81191e-05	4.2865e-05	4.85846e-05	5.52997e-05	6.30232e-05	7.17587e-05
-0.897393	0	2.98709e-06	7.16958e-06	1.1514e-05	1.59691e-05	2.04819e-05	2.49978e-05	2.94617e-05	3.38189e-05	3.80157e-05	4.20003e-05	4.57236e-05	4.91401e-05	5.22085e-05	5.48923e-05	5.71608e-05	5.89895e-05	6.03604e-05	6.12629e-05	6.16937e-05	6.16574e-05	6.11662e-05	6.02405e-05	5.89083e-05	5.72054e-05	5.51749e-05	5.28669e-05	5.03381e-05	4.76509e-05	4.48732e-05	4.2077e-05	3.93383e-05	3.67357e-05	3.43497e-05	3.22616e-05	3.05525e-05	2.93027e-05	2.85899e-05	2.84889e-05	2.90704e-05	3.04002e-05	3.25382e-05	3.55377e-05	3.94447e-05	4.42974e-05	5.01257e-05	5.69507e-05	6.47846e-05	7.36306e-05
-0.893496	0	2.97868e-06	7.16774e-06	1.15177e-05	1.59775e-05	2.0494e-05	2.50126e-05	2.94785e-05	3.3837e-05	3.80346e-05	4.20195e-05	4.5743e-05	4.91596e-05	5.22282e-05	5.49128e-05	5.71828e-05	5.90139e-05	6.03886e-05	6.12964e-05	6.17346e-05	6.17077e-05	6.12287e-05	6.0318e-05	5.9004e-05	5.73228e-05	5.53178e-05	5.30394e-05	5.05445e-05	4.78958e-05	4.51612e-05	4.2413e-05	3.97274e-05	3.7183e-05	3.48602e-05	3.28405e-05	3.12049e-05	3.00335e-05	2.94038e-05	2.93906e-05	3.00642e-05	3.149e-05	3.37276e-05	3.68299e-05	4.08425e-05	4.58031e-05	5.17409e-05	5.86766e-05	6.66218e-05	7.55788e-05
-0.8896	0	2.97538e-06	7.17292e-06	1.15304e-05	1.59967e-05	2.05187e-05	2.5042e-05	2.95118e-05	3.38735e-05	3.80736e-05	4.20607e-05	4.57861e-05	4.92047e-05	5.22754e-05	5.49626e-05	5.72358e-05	5.90712e-05	6.04515e-05	6.13665e-05	6.18138e-05	6.17983e-05	6.13331e-05	6.04392e-05	5.91452e-05	5.74875e-05	5.55098e-05	5.32627e-05	5.08034e-05	4.81948e-05	4.55051e-05	4.28066e-05	4.01757e-05	3.7691e-05	3.54332e-05	3.34834e-05	3.19228e-05	3.08311e-05	3.02861e-05	3.03619e-05	3.11289e-05	3.2652e-05	3.49905e-05	3.81968e-05	4.23161e-05	4.73855e-05	5.34339e-05	6.04811e-05	6.85382e-05	7.76071e-05
-0.885703	0	2.97861e-06	7.18659e-06	1.15535e-05	1.60283e-05	2.05578e-05	2.50877e-05	2.95633e-05	3.393e-05	3.81347e-05	4.21259e-05	4.58551e-05	4.92774e-05	5.23522e-05	5.50438e-05	5.73222e-05	5.91637e-05	6.05514e-05	6.14755e-05	6.19336e-05	6.19313e-05	6.14819e-05	6.06065e-05	5.93343e-05	5.77018e-05	5.57532e-05	5.35392e-05	5.11173e-05	4.85506e-05	4.59074e-05	4.32604e-05	4.06858e-05	3.82626e-05	3.60712e-05	3.41929e-05	3.27088e-05	3.16985e-05	3.12395e-05	3.14059e-05	3.22676e-05	3.38894e-05	3.633e-05	3.96415e-05	4.38686e-05	4.9048e-05	5.52078e-05	6.23676e-05	7.05376e-05	7.97191e-05
-0.881807	0	2.98986e-06	7.21028e-06	1.15886e-05	1.60738e-05	2.06129e-05	2.51514e-05	2.96347e-05	3.40085e-05	3.82195e-05	4.22167e-05	4.59517e-05	4.93798e-05	5.24605e-05	5.51584e-05	5.74438e-05	5.92934e-05	6.06904e-05	6.16253e-05	6.20963e-05	6.2109e-05	6.16771e-05	6.08222e-05	5.95736e-05	5.79682e-05	5.60504e-05	5.38713e-05	5.14886e-05	4.89655e-05	4.63706e-05	4.37768e-05	4.12603e-05	3.89002e-05	3.67769e-05	3.49718e-05	3.35658e-05	3.26384e-05	3.2267e-05	3.25254e-05	3.34832e-05	3.52049e-05	3.7749e-05	4.1167e-05	4.55031e-05	5.07936e-05	5.7066e-05	6.43393e-05	7.26231e-05	8.19181e-05
-0.87791	0	3.01068e-06	7.24558e-06	1.16374e-05	1.61351e-05	2.06856e-05	2.52347e-05	2.97278e-05	3.41106e-05	3.83301e-05	4.23353e-05	4.6078e-05	4.95137e-05	5.26022e-05	5.53084e-05	5.76028e-05	5.94623e-05	6.08705e-05	6.18182e-05	6.23039e-05	6.23335e-05	6.19211e-05	6.10884e-05	5.98653e-05	5.82889e-05	5.64037e-05	5.42614e-05	5.19196e-05	4.94419e-05	4.68972e-05	4.43582e-05	4.19016e-05	3.96062e-05	3.75527e-05	3.58224e-05	3.44961e-05	3.36532e-05	3.33709e-05	3.37228e-05	3.47783e-05	3.66014e-05	3.92502e-05	4.2776e-05	4.72225e-05	5.26252e-05	5.90114e-05	6.63992e-05	7.47979e-05	8.42074e-05
-0.874014	0	3.04263e-06	7.2941e-06	1.17015e-05	1.62137e-05	2.07778e-05	2.53395e-05	2.98443e-05	3.42382e-05	3.84681e-05	4.24832e-05	4.62357e-05	4.9681e-05	5.27793e-05	5.54957e-05	5.7801e-05	5.96724e-05	6.10937e-05	6.20562e-05	6.25584e-05	6.26068e-05	6.22157e-05	6.14073e-05	6.02115e-05	5.86659e-05	5.68153e-05	5.47114e-05	5.24124e-05	4.9982e-05	4.74891e-05	4.50069e-05	4.26118e-05	4.0383e-05	3.8401e-05	3.67471e-05	3.55022e-05	3.47454e-05	3.45538e-05	3.50007e-05	3.61553e-05	3.80812e-05	4.08363e-05	4.44712e-05	4.90292e-05	5.45455e-05	6.10467e-05	6.85503e-05	7.70649e-05	8.65899e-05
-0.870117	0	3.08732e-06	7.35747e-06	1.17825e-05	1.63113e-05	2.0891e-05	2.54674e-05	2.99861e-05	3.4393e-05	3.86353e-05	4.26625e-05	4.64266e-05	4.98836e-05	5.29937e-05	5.57223e-05	5.80404e-05	5.99256e-05	6.1362e-05	6.23411e-05	6.28618e-05	6.29309e-05	6.25631e-05	6.17807e-05	6.06141e-05	5.91011e-05	5.72869e-05	5.52235e-05	5.29691e-05	5.05878e-05	4.81486e-05	4.57248e-05	4.3393e-05	4.12324e-05	3.93237e-05	3.7748e-05	3.6586e-05	3.5917e-05	3.58177e-05	3.63612e-05	3.76164e-05	3.96467e-05	4.25094e-05	4.62549e-05	5.09259e-05	5.6557e-05	6.31743e-05	7.07949e-05	7.94266e-05	8.90683e-05
-0.866221	0	3.14639e-06	7.43733e-06	1.18821e-05	1.64297e-05	2.10271e-05	2.56202e-05	3.01548e-05	3.45768e-05	3.88336e-05	4.28748e-05	4.66526e-05	5.01232e-05	5.32471e-05	5.59898e-05	5.83228e-05	6.02237e-05	6.16771e-05	6.26747e-05	6.32159e-05	6.33076e-05	6.29649e-05	6.22105e-05	6.10749e-05	5.95965e-05	5.78206e-05	5.57994e-05	5.35914e-05	5.1261e-05	4.88773e-05	4.65137e-05	4.4247e-05	4.21565e-05	4.03227e-05	3.88269e-05	3.77496e-05	3.717e-05	3.71645e-05	3.78062e-05	3.91636e-05	4.12997e-05	4.42716e-05	4.8129e-05	5.29143e-05	5.86617e-05	6.53965e-05	7.31353e-05	8.18854e-05	9.16448e-05
-0.862324	0	3.22146e-06	7.53533e-06	1.2002e-05	1.65704e-05	2.11876e-05	2.57996e-05	3.0352e-05	3.47912e-05	3.90646e-05	4.31217e-05	4.69153e-05	5.04015e-05	5.35411e-05	5.62999e-05	5.86497e-05	6.05683e-05	6.20406e-05	6.30587e-05	6.36222e-05	6.37385e-05	6.34228e-05	6.26982e-05	6.15956e-05	6.01536e-05	5.84178e-05	5.64406e-05	5.4281e-05	5.20032e-05	4.96768e-05	4.73753e-05	4.51755e-05	4.31567e-05	4.13996e-05	3.99853e-05	3.89944e-05	3.85058e-05	3.85959e-05	3.93374e-05	4.07985e-05	4.30421e-05	4.61245e-05	5.00954e-05	5.49965e-05	6.08614e-05	6.77151e-05	7.55734e-05	8.44431e-05	9.43215e-05
-0.858428	0	3.31417e-06	7.65309e-06	1.21437e-05	1.6735e-05	2.13741e-05	2.6007e-05	3.05795e-05	3.50379e-05	3.93298e-05	4.3405e-05	4.72162e-05	5.072e-05	5.38773e-05	5.66542e-05	5.90227e-05	6.0961e-05	6.24541e-05	6.34946e-05	6.40824e-05	6.4225e-05	6.39382e-05	6.32453e-05	6.21776e-05	6.07738e-05	5.90799e-05	5.71487e-05	5.50391e-05	5.28159e-05	5.05485e-05	4.83108e-05	4.61796e-05	4.42344e-05	4.25557e-05	4.12247e-05	4.03218e-05	3.99259e-05	4.01132e-05	4.09561e-05	4.25225e-05	4.4875e-05	4.80696e-05	5.21554e-05	5.71737e-05	6.31576e-05	7.01315e-05	7.81107e-05	8.71013e-05	9.71001e-05
-0.854531	0	3.42611e-06	7.79222e-06	1.2309e-05	1.69253e-05	2.15883e-05	2.62442e-05	3.08387e-05	3.53183e-05	3.96308e-05	4.3726e-05	4.75569e-05	5.10803e-05	5.42572e-05	5.70542e-05	5.94433e-05	6.14031e-05	6.2919e-05	6.39838e-05	6.45976e-05	6.47685e-05	6.45125e-05	6.38531e-05	6.28221e-05	6.14584e-05	5.98082e-05	5.79247e-05	5.5867e-05	5.37e-05	5.14935e-05	4.93214e-05	4.72606e-05	4.53906e-05	4.3792e-05	4.2546e-05	4.17329e-05	4.14313e-05	4.17174e-05	4.26633e-05	4.43366e-05	4.67996e-05	5.01079e-05	5.43101e-05	5.94471e-05	6.55515e-05	7.2647e-05	8.07485e-05	8.98613e-05	9.99817e-05
-0.850635	0	3.55887e-06	7.95427e-06	1.24992e-05	1.71426e-05	2.18317e-05	2.65126e-05	3.11312e-05	3.5634e-05	3.9969e-05	4.40862e-05	4.79388e-05	5.14836e-05	5.46821e-05	5.7501e-05	5.99126e-05	6.18958e-05	6.34364e-05	6.45273e-05	6.5169e-05	6.53701e-05	6.51466e-05	6.45226e-05	6.353e-05	6.22082e-05	6.06036e-05	5.87695e-05	5.67655e-05	5.46566e-05	5.25127e-05	5.04078e-05	4.84191e-05	4.66261e-05	4.51093e-05	4.39499e-05	4.32282e-05	4.30227e-05	4.34091e-05	4.44596e-05	4.62415e-05	4.88165e-05	5.224e-05	5.65601e-05	6.18173e-05	6.80436e-05	7.52623e-05	8.34874e-05	9.27239e-05	0.000102967
-0.846738	0	3.71399e-06	8.14076e-06	1.2716e-05	1.73885e-05	2.21056e-05	2.68135e-05	3.14582e-05	3.59862e-05	4.03457e-05	4.44868e-05	4.83629e-05	5.19312e-05	5.51532e-05	5.79958e-05	6.04318e-05	6.24402e-05	6.40072e-05	6.51261e-05	6.57976e-05	6.60306e-05	6.58414e-05	6.52546e-05	6.43022e-05	6.3024e-05	6.14667e-05	5.96838e-05	5.77352e-05	5.56861e-05	5.36065e-05	5.15706e-05	4.96557e-05	4.79413e-05	4.6508e-05	4.54369e-05	4.48082e-05	4.47003e-05	4.51888e-05	4.63455e-05	4.82375e-05	5.09261e-05	5.44663e-05	5.89059e-05	6.42848e-05	7.06344e-05	7.79776e-05	8.63278e-05	9.56894e-05	0.000106057
-0.842842	0	3.89293e-06	8.35312e-06	1.29606e-05	1.76643e-05	2.24115e-05	2.71483e-05	3.1821e-05	3.63761e-05	4.0762e-05	4.4929e-05	4.88305e-05	5.2424e-05	5.56713e-05	5.85395e-05	6.10017e-05	6.30372e-05	6.46324e-05	6.5781e-05	6.6484e-05	6.67506e-05	6.65976e-05	6.60496e-05	6.51392e-05	6.39063e-05	6.2398e-05	6.0668e-05	5.87765e-05	5.67888e-05	5.47752e-05	5.281e-05	5.09705e-05	4.93363e-05	4.79882e-05	4.7007e-05	4.6473e-05	4.64643e-05	4.70564e-05	4.83208e-05	5.03244e-05	5.31281e-05	5.67866e-05	6.13472e-05	6.68492e-05	7.33238e-05	8.07929e-05	8.92697e-05	9.87578e-05	0.000109251
-0.838945	0	4.09711e-06	8.59272e-06	1.32345e-05	1.79713e-05	2.27504e-05	2.75182e-05	3.22207e-05	3.68049e-05	4.1219e-05	4.54136e-05	4.93424e-05	5.2963e-05	5.62373e-05	5.91329e-05	6.1623e-05	6.36874e-05	6.53125e-05	6.64925e-05	6.72288e-05	6.75307e-05	6.74154e-05	6.6908e-05	6.60412e-05	6.48552e-05	6.33975e-05	6.17221e-05	5.98893e-05	5.79646e-05	5.60186e-05	5.41257e-05	5.23633e-05	5.0811e-05	4.95495e-05	4.86599e-05	4.8222e-05	4.83141e-05	4.90114e-05	5.03852e-05	5.25019e-05	5.54223e-05	5.92006e-05	6.38836e-05	6.95103e-05	7.61111e-05	8.37078e-05	9.23126e-05	0.000101929	0.00011255
-0.835049	0	4.32785e-06	8.86083e-06	1.35388e-05	1.83106e-05	2.31236e-05	2.79241e-05	3.26584e-05	3.72734e-05	4.17176e-05	4.59416e-05	4.98994e-05	5.35487e-05	5.68519e-05	5.97766e-05	6.22963e-05	6.43911e-05	6.60479e-05	6.72609e-05	6.8032e-05	6.83708e-05	6.82949e-05	6.78297e-05	6.7008e-05	6.58707e-05	6.44652e-05	6.28459e-05	6.10733e-05	5.92133e-05	5.73365e-05	5.55174e-05	5.38335e-05	5.23646e-05	5.11914e-05	5.03948e-05	5.00547e-05	5.02491e-05	5.1053e-05	5.25376e-05	5.4769e-05	5.78075e-05	6.17071e-05	6.6514e-05	7.22668e-05	7.89955e-05	8.67211e-05	9.54553e-05	0.000105201	0.00011595
-0.831152	2.06611e-07	4.58638e-06	9.15861e-06	1.38746e-05	1.86833e-05	2.3532e-05	2.83671e-05	3.31349e-05	3.77824e-05	4.22584e-05	4.65136e-05	5.05021e-05	5.41818e-05	5.75154e-05	6.04708e-05	6.30217e-05	6.51486e-05	6.68385e-05	6.80862e-05	6.88937e-05	6.9271e-05	6.9236e-05	6.88144e-05	6.80395e-05	6.69522e-05	6.56005e-05	6.40388e-05	6.2328e-05	6.05341e-05	5.87279e-05	5.69841e-05	5.53803e-05	5.39963e-05	5.29128e-05	5.22107e-05	5.19698e-05	5.2268e-05	5.31801e-05	5.47769e-05	5.71244e-05	6.02826e-05	6.43048e-05	6.92371e-05	7.51175e-05	8.19755e-05	8.98314e-05	9.86966e-05	0.000108573	0.000119453
-0.827256	4.51781e-07	4.87381e-06	9.48712e-06	1.4243e-05	1.90903e-05	2.39764e-05	2.88477e-05	3.36507e-05	3.83326e-05	4.28419e-05	4.71299e-05	5.11506e-05	5.48624e-05	5.82281e-05	6.12157e-05	6.37994e-05	6.59598e-05	6.76844e-05	6.89682e-05	6.98135e-05	7.02308e-05	7.02382e-05	6.98617e-05	6.9135e-05	6.80992e-05	6.68026e-05	6.53e-05	6.36523e-05	6.1926e-05	6.01918e-05	5.85248e-05	5.70025e-05	5.57048e-05	5.47124e-05	5.41062e-05	5.39659e-05	5.43692e-05	5.53909e-05	5.71014e-05	5.95664e-05	6.28456e-05	6.69919e-05	7.20511e-05	7.80604e-05	8.5049e-05	9.30368e-05	0.000102034	0.000112043	0.000123054
-0.823359	7.25099e-07	5.19115e-06	9.84726e-06	1.46447e-05	1.95323e-05	2.44575e-05	2.93667e-05	3.42066e-05	3.89242e-05	4.34685e-05	4.77908e-05	5.18454e-05	5.55907e-05	5.89898e-05	6.20111e-05	6.4629e-05	6.68243e-05	6.85851e-05	6.99063e-05	7.07909e-05	7.12496e-05	7.13007e-05	7.09706e-05	7.02934e-05	6.93104e-05	6.80703e-05	6.66281e-05	6.5045e-05	6.33875e-05	6.17267e-05	6.01377e-05	5.86982e-05	5.74881e-05	5.65882e-05	5.60793e-05	5.60409e-05	5.65508e-05	5.76833e-05	5.95089e-05	6.20927e-05	6.54943e-05	6.97661e-05	7.49534e-05	8.10932e-05	8.82138e-05	9.63348e-05	0.000105466	0.000115608	0.000126753
-0.819463	1.02752e-06	5.53926e-06	1.02398e-05	1.50804e-05	2.00099e-05	2.49757e-05	2.99244e-05	3.48026e-05	3.95576e-05	4.41384e-05	4.84963e-05	5.25861e-05	5.63664e-05	5.98003e-05	6.28567e-05	6.55101e-05	6.77417e-05	6.95398e-05	7.08999e-05	7.1825e-05	7.23263e-05	7.24224e-05	7.214e-05	7.15135e-05	7.05847e-05	6.94023e-05	6.80217e-05	6.65043e-05	6.49169e-05	6.33308e-05	6.1821e-05	6.04656e-05	5.93444e-05	5.85382e-05	5.81277e-05	5.81926e-05	5.88102e-05	6.00549e-05	6.19968e-05	6.47008e-05	6.8226e-05	7.26247e-05	7.79414e-05	8.42129e-05	9.1467e-05	9.97225e-05	0.000108989	0.000119266	0.000130546
-0.815566	1.35985e-06	5.91887e-06	1.06654e-05	1.55507e-05	2.05236e-05	2.55315e-05	3.05211e-05	3.5439e-05	4.02327e-05	4.48513e-05	4.92463e-05	5.33726e-05	5.71891e-05	6.06591e-05	6.37518e-05	6.64419e-05	6.87111e-05	7.05478e-05	7.19478e-05	7.29147e-05	7.34596e-05	7.36019e-05	7.33683e-05	7.27937e-05	7.19201e-05	7.07966e-05	6.94787e-05	6.80282e-05	6.65121e-05	6.50017e-05	6.35724e-05	6.23022e-05	6.1271e-05	6.05596e-05	6.02488e-05	6.04181e-05	6.11447e-05	6.25028e-05	6.45621e-05	6.73875e-05	7.10376e-05	7.55643e-05	8.10118e-05	8.74162e-05	9.4805e-05	0.000103196	0.000112599	0.000123013	0.000134428
-0.81167	1.72279e-06	6.33053e-06	1.11245e-05	1.60559e-05	2.10736e-05	2.6125e-05	3.11568e-05	3.61157e-05	4.09494e-05	4.5607e-05	5.00403e-05	5.42044e-05	5.80581e-05	6.15655e-05	6.46955e-05	6.74235e-05	6.97313e-05	7.16077e-05	7.30487e-05	7.40583e-05	7.4648e-05	7.48374e-05	7.46538e-05	7.41321e-05	7.33147e-05	7.22511e-05	7.0997e-05	6.96144e-05	6.81705e-05	6.67369e-05	6.5389e-05	6.42051e-05	6.32649e-05	6.26495e-05	6.24395e-05	6.27142e-05	6.35509e-05	6.50234e-05	6.72014e-05	7.01493e-05	7.39254e-05	7.85813e-05	8.41608e-05	9.06994e-05	9.82241e-05	0.000106753	0.000116293	0.000126845	0.000138398
-0.807773	2.11683e-06	6.77467e-06	1.16174e-05	1.65962e-05	2.16599e-05	2.67561e-05	3.18313e-05	3.68324e-05	4.17072e-05	4.6405e-05	5.08777e-05	5.50805e-05	5.89727e-05	6.25183e-05	6.56868e-05	6.84536e-05	7.0801e-05	7.27179e-05	7.42009e-05	7.52542e-05	7.58896e-05	7.61271e-05	7.59943e-05	7.55264e-05	7.47661e-05	7.37632e-05	7.25738e-05	7.126e-05	6.98893e-05	6.85334e-05	6.72679e-05	6.61711e-05	6.5323e-05	6.48045e-05	6.46961e-05	6.50773e-05	6.6025e-05	6.7613e-05	6.99106e-05	7.29821e-05	7.68854e-05	8.16716e-05	8.73841e-05	9.4058e-05	0.00010172	0.000110387	0.000120066	0.000130757	0.000142448
-0.803877	2.54234e-06	7.25152e-06	1.21442e-05	1.71716e-05	2.22825e-05	2.74245e-05	3.25442e-05	3.75886e-05	4.25055e-05	4.72444e-05	5.17575e-05	5.6e-05	5.99316e-05	6.35163e-05	6.67241e-05	6.95307e-05	7.19184e-05	7.38767e-05	7.54025e-05	7.65003e-05	7.71822e-05	7.74685e-05	7.73872e-05	7.69739e-05	7.62716e-05	7.53302e-05	7.42062e-05	7.2962e-05	7.16652e-05	7.03878e-05	6.92055e-05	6.81967e-05	6.74414e-05	6.70206e-05	6.70147e-05	6.75032e-05	6.85629e-05	7.02672e-05	7.26855e-05	7.58815e-05	7.99129e-05	8.48304e-05	9.0677e-05	9.74873e-05	0.000105287	0.000114094	0.000123914	0.000134745	0.000146576
-0.79998	2.99951e-06	7.76113e-06	1.27049e-05	1.77819e-05	2.2941e-05	2.81297e-05	3.32949e-05	3.83835e-05	4.33434e-05	4.81244e-05	5.26786e-05	5.69617e-05	6.09333e-05	6.4558e-05	6.78058e-05	7.06527e-05	7.30816e-05	7.5082e-05	7.66513e-05	7.77941e-05	7.85232e-05	7.8859e-05	7.88298e-05	7.84717e-05	7.78279e-05	7.69487e-05	7.58908e-05	7.47168e-05	7.34946e-05	7.22964e-05	7.11979e-05	7.02777e-05	6.9616e-05	6.92936e-05	6.93911e-05	6.99876e-05	7.116e-05	7.29815e-05	7.55212e-05	7.88426e-05	8.30029e-05	8.80527e-05	9.40343e-05	0.000100982	0.000108921	0.000117868	0.00012783	0.000138802	0.000150774
-0.796084	3.48833e-06	8.30337e-06	1.32991e-05	1.84267e-05	2.36349e-05	2.88712e-05	3.40827e-05	3.92162e-05	4.42199e-05	4.90436e-05	5.36397e-05	5.79639e-05	6.19763e-05	6.56415e-05	6.89299e-05	7.18178e-05	7.42883e-05	7.63313e-05	7.79445e-05	7.9133e-05	7.99097e-05	8.02955e-05	8.0319e-05	8.00166e-05	7.94318e-05	7.86152e-05	7.76239e-05	7.65206e-05	7.53735e-05	7.42549e-05	7.32409e-05	7.24099e-05	7.18423e-05	7.16189e-05	7.18203e-05	7.25255e-05	7.38113e-05	7.57507e-05	7.84125e-05	8.186e-05	8.61501e-05	9.13329e-05	9.74504e-05	0.000104537	0.000112616	0.000121704	0.000131808	0.000142924	0.000155038
-0.792187	4.00862e-06	8.87792e-06	1.39265e-05	1.91053e-05	2.43633e-05	2.9648e-05	3.49064e-05	4.00855e-05	4.51336e-05	5.00005e-05	5.4639e-05	5.90049e-05	6.30585e-05	6.67647e-05	7.00941e-05	7.30234e-05	7.55359e-05	7.7622e-05	7.92795e-05	8.05139e-05	8.13386e-05	8.17747e-05	8.18513e-05	8.16049e-05	8.10794e-05	8.03259e-05	7.94014e-05	7.83692e-05	7.72976e-05	7.62591e-05	7.53298e-05	7.45885e-05	7.41154e-05	7.39915e-05	7.42972e-05	7.51117e-05	7.65113e-05	7.85692e-05	8.13537e-05	8.4928e-05	8.93486e-05	9.46651e-05	0.000100919	0.000108144	0.000116365	0.000125596	0.000135843	0.000147102	0.000159359
-0.788291	4.56002e-06	9.48426e-06	1.45863e-05	1.9817e-05	2.51254e-05	3.0459e-05	3.57648e-05	4.099e-05	4.60828e-05	5.09935e-05	5.56747e-05	6.00827e-05	6.41778e-05	6.79253e-05	7.1296e-05	7.4267e-05	7.68217e-05	7.8951e-05	8.0653e-05	8.19336e-05	8.28065e-05	8.32931e-05	8.34228e-05	8.32326e-05	8.27667e-05	8.20763e-05	8.1219e-05	8.02581e-05	7.92621e-05	7.83039e-05	7.74597e-05	7.68082e-05	7.643e-05	7.64059e-05	7.68163e-05	7.77404e-05	7.92544e-05	8.14311e-05	8.43388e-05	8.80403e-05	9.25919e-05	9.80428e-05	0.000104434	0.000111799	0.000120162	0.000129536	0.000139927	0.000151331	0.000163732
-0.784395	5.14195e-06	1.01217e-05	1.52777e-05	2.05608e-05	2.592e-05	3.13028e-05	3.66564e-05	4.1928e-05	4.70659e-05	5.20205e-05	5.67447e-05	6.11949e-05	6.53317e-05	6.91206e-05	7.25328e-05	7.55454e-05	7.81425e-05	8.03151e-05	8.20617e-05	8.33885e-05	8.43095e-05	8.48466e-05	8.50296e-05	8.48956e-05	8.44892e-05	8.38621e-05	8.30719e-05	8.21823e-05	8.12621e-05	8.03843e-05	7.96252e-05	7.90637e-05	7.87805e-05	7.88563e-05	7.93717e-05	8.04056e-05	8.20341e-05	8.43301e-05	8.73614e-05	9.11905e-05	9.58736e-05	0.000101459	0.000107989	0.000115494	0.000123999	0.000133517	0.000144053	0.000155602	0.000168149
-0.780498	5.75365e-06	1.07893e-05	1.59995e-05	2.13354e-05	2.67456e-05	3.2178e-05	3.75795e-05	4.28976e-05	4.80807e-05	5.30794e-05	5.78466e-05	6.23391e-05	6.65175e-05	7.03478e-05	7.38013e-05	7.68556e-05	7.9495e-05	8.17107e-05	8.35017e-05	8.48746e-05	8.58436e-05	8.64311e-05	8.66671e-05	8.65892e-05	8.62423e-05	8.56782e-05	8.4955e-05	8.41367e-05	8.32922e-05	8.24946e-05	8.18206e-05	8.13491e-05	8.11608e-05	8.13367e-05	8.19571e-05	8.31008e-05	8.48441e-05	8.72594e-05	9.04145e-05	9.43716e-05	9.91864e-05	0.000104907	0.000111575	0.000119221	0.000127869	0.000137532	0.000148214	0.000159909	0.000172602
-0.776602	6.39417e-06	1.14859e-05	1.67506e-05	2.21393e-05	2.76007e-05	3.30826e-05	3.85321e-05	4.38967e-05	4.91251e-05	5.41676e-05	5.89778e-05	6.35123e-05	6.77323e-05	7.16038e-05	7.50984e-05	7.81941e-05	8.08754e-05	8.3134e-05	8.49692e-05	8.63878e-05	8.74046e-05	8.80421e-05	8.83309e-05	8.83087e-05	8.80209e-05	8.75196e-05	8.68631e-05	8.61158e-05	8.53466e-05	8.46291e-05	8.40399e-05	8.36583e-05	8.35648e-05	8.38405e-05	8.45658e-05	8.58194e-05	8.76775e-05	9.02121e-05	9.34911e-05	9.75762e-05	0.000102523	0.000108379	0.000115186	0.000122973	0.000131764	0.000141572	0.0001524	0.000164242	0.000177082
-0.772705	7.06235e-06	1.22102e-05	1.75294e-05	2.29709e-05	2.84835e-05	3.40148e-05	3.95122e-05	4.49231e-05	5.01963e-05	5.52826e-05	6.01354e-05	6.47117e-05	6.89728e-05	7.28851e-05	7.64204e-05	7.95571e-05	8.22799e-05	8.45809e-05	8.64598e-05	8.79237e-05	8.89877e-05	8.96748e-05	9.00158e-05	9.00489e-05	8.98197e-05	8.93807e-05	8.87905e-05	8.81136e-05	8.74195e-05	8.67816e-05	8.62769e-05	8.59848e-05	8.59858e-05	8.63611e-05	8.7191e-05	8.85543e-05	9.05269e-05	9.31808e-05	9.65836e-05	0.000100797	0.000105875	0.000111867	0.000118812	0.000126741	0.000135676	0.00014563	0.000156604	0.000168594	0.000181581
-0.768809	7.75684e-06	1.29607e-05	1.83343e-05	2.38284e-05	2.93918e-05	3.49723e-05	4.05172e-05	4.59741e-05	5.12919e-05	5.64214e-05	6.13163e-05	6.59339e-05	7.02356e-05	7.41881e-05	7.77636e-05	8.09406e-05	8.37043e-05	8.60472e-05	8.7969e-05	8.94775e-05	9.05881e-05	9.13241e-05	9.17167e-05	9.18044e-05	9.16332e-05	9.12558e-05	9.07313e-05	9.01243e-05	8.95045e-05	8.89457e-05	8.8525e-05	8.83218e-05	8.84169e-05	8.88913e-05	8.98255e-05	9.12981e-05	9.33849e-05	9.61579e-05	9.96842e-05	0.000104025	0.000109236	0.000115363	0.000122447	0.000130518	0.000139597	0.000149696	0.000160818	0.000172955	0.00018609
-0.764912	8.47608e-06	1.37357e-05	1.91633e-05	2.47096e-05	3.03235e-05	3.59528e-05	4.15447e-05	4.7047e-05	5.24087e-05	5.75809e-05	6.25173e-05	6.71754e-05	7.15171e-05	7.55091e-05	7.9124e-05	8.23406e-05	8.51444e-05	8.75282e-05	8.94922e-05	9.10445e-05	9.22008e-05	9.29849e-05	9.34281e-05	9.35696e-05	9.34556e-05	9.3139e-05	9.26793e-05	9.21415e-05	9.15953e-05	9.11148e-05	9.07774e-05	9.06624e-05	9.08509e-05	9.14238e-05	9.24617e-05	9.40431e-05	9.62437e-05	9.91353e-05	0.000102785	0.000107254	0.000112596	0.000118859	0.000126081	0.000134293	0.000143516	0.000153761	0.00016503	0.000177316	0.0001906
-0.761016	9.21835e-06	1.45333e-05	2.00144e-05	2.56125e-05	3.12762e-05	3.69535e-05	4.25918e-05	4.81388e-05	5.35437e-05	5.87577e-05	6.37348e-05	6.84327e-05	7.28134e-05	7.6844e-05	8.04973e-05	8.37525e-05	8.65954e-05	8.90192e-05	9.10244e-05	9.26194e-05	9.38204e-05	9.46515e-05	9.51445e-05	9.53387e-05	9.52808e-05	9.50241e-05	9.46282e-05	9.41585e-05	9.3685e-05	9.3282e-05	9.30269e-05	9.29994e-05	9.32804e-05	9.39512e-05	9.5092e-05	9.67815e-05	9.90953e-05	0.000102105	0.000105877	0.000110473	0.000115947	0.000122345	0.000129706	0.000138059	0.000147426	0.000157817	0.000169234	0.000181668	0.0001951
-0.757119	9.98173e-06	1.53514e-05	2.08854e-05	2.65344e-05	3.22472e-05	3.79718e-05	4.36556e-05	4.92464e-05	5.46936e-05	5.99485e-05	6.49652e-05	6.97018e-05	7.41204e-05	7.81885e-05	8.18791e-05	8.51717e-05	8.80526e-05	9.05152e-05	9.25604e-05	9.41969e-05	9.54415e-05	9.63184e-05	9.68598e-05	9.71056e-05	9.71026e-05	9.69046e-05	9.65714e-05	9.61687e-05	9.57668e-05	9.54402e-05	9.52664e-05	9.53253e-05	9.56979e-05	9.64655e-05	9.77085e-05	9.95053e-05	0.000101931	0.000105058	0.000108953	0.000113675	0.00011928	0.000125812	0.000133311	0.000141806	0.000151317	0.000161854	0.000173418	0.000186	0.000199582
-0.753223	1.07641e-05	1.61877e-05	2.17737e-05	2.74728e-05	3.32338e-05	3.90047e-05	4.47329e-05	5.03665e-05	5.58548e-05	6.11494e-05	6.62047e-05	7.09787e-05	7.5434e-05	7.95382e-05	8.32649e-05	8.65936e-05	8.95111e-05	9.20111e-05	9.40949e-05	9.57716e-05	9.70582e-05	9.79795e-05	9.85681e-05	9.88641e-05	9.89147e-05	9.8774e-05	9.85022e-05	9.81652e-05	9.78336e-05	9.7582e-05	9.74883e-05	9.76325e-05	9.80956e-05	9.8959e-05	0.000100303	0.000102206	0.000104744	0.000107987	0.000112003	0.000116851	0.000122586	0.000129253	0.000136889	0.000145525	0.000155179	0.000165861	0.000177573	0.000190304	0.000204035
-0.749326	1.15633e-05	1.70398e-05	2.26767e-05	2.84248e-05	3.4233e-05	4.0049e-05	4.58204e-05	5.14955e-05	5.70237e-05	6.23567e-05	6.7449e-05	7.22591e-05	7.67496e-05	8.08886e-05	8.46498e-05	8.80132e-05	9.09657e-05	9.35015e-05	9.56224e-05	9.73377e-05	9.86649e-05	9.96291e-05	0.000100263	0.000100608	0.00010071	0.000100625	0.000100414	0.000100141	9.9878e-05	9.97002e-05	9.96852e-05	9.99132e-05	0.000100466	0.000101423	0.000102867	0.000104876	0.000107524	0.000110883	0.000115019	0.000119992	0.000125856	0.000132656	0.00014043	0.000149206	0.000159003	0.000169831	0.000181689	0.000194568	0.000208449
-0.74543	1.23768e-05	1.7905e-05	2.35918e-05	2.93877e-05	3.52416e-05	4.11014e-05	4.69147e-05	5.26299e-05	5.81964e-05	6.35663e-05	6.86942e-05	7.35387e-05	7.80629e-05	8.2235e-05	8.6029e-05	8.94253e-05	9.24112e-05	9.49812e-05	9.71373e-05	9.88895e-05	0.000100255	0.000101261	0.000101939	0.00010233	0.000102483	0.000102452	0.000102299	0.000102088	0.000101893	0.000101787	0.000101849	0.00010216	0.0001028	0.000103851	0.000105393	0.000107505	0.000110263	0.000113736	0.000117991	0.000123088	0.000129081	0.000136013	0.000143923	0.000152839	0.000162778	0.000173751	0.000185756	0.000198784	0.000212813
-0.741533	1.3202e-05	1.87808e-05	2.4516e-05	3.03583e-05	3.62565e-05	4.21585e-05	4.80122e-05	5.37658e-05	5.93691e-05	6.47741e-05	6.99359e-05	7.48131e-05	7.93691e-05	8.35725e-05	8.73974e-05	9.08248e-05	9.38422e-05	9.64444e-05	9.8634e-05	0.000100421	0.000101824	0.000102868	0.000103588	0.000104025	0.000104226	0.000104248	0.00010415	0.000104001	0.000103871	0.000103835	0.000103973	0.000104364	0.00010509	0.000106233	0.000107872	0.000110087	0.000112952	0.000116538	0.000120911	0.000126131	0.000132251	0.000139315	0.00014736	0.000156415	0.000166496	0.000177613	0.000189765	0.00020294	0.000217118
-0.737637	1.40364e-05	1.96641e-05	2.54463e-05	3.13333e-05	3.72742e-05	4.32168e-05	4.9109e-05	5.48993e-05	6.05376e-05	6.59759e-05	7.11696e-05	7.60776e-05	8.06635e-05	8.48961e-05	8.87501e-05	9.22065e-05	9.52532e-05	9.78856e-05	0.000100107	0.000101927	0.000103364	0.000104446	0.000105205	0.000105685	0.000105932	0.000106004	0.000105961	0.00010587	0.000105804	0.000105837	0.000106048	0.000106518	0.000107328	0.000108561	0.000110295	0.000112611	0.000115582	0.00011928	0.00012377	0.000129112	0.000135357	0.000142552	0.000150732	0.000159924	0.000170146	0.000181406	0.000193704	0.000207026	0.000221353
-0.73374	1.48769e-05	2.05521e-05	2.63794e-05	3.23095e-05	3.82912e-05	4.42726e-05	5.02016e-05	5.60266e-05	6.16977e-05	6.71674e-05	7.23909e-05	7.73276e-05	8.19413e-05	8.6201e-05	9.00817e-05	9.35649e-05	9.66388e-05	9.92991e-05	0.000101549	0.0001034	0.00010487	0.000105986	0.000106783	0.000107303	0.000107595	0.000107715	0.000107724	0.00010769	0.000107685	0.000107784	0.000108067	0.000108614	0.000109506	0.000110827	0.000112655	0.00011507	0.000118145	0.000121953	0.000126558	0.00013202	0.00013839	0.000145714	0.000154027	0.000163356	0.000173718	0.000185121	0.000197564	0.000211033	0.000225508
-0.729844	1.57208e-05	2.14415e-05	2.73123e-05	3.32835e-05	3.93041e-05	4.53222e-05	5.12858e-05	5.71434e-05	6.28454e-05	6.83441e-05	7.35953e-05	7.85584e-05	8.31974e-05	8.74819e-05	9.13871e-05	9.48946e-05	9.79934e-05	0.000100679	0.000102956	0.000104835	0.000106335	0.000107484	0.000108316	0.000108874	0.000109208	0.000109373	0.000109432	0.000109452	0.000109506	0.000109669	0.000110022	0.000110643	0.000111616	0.000113023	0.000114942	0.000117454	0.000120633	0.000124549	0.000129267	0.000134847	0.000141341	0.000148793	0.000157237	0.000166702	0.000177203	0.000188748	0.000201335	0.00021495	0.000229572
-0.725947	1.65651e-05	2.23294e-05	2.82414e-05	3.42517e-05	4.03091e-05	4.63618e-05	5.23578e-05	5.82458e-05	6.39762e-05	6.95017e-05	7.4778e-05	7.97651e-05	8.44271e-05	8.87339e-05	9.26609e-05	9.61904e-05	9.93113e-05	0.00010202	0.000104321	0.000106225	0.000107753	0.000108931	0.000109796	0.00011039	0.000110763	0.000110972	0.000111078	0.00011115	0.00011126	0.000111485	0.000111905	0.000112599	0.00011365	0.00011514	0.000117149	0.000119756	0.000123035	0.000127058	0.000131888	0.000137585	0.0001442	0.000151778	0.000160353	0.000169952	0.000180591	0.000192277	0.000205007	0.000218768	0.000233536
-0.722051	1.74065e-05	2.32123e-05	2.91636e-05	3.52107e-05	4.13026e-05	4.73875e-05	5.34135e-05	5.93294e-05	6.50858e-05	7.06355e-05	7.59346e-05	8.0943e-05	8.56254e-05	8.99518e-05	9.38981e-05	9.74467e-05	0.000100587	0.000103316	0.000105638	0.000107565	0.000109118	0.000110324	0.000111218	0.000111845	0.000112255	0.000112503	0.000112654	0.000112775	0.00011294	0.000113224	0.000113708	0.000114472	0.000115599	0.000117171	0.000119267	0.000121967	0.000125345	0.000129472	0.000134411	0.000140223	0.000146959	0.000154661	0.000163365	0.000173097	0.000183873	0.000195698	0.00020857	0.000222475	0.00023739
-0.718154	1.8242e-05	2.40871e-05	3.00752e-05	3.61568e-05	4.22808e-05	4.83955e-05	5.4449e-05	6.03903e-05	6.617e-05	7.17413e-05	7.70603e-05	8.20874e-05	8.67874e-05	9.11306e-05	9.50932e-05	9.86582e-05	0.000101815	0.000104562	0.000106902	0.000108849	0.000110424	0.000111654	0.000112575	0.000113232	0.000113675	0.000113962	0.000114155	0.000114322	0.000114538	0.000114879	0.000115425	0.000116257	0.000117457	0.000119107	0.000121288	0.000124079	0.000127553	0.000131782	0.00013683	0.000142755	0.000149608	0.000157433	0.000166265	0.000176128	0.000187039	0.000199002	0.000212016	0.000226064	0.000241124
-0.714258	1.90684e-05	2.49504e-05	3.09729e-05	3.70865e-05	4.32401e-05	4.93819e-05	5.54602e-05	6.14241e-05	6.72245e-05	7.28145e-05	7.81507e-05	8.31935e-05	8.79081e-05	9.22652e-05	9.62413e-05	9.98196e-05	0.00010299	0.000105751	0.000108107	0.000110071	0.000111664	0.000112915	0.000113861	0.000114545	0.000115019	0.00011534	0.000115572	0.000115783	0.000116048	0.000116442	0.000117047	0.000117944	0.000119214	0.000120941	0.000123205	0.000126084	0.000129652	0.000133981	0.000139134	0.00014517	0.00015214	0.000160086	0.000169043	0.000179036	0.00019008	0.000202181	0.000215334	0.000229524	0.000244729
-0.710361	1.98826e-05	2.57988e-05	3.18532e-05	3.79961e-05	4.41765e-05	5.03427e-05	5.64431e-05	6.24268e-05	6.82449e-05	7.38507e-05	7.92011e-05	8.42566e-05	8.89829e-05	9.33508e-05	9.73372e-05	0.000100926	0.000104107	0.000106879	0.000109247	0.000111225	0.000112834	0.000114103	0.00011507	0.000115778	0.000116279	0.000116632	0.0001169	0.000117152	0.000117462	0.000117907	0.000118568	0.000119527	0.000120865	0.000122666	0.000125009	0.000127974	0.000131634	0.00013606	0.000141317	0.000147461	0.000154545	0.00016261	0.000171691	0.000181812	0.000192988	0.000205224	0.000218516	0.000232848	0.000248195
-0.706465	2.06812e-05	2.66292e-05	3.27127e-05	3.88822e-05	4.50866e-05	5.12743e-05	5.73937e-05	6.33943e-05	6.92271e-05	7.48457e-05	8.02071e-05	8.52723e-05	9.0007e-05	9.43825e-05	9.83761e-05	0.000101972	0.00010516	0.00010794	0.000110317	0.000112305	0.000113927	0.000115211	0.000116195	0.000116924	0.00011745	0.000117831	0.000118131	0.000118421	0.000118773	0.000119267	0.000119981	0.000120999	0.000122402	0.000124274	0.000126694	0.000129742	0.000133491	0.000138012	0.00014337	0.000149621	0.000156817	0.000164999	0.000174202	0.000184449	0.000195755	0.000208125	0.000221554	0.000236025	0.000251515
-0.702568	2.14612e-05	2.74381e-05	3.35479e-05	3.97411e-05	4.59666e-05	5.21728e-05	5.83083e-05	6.43226e-05	7.0167e-05	7.57952e-05	8.11644e-05	8.62359e-05	9.09758e-05	9.53556e-05	9.9353e-05	0.000102952	0.000106145	0.000108929	0.000111311	0.000113307	0.000114937	0.000116233	0.000117231	0.000117978	0.000118525	0.000118931	0.000119261	0.000119585	0.000119976	0.000120515	0.000121279	0.000122353	0.000123818	0.000125758	0.000128253	0.000131381	0.000135217	0.00013983	0.000145286	0.000151641	0.000158947	0.000167244	0.000176566	0.000186938	0.000198373	0.000210875	0.000224439	0.000239049	0.00025468
-0.698672	2.22193e-05	2.82223e-05	3.43555e-05	4.05694e-05	4.6813e-05	5.30346e-05	5.91831e-05	6.52079e-05	7.10606e-05	7.66951e-05	8.20688e-05	8.71433e-05	9.1885e-05	9.62657e-05	0.000100263	0.000103863	0.000107055	0.000109841	0.000112226	0.000114225	0.000115861	0.000117164	0.000118173	0.000118934	0.000119498	0.000119926	0.000120282	0.000120637	0.000121065	0.000121645	0.000122456	0.000123583	0.000125107	0.000127112	0.000129678	0.000132884	0.000136803	0.000141507	0.000147059	0.000153516	0.000160928	0.000169338	0.000178778	0.000189272	0.000200833	0.000213466	0.000227165	0.000241912	0.000257682
-0.694775	2.29527e-05	2.89787e-05	3.51323e-05	4.13638e-05	4.76223e-05	5.38562e-05	6.00143e-05	6.60464e-05	7.1904e-05	7.75414e-05	8.29163e-05	8.79903e-05	9.27303e-05	9.71083e-05	0.000101103	0.000104699	0.000107888	0.000110671	0.000113055	0.000115054	0.000116692	0.000117999	0.000119016	0.000119787	0.000120365	0.000120812	0.00012119	0.000121573	0.000122033	0.000122651	0.000123507	0.000124683	0.000126263	0.00012833	0.000130965	0.000134245	0.000138245	0.000143036	0.000148681	0.000155237	0.000162755	0.000171275	0.00018083	0.000191445	0.000203131	0.000215893	0.000229723	0.000244606	0.000260515
-0.690879	2.36582e-05	2.97043e-05	3.58751e-05	4.21211e-05	4.83912e-05	5.4634e-05	6.07985e-05	6.68344e-05	7.26936e-05	7.83305e-05	8.37029e-05	8.8773e-05	9.35076e-05	9.78794e-05	0.000101867	0.000105456	0.000108639	0.000111415	0.000113794	0.000115789	0.000117425	0.000118734	0.000119754	0.000120532	0.000121121	0.000121582	0.00012198	0.000122386	0.000122876	0.000123529	0.000124425	0.000125648	0.000127281	0.000129406	0.000132106	0.000135458	0.000139537	0.000144412	0.000150147	0.0001568	0.00016442	0.000173048	0.000182717	0.000193449	0.000205258	0.000218147	0.000232108	0.000247125	0.000263171
-0.686982	2.4333e-05	3.0396e-05	3.65809e-05	4.2838e-05	4.91165e-05	5.5365e-05	6.15324e-05	6.75687e-05	7.34259e-05	7.90587e-05	8.44251e-05	8.94876e-05	9.42133e-05	9.85752e-05	0.000102552	0.000106131	0.000109303	0.00011207	0.000114439	0.000116427	0.000118058	0.000119363	0.000120383	0.000121164	0.00012176	0.000122232	0.000122646	0.000123073	0.000123588	0.000124272	0.000125206	0.000126472	0.000128154	0.000130335	0.000133097	0.000136518	0.000140672	0.000145628	0.000151452	0.000158199	0.000165918	0.000174652	0.000184432	0.000195281	0.00020721	0.000220224	0.000234315	0.000249464	0.000265645
-0.683086	2.49743e-05	3.10511e-05	3.72468e-05	4.35118e-05	4.97953e-05	5.60459e-05	6.22127e-05	6.82459e-05	7.40977e-05	7.97227e-05	8.50795e-05	9.01306e-05	9.48437e-05	9.9192e-05	0.000103155	0.000106719	0.000109877	0.000112629	0.000114986	0.000116963	0.000118585	0.000119883	0.000120899	0.00012168	0.000122279	0.000122759	0.000123184	0.000123628	0.000124166	0.000124878	0.000125845	0.00012715	0.000128879	0.000131113	0.000133934	0.00013742	0.000141646	0.000146681	0.00015259	0.000159428	0.000167245	0.000176082	0.000185971	0.000196933	0.000208982	0.000222119	0.000236336	0.000251616	0.000267932
-0.679189	2.55797e-05	3.16669e-05	3.78701e-05	4.41396e-05	5.04247e-05	5.6674e-05	6.28367e-05	6.88632e-05	7.47058e-05	8.03195e-05	8.56629e-05	9.0699e-05	9.53957e-05	9.97266e-05	0.000103671	0.000107217	0.000110357	0.000113092	0.000115432	0.000117394	0.000119003	0.000120291	0.000121299	0.000122075	0.000122674	0.000123157	0.000123591	0.000124048	0.000124605	0.000125341	0.000126338	0.00012768	0.000129451	0.000131735	0.000134611	0.00013816	0.000142455	0.000147566	0.000153557	0.000160484	0.000168396	0.000177333	0.000187328	0.000198402	0.000210568	0.000223826	0.000238169	0.000253578	0.000270026
-0.675293	2.61466e-05	3.2241e-05	3.84483e-05	4.47189e-05	5.1002e-05	5.72465e-05	6.34016e-05	6.94178e-05	7.52476e-05	8.08462e-05	8.61726e-05	9.11899e-05	9.58664e-05	0.000100176	0.000104099	0.000107622	0.00011074	0.000113454	0.000115774	0.000117717	0.000119308	0.000120582	0.000121579	0.000122347	0.000122941	0.000123424	0.000123863	0.00012433	0.000124901	0.000125658	0.000126682	0.000128057	0.000129868	0.000132197	0.000135126	0.000138734	0.000143096	0.00014828	0.00015435	0.000161362	0.000169367	0.000178403	0.000188501	0.000199685	0.000211965	0.000225342	0.000239809	0.000255346	0.000271925
-0.671396	2.66728e-05	3.2771e-05	3.89791e-05	4.52474e-05	5.15251e-05	5.77612e-05	6.3905e-05	6.99072e-05	7.57205e-05	8.13003e-05	8.66058e-05	9.16005e-05	9.6253e-05	0.000100538	0.000104435	0.000107932	0.000111024	0.000113712	0.000116008	0.000117928	0.000119499	0.000120754	0.000121736	0.000122492	0.000123078	0.000123557	0.000123997	0.00012447	0.000125053	0.000125826	0.000126874	0.000128278	0.000130125	0.000132497	0.000135476	0.00013914	0.000143565	0.000148818	0.000154965	0.000162061	0.000170155	0.000179287	0.000189487	0.000200778	0.00021317	0.000226665	0.000241253	0.000256917	0.000273625
-0.6675	2.71564e-05	3.32551e-05	3.94605e-05	4.57229e-05	5.19917e-05	5.82158e-05	6.43448e-05	7.03293e-05	7.61224e-05	8.16796e-05	8.69605e-05	9.19288e-05	9.65534e-05	0.000100809	0.000104676	0.000108144	0.000111206	0.000113865	0.000116132	0.000118026	0.000119572	0.000120806	0.000121768	0.000122508	0.000123083	0.000123554	0.000123991	0.000124466	0.000125057	0.000125844	0.000126911	0.000128342	0.000130221	0.000132632	0.000135658	0.000139375	0.00014386	0.00014918	0.000155401	0.000162577	0.000170758	0.000179983	0.000190283	0.000201678	0.000214181	0.000227791	0.0002425	0.000258287	0.000275124
-0.663604	2.75954e-05	3.36913e-05	3.98905e-05	4.61437e-05	5.24e-05	5.86086e-05	6.4719e-05	7.06823e-05	7.64514e-05	8.19824e-05	8.72348e-05	9.21729e-05	9.67658e-05	0.000100989	0.000104823	0.000108256	0.000111284	0.00011391	0.000116146	0.000118009	0.000119527	0.000120734	0.000121673	0.000122394	0.000122953	0.000123413	0.000123843	0.000124316	0.000124911	0.000125709	0.000126792	0.000128246	0.000130154	0.000132602	0.00013567	0.000139437	0.000143979	0.000149364	0.000155655	0.000162909	0.000171174	0.00018049	0.000190887	0.000202385	0.000214996	0.00022872	0.000243547	0.000259457	0.000276421
-0.659707	2.79885e-05	3.4078e-05	4.02678e-05	4.65082e-05	5.27485e-05	5.89379e-05	6.50263e-05	7.09645e-05	7.6706e-05	8.2207e-05	8.74272e-05	9.23313e-05	9.68887e-05	0.000101075	0.000104871	0.000108267	0.000111258	0.000113847	0.000116046	0.000117875	0.00011936	0.000120538	0.00012145	0.000122147	0.000122687	0.000123132	0.000123552	0.00012402	0.000124616	0.00012542	0.000126516	0.000127989	0.000129923	0.000132404	0.000135512	0.000139326	0.000143922	0.000149368	0.000155727	0.000163057	0.000171404	0.000180808	0.000191299	0.000202898	0.000215615	0.000229451	0.000244394	0.000260425	0.000277514
-0.655811	2.83342e-05	3.44142e-05	4.0591e-05	4.68151e-05	5.30359e-05	5.92027e-05	6.52653e-05	7.11749e-05	7.68851e-05	8.23523e-05	8.75366e-05	9.24029e-05	9.6921e-05	0.000101067	0.000104822	0.000108176	0.000111125	0.000113674	0.000115833	0.000117624	0.000119073	0.000120216	0.000121098	0.000121768	0.000122285	0.000122711	0.000123117	0.000123577	0.00012417	0.000124977	0.000126082	0.000127571	0.000129528	0.000132038	0.000135183	0.000139041	0.000143688	0.000149192	0.000155618	0.000163019	0.000171445	0.000180935	0.000191519	0.000203217	0.000216038	0.000229983	0.000245042	0.000261192	0.000278405
-0.651914	2.86316e-05	3.46986e-05	4.08592e-05	4.70636e-05	5.32615e-05	5.9402e-05	6.54353e-05	7.13127e-05	7.69879e-05	8.24176e-05	8.75623e-05	9.2387e-05	9.6862e-05	0.000100963	0.000104674	0.000107982	0.000110886	0.00011339	0.000115506	0.000117254	0.000118664	0.00011977	0.000120617	0.000121257	0.000121746	0.00012215	0.000122539	0.000122986	0.000123573	0.000124379	0.000125491	0.000126992	0.000128969	0.000131505	0.000134684	0.000138583	0.000143278	0.000148838	0.000155326	0.000162798	0.000171301	0.000180874	0.000191548	0.000203342	0.000216266	0.000230319	0.00024549	0.000261759	0.000279094
-0.648018	2.888e-05	3.49308e-05	4.10717e-05	4.72531e-05	5.34245e-05	5.95353e-05	6.55357e-05	7.13773e-05	7.7014e-05	8.24026e-05	8.7504e-05	9.22835e-05	9.67117e-05	0.000100765	0.000104427	0.000107686	0.000110541	0.000112997	0.000115065	0.000116768	0.000118133	0.000119199	0.000120008	0.000120613	0.000121072	0.00012145	0.000121817	0.00012225	0.000122826	0.000123629	0.000124743	0.000126254	0.000128247	0.000130807	0.000134016	0.000137953	0.000142694	0.000148306	0.000154855	0.000162394	0.000170971	0.000180626	0.000191388	0.000203276	0.0002163	0.000230459	0.000245743	0.000262128	0.000279584
-0.644121	2.90788e-05	3.51102e-05	4.12282e-05	4.73832e-05	5.35247e-05	5.96025e-05	6.55666e-05	7.13689e-05	7.69634e-05	8.23074e-05	8.73619e-05	9.20925e-05	9.64702e-05	0.000100472	0.000104081	0.000107288	0.00011009	0.000112494	0.000114511	0.000116164	0.000117483	0.000118503	0.000119271	0.000119837	0.000120262	0.000120611	0.000120954	0.000121368	0.000121931	0.000122727	0.00012384	0.000125357	0.000127363	0.000129944	0.000133181	0.000137153	0.000141937	0.0001476	0.000154205	0.000161809	0.000170459	0.000180193	0.000191041	0.000203021	0.000216144	0.000230408	0.000245801	0.000262301	0.000279878
-0.640225	2.92282e-05	3.52369e-05	4.13287e-05	4.7454e-05	5.35624e-05	5.96037e-05	6.55281e-05	7.12876e-05	7.68365e-05	8.21324e-05	8.71364e-05	9.18146e-05	9.61384e-05	0.000100085	0.000103638	0.000106789	0.000109535	0.000111882	0.000113845	0.000115446	0.000116713	0.000117685	0.000118407	0.000118933	0.00011932	0.000119636	0.000119952	0.000120343	0.000120889	0.000121675	0.000122785	0.000124305	0.000126322	0.000128919	0.000132181	0.000136187	0.00014101	0.00014672	0.000153381	0.000161048	0.000169767	0.000179578	0.00019051	0.000202581	0.000215801	0.000230168	0.000245669	0.000262284	0.000279979
-0.636328	2.93281e-05	3.53112e-05	4.13736e-05	4.7466e-05	5.35381e-05	5.95395e-05	6.54209e-05	7.11343e-05	7.66343e-05	8.18785e-05	8.68287e-05	9.14511e-05	9.57173e-05	9.96052e-05	0.000103099	0.000106189	0.000108876	0.000111164	0.000113069	0.000114613	0.000115826	0.000116746	0.00011742	0.000117901	0.000118248	0.000118527	0.000118812	0.000119177	0.000119704	0.000120477	0.00012158	0.0001231	0.000125124	0.000127737	0.000131021	0.000135056	0.000139917	0.000145673	0.000152386	0.000160113	0.000168901	0.000178787	0.0001898	0.00020196	0.000215275	0.000229743	0.000245352	0.00026208	0.000279893
-0.632432	2.93793e-05	3.53336e-05	4.13637e-05	4.742e-05	5.34525e-05	5.9411e-05	6.52461e-05	7.09101e-05	7.63578e-05	8.15472e-05	8.64401e-05	9.10033e-05	9.52087e-05	9.90345e-05	0.000102465	0.000105493	0.000108116	0.000110342	0.000112185	0.000113669	0.000114825	0.00011569	0.000116312	0.000116744	0.000117047	0.000117288	0.000117538	0.000117875	0.00011838	0.000119136	0.000120229	0.000121747	0.000123776	0.0001264	0.000129704	0.000133766	0.000138662	0.000144461	0.000151225	0.00015901	0.000167863	0.000177823	0.000188917	0.000201164	0.000214573	0.000229141	0.000244856	0.000261695	0.000279624
-0.628535	2.93825e-05	3.53051e-05	4.12998e-05	4.73172e-05	5.33071e-05	5.92195e-05	6.50052e-05	7.06167e-05	7.60089e-05	8.11402e-05	8.59727e-05	9.04734e-05	9.46147e-05	9.83751e-05	0.00010174	0.000104701	0.000107257	0.000109418	0.000111196	0.000112617	0.000113712	0.000114519	0.000115086	0.000115467	0.000115723	0.000115921	0.000116134	0.00011644	0.000116919	0.000117656	0.000118737	0.00012025	0.00012228	0.000124914	0.000128235	0.000132323	0.000137251	0.00014309	0.000149903	0.000157745	0.000166662	0.000176692	0.000187865	0.000200198	0.000213699	0.000228366	0.000244186	0.000261135	0.000279181
-0.624639	2.93391e-05	3.52271e-05	4.11836e-05	4.71591e-05	5.31034e-05	5.89667e-05	6.47e-05	7.02559e-05	7.55896e-05	8.06597e-05	8.54286e-05	8.98637e-05	9.39378e-05	9.76298e-05	0.000100925	0.000103816	0.000106304	0.000108395	0.000110106	0.000111461	0.000112491	0.000113237	0.000113746	0.000114073	0.000114279	0.000114432	0.000114605	0.000114876	0.000115327	0.000116042	0.000117109	0.000118613	0.000120643	0.000123285	0.00012662	0.00013073	0.00013569	0.000141567	0.000148427	0.000156323	0.000165302	0.000175402	0.000186652	0.000199069	0.000212661	0.000227426	0.000243349	0.000260409	0.00027857
-0.620742	2.92504e-05	3.51013e-05	4.10168e-05	4.69475e-05	5.28435e-05	5.86549e-05	6.43328e-05	6.98302e-05	7.51025e-05	8.01084e-05	8.48108e-05	8.91774e-05	9.31812e-05	9.68017e-05	0.000100025	0.000102843	0.000105258	0.000107277	0.000108918	0.000110203	0.000111167	0.000111849	0.000112297	0.000112567	0.00011272	0.000112825	0.000112956	0.00011319	0.00011361	0.000114301	0.00011535	0.000116844	0.000118871	0.000121517	0.000124866	0.000128996	0.000133984	0.000139899	0.000146803	0.000154751	0.000163791	0.00017396	0.000185285	0.000197785	0.000211467	0.000226328	0.000242355	0.000259524	0.0002778
-0.616846	2.91185e-05	3.49296e-05	4.08014e-05	4.66848e-05	5.25297e-05	5.82865e-05	6.39064e-05	6.93425e-05	7.45505e-05	7.94895e-05	8.41225e-05	8.84177e-05	9.23485e-05	9.58946e-05	9.90424e-05	0.000101786	0.000104125	0.00010607	0.000107636	0.00010885	0.000109744	0.000110359	0.000110744	0.000110954	0.000111052	0.000111106	0.000111192	0.000111386	0.000111773	0.000112437	0.000113466	0.000114948	0.00011697	0.000119619	0.000122978	0.000127128	0.000132142	0.000138092	0.000145039	0.000153039	0.000162138	0.000172373	0.000183773	0.000196355	0.000210126	0.000225083	0.000241212	0.000258489	0.000276879
-0.612949	2.89456e-05	3.47144e-05	4.05402e-05	4.63736e-05	5.21649e-05	5.78644e-05	6.34237e-05	6.87959e-05	7.3937e-05	7.88063e-05	8.33673e-05	8.75884e-05	9.14434e-05	9.49126e-05	9.79826e-05	0.000100648	0.000102909	0.000104776	0.000106267	0.000107406	0.000108228	0.000108774	0.000109092	0.00010924	0.00010928	0.000109282	0.000109319	0.000109472	0.000109823	0.000110459	0.000111466	0.000112933	0.000114949	0.000117598	0.000120966	0.000125132	0.000130172	0.000136155	0.000143144	0.000151193	0.00016035	0.000170651	0.000182124	0.000194787	0.000208647	0.000223699	0.000239929	0.000257314	0.000275819
-0.609053	2.87342e-05	3.44584e-05	4.02357e-05	4.60169e-05	5.17522e-05	5.7392e-05	6.28882e-05	6.8194e-05	7.32657e-05	7.80629e-05	8.25494e-05	8.66939e-05	9.04706e-05	9.38602e-05	9.68499e-05	9.94342e-05	0.000101615	0.000103403	0.000104814	0.000105877	0.000106624	0.000107098	0.000107348	0.000107432	0.000107412	0.000107358	0.000107346	0.000107455	0.000107769	0.000108373	0.000109356	0.000110807	0.000112814	0.000115462	0.000118837	0.000123019	0.000128083	0.000134097	0.000141126	0.000149224	0.000158438	0.000168804	0.00018035	0.000193093	0.000207039	0.000222186	0.000238518	0.000256011	0.000274629
-0.605156	2.84872e-05	3.41647e-05	3.98914e-05	4.56181e-05	5.1295e-05	5.6873e-05	6.23037e-05	6.75409e-05	7.25409e-05	7.72637e-05	8.16732e-05	8.57388e-05	8.94349e-05	9.27426e-05	9.56497e-05	9.81509e-05	0.000100249	0.000101954	0.000103285	0.000104269	0.000104939	0.000105339	0.000105519	0.000105535	0.000105453	0.000105342	0.000105278	0.000105342	0.000105616	0.000106188	0.000107146	0.000108578	0.000110574	0.000113221	0.000116601	0.000120797	0.000125883	0.000131928	0.000138997	0.000147142	0.000156411	0.000166841	0.000178459	0.000191281	0.000205315	0.000220556	0.000236989	0.00025459	0.000273322
-0.60126	2.82078e-05	3.38366e-05	3.95106e-05	4.51807e-05	5.07974e-05	5.63113e-05	6.16745e-05	6.68409e-05	7.1767e-05	7.64132e-05	8.07437e-05	8.47281e-05	8.83415e-05	9.15652e-05	9.43875e-05	9.68036e-05	9.88168e-05	0.000100438	0.000101686	0.000102588	0.00010318	0.000103504	0.000103611	0.000103559	0.000103413	0.000103243	0.000103126	0.000103141	0.000103374	0.000103912	0.000104843	0.000106256	0.00010824	0.000110882	0.000114268	0.000118476	0.000123583	0.000129659	0.000136765	0.000144957	0.000154281	0.000164774	0.000176463	0.000189365	0.000203486	0.00021882	0.000235355	0.000253063	0.00027191
-0.597363	2.78995e-05	3.34778e-05	3.90973e-05	4.4709e-05	5.02633e-05	5.57113e-05	6.1005e-05	6.60986e-05	7.0949e-05	7.55166e-05	7.97661e-05	8.36675e-05	8.71961e-05	9.03339e-05	9.30694e-05	9.53985e-05	9.73248e-05	9.88598e-05	0.000100023	0.000100842	0.000101353	0.000101599	0.000101632	0.00010151	0.000101298	0.000101068	0.000100895	0.000100862	0.000101053	0.000101555	0.000102457	0.000103849	0.00010582	0.000108458	0.000111846	0.000116067	0.000121194	0.000127298	0.000134442	0.000142681	0.000152059	0.000162615	0.000174375	0.000187356	0.000201563	0.000216992	0.000233627	0.000251443	0.000270405
-0.593467	2.75662e-05	3.30922e-05	3.86555e-05	4.4207e-05	4.96974e-05	5.50777e-05	6.03002e-05	6.53193e-05	7.00921e-05	7.45793e-05	7.87461e-05	8.25626e-05	8.60048e-05	8.90548e-05	9.17018e-05	9.39422e-05	9.578e-05	9.72272e-05	9.8304e-05	9.90386e-05	9.94672e-05	9.96342e-05	9.95912e-05	9.93974e-05	9.91185e-05	9.8826e-05	9.85973e-05	9.85137e-05	9.86605e-05	9.91256e-05	9.99983e-05	0.000101369	0.000103326	0.000105957	0.000109348	0.00011358	0.000118727	0.000124859	0.00013204	0.000140324	0.000149757	0.000160376	0.000172206	0.000185266	0.00019956	0.000215083	0.00023182	0.000249744	0.000268821
-0.58957	2.72119e-05	3.26842e-05	3.81897e-05	4.36796e-05	4.91044e-05	5.44155e-05	5.95653e-05	6.45082e-05	6.92019e-05	7.36072e-05	7.76896e-05	8.14198e-05	8.47739e-05	8.77347e-05	9.02917e-05	9.24418e-05	9.41896e-05	9.55476e-05	9.65364e-05	9.71849e-05	9.753e-05	9.76163e-05	9.74963e-05	9.72296e-05	9.68823e-05	9.65267e-05	9.62404e-05	9.61055e-05	9.62075e-05	9.66348e-05	9.7477e-05	9.88245e-05	0.000100767	0.000103392	0.000106785	0.000111027	0.000116193	0.000122354	0.000129571	0.000137901	0.000147388	0.000158069	0.00016997	0.000183109	0.00019749	0.000213107	0.000229946	0.00024798	0.000267172
-0.585674	2.68409e-05	3.22581e-05	3.77047e-05	4.31315e-05	4.84895e-05	5.37299e-05	5.88055e-05	6.36711e-05	6.82842e-05	7.26062e-05	7.6603e-05	8.02454e-05	8.35101e-05	8.63804e-05	8.8846e-05	9.09046e-05	9.25611e-05	9.38286e-05	9.47284e-05	9.52897e-05	9.555e-05	9.55546e-05	9.53565e-05	9.50157e-05	9.45991e-05	9.41795e-05	9.38348e-05	9.36476e-05	9.37041e-05	9.40928e-05	9.4904e-05	9.62281e-05	9.81552e-05	0.000100773	0.000104168	0.00010842	0.000113605	0.000119793	0.000127048	0.000135422	0.000144963	0.000155707	0.00016768	0.000180898	0.000195366	0.000211079	0.000228021	0.000246164	0.000265473
-0.581777	2.64578e-05	3.18189e-05	3.72053e-05	4.25679e-05	4.78579e-05	5.30266e-05	5.80269e-05	6.28138e-05	6.73452e-05	7.15828e-05	7.54927e-05	7.90463e-05	8.22205e-05	8.4999e-05	8.73723e-05	8.93383e-05	9.09025e-05	9.20785e-05	9.28882e-05	9.33613e-05	9.35359e-05	9.3458e-05	9.31809e-05	9.27654e-05	9.22788e-05	9.17943e-05	9.13906e-05	9.11507e-05	9.1161e-05	9.15107e-05	9.22903e-05	9.35908e-05	9.55023e-05	9.81133e-05	0.000101509	0.000105771	0.000110975	0.000117191	0.000124482	0.000132903	0.000142498	0.000153305	0.00016535	0.000178648	0.000193204	0.000209013	0.000226058	0.000244313	0.000263739
-0.577881	2.60673e-05	3.13714e-05	3.66967e-05	4.19942e-05	4.72152e-05	5.23112e-05	5.72352e-05	6.19425e-05	6.63913e-05	7.05435e-05	7.43657e-05	7.78294e-05	8.09123e-05	8.35983e-05	8.58783e-05	8.77508e-05	8.92219e-05	9.03057e-05	9.10245e-05	9.14087e-05	9.14971e-05	9.13359e-05	9.09793e-05	9.04884e-05	8.99313e-05	8.93816e-05	8.89184e-05	8.86253e-05	8.85893e-05	8.88997e-05	8.96476e-05	9.09242e-05	9.28201e-05	9.54238e-05	9.88211e-05	0.000103093	0.000108317	0.000114561	0.000121889	0.000130355	0.000140006	0.000150877	0.000162993	0.000176372	0.000191017	0.000206923	0.000224073	0.00024244	0.000261986
-0.573984	2.56746e-05	3.09209e-05	3.61843e-05	4.1416e-05	4.65672e-05	5.15897e-05	5.64367e-05	6.10637e-05	6.54291e-05	6.94952e-05	7.32289e-05	7.66022e-05	7.9593e-05	8.21857e-05	8.43719e-05	8.61503e-05	8.75277e-05	8.85187e-05	8.91462e-05	8.94411e-05	8.94427e-05	8.91979e-05	8.87614e-05	8.81949e-05	8.75669e-05	8.69518e-05	8.64291e-05	8.60827e-05	8.60002e-05	8.62714e-05	8.69876e-05	8.82405e-05	9.01208e-05	9.27176e-05	9.61166e-05	0.000100399	0.000105642	0.000111915	0.000119281	0.000127794	0.0001375	0.000148436	0.000160626	0.000174086	0.000188822	0.000204826	0.000222082	0.000240562	0.000260228
-0.570088	2.52847e-05	3.04727e-05	3.56736e-05	4.08389e-05	4.59198e-05	5.08683e-05	5.56377e-05	6.01839e-05	6.44654e-05	6.84449e-05	7.20896e-05	7.53719e-05	7.82702e-05	8.07694e-05	8.28612e-05	8.45453e-05	8.58287e-05	8.67266e-05	8.72624e-05	8.74678e-05	8.73824e-05	8.70538e-05	8.65373e-05	8.58952e-05	8.51964e-05	8.45158e-05	8.39336e-05	8.35341e-05	8.34053e-05	8.36374e-05	8.43223e-05	8.55518e-05	8.74171e-05	9.00074e-05	9.34086e-05	9.77025e-05	0.000102966	0.000109268	0.000116672	0.000125233	0.000134996	0.000145997	0.000158262	0.000171805	0.000186632	0.000202736	0.000220099	0.000238694	0.000258483
-0.566191	2.4903e-05	3.00322e-05	3.51704e-05	4.02689e-05	4.52792e-05	5.01533e-05	5.48449e-05	5.93098e-05	6.35072e-05	6.73998e-05	7.09553e-05	7.41464e-05	7.69519e-05	7.93572e-05	8.13547e-05	8.29442e-05	8.41334e-05	8.49382e-05	8.53824e-05	8.54982e-05	8.53259e-05	8.49137e-05	8.43174e-05	8.35997e-05	8.28303e-05	8.20846e-05	8.14432e-05	8.09909e-05	8.08163e-05	8.10099e-05	8.16639e-05	8.28707e-05	8.47216e-05	8.7306e-05	9.07103e-05	9.50163e-05	0.000100301	0.000106633	0.000114077	0.000122687	0.000132507	0.000143575	0.000155916	0.000169544	0.000184463	0.000200668	0.000218141	0.000236853	0.000256766
-0.562295	2.45349e-05	2.96052e-05	3.46805e-05	3.97121e-05	4.46516e-05	4.94512e-05	5.40647e-05	5.84484e-05	6.25614e-05	6.63671e-05	6.98333e-05	7.29332e-05	7.5646e-05	7.79576e-05	7.98607e-05	8.13557e-05	8.2451e-05	8.31628e-05	8.35156e-05	8.35421e-05	8.32832e-05	8.27877e-05	8.21118e-05	8.13191e-05	8.04796e-05	7.96693e-05	7.89692e-05	7.84649e-05	7.82451e-05	7.84009e-05	7.90249e-05	8.02097e-05	8.20471e-05	8.46267e-05	8.8035e-05	9.23541e-05	9.76606e-05	0.000104025	0.00011151	0.000120169	0.000130049	0.000141186	0.000153603	0.000167317	0.000182332	0.00019864	0.000216223	0.000235054	0.000255094
-0.558398	2.41858e-05	2.91973e-05	3.42097e-05	3.91744e-05	4.40432e-05	4.87684e-05	5.3304e-05	5.76065e-05	6.16354e-05	6.53543e-05	6.87314e-05	7.17403e-05	7.43606e-05	7.65787e-05	7.83877e-05	7.97887e-05	8.07903e-05	8.14095e-05	8.16714e-05	8.16091e-05	8.12642e-05	8.06859e-05	7.99312e-05	7.90641e-05	7.81553e-05	7.72811e-05	7.65232e-05	7.59676e-05	7.57036e-05	7.58226e-05	7.64176e-05	7.75815e-05	7.94065e-05	8.19825e-05	8.53961e-05	8.97296e-05	9.50598e-05	0.000101457	0.000108984	0.000117696	0.000127637	0.000138843	0.00015134	0.000165142	0.000180253	0.000196666	0.000214362	0.000233314	0.000253483
-0.554502	2.38614e-05	2.88143e-05	3.3764e-05	3.86622e-05	4.34605e-05	4.81115e-05	5.25695e-05	5.67912e-05	6.07363e-05	6.43688e-05	6.76572e-05	7.05755e-05	7.31038e-05	7.52288e-05	7.69444e-05	7.82518e-05	7.91605e-05	7.96878e-05	7.98594e-05	7.9709e-05	7.92788e-05	7.86187e-05	7.7786e-05	7.68455e-05	7.58682e-05	7.49312e-05	7.41166e-05	7.35109e-05	7.32037e-05	7.32871e-05	7.38544e-05	7.49988e-05	7.68128e-05	7.93866e-05	8.2807e-05	8.71565e-05	9.2512e-05	9.89439e-05	0.000106515	0.00011528	0.000125284	0.000136562	0.00014914	0.000163032	0.000178242	0.000194762	0.000212574	0.00023165	0.000251949
-0.550605	2.35673e-05	2.8462e-05	3.33495e-05	3.81815e-05	4.29098e-05	4.74872e-05	5.18681e-05	5.60094e-05	5.98713e-05	6.3418e-05	6.66183e-05	6.94467e-05	7.18837e-05	7.39164e-05	7.55392e-05	7.67539e-05	7.75705e-05	7.80068e-05	7.8089e-05	7.78516e-05	7.73372e-05	7.65962e-05	7.56867e-05	7.46738e-05	7.36293e-05	7.26308e-05	7.17608e-05	7.11063e-05	7.07575e-05	7.08067e-05	7.13477e-05	7.24742e-05	7.42788e-05	7.68521e-05	8.0281e-05	8.46482e-05	9.00309e-05	9.64993e-05	0.000104116	0.000112937	0.000123005	0.000134358	0.000147019	0.000161004	0.000176315	0.000192944	0.000210875	0.000230076	0.000250509
-0.546709	2.3309e-05	2.81462e-05	3.29721e-05	3.77385e-05	4.23975e-05	4.69019e-05	5.12065e-05	5.52682e-05	5.90477e-05	6.25093e-05	6.56224e-05	6.83618e-05	7.07083e-05	7.26497e-05	7.41808e-05	7.53038e-05	7.60293e-05	7.63757e-05	7.63698e-05	7.60465e-05	7.54491e-05	7.46286e-05	7.36436e-05	7.25599e-05	7.14496e-05	7.0391e-05	6.94672e-05	6.87655e-05	6.83766e-05	6.83935e-05	6.891e-05	7.00203e-05	7.18174e-05	7.43919e-05	7.78313e-05	8.22183e-05	8.76301e-05	9.41373e-05	0.000101803	0.000110681	0.000120816	0.000132245	0.000144993	0.000159072	0.000174486	0.000191228	0.000209279	0.000228609	0.000249179
-0.542813	2.30922e-05	2.78726e-05	3.26377e-05	3.73394e-05	4.193e-05	4.63623e-05	5.05914e-05	5.45745e-05	5.82724e-05	6.16501e-05	6.4677e-05	6.73284e-05	6.95857e-05	7.1437e-05	7.28774e-05	7.39101e-05	7.45459e-05	7.48037e-05	7.4711e-05	7.43034e-05	7.36245e-05	7.2726e-05	7.16671e-05	7.05141e-05	6.93398e-05	6.82228e-05	6.72469e-05	6.64999e-05	6.60729e-05	6.60592e-05	6.65533e-05	6.76494e-05	6.9441e-05	7.20191e-05	7.54711e-05	7.98801e-05	8.53233e-05	9.18714e-05	9.95873e-05	0.000108525	0.000118731	0.000130239	0.000143074	0.000157251	0.000172772	0.000189629	0.000207804	0.000227265	0.000247975
-0.538916	2.29222e-05	2.76468e-05	3.23522e-05	3.69903e-05	4.15133e-05	4.58747e-05	5.00294e-05	5.3935e-05	5.75527e-05	6.08475e-05	6.37895e-05	6.63543e-05	6.85237e-05	7.02862e-05	7.16376e-05	7.25813e-05	7.31289e-05	7.32998e-05	7.3122e-05	7.26316e-05	7.18729e-05	7.08982e-05	6.97672e-05	6.85469e-05	6.73104e-05	6.61371e-05	6.51111e-05	6.43209e-05	6.38578e-05	6.38158e-05	6.42895e-05	6.53738e-05	6.71622e-05	6.97461e-05	7.32132e-05	7.76466e-05	8.31237e-05	8.97154e-05	9.74844e-05	0.000106485	0.000116763	0.000128353	0.00014128	0.000155557	0.000171187	0.000188162	0.000206463	0.00022606	0.000246912
-0.53502	2.28046e-05	2.74745e-05	3.21213e-05	3.66969e-05	4.11538e-05	4.54454e-05	4.9527e-05	5.33565e-05	5.68953e-05	6.01088e-05	6.29673e-05	6.5447e-05	6.753e-05	6.92054e-05	7.04693e-05	7.13258e-05	7.17869e-05	7.18727e-05	7.16116e-05	7.10403e-05	7.02039e-05	6.9155e-05	6.7954e-05	6.66683e-05	6.53719e-05	6.41444e-05	6.30706e-05	6.22393e-05	6.17426e-05	6.16745e-05	6.21304e-05	6.32052e-05	6.4993e-05	6.75853e-05	7.107e-05	7.55304e-05	8.10442e-05	8.76821e-05	9.55071e-05	0.000104574	0.000114927	0.000126601	0.000139622	0.000154002	0.000169745	0.000186841	0.000205272	0.000225007	0.000246005
-0.531123	2.27445e-05	2.73611e-05	3.19506e-05	3.64651e-05	4.08572e-05	4.50806e-05	4.90906e-05	5.28455e-05	5.63069e-05	5.94407e-05	6.22175e-05	6.46137e-05	6.66121e-05	6.82021e-05	6.93805e-05	7.01517e-05	7.05283e-05	7.05309e-05	7.01886e-05	6.95386e-05	6.86265e-05	6.75056e-05	6.62368e-05	6.48882e-05	6.35341e-05	6.22549e-05	6.11357e-05	6.0266e-05	5.97381e-05	5.96466e-05	6.00872e-05	6.11553e-05	6.29452e-05	6.55486e-05	6.90537e-05	7.35441e-05	7.90974e-05	8.57845e-05	9.36684e-05	0.000102804	0.000113235	0.000124997	0.000138115	0.000152602	0.000168461	0.000185682	0.000204245	0.000224122	0.00024527
-0.527227	2.27471e-05	2.73118e-05	3.18455e-05	3.63005e-05	4.06294e-05	4.47861e-05	4.87262e-05	5.24083e-05	5.57941e-05	5.88499e-05	6.15468e-05	6.38615e-05	6.57773e-05	6.72839e-05	6.83788e-05	6.90668e-05	6.9361e-05	6.92827e-05	6.88615e-05	6.81351e-05	6.71497e-05	6.59593e-05	6.46252e-05	6.32161e-05	6.1807e-05	6.04786e-05	5.93167e-05	5.84112e-05	5.78549e-05	5.77428e-05	5.8171e-05	5.92352e-05	6.10301e-05	6.36476e-05	6.71762e-05	7.16995e-05	7.72954e-05	8.40348e-05	9.19808e-05	0.000101188	0.000111701	0.000123554	0.000136773	0.00015137	0.000167347	0.000184696	0.000203397	0.000223418	0.000244719
-0.52333	2.28172e-05	2.73316e-05	3.18112e-05	3.62084e-05	4.04758e-05	4.45677e-05	4.84397e-05	5.20508e-05	5.5363e-05	5.83428e-05	6.09618e-05	6.31971e-05	6.50324e-05	6.64579e-05	6.74715e-05	6.80786e-05	6.82929e-05	6.81361e-05	6.76384e-05	6.68381e-05	6.57821e-05	6.45246e-05	6.3128e-05	6.16611e-05	6.01997e-05	5.8825e-05	5.76233e-05	5.66848e-05	5.61031e-05	5.59734e-05	5.63923e-05	5.74557e-05	5.92587e-05	6.18934e-05	6.54486e-05	7.00082e-05	7.56499e-05	8.2445e-05	9.04564e-05	9.97386e-05	0.000110336	0.000122285	0.000135607	0.000150318	0.000166418	0.000183898	0.000202739	0.000222909	0.000244368
-0.519434	2.29594e-05	2.74254e-05	3.18527e-05	3.61939e-05	4.04018e-05	4.44307e-05	4.82367e-05	5.17788e-05	5.50195e-05	5.79255e-05	6.04688e-05	6.2627e-05	6.43841e-05	6.57309e-05	6.66656e-05	6.71944e-05	6.73312e-05	6.70985e-05	6.6527e-05	6.56556e-05	6.45316e-05	6.321e-05	6.17536e-05	6.02319e-05	5.87212e-05	5.73032e-05	5.60647e-05	5.50965e-05	5.44924e-05	5.43483e-05	5.4761e-05	5.58269e-05	5.76413e-05	6.02966e-05	6.38818e-05	6.84809e-05	7.4172e-05	8.10261e-05	8.91065e-05	9.84674e-05	0.000109154	0.0001212	0.000134631	0.000149458	0.000165685	0.0001833	0.000202285	0.000222608	0.000244227
-0.515537	2.31781e-05	2.75976e-05	3.19746e-05	3.62617e-05	4.04122e-05	4.43803e-05	4.81224e-05	5.15978e-05	5.47691e-05	5.76037e-05	6.00738e-05	6.21573e-05	6.38387e-05	6.51092e-05	6.59678e-05	6.64208e-05	6.6483e-05	6.61771e-05	6.55346e-05	6.4595e-05	6.3406e-05	6.20233e-05	6.05102e-05	5.89368e-05	5.73799e-05	5.59217e-05	5.46497e-05	5.3655e-05	5.30319e-05	5.28768e-05	5.32867e-05	5.43585e-05	5.61877e-05	5.88672e-05	6.24859e-05	6.71282e-05	7.28721e-05	7.9789e-05	8.79419e-05	9.73852e-05	0.000108164	0.000120312	0.000133854	0.000148803	0.000165159	0.000182914	0.000202047	0.000222527	0.000244311
-0.511641	2.34775e-05	2.78524e-05	3.21812e-05	3.64165e-05	4.05117e-05	4.44212e-05	4.81017e-05	5.15127e-05	5.46172e-05	5.73828e-05	5.97821e-05	6.17935e-05	6.34019e-05	6.4599e-05	6.53841e-05	6.57642e-05	6.57546e-05	6.53786e-05	6.46681e-05	6.36633e-05	6.24124e-05	6.09718e-05	5.94052e-05	5.77834e-05	5.61836e-05	5.46887e-05	5.33865e-05	5.23688e-05	5.17302e-05	5.15676e-05	5.19783e-05	5.30596e-05	5.49073e-05	5.76145e-05	6.12704e-05	6.59595e-05	7.17601e-05	7.87434e-05	8.69727e-05	9.65023e-05	0.000107377	0.000119631	0.000133289	0.000148362	0.000164853	0.000182751	0.000202036	0.000222676	0.000244629
-0.507744	2.38611e-05	2.81937e-05	3.24765e-05	3.66622e-05	4.07044e-05	4.45578e-05	4.81791e-05	5.15282e-05	5.45685e-05	5.72677e-05	5.95989e-05	6.15409e-05	6.30791e-05	6.42056e-05	6.49202e-05	6.52304e-05	6.51521e-05	6.4709e-05	6.39338e-05	6.2867e-05	6.15575e-05	6.00623e-05	5.84456e-05	5.67788e-05	5.51397e-05	5.36116e-05	5.22828e-05	5.12456e-05	5.05952e-05	5.04287e-05	5.08439e-05	5.19385e-05	5.38084e-05	5.65472e-05	6.02442e-05	6.4984e-05	7.08451e-05	7.78988e-05	8.62084e-05	9.58282e-05	0.000106803	0.000119167	0.000132944	0.000148146	0.000164775	0.000182821	0.000202262	0.000223067	0.000245193
-0.503848	2.43325e-05	2.8625e-05	3.28641e-05	3.70026e-05	4.09943e-05	4.4794e-05	4.83587e-05	5.16486e-05	5.46272e-05	5.72628e-05	5.95288e-05	6.14044e-05	6.28752e-05	6.39342e-05	6.45813e-05	6.48248e-05	6.46809e-05	6.41741e-05	6.33374e-05	6.2212e-05	6.08474e-05	5.93011e-05	5.76378e-05	5.59296e-05	5.42547e-05	5.26971e-05	5.13455e-05	5.02926e-05	4.96341e-05	4.94676e-05	4.98912e-05	5.10029e-05	5.2899e-05	5.56732e-05	5.94153e-05	6.42098e-05	7.01354e-05	7.72635e-05	8.56574e-05	9.53715e-05	0.00010645	0.000118928	0.000132829	0.000148164	0.000164935	0.000183133	0.000202734	0.000223708	0.000246012
-0.499951	2.48946e-05	2.91493e-05	3.33471e-05	3.7441e-05	4.13847e-05	4.51333e-05	4.86441e-05	5.18775e-05	5.47973e-05	5.73722e-05	5.95759e-05	6.1388e-05	6.27947e-05	6.37891e-05	6.43721e-05	6.45522e-05	6.4346e-05	6.37789e-05	6.28841e-05	6.17037e-05	6.02875e-05	5.86937e-05	5.69876e-05	5.52417e-05	5.35348e-05	5.19514e-05	5.05808e-05	4.95162e-05	4.88536e-05	4.86909e-05	4.91269e-05	5.02597e-05	5.21861e-05	5.49999e-05	5.8791e-05	6.36443e-05	6.96386e-05	7.68452e-05	8.53276e-05	9.51401e-05	0.000106327	0.000118923	0.000132951	0.000148424	0.000165342	0.000183695	0.000203461	0.000224609	0.000247094
-0.496055	2.55499e-05	2.97694e-05	3.39284e-05	3.79802e-05	4.18785e-05	4.55788e-05	4.90385e-05	5.22182e-05	5.50821e-05	5.75993e-05	5.97437e-05	6.14955e-05	6.28412e-05	6.37745e-05	6.42966e-05	6.44166e-05	6.41517e-05	6.35277e-05	6.25785e-05	6.13467e-05	5.98827e-05	5.82451e-05	5.64999e-05	5.47202e-05	5.29852e-05	5.13801e-05	4.99944e-05	4.8922e-05	4.82593e-05	4.81047e-05	4.85571e-05	4.97152e-05	5.16759e-05	5.45334e-05	5.83778e-05	6.32941e-05	6.93612e-05	7.66507e-05	8.52258e-05	9.51409e-05	0.000106441	0.000119159	0.000133319	0.000148934	0.000166003	0.000184516	0.000204451	0.000225776	0.000248447
-0.492158	2.63006e-05	3.04874e-05	3.46103e-05	3.86226e-05	4.24783e-05	4.6133e-05	4.95445e-05	5.26734e-05	5.54845e-05	5.7947e-05	6.00354e-05	6.17301e-05	6.30181e-05	6.38936e-05	6.43583e-05	6.44217e-05	6.41017e-05	6.34244e-05	6.24246e-05	6.1145e-05	5.9637e-05	5.79595e-05	5.61792e-05	5.43696e-05	5.26106e-05	5.09877e-05	4.95911e-05	4.8515e-05	4.78564e-05	4.77139e-05	4.8187e-05	4.93746e-05	5.1374e-05	5.42794e-05	5.81813e-05	6.3165e-05	6.93092e-05	7.66857e-05	8.53579e-05	9.538e-05	0.000106797	0.000119642	0.000133938	0.000149699	0.000166923	0.0001856	0.000205709	0.000227216	0.000250078
-0.488262	2.71483e-05	3.1305e-05	3.53944e-05	3.937e-05	4.3186e-05	4.6798e-05	5.01641e-05	5.32454e-05	5.60068e-05	5.84178e-05	6.04533e-05	6.20942e-05	6.3328e-05	6.41492e-05	6.45599e-05	6.45704e-05	6.41989e-05	6.34722e-05	6.24254e-05	6.11021e-05	5.95539e-05	5.78405e-05	5.60291e-05	5.41937e-05	5.24147e-05	5.07782e-05	4.93749e-05	4.82993e-05	4.7649e-05	4.7523e-05	4.8021e-05	4.92424e-05	5.12847e-05	5.42425e-05	5.82063e-05	6.32616e-05	6.94873e-05	7.69553e-05	8.57289e-05	9.58624e-05	0.0001074	0.000120377	0.000134814	0.000150725	0.000168108	0.000186955	0.000207241	0.000228934	0.000251991
-0.484365	2.80943e-05	3.22235e-05	3.62822e-05	4.02238e-05	4.40029e-05	4.75752e-05	5.08991e-05	5.39358e-05	5.66505e-05	5.90133e-05	6.09994e-05	6.25899e-05	6.37729e-05	6.45432e-05	6.49037e-05	6.4865e-05	6.44458e-05	6.36734e-05	6.25836e-05	6.12204e-05	5.96361e-05	5.78909e-05	5.60524e-05	5.41953e-05	5.24006e-05	5.07547e-05	4.93489e-05	4.82782e-05	4.76405e-05	4.75353e-05	4.80627e-05	4.93222e-05	5.14119e-05	5.44263e-05	5.84565e-05	6.35878e-05	6.98995e-05	7.74634e-05	8.63428e-05	9.65921e-05	0.000108256	0.000121367	0.00013595	0.000152015	0.000169563	0.000188583	0.000209051	0.000230936	0.000254192
-0.480469	2.91391e-05	3.32436e-05	3.72743e-05	4.11849e-05	4.493e-05	4.84656e-05	5.17502e-05	5.47455e-05	5.74169e-05	5.97348e-05	6.16747e-05	6.32184e-05	6.43541e-05	6.50773e-05	6.53912e-05	6.5307e-05	6.48439e-05	6.40298e-05	6.29009e-05	6.15018e-05	5.98855e-05	5.81125e-05	5.62512e-05	5.43767e-05	5.25705e-05	5.09195e-05	4.95156e-05	4.84541e-05	4.78334e-05	4.77534e-05	4.83145e-05	4.96167e-05	5.17581e-05	5.48338e-05	5.89347e-05	6.41466e-05	7.05487e-05	7.82129e-05	8.72026e-05	9.75722e-05	0.000109366	0.000122618	0.00013735	0.000153574	0.000171291	0.000190488	0.000211143	0.000233223	0.000256683
-0.476572	3.02831e-05	3.43655e-05	3.8371e-05	4.22534e-05	4.59675e-05	4.94694e-05	5.27179e-05	5.5675e-05	5.83064e-05	6.05827e-05	6.248e-05	6.39803e-05	6.50723e-05	6.57521e-05	6.60232e-05	6.58972e-05	6.53942e-05	6.45423e-05	6.33783e-05	6.19475e-05	6.03033e-05	5.85068e-05	5.66269e-05	5.47392e-05	5.29258e-05	5.12741e-05	4.98764e-05	4.88286e-05	4.82293e-05	4.81789e-05	4.87783e-05	5.01276e-05	5.23253e-05	5.54666e-05	5.96428e-05	6.49397e-05	7.14367e-05	7.92057e-05	8.83102e-05	9.88046e-05	0.000110733	0.000124129	0.000139015	0.000155403	0.000173293	0.000192672	0.000213518	0.000235797	0.000259465
-0.472676	3.15256e-05	3.55888e-05	3.9572e-05	4.34291e-05	4.71151e-05	5.05865e-05	5.38021e-05	5.67241e-05	5.93188e-05	6.1557e-05	6.34151e-05	6.48756e-05	6.59276e-05	6.65676e-05	6.67997e-05	6.6636e-05	6.60968e-05	6.52112e-05	6.40162e-05	6.25578e-05	6.08898e-05	5.90741e-05	5.71798e-05	5.52833e-05	5.34671e-05	5.18191e-05	5.0432e-05	4.94023e-05	4.88289e-05	4.88127e-05	4.94548e-05	5.08557e-05	5.31141e-05	5.63257e-05	6.05817e-05	6.59681e-05	7.25645e-05	8.04428e-05	8.96666e-05	0.00010029	0.000112357	0.000125902	0.000140947	0.000157503	0.00017557	0.000195136	0.000216177	0.00023866	0.000262541
-0.468779	3.2866e-05	3.69126e-05	4.08763e-05	4.47111e-05	4.8372e-05	5.18159e-05	5.50017e-05	5.78921e-05	6.04534e-05	6.26568e-05	6.44793e-05	6.59036e-05	6.69192e-05	6.75233e-05	6.77201e-05	6.75225e-05	6.69513e-05	6.60359e-05	6.48141e-05	6.33322e-05	6.16447e-05	5.98139e-05	5.79096e-05	5.60087e-05	5.4194e-05	5.25541e-05	5.11822e-05	5.0175e-05	4.9632e-05	4.96544e-05	5.03437e-05	5.18008e-05	5.41246e-05	5.74108e-05	6.17511e-05	6.72316e-05	7.39318e-05	8.19239e-05	9.12714e-05	0.000102029	0.000114239	0.000127938	0.000143145	0.000159874	0.000178122	0.000197878	0.000219119	0.000241811	0.000265908
-0.464883	3.43026e-05	3.83354e-05	4.22824e-05	4.60978e-05	4.97368e-05	5.31562e-05	5.63155e-05	5.91773e-05	6.17086e-05	6.38808e-05	6.56711e-05	6.70628e-05	6.80458e-05	6.86176e-05	6.87832e-05	6.85556e-05	6.79563e-05	6.70152e-05	6.57706e-05	6.42695e-05	6.25666e-05	6.07251e-05	5.88152e-05	5.69141e-05	5.51054e-05	5.34781e-05	5.21257e-05	5.11455e-05	5.06374e-05	5.0703e-05	5.14441e-05	5.29618e-05	5.53554e-05	5.87208e-05	6.31499e-05	6.87289e-05	7.55376e-05	8.36479e-05	9.31236e-05	0.000104019	0.000116378	0.000130233	0.000145608	0.000162513	0.000180948	0.000200899	0.000222344	0.000245247	0.000269566
-0.460986	3.58334e-05	3.98553e-05	4.37884e-05	4.75873e-05	5.12072e-05	5.46052e-05	5.77411e-05	6.05778e-05	6.30824e-05	6.52268e-05	6.69885e-05	6.83512e-05	6.93053e-05	6.98486e-05	6.99867e-05	6.9733e-05	6.91096e-05	6.81469e-05	6.68837e-05	6.53675e-05	6.36536e-05	6.18056e-05	5.98943e-05	5.79975e-05	5.61992e-05	5.45888e-05	5.32605e-05	5.23118e-05	5.18431e-05	5.19564e-05	5.27537e-05	5.43366e-05	5.68044e-05	6.02536e-05	6.4776e-05	7.0458e-05	7.73794e-05	8.56124e-05	9.52206e-05	0.000106258	0.000118769	0.000132787	0.000148333	0.000165419	0.000184044	0.000204194	0.000225847	0.000248967	0.00027351
-0.45709	3.74559e-05	4.14694e-05	4.53915e-05	4.91767e-05	5.27806e-05	5.61604e-05	5.92761e-05	6.20908e-05	6.45721e-05	6.66921e-05	6.84287e-05	6.9766e-05	7.06948e-05	7.12134e-05	7.13278e-05	7.10521e-05	7.04086e-05	6.94283e-05	6.81506e-05	6.66234e-05	6.49027e-05	6.30526e-05	6.11442e-05	5.92561e-05	5.74725e-05	5.58835e-05	5.45836e-05	5.36709e-05	5.32461e-05	5.34115e-05	5.42695e-05	5.5922e-05	5.84686e-05	6.2006e-05	6.6626e-05	7.24154e-05	7.9454e-05	8.78141e-05	9.75591e-05	0.000108743	0.000121411	0.000135595	0.000151317	0.000168588	0.000187407	0.00020776	0.000229625	0.000252966	0.000277738
-0.453193	3.91669e-05	4.31747e-05	4.70885e-05	5.0863e-05	5.44537e-05	5.78183e-05	6.09168e-05	6.37129e-05	6.61741e-05	6.82731e-05	6.99881e-05	7.13036e-05	7.22108e-05	7.27085e-05	7.28031e-05	7.25091e-05	7.18495e-05	7.08557e-05	6.95676e-05	6.80336e-05	6.63103e-05	6.44622e-05	6.25611e-05	6.06859e-05	5.89215e-05	5.73583e-05	5.60912e-05	5.52189e-05	5.48424e-05	5.50643e-05	5.59875e-05	5.7714e-05	6.03439e-05	6.39737e-05	6.86959e-05	7.4597e-05	8.17571e-05	9.02484e-05	0.000100135	0.00011147	0.000124298	0.000138652	0.000154554	0.000172014	0.000191031	0.000211592	0.000233673	0.000257239	0.000282244
-0.449297	4.09626e-05	4.49674e-05	4.88756e-05	5.26421e-05	5.62226e-05	5.9575e-05	6.26595e-05	6.544e-05	6.78845e-05	6.99658e-05	7.16627e-05	7.29599e-05	7.38492e-05	7.43297e-05	7.44082e-05	7.40998e-05	7.3428e-05	7.24247e-05	7.11302e-05	6.95936e-05	6.78719e-05	6.60301e-05	6.41405e-05	6.22825e-05	6.05416e-05	5.90085e-05	5.77786e-05	5.69511e-05	5.66272e-05	5.691e-05	5.79028e-05	5.97077e-05	6.2425e-05	6.61518e-05	7.09803e-05	7.69974e-05	8.42832e-05	9.29101e-05	0.000102942	0.000114432	0.000127425	0.000141953	0.000158039	0.000175692	0.000194911	0.000215684	0.000237984	0.000261778	0.00028702
-0.4454	4.28388e-05	4.68431e-05	5.07484e-05	5.45097e-05	5.80829e-05	6.14259e-05	6.44994e-05	6.72675e-05	6.96985e-05	7.17655e-05	7.34477e-05	7.47301e-05	7.5605e-05	7.60719e-05	7.61381e-05	7.58192e-05	7.51391e-05	7.41302e-05	7.28334e-05	7.12982e-05	6.95821e-05	6.77508e-05	6.58769e-05	6.40404e-05	6.23272e-05	6.08285e-05	5.96402e-05	5.88616e-05	5.85948e-05	5.89428e-05	6.00094e-05	6.1897e-05	6.47061e-05	6.85339e-05	7.3473e-05	7.96104e-05	8.70261e-05	9.57926e-05	0.000105973	0.000117623	0.000130784	0.000145491	0.000161765	0.000179615	0.00019904	0.000220027	0.000242551	0.000266577	0.000292059
-0.441504	4.47906e-05	4.8797e-05	5.2702e-05	5.64607e-05	6.00293e-05	6.33659e-05	6.64314e-05	6.91902e-05	7.16107e-05	7.36668e-05	7.53375e-05	7.66086e-05	7.74727e-05	7.79296e-05	7.79872e-05	7.76615e-05	7.69769e-05	7.59663e-05	7.46711e-05	7.31413e-05	7.14351e-05	6.96182e-05	6.77643e-05	6.59534e-05	6.4272e-05	6.28119e-05	6.16694e-05	6.09441e-05	6.07385e-05	6.1156e-05	6.23005e-05	6.4275e-05	6.71801e-05	7.11132e-05	7.6167e-05	8.24286e-05	8.99782e-05	9.88883e-05	0.000109222	0.000121035	0.000134369	0.000149258	0.000165723	0.000183773	0.000203408	0.000224614	0.000247365	0.000271626	0.000297352
-0.437607	4.68128e-05	5.08236e-05	5.47308e-05	5.84895e-05	6.20562e-05	6.53892e-05	6.84496e-05	7.1202e-05	7.36154e-05	7.56635e-05	7.73261e-05	7.85893e-05	7.94459e-05	7.98964e-05	7.9949e-05	7.96202e-05	7.89349e-05	7.79264e-05	7.66368e-05	7.51164e-05	7.34238e-05	7.16255e-05	6.97955e-05	6.80144e-05	6.6369e-05	6.49517e-05	6.3859e-05	6.31912e-05	6.30508e-05	6.35419e-05	6.47686e-05	6.6834e-05	6.98392e-05	7.38815e-05	7.9054e-05	8.54438e-05	9.31313e-05	0.000102189	0.00011268	0.000124659	0.00013817	0.000153244	0.000169904	0.000188159	0.000208007	0.000229434	0.000252416	0.000276916	0.000302888
-0.433711	4.88995e-05	5.2917e-05	5.68287e-05	6.05901e-05	6.41575e-05	6.74896e-05	7.05477e-05	7.32967e-05	7.57057e-05	7.77491e-05	7.94069e-05	8.06653e-05	8.15179e-05	8.19654e-05	8.20166e-05	8.16883e-05	8.10059e-05	8.00033e-05	7.8723e-05	7.72158e-05	7.55408e-05	7.37651e-05	7.19629e-05	7.02155e-05	6.86102e-05	6.72396e-05	6.62009e-05	6.55945e-05	6.55235e-05	6.60922e-05	6.7405e-05	6.95654e-05	7.26745e-05	7.683e-05	8.21251e-05	8.86469e-05	9.6476e-05	0.000105685	0.000116337	0.000128486	0.000142177	0.00015744	0.000174299	0.000192761	0.000212825	0.000234478	0.000257693	0.000282435	0.000308657
-0.429814	5.10442e-05	5.50707e-05	5.89894e-05	6.27557e-05	6.63264e-05	6.96602e-05	7.27187e-05	7.54671e-05	7.78748e-05	7.99164e-05	8.15724e-05	8.28294e-05	8.36812e-05	8.41291e-05	8.41822e-05	8.3858e-05	8.31821e-05	8.21891e-05	8.09217e-05	7.94315e-05	7.7778e-05	7.60286e-05	7.42582e-05	7.25484e-05	7.0987e-05	6.96671e-05	6.86862e-05	6.81452e-05	6.81475e-05	6.87977e-05	7.02005e-05	7.24597e-05	7.56765e-05	7.9949e-05	8.53704e-05	9.2028e-05	0.000100002	0.000109366	0.000120182	0.000132505	0.000146379	0.000161835	0.000178895	0.000197568	0.000217852	0.000239733	0.000263185	0.000288172	0.000314646
-0.425918	5.32402e-05	5.72778e-05	6.12056e-05	6.49792e-05	6.85556e-05	7.18936e-05	7.49552e-05	7.77057e-05	8.01148e-05	8.21576e-05	8.38148e-05	8.50734e-05	8.59276e-05	8.63792e-05	8.64377e-05	8.61208e-05	8.5455e-05	8.4475e-05	8.32243e-05	8.17547e-05	8.01263e-05	7.84069e-05	7.6672e-05	7.50037e-05	7.349e-05	7.22246e-05	7.13053e-05	7.08335e-05	7.09129e-05	7.16483e-05	7.31449e-05	7.55065e-05	7.88348e-05	8.32279e-05	8.87791e-05	9.5576e-05	0.000103699	0.000113221	0.000124205	0.000136705	0.000150765	0.000166417	0.000183682	0.000202569	0.000223075	0.000245187	0.000268878	0.000294112	0.000320842
-0.422021	5.54802e-05	5.95309e-05	6.34699e-05	6.7253e-05	7.08374e-05	7.41821e-05	7.72492e-05	8.00044e-05	8.24177e-05	8.44645e-05	8.61257e-05	8.73889e-05	8.82486e-05	8.8707e-05	8.8774e-05	8.8468e-05	8.78155e-05	8.6852e-05	8.56214e-05	8.41759e-05	8.25762e-05	8.08905e-05	7.91948e-05	7.75715e-05	7.61092e-05	7.4902e-05	7.4048e-05	7.3649e-05	7.38091e-05	7.46334e-05	7.62273e-05	7.8695e-05	8.21383e-05	8.66554e-05	9.23399e-05	9.92793e-05	0.000107554	0.000117238	0.000128392	0.000141073	0.000155322	0.000171173	0.000188645	0.000207748	0.00022848	0.000250825	0.000274759	0.000300243	0.000327231
-0.418125	5.77565e-05	6.18221e-05	6.57743e-05	6.9569e-05	7.31635e-05	7.65172e-05	7.95922e-05	8.23546e-05	8.47747e-05	8.68281e-05	8.84962e-05	8.97669e-05	9.06351e-05	9.11033e-05	9.1182e-05	9.08898e-05	9.0254e-05	8.93103e-05	8.81031e-05	8.66852e-05	8.51176e-05	8.34691e-05	8.1816e-05	8.02413e-05	7.88339e-05	7.76884e-05	7.69032e-05	7.65806e-05	7.68248e-05	7.77415e-05	7.94362e-05	8.20133e-05	8.55749e-05	9.02194e-05	9.60404e-05	0.000103126	0.000111556	0.000121403	0.000132732	0.000145596	0.000160037	0.000176089	0.000193772	0.000213094	0.000234053	0.000256635	0.000280812	0.000306549	0.000333797
-0.414229	6.00609e-05	6.41432e-05	6.81105e-05	7.19188e-05	7.55255e-05	7.88902e-05	8.19754e-05	8.47474e-05	8.71767e-05	8.92393e-05	9.0917e-05	9.21978e-05	9.30773e-05	9.35583e-05	9.36516e-05	9.33764e-05	9.27603e-05	9.18396e-05	9.06591e-05	8.9272e-05	8.77398e-05	8.61319e-05	8.45247e-05	8.30019e-05	8.16529e-05	8.05724e-05	7.98595e-05	7.96166e-05	7.99483e-05	8.09607e-05	8.27594e-05	8.54492e-05	8.91322e-05	9.39072e-05	9.98678e-05	0.000107102	0.00011569	0.000125705	0.00013721	0.000150259	0.000164896	0.000181152	0.000199047	0.000218591	0.00023978	0.0002626	0.000287024	0.000313015	0.000340525
-0.410332	6.2385e-05	6.64857e-05	7.04697e-05	7.42933e-05	7.79142e-05	8.1292e-05	8.43896e-05	8.71733e-05	8.96142e-05	9.16885e-05	9.33781e-05	9.46718e-05	9.55653e-05	9.60617e-05	9.61725e-05	9.59172e-05	9.53239e-05	9.44292e-05	9.32785e-05	9.19253e-05	9.04317e-05	8.88674e-05	8.73095e-05	8.58419e-05	8.45544e-05	8.35422e-05	8.29047e-05	8.27446e-05	8.31671e-05	8.42782e-05	8.6184e-05	8.89895e-05	9.2797e-05	9.77054e-05	0.000103808	0.000111194	0.000119943	0.000130128	0.000141812	0.00015505	0.000169883	0.000186345	0.000204456	0.000224223	0.000245644	0.000268704	0.000293376	0.000319623	0.000347397
-0.406436	6.472e-05	6.88405e-05	7.28429e-05	7.66835e-05	8.03203e-05	8.37132e-05	8.6825e-05	8.96227e-05	9.20773e-05	9.41655e-05	9.58695e-05	9.71785e-05	9.80885e-05	9.86031e-05	9.87341e-05	9.85014e-05	9.79337e-05	9.70679e-05	9.59498e-05	9.46336e-05	9.31816e-05	9.1664e-05	9.01584e-05	8.8749e-05	8.75261e-05	8.65852e-05	8.60261e-05	8.5952e-05	8.64681e-05	8.7681e-05	8.96968e-05	9.26209e-05	9.65557e-05	0.0001016	0.000107848	0.000115388	0.0001243	0.000134657	0.000146523	0.000159951	0.000174984	0.000191655	0.000209982	0.000229975	0.00025163	0.000274932	0.000299854	0.000326358	0.000354397
-0.402539	6.70569e-05	7.11984e-05	7.52206e-05	7.90799e-05	8.27342e-05	8.61438e-05	8.92719e-05	9.20853e-05	9.45558e-05	9.666e-05	9.83807e-05	9.97073e-05	0.000100636	0.000101171	0.000101325	0.000101118	0.000100578	9.97441e-05	9.86615e-05	9.7385e-05	9.59774e-05	9.45094e-05	9.30589e-05	9.17106e-05	9.05552e-05	8.96886e-05	8.92108e-05	8.92255e-05	8.98381e-05	9.11554e-05	9.3284e-05	9.63292e-05	0.000100394	0.000105577	0.000111973	0.000119669	0.000128747	0.000139279	0.000151328	0.000164948	0.000180183	0.000197063	0.000215609	0.000235829	0.000257719	0.000281265	0.000306438	0.000333201	0.000361506
-0.398643	6.93862e-05	7.35501e-05	7.75933e-05	8.14725e-05	8.51459e-05	8.85739e-05	9.17198e-05	9.45509e-05	9.7039e-05	9.91613e-05	0.000100901	0.000102247	0.000103197	0.000103755	0.000103934	0.000103755	0.000103246	0.000102446	0.000101401	0.000100167	9.88068e-05	9.73911e-05	9.59985e-05	9.4714e-05	9.36288e-05	9.28391e-05	9.24453e-05	9.25514e-05	9.3263e-05	9.46874e-05	9.69313e-05	0.0001001	0.000104297	0.000109621	0.000116167	0.000124022	0.000133267	0.000143975	0.00015621	0.000170025	0.000185463	0.000202554	0.00022132	0.000241769	0.000263896	0.000287686	0.000313111	0.000340134	0.000368706
-0.394746	7.16985e-05	7.58856e-05	7.99511e-05	8.38515e-05	8.75453e-05	9.09931e-05	9.41584e-05	9.70088e-05	9.95163e-05	0.000101658	0.000103419	0.000104787	0.00010576	0.000106343	0.00010655	0.0001064	0.000105924	0.000105161	0.000104157	0.000102968	0.000101657	0.000100296	9.8964e-05	9.77459e-05	9.67334e-05	9.60231e-05	9.57159e-05	9.59157e-05	9.67289e-05	9.82627e-05	0.000100624	0.000103919	0.00010825	0.000113717	0.000120415	0.00012843	0.000137845	0.000148732	0.000161154	0.000175164	0.000190806	0.000208111	0.000227099	0.000247777	0.000270141	0.000294176	0.000319855	0.000347138	0.000375978
-0.39085	7.39839e-05	7.81953e-05	8.22839e-05	8.62067e-05	8.99221e-05	9.33909e-05	9.6577e-05	9.94482e-05	0.000101977	0.000104141	0.000105923	0.000107315	0.000108313	0.000108924	0.00010916	0.000109042	0.000108602	0.000107877	0.000106916	0.000105774	0.000104515	0.000103212	0.000101942	0.000100793	9.98554e-05	9.92269e-05	9.90084e-05	9.93044e-05	0.000100221	0.000101867	0.000104348	0.000107771	0.000112238	0.00011785	0.000124701	0.000132879	0.000142465	0.000153531	0.000166142	0.00018035	0.000196197	0.000213716	0.000232926	0.000253834	0.000276437	0.000300718	0.00032665	0.000354195	0.000383303
-0.386953	7.62328e-05	8.04691e-05	8.45817e-05	8.85277e-05	9.22657e-05	9.57568e-05	9.89649e-05	0.000101858	0.000104409	0.000106596	0.000108403	0.00010982	0.000110845	0.000111485	0.000111752	0.000111669	0.000111266	0.000110582	0.000109666	0.000108573	0.000107369	0.000106124	0.00010492	0.000103841	0.000102981	0.000102436	0.000102309	0.000102703	0.000103726	0.000105484	0.000108087	0.00011164	0.000116245	0.000122004	0.00012901	0.000137352	0.00014711	0.000158358	0.000171158	0.000185564	0.000201618	0.000219352	0.000238784	0.000259924	0.000282765	0.000307293	0.000333479	0.000361284	0.00039066
-0.383057	7.84351e-05	8.26969e-05	8.68342e-05	9.08042e-05	9.45657e-05	9.808e-05	0.000101311	0.000104228	0.000106803	0.000109014	0.000110846	0.00011229	0.000113344	0.000114014	0.000114315	0.000114267	0.000113904	0.000113263	0.000112393	0.000111352	0.000110203	0.00010902	0.000107883	0.000106877	0.000106096	0.000105637	0.000105603	0.000106097	0.000107227	0.000109101	0.000111827	0.000115511	0.000120256	0.000126163	0.000133325	0.000141832	0.000151764	0.000163194	0.000176184	0.000190789	0.000207051	0.000225	0.000244656	0.000266027	0.000289107	0.000313881	0.000340321	0.000368387	0.000398031
-0.37916	8.05809e-05	8.48686e-05	8.90311e-05	9.30258e-05	9.68115e-05	0.00010035	0.000103605	0.000106546	0.000109146	0.000111383	0.000113242	0.000114714	0.000115798	0.0001165	0.000116835	0.000116826	0.000116503	0.000115907	0.000115086	0.000114097	0.000113007	0.000111887	0.000110818	0.000109887	0.000109187	0.000108816	0.000108875	0.000109471	0.00011071	0.000112701	0.000115552	0.000119369	0.000124255	0.000130311	0.000137631	0.000146304	0.00015641	0.000168022	0.000181204	0.000196008	0.000212478	0.000230642	0.000250522	0.000272124	0.000295444	0.000320464	0.000347157	0.000375484	0.000405395
-0.375264	8.26604e-05	8.69742e-05	9.11623e-05	9.5182e-05	9.89926e-05	0.000102556	0.000105836	0.000108802	0.000111427	0.000113691	0.000115578	0.000117079	0.000118195	0.000118931	0.000119302	0.000119331	0.000119051	0.000118501	0.00011773	0.000116797	0.000115765	0.00011471	0.000113712	0.000112857	0.000112239	0.000111957	0.000112113	0.000112812	0.000114162	0.000116271	0.000119247	0.000123198	0.000128226	0.000134432	0.000141911	0.00015075	0.000161031	0.000172827	0.0001862	0.000201204	0.000217881	0.000236262	0.000256365	0.000278198	0.000301756	0.000327022	0.000353968	0.000382555	0.000412732
-0.371367	8.46635e-05	8.90037e-05	9.32175e-05	9.72626e-05	0.000101098	0.000104687	0.000107992	0.000110984	0.000113636	0.000115928	0.000117843	0.000119375	0.000120523	0.000121294	0.000121702	0.000121772	0.000121535	0.000121033	0.000120314	0.000119436	0.000118466	0.000117477	0.00011655	0.000115773	0.00011524	0.000115048	0.000115301	0.000116104	0.000117565	0.000119794	0.000122897	0.000126982	0.000132153	0.00013851	0.000146148	0.000155155	0.000165612	0.000177591	0.000191156	0.00020636	0.000223244	0.00024184	0.000262167	0.00028423	0.000308026	0.000333537	0.000360735	0.00038958	0.000420022
-0.367471	8.65807e-05	9.09471e-05	9.51867e-05	9.92574e-05	0.000103119	0.000106732	0.000110064	0.000113082	0.000115762	0.000118081	0.000120027	0.00012159	0.000122772	0.000123578	0.000124025	0.000124136	0.000123944	0.00012349	0.000122824	0.000122004	0.000121096	0.000120174	0.000119321	0.000118622	0.000118174	0.000118074	0.000118425	0.000119333	0.000120907	0.000123256	0.000126487	0.000130708	0.000136022	0.000142531	0.000150328	0.000159502	0.000170134	0.000182297	0.000196054	0.000211457	0.000228549	0.00024736	0.000267909	0.000290202	0.000314235	0.00033999	0.000367438	0.000396541	0.000427247
-0.363574	8.84023e-05	9.27947e-05	9.70601e-05	0.000101156	0.000105043	0.000108683	0.00011204	0.000115086	0.000117793	0.000120141	0.000122117	0.000123713	0.000124928	0.000125771	0.000126258	0.000126411	0.000126265	0.000125861	0.000125249	0.000124487	0.000123642	0.000122789	0.000122009	0.000121391	0.000121028	0.000121021	0.000121471	0.000122486	0.000124173	0.000126642	0.000130002	0.000134359	0.000139817	0.000146477	0.000154434	0.000163775	0.000174583	0.000186929	0.000200877	0.00021648	0.000233778	0.000252803	0.000273574	0.000296096	0.000320364	0.000346362	0.00037406	0.000403418	0.000434386
-0.359678	9.01189e-05	9.45371e-05	9.88279e-05	0.00010295	0.000106862	0.000110528	0.000113912	0.000116984	0.000119719	0.000122097	0.000124104	0.000125732	0.000126982	0.000127863	0.000128389	0.000128586	0.000128487	0.000128133	0.000127576	0.000126873	0.000126092	0.000125309	0.000124604	0.000124066	0.00012379	0.000123876	0.000124426	0.000125548	0.000127349	0.000129939	0.000133427	0.00013792	0.000143523	0.000150334	0.00015845	0.000167959	0.000178942	0.000191472	0.00020561	0.000221411	0.000238915	0.000258153	0.000279144	0.000301894	0.000326396	0.000352635	0.00038058	0.000410192	0.00044142
-0.355781	9.17215e-05	9.61649e-05	0.000100481	0.000104628	0.000108566	0.000112257	0.000115667	0.000118767	0.00012153	0.000123938	0.000125976	0.000127637	0.000128923	0.000129841	0.000130408	0.000130649	0.000130597	0.000130295	0.000129793	0.00012915	0.000128434	0.000127721	0.000127091	0.000126635	0.000126447	0.000126626	0.000127277	0.000128505	0.000130421	0.000133133	0.00013675	0.000141379	0.000147125	0.000154088	0.000162363	0.000172039	0.000183197	0.000195908	0.000210237	0.000226234	0.000243943	0.000263393	0.000284603	0.000307578	0.000332313	0.000358791	0.000386982	0.000416845	0.000448331
-0.351885	9.32012e-05	9.76693e-05	0.00010201	0.000106182	0.000110145	0.000113861	0.000117298	0.000120425	0.000123216	0.000125654	0.000127723	0.000129418	0.000130739	0.000131696	0.000132304	0.000132589	0.000132585	0.000132335	0.000131889	0.000131307	0.000130656	0.000130013	0.00012946	0.000129085	0.000128985	0.000129258	0.00013001	0.000131346	0.000133376	0.000136209	0.000139955	0.00014472	0.00015061	0.000157724	0.000166158	0.000176	0.000187331	0.000200224	0.000214741	0.000230935	0.000248847	0.000268507	0.000289934	0.000313133	0.000338099	0.000364813	0.000393247	0.00042336	0.000455101
-0.347988	9.45497e-05	9.90417e-05	0.000103406	0.000107602	0.00011159	0.000115332	0.000118795	0.000121948	0.000124768	0.000127235	0.000129336	0.000131064	0.000132422	0.000133416	0.000134066	0.000134396	0.00013444	0.000134242	0.000133852	0.000133331	0.000132747	0.000132175	0.000131698	0.000131405	0.000131393	0.000131761	0.000132613	0.000134057	0.000136201	0.000139155	0.000143029	0.00014793	0.000153963	0.000161228	0.00016982	0.000179827	0.000191331	0.000204404	0.000219108	0.000235496	0.00025361	0.000273479	0.00029512	0.000318542	0.000343736	0.000370685	0.000399359	0.000429718	0.000461711
-0.344092	9.57589e-05	0.000100274	0.000104662	0.000108881	0.000112893	0.00011666	0.000120148	0.000123329	0.000126177	0.000128673	0.000130805	0.000132567	0.00013396	0.000134994	0.000135685	0.00013606	0.000136153	0.000136007	0.000135674	0.000135214	0.000134695	0.000134194	0.000133794	0.000133584	0.00013366	0.000134122	0.000135075	0.000136626	0.000138884	0.000141959	0.000145961	0.000150998	0.000157173	0.000164587	0.000173336	0.000183507	0.000195183	0.000208434	0.000223324	0.000239905	0.000258218	0.000278293	0.000300148	0.000323789	0.000349209	0.00037639	0.000405302	0.000435904	0.000468147
-0.340195	9.68212e-05	0.000101358	0.000105769	0.000110011	0.000114046	0.000117837	0.000121351	0.000124557	0.000127433	0.000129959	0.000132122	0.000133918	0.000135347	0.000136419	0.000137152	0.000137571	0.000137713	0.000137619	0.000137343	0.000136944	0.000136492	0.000136062	0.000135738	0.00013561	0.000135774	0.00013633	0.000137384	0.000139042	0.000141413	0.000144609	0.000148739	0.000153909	0.000160226	0.000167789	0.000176693	0.000187028	0.000198873	0.000212301	0.000227375	0.000244147	0.000262658	0.000282937	0.000305003	0.00032886	0.000354503	0.000381913	0.000411059	0.000441902	0.000474391
-0.336299	9.77296e-05	0.000102288	0.00010672	0.000110984	0.000115042	0.000118856	0.000122394	0.000125627	0.00012853	0.000131084	0.000133279	0.000135107	0.000136572	0.000137682	0.000138457	0.000138921	0.000139111	0.00013907	0.000138851	0.000138513	0.000138127	0.000137768	0.00013752	0.000137474	0.000137726	0.000138376	0.000139529	0.000141294	0.000143779	0.000147094	0.00015135	0.000156654	0.000163111	0.000170822	0.00017988	0.000190376	0.00020239	0.000215993	0.000231249	0.000248209	0.000266915	0.000287396	0.00030967	0.000333741	0.000359604	0.000387239	0.000416618	0.000447697	0.000480428
-0.332402	9.84776e-05	0.000103056	0.000107508	0.000111793	0.000115873	0.00011971	0.000123272	0.000126529	0.000129459	0.000132042	0.000134267	0.000136128	0.000137628	0.000138777	0.000139593	0.000140102	0.00014034	0.000140351	0.000140188	0.000139912	0.000139591	0.000139303	0.000139131	0.000139167	0.000139506	0.00014025	0.000141502	0.000143373	0.00014597	0.000149404	0.000153786	0.000159222	0.000165818	0.000173674	0.000182886	0.000193541	0.000205721	0.000219498	0.000234933	0.00025208	0.000270978	0.000291658	0.000314136	0.000338419	0.000364498	0.000392356	0.000421962	0.000453275	0.000486244
-0.328506	9.9059e-05	0.000103656	0.000108127	0.000112433	0.000116533	0.000120392	0.000123977	0.000127259	0.000130214	0.000132825	0.00013508	0.000136974	0.000138509	0.000139695	0.000140552	0.000141105	0.000141391	0.000141455	0.000141348	0.000141132	0.000140877	0.000140659	0.000140563	0.00014068	0.000141106	0.000141942	0.000143293	0.000145269	0.000147977	0.000151529	0.000156035	0.000161602	0.000168336	0.000176337	0.000185699	0.000196512	0.000208856	0.000222804	0.000238417	0.000255747	0.000274835	0.000295711	0.000318391	0.000342881	0.000369174	0.000397251	0.000427081	0.000458623	0.000491826
-0.324609	9.94687e-05	0.000104083	0.000108572	0.000112896	0.000117016	0.000120896	0.000124503	0.000127809	0.00013079	0.000133428	0.000135712	0.000137638	0.000139207	0.000140431	0.000141328	0.000141925	0.000142259	0.000142374	0.000142322	0.000142167	0.000141976	0.000141829	0.000141808	0.000142005	0.000142517	0.000143445	0.000144895	0.000146974	0.000149792	0.000153461	0.00015809	0.000163787	0.000170656	0.0001788	0.000188311	0.00019928	0.000211786	0.000225902	0.00024169	0.000259201	0.000278476	0.000299545	0.000322423	0.000347118	0.00037362	0.000401912	0.000431962	0.00046373	0.000497162
-0.320713	9.97018e-05	0.000104332	0.000108838	0.00011318	0.000117318	0.000121218	0.000124846	0.000128174	0.00013118	0.000133845	0.000136158	0.000138114	0.000139717	0.000140978	0.000141914	0.000142555	0.000142936	0.000143102	0.000143106	0.00014301	0.000142884	0.000142805	0.000142859	0.000143136	0.000143733	0.000144752	0.000146299	0.000148481	0.000151408	0.000155192	0.000159943	0.000165767	0.000172771	0.000181055	0.000190714	0.000201836	0.000214501	0.000228783	0.000244743	0.000262432	0.000281891	0.000303149	0.000326223	0.000351118	0.000377826	0.000406329	0.000436595	0.000468583	0.000502241
-0.316816	9.97544e-05	0.000104399	0.000108921	0.000113279	0.000117435	0.000121353	0.000125001	0.000128351	0.00013138	0.000134071	0.000136411	0.000138398	0.000140034	0.000141331	0.000142307	0.000142991	0.000143418	0.000143634	0.000143693	0.000143656	0.000143593	0.000143583	0.000143711	0.000144067	0.000144748	0.000145857	0.000147499	0.000149783	0.000152818	0.000156716	0.000161586	0.000167537	0.000174673	0.000183095	0.000192899	0.000204172	0.000216995	0.000231439	0.000247568	0.000265432	0.000285071	0.000306515	0.000329781	0.000354872	0.000381782	0.000410492	0.000440969	0.000473174	0.000507053
-0.31292	9.96232e-05	0.000104281	0.000108816	0.000113189	0.000117361	0.000121297	0.000124964	0.000128335	0.000131387	0.000134102	0.00013647	0.000138486	0.000140155	0.000141487	0.000142501	0.000143227	0.0001437	0.000143966	0.000144078	0.0001441	0.0001441	0.000144158	0.000144358	0.000144792	0.000145557	0.000146755	0.000148491	0.000150875	0.000154017	0.000158027	0.000163015	0.00016909	0.000176356	0.000184915	0.000194861	0.000206282	0.000219259	0.000233864	0.000250158	0.000268193	0.00028801	0.000309636	0.000333089	0.000358374	0.000385481	0.000414393	0.000445078	0.000477494	0.000511589
-0.309023	9.93055e-05	0.000103975	0.000108523	0.000112909	0.000117096	0.000121048	0.000124733	0.000128124	0.000131197	0.000133936	0.00013633	0.000138375	0.000140075	0.000141442	0.000142494	0.000143261	0.000143779	0.000144094	0.00014426	0.000144338	0.000144401	0.000144526	0.000144797	0.000145308	0.000146155	0.000147441	0.00014927	0.000151753	0.000154999	0.000159119	0.000164224	0.000170421	0.000177815	0.000186508	0.000196594	0.00020816	0.000221289	0.000236051	0.000252508	0.000270711	0.000290701	0.000312506	0.000336143	0.000361616	0.000388917	0.000418026	0.000448913	0.000481536	0.000515842
-0.305127	9.87995e-05	0.000103479	0.000108038	0.000112436	0.000116637	0.000120604	0.000124306	0.000127715	0.000130809	0.000133571	0.00013599	0.000138063	0.000139794	0.000141194	0.000142283	0.000143091	0.000143653	0.000144016	0.000144234	0.000144369	0.000144493	0.000144683	0.000145025	0.000145612	0.00014654	0.000147912	0.000149833	0.000152413	0.000155762	0.000159991	0.000165209	0.000171527	0.000179047	0.000187871	0.000198094	0.000209803	0.00022308	0.000237996	0.000254612	0.00027298	0.00029314	0.00031512	0.000338936	0.000364592	0.000392082	0.000421385	0.000452469	0.000485294	0.000519805
-0.30123	9.81042e-05	0.000102792	0.00010736	0.00011177	0.000115983	0.000119963	0.000123681	0.000127107	0.000130221	0.000133004	0.000135448	0.000137548	0.000139308	0.000140741	0.000141867	0.000142714	0.000143319	0.000143729	0.000143999	0.00014419	0.000144373	0.000144628	0.000145041	0.000145702	0.000146709	0.000148166	0.000150177	0.000152853	0.000156303	0.000160638	0.000165969	0.000172404	0.000180048	0.000189001	0.000199358	0.000211208	0.00022463	0.000239696	0.000256468	0.000274997	0.000295322	0.000317472	0.000341464	0.0003673	0.000394974	0.000424465	0.000455742	0.000488763	0.000523475
-0.297334	9.72193e-05	0.000101914	0.00010649	0.000110909	0.000115133	0.000119126	0.000122858	0.000126301	0.000129432	0.000132237	0.000134703	0.000136829	0.000138619	0.000140084	0.000141244	0.00014213	0.000142778	0.000143235	0.000143554	0.0001438	0.000144042	0.000144361	0.000144842	0.000145576	0.000146662	0.000148202	0.000150302	0.000153071	0.000156621	0.000161061	0.000166502	0.000173052	0.000180817	0.000189896	0.000200385	0.000212371	0.000225936	0.000241149	0.000258073	0.000276759	0.000297246	0.000319563	0.000343725	0.000369736	0.00039759	0.000427264	0.000458728	0.00049194	0.000526847
-0.293437	9.61453e-05	0.000100845	0.000105428	0.000109855	0.000114088	0.000118093	0.000121837	0.000125295	0.000128444	0.000131268	0.000133757	0.000135908	0.000137725	0.000139221	0.000140417	0.00014134	0.00014203	0.000142531	0.0001429	0.000143199	0.0001435	0.000143881	0.000144429	0.000145235	0.000146398	0.00014802	0.000150207	0.000153068	0.000156715	0.000161258	0.000166807	0.00017347	0.000181353	0.000190556	0.000201173	0.000213294	0.000226997	0.000242354	0.000259426	0.000278265	0.00029891	0.000321389	0.000345717	0.000371899	0.000399927	0.00042978	0.000461426	0.000494824	0.00052992
-0.289541	9.48837e-05	9.95869e-05	0.000104175	0.000108608	0.00011285	0.000116864	0.000120621	0.000124093	0.000127258	0.000130101	0.000132611	0.000134786	0.00013663	0.000138156	0.000139385	0.000140345	0.000141075	0.000141621	0.000142039	0.00014239	0.000142748	0.00014319	0.000143804	0.000144681	0.000145919	0.000147621	0.000149893	0.000152845	0.000156587	0.00016123	0.000166885	0.000173659	0.000181657	0.000190981	0.000201724	0.000213975	0.000227814	0.000243311	0.000260528	0.000279516	0.000300314	0.00032295	0.000347441	0.000373789	0.000401986	0.000432012	0.000463835	0.000497413	0.000532693
-0.285645	9.34365e-05	9.81419e-05	0.000102734	0.000107172	0.00011142	0.000115444	0.000119211	0.000122696	0.000125876	0.000128737	0.000131267	0.000133465	0.000135335	0.00013689	0.000138151	0.000139148	0.000139917	0.000140507	0.000140971	0.000141374	0.000141788	0.00014229	0.000142968	0.000143915	0.000145227	0.000147007	0.000149363	0.000152403	0.000156239	0.00016098	0.000166738	0.00017362	0.000181732	0.000191173	0.000202039	0.000214417	0.000228388	0.000244021	0.000261379	0.000280512	0.00030146	0.000324249	0.000348897	0.000375406	0.000403767	0.000433961	0.000465956	0.000499709	0.000535166
-0.281748	9.18068e-05	9.65128e-05	0.000101107	0.000105549	0.000109803	0.000113834	0.000117611	0.000121107	0.000124302	0.000127179	0.000129728	0.000131948	0.000133843	0.000135427	0.000136719	0.000137751	0.000138559	0.000139191	0.000139702	0.000140155	0.000140623	0.000141185	0.000141926	0.00014294	0.000144324	0.000146182	0.00014862	0.000151747	0.000155673	0.000160511	0.000166369	0.000173357	0.000181579	0.000191136	0.000202121	0.000214623	0.000228722	0.000244489	0.000261984	0.000281258	0.00030235	0.000325288	0.000350088	0.000376753	0.000405274	0.000435631	0.000467791	0.000501713	0.000537343
-0.277852	8.99984e-05	9.47036e-05	9.92982e-05	0.000103743	0.000108001	0.000112038	0.000115824	0.000119331	0.000122539	0.000125431	0.000127999	0.00013024	0.00013216	0.00013377	0.000135094	0.000136159	0.000137005	0.000137678	0.000138234	0.000138737	0.000139259	0.000139878	0.000140681	0.000141762	0.000143217	0.00014515	0.000147668	0.000150879	0.000154895	0.000159826	0.000165783	0.000172874	0.000181204	0.000190872	0.000201974	0.000214597	0.000228821	0.000244716	0.000262344	0.000281755	0.000302988	0.000326071	0.000351018	0.000377834	0.000406509	0.000437023	0.000469344	0.000503429	0.000539226
-0.273955	8.80159e-05	9.27189e-05	9.7313e-05	0.000101759	0.00010602	0.000110063	0.000113856	0.000117372	0.000120592	0.000123499	0.000126085	0.000128346	0.000130289	0.000131926	0.000133279	0.000134377	0.00013526	0.000135974	0.000136575	0.000137126	0.000137699	0.000138375	0.000139239	0.000140385	0.000141909	0.000143916	0.000146512	0.000149806	0.000153909	0.000158932	0.000164986	0.000172177	0.000180611	0.000190389	0.000201604	0.000214344	0.000228689	0.00024471	0.000262467	0.000282011	0.00030338	0.000326602	0.000351692	0.000378654	0.000407478	0.000438145	0.00047062	0.000504863	0.00054082
-0.270059	8.58646e-05	9.05641e-05	9.51564e-05	9.96027e-05	0.000103866	0.000107912	0.000111712	0.000115237	0.000118468	0.000121389	0.000123991	0.000126272	0.000128237	0.0001299	0.000131282	0.000132413	0.000133331	0.000134085	0.000134729	0.000135327	0.000135952	0.000136683	0.000137607	0.000138815	0.000140408	0.000142487	0.00014516	0.000148535	0.000152723	0.000157835	0.000163982	0.000171271	0.000179808	0.000189691	0.000201017	0.000213871	0.000228334	0.000244476	0.000262358	0.00028203	0.000303531	0.000326888	0.000352117	0.000379219	0.000408188	0.000439	0.000471626	0.00050602	0.000542131
-0.266162	8.35509e-05	8.82456e-05	9.28349e-05	9.72801e-05	0.000101544	0.000105594	0.000109399	0.000112932	0.000116173	0.000119107	0.000121725	0.000124024	0.000126011	0.000127699	0.000129109	0.000130271	0.000131225	0.000132017	0.000132704	0.000133348	0.000134023	0.000134809	0.00013579	0.000137062	0.000138721	0.000140871	0.000143618	0.000147072	0.000151343	0.000156543	0.000162781	0.000170165	0.000178801	0.000188788	0.00020022	0.000213185	0.000227762	0.000244022	0.000262025	0.000281821	0.00030345	0.000326937	0.000352299	0.000379538	0.000408644	0.000439599	0.000472367	0.000506908	0.000543168
-0.262266	8.10816e-05	8.57704e-05	9.03556e-05	9.47987e-05	9.90631e-05	0.000103115	0.000106924	0.000110464	0.000113715	0.000116661	0.000119294	0.000121611	0.000123619	0.000125331	0.000126768	0.000127962	0.00012895	0.00012978	0.000130508	0.000131198	0.000131922	0.000132761	0.000133799	0.000135132	0.000136856	0.000139075	0.000141895	0.000145426	0.000149778	0.000155063	0.00016139	0.000168867	0.000177599	0.000187686	0.000199222	0.000212295	0.000226983	0.000243356	0.000261477	0.000281393	0.000303144	0.000326758	0.000352248	0.000379618	0.000408858	0.000439948	0.000472855	0.000507536	0.000543938
-0.258369	7.84644e-05	8.31462e-05	8.77264e-05	9.21665e-05	9.64299e-05	0.000100483	0.000104296	0.000107842	0.000111102	0.00011406	0.000116707	0.000119041	0.00012107	0.000122805	0.000124269	0.000125493	0.000126515	0.000127382	0.000128151	0.000128885	0.000129658	0.000130548	0.000131643	0.000133035	0.000134823	0.000137109	0.000140001	0.000143607	0.000148038	0.000153406	0.000159819	0.000167387	0.000176213	0.000186397	0.000198034	0.00021121	0.000226005	0.000242489	0.000260723	0.000280755	0.000302625	0.000326359	0.000351973	0.000379469	0.000408838	0.000440058	0.000473098	0.000507913	0.000544452
-0.254473	7.57077e-05	8.03815e-05	8.49558e-05	8.9392e-05	9.36538e-05	9.77076e-05	0.000101523	0.000105076	0.000108343	0.000111312	0.000113973	0.000116324	0.000118372	0.000120131	0.000121621	0.000122874	0.000123929	0.000124833	0.000125642	0.00012642	0.00012724	0.000128181	0.000129331	0.000130781	0.000132631	0.000134984	0.000137945	0.000141625	0.000146134	0.000151582	0.00015808	0.000165735	0.000174653	0.000184931	0.000196666	0.000209943	0.000224841	0.000241432	0.000259774	0.000279918	0.000301903	0.000325754	0.000351486	0.000379103	0.000408595	0.00043994	0.000473107	0.000508052	0.000544722
-0.250576	7.28206e-05	7.74856e-05	8.20531e-05	8.64847e-05	9.07442e-05	9.4798e-05	9.86163e-05	0.000102173	0.000105449	0.000108428	0.000111102	0.00011347	0.000115538	0.000117318	0.000118835	0.000120117	0.000121204	0.000122144	0.000122992	0.000123813	0.00012468	0.000125671	0.000126874	0.000128382	0.000130293	0.000132711	0.00013574	0.000139492	0.000144076	0.000149603	0.000156183	0.000163924	0.000172929	0.0001833	0.000195129	0.000208503	0.000223502	0.000240195	0.000258643	0.000278895	0.000300989	0.000324952	0.000350799	0.000378532	0.000408142	0.000439607	0.000472895	0.000507963	0.000544758
-0.24668	6.98129e-05	7.44684e-05	7.90284e-05	8.34548e-05	8.77113e-05	9.17646e-05	9.55849e-05	9.91466e-05	0.000102429	0.000105419	0.000108106	0.00011049	0.000112576	0.000114379	0.000115921	0.000117232	0.000118351	0.000119326	0.000120213	0.000121076	0.000121989	0.000123029	0.000124286	0.00012585	0.000127821	0.000130301	0.000133398	0.00013722	0.000141877	0.000147481	0.000154141	0.000161965	0.000171056	0.000181515	0.000193436	0.000206905	0.000222	0.000238793	0.000257342	0.000277698	0.000299898	0.000323969	0.000349925	0.000377769	0.000407492	0.000439072	0.000472476	0.000507662	0.000544576
-0.242783	6.66949e-05	7.13401e-05	7.58921e-05	8.03128e-05	8.45659e-05	8.86183e-05	9.24402e-05	9.60062e-05	9.9296e-05	0.000102295	0.000104995	0.000107394	0.0001095	0.000111324	0.000112891	0.00011423	0.000115381	0.000116391	0.000117317	0.000118222	0.000119179	0.000120269	0.000121577	0.000123197	0.000125226	0.000127769	0.000130931	0.000134821	0.00013955	0.000145229	0.000151967	0.000159871	0.000169046	0.000179592	0.000191601	0.000205161	0.00022035	0.000237238	0.000255885	0.000276341	0.000298642	0.000322816	0.000348877	0.000376828	0.000406659	0.000438348	0.000471863	0.000507161	0.000544189
-0.238887	6.34774e-05	6.8112e-05	7.26556e-05	7.70701e-05	8.13195e-05	8.53707e-05	8.9194e-05	9.2764e-05	9.60606e-05	9.90693e-05	0.000101782	0.000104197	0.000106321	0.000108167	0.000109759	0.000111126	0.000112308	0.000113353	0.000114316	0.000115263	0.000116265	0.000117402	0.000118762	0.000120436	0.000122523	0.000125127	0.000128353	0.000132311	0.00013711	0.000142861	0.000149675	0.000157658	0.000166914	0.000177543	0.000189638	0.000203286	0.000218566	0.000235546	0.000254287	0.000274838	0.000297237	0.00032151	0.000347672	0.000375724	0.000405658	0.000437451	0.000471072	0.000506476	0.000543612
-0.23499	6.0172e-05	6.47955e-05	6.93303e-05	7.37385e-05	7.7984e-05	8.20338e-05	8.58583e-05	8.94324e-05	9.27357e-05	9.5754e-05	9.84789e-05	0.00010091	0.000103052	0.00010492	0.000106537	0.000107932	0.000109145	0.000110224	0.000111225	0.000112213	0.000113259	0.000114444	0.000115854	0.000117582	0.000119726	0.00012239	0.000125679	0.000129702	0.00013457	0.000140393	0.00014728	0.000155339	0.000164674	0.000175384	0.000187563	0.000201296	0.000216662	0.000233731	0.000252563	0.000273206	0.000295698	0.000320066	0.000346323	0.000374473	0.000404505	0.000436398	0.000470118	0.000505624	0.000542862
-0.231094	5.67905e-05	6.14028e-05	6.59287e-05	7.03303e-05	7.45718e-05	7.86202e-05	8.2446e-05	8.60241e-05	8.93342e-05	9.23622e-05	9.50998e-05	9.7546e-05	9.9707e-05	0.000101597	0.000103238	0.000104662	0.000105906	0.00010702	0.000108058	0.000109086	0.000110177	0.000111408	0.000112868	0.000114649	0.00011685	0.000119572	0.000122923	0.00012701	0.000131945	0.000137838	0.000144797	0.000152931	0.000162342	0.000173131	0.00018539	0.000199205	0.000214656	0.00023181	0.000250729	0.00027146	0.000294042	0.0003185	0.000344849	0.000373091	0.000403217	0.000435204	0.00046902	0.000504622	0.000541957
-0.227197	5.33453e-05	5.79462e-05	6.24632e-05	6.68583e-05	7.10959e-05	7.5143e-05	7.89702e-05	8.25524e-05	8.58696e-05	8.89075e-05	9.16579e-05	9.412e-05	9.62999e-05	9.82119e-05	9.98782e-05	0.00010133	0.000102605	0.000103753	0.000104829	0.000105898	0.000107032	0.00010831	0.00010982	0.000111653	0.000113909	0.000116689	0.000120101	0.000124251	0.000129252	0.000135213	0.000142242	0.000150448	0.000159934	0.000170799	0.000183136	0.000197031	0.000212562	0.000229799	0.000248801	0.000269617	0.000292285	0.000316829	0.000343266	0.000371596	0.00040181	0.000433887	0.000467793	0.000503486	0.000540912
-0.223301	4.98491e-05	5.44387e-05	5.89468e-05	6.33356e-05	6.75695e-05	7.16156e-05	7.54445e-05	7.90312e-05	8.23557e-05	8.54038e-05	8.81675e-05	9.06457e-05	9.28448e-05	9.47791e-05	9.64707e-05	9.79506e-05	9.92578e-05	0.00010044	0.000101554	0.000102663	0.00010384	0.000105165	0.000106724	0.000108609	0.00011092	0.000113757	0.000117228	0.000121441	0.000126507	0.000132534	0.000139632	0.000147909	0.000157467	0.000168406	0.000180818	0.00019479	0.000210399	0.000227716	0.000246798	0.000267695	0.000290444	0.000315072	0.000341591	0.000370005	0.000400304	0.000432465	0.000466456	0.000502235	0.000539748
-0.219404	4.6315e-05	5.08935e-05	5.5393e-05	5.97758e-05	6.40063e-05	6.80517e-05	7.18827e-05	7.54743e-05	7.88066e-05	8.18654e-05	8.46428e-05	8.71377e-05	8.93565e-05	9.13135e-05	9.30309e-05	9.45395e-05	9.58785e-05	9.70956e-05	9.82469e-05	9.93968e-05	0.000100617	0.000101988	0.000103596	0.000105533	0.000107898	0.000110792	0.000114322	0.000118597	0.000123725	0.000129818	0.000136983	0.000145329	0.000154957	0.000165968	0.000178453	0.0001925	0.000208184	0.000225577	0.000244736	0.000265711	0.000288538	0.000313245	0.000339843	0.000368337	0.000398715	0.000430957	0.000465029	0.000500888	0.000538483
-0.215508	4.27563e-05	4.7324e-05	5.18153e-05	5.61925e-05	6.04201e-05	6.44654e-05	6.8299e-05	7.18961e-05	7.52369e-05	7.8307e-05	8.10987e-05	8.36109e-05	8.585e-05	8.78302e-05	8.95739e-05	9.11118e-05	9.2483e-05	9.37352e-05	9.49246e-05	9.61154e-05	9.73796e-05	9.8797e-05	0.000100454	0.000102442	0.000104861	0.000107811	0.000111399	0.000115734	0.000120925	0.000127081	0.000134313	0.000142725	0.000152423	0.000163503	0.00017606	0.000190178	0.000205935	0.000223401	0.000242634	0.000263683	0.000286585	0.000311367	0.000338041	0.00036661	0.000397064	0.000429381	0.000463529	0.000499465	0.000537136
-0.211611	3.91865e-05	4.37439e-05	4.82276e-05	5.25998e-05	5.68251e-05	6.08709e-05	6.47078e-05	6.83112e-05	7.16611e-05	7.47433e-05	7.755e-05	8.00803e-05	8.23404e-05	8.43446e-05	8.61153e-05	8.76831e-05	8.90871e-05	9.0375e-05	9.16028e-05	9.28347e-05	9.41429e-05	9.56066e-05	9.73123e-05	9.93522e-05	0.000101824	0.00010483	0.000108476	0.000112871	0.000118123	0.000124342	0.000131638	0.000140116	0.000149881	0.000161029	0.000173654	0.000187842	0.000203669	0.000221206	0.00024051	0.00026163	0.000284604	0.000309457	0.000336202	0.000364843	0.000395368	0.000427757	0.000461976	0.000497983	0.000535726
-0.207715	3.56192e-05	4.01671e-05	4.46437e-05	4.90117e-05	5.32355e-05	5.72826e-05	6.11237e-05	6.47342e-05	6.80941e-05	7.11893e-05	7.4012e-05	7.65611e-05	7.88431e-05	8.08722e-05	8.26706e-05	8.4269e-05	8.57065e-05	8.70307e-05	8.82976e-05	8.95712e-05	9.09236e-05	9.2434e-05	9.41887e-05	9.62799e-05	9.88052e-05	0.000101867	0.00010557	0.000110024	0.000115336	0.000121618	0.000128977	0.00013752	0.000147349	0.000158564	0.000171256	0.000185511	0.000201406	0.00021901	0.000238383	0.000259571	0.000282613	0.000307534	0.000334347	0.000363055	0.000393648	0.000426104	0.00046039	0.000496464	0.000534274
-0.203818	3.20684e-05	3.66074e-05	4.10779e-05	4.54424e-05	4.96657e-05	5.3715e-05	5.75613e-05	6.11799e-05	6.45508e-05	6.766e-05	7.04996e-05	7.30687e-05	7.53736e-05	7.74284e-05	7.92555e-05	8.08855e-05	8.23573e-05	8.37186e-05	8.50251e-05	8.6341e-05	8.77381e-05	8.92956e-05	9.10996e-05	9.32422e-05	9.5821e-05	9.89378e-05	0.000102698	0.00010721	0.000112583	0.000118925	0.000126346	0.000134952	0.000144846	0.000156125	0.000168882	0.000183202	0.000199163	0.000216833	0.00023627	0.000257524	0.000280631	0.000305616	0.000332494	0.000361266	0.000391922	0.000424441	0.000458791	0.000494928	0.0005328
-0.199922	2.85477e-05	3.30788e-05	3.75441e-05	4.19063e-05	4.613e-05	5.01826e-05	5.40352e-05	5.7663e-05	6.10461e-05	6.41704e-05	6.70281e-05	6.96183e-05	7.19472e-05	7.40289e-05	7.58858e-05	7.75483e-05	7.90554e-05	8.04546e-05	8.18016e-05	8.31605e-05	8.46029e-05	8.6208e-05	8.80617e-05	9.0256e-05	9.28883e-05	9.60603e-05	9.98774e-05	0.000104447	0.000109879	0.000116282	0.000123765	0.000132433	0.000142389	0.000153731	0.000166551	0.000180934	0.000196958	0.000214691	0.000234192	0.000255508	0.000278677	0.000303724	0.000330663	0.000359495	0.000390211	0.000422789	0.000457197	0.000493393	0.000531323
-0.196025	2.5071e-05	2.95952e-05	3.40565e-05	3.84174e-05	4.26427e-05	4.67e-05	5.05601e-05	5.41983e-05	5.75948e-05	6.07356e-05	6.36127e-05	6.62252e-05	6.85793e-05	7.06892e-05	7.2577e-05	7.42732e-05	7.58167e-05	7.72548e-05	7.86433e-05	8.00459e-05	8.15344e-05	8.31877e-05	8.50916e-05	8.73379e-05	9.00239e-05	9.32513e-05	9.7125e-05	0.000101753	0.000107244	0.000113706	0.000121249	0.000129978	0.000139995	0.000151399	0.000164281	0.000178726	0.000194811	0.000212605	0.000232166	0.000253542	0.00027677	0.000301875	0.000328872	0.000357761	0.000388533	0.000421167	0.00045563	0.000491879	0.000529863
-0.192129	2.16519e-05	2.61705e-05	3.06289e-05	3.49899e-05	3.92182e-05	4.32813e-05	4.71503e-05	5.08004e-05	5.42118e-05	5.73704e-05	6.02683e-05	6.29045e-05	6.52853e-05	6.74246e-05	6.93447e-05	7.10758e-05	7.26568e-05	7.4135e-05	7.5566e-05	7.70134e-05	7.85488e-05	8.02511e-05	8.22057e-05	8.45046e-05	8.72447e-05	9.05274e-05	9.44579e-05	9.91434e-05	0.000104693	0.000111215	0.000118817	0.000127606	0.000137684	0.000149148	0.000162089	0.000176594	0.000192739	0.000210592	0.000230211	0.000251644	0.000274928	0.000300089	0.00032714	0.000356083	0.000386908	0.000419594	0.000454108	0.000490408	0.000528441
-0.188232	1.8304e-05	2.28183e-05	2.72752e-05	3.16377e-05	3.58704e-05	3.99409e-05	4.38202e-05	4.74837e-05	5.09115e-05	5.40895e-05	5.70097e-05	5.96712e-05	6.20801e-05	6.42503e-05	6.62041e-05	6.79715e-05	6.95914e-05	7.11109e-05	7.25855e-05	7.40788e-05	7.56621e-05	7.74141e-05	7.94203e-05	8.17723e-05	8.45669e-05	8.79054e-05	9.18927e-05	9.66358e-05	0.000102244	0.000108824	0.000116486	0.000125335	0.000135471	0.000146994	0.000159995	0.000174558	0.00019076	0.000208669	0.000228344	0.000249832	0.000273171	0.000298384	0.000325487	0.00035448	0.000385355	0.000418089	0.00045265	0.000488997	0.000527076
-0.184336	1.50405e-05	1.9552e-05	2.4009e-05	2.83744e-05	3.26131e-05	3.66926e-05	4.0584e-05	4.42625e-05	4.77083e-05	5.09073e-05	5.38515e-05	5.65398e-05	5.89785e-05	6.11813e-05	6.31702e-05	6.49754e-05	6.66356e-05	6.81978e-05	6.97173e-05	7.12576e-05	7.28899e-05	7.46926e-05	7.67512e-05	7.9157e-05	8.20067e-05	8.54014e-05	8.94457e-05	9.42467e-05	9.99126e-05	0.000106552	0.000114273	0.00012318	0.000133375	0.000144956	0.000158014	0.000172633	0.000188891	0.000206856	0.000226584	0.000248125	0.000271515	0.000296779	0.00032393	0.000352971	0.000383892	0.000416671	0.000451276	0.000487666	0.000525788
-0.180439	1.18746e-05	1.63848e-05	2.08435e-05	2.52136e-05	2.94599e-05	3.35501e-05	3.74552e-05	4.11505e-05	4.46161e-05	4.78379e-05	5.08079e-05	5.35248e-05	5.59949e-05	5.82319e-05	6.02577e-05	6.21023e-05	6.38044e-05	6.54107e-05	6.69765e-05	6.85651e-05	7.02475e-05	7.21021e-05	7.4214e-05	7.66744e-05	7.95799e-05	8.30313e-05	8.7133e-05	9.19919e-05	9.77161e-05	0.000104414	0.000112193	0.000121158	0.000131411	0.000143049	0.000156163	0.000170838	0.00018715	0.000205168	0.000224948	0.00024654	0.000269978	0.00029529	0.000322487	0.000351573	0.000382537	0.000415358	0.000450004	0.000486433	0.000524593
-0.176543	8.81901e-06	1.33296e-05	1.77917e-05	2.21682e-05	2.6424e-05	3.05267e-05	3.44474e-05	3.81613e-05	4.16486e-05	4.48951e-05	4.78926e-05	5.06401e-05	5.31434e-05	5.54164e-05	5.74808e-05	5.93666e-05	6.11121e-05	6.27641e-05	6.43777e-05	6.60159e-05	6.77498e-05	6.96573e-05	7.18236e-05	7.43396e-05	7.73016e-05	8.08103e-05	8.49699e-05	8.9887e-05	9.56696e-05	0.000102426	0.000110263	0.000119286	0.000129596	0.00014129	0.000154459	0.000169188	0.000185554	0.000203623	0.000223453	0.000245093	0.000268579	0.000293935	0.000321176	0.000350304	0.000381308	0.000414168	0.000448852	0.000485317	0.000523512
-0.172646	5.88592e-06	1.03987e-05	1.48661e-05	1.92509e-05	2.35181e-05	2.76352e-05	3.15735e-05	3.5308e-05	3.88189e-05	4.2092e-05	4.51191e-05	4.7899e-05	5.04376e-05	5.27484e-05	5.48533e-05	5.67819e-05	5.85727e-05	6.0272e-05	6.19349e-05	6.36244e-05	6.5411e-05	6.73729e-05	6.95947e-05	7.21672e-05	7.51866e-05	7.87533e-05	8.29713e-05	8.79471e-05	9.37883e-05	0.000100603	0.000108498	0.000117578	0.000127944	0.000139694	0.000152918	0.0001677	0.000184117	0.000202236	0.000222115	0.000243801	0.000267332	0.000292731	0.000320014	0.000349181	0.000380222	0.000413118	0.000447836	0.000484334	0.000522562
-0.16875	3.08724e-06	7.60418e-06	1.20787e-05	1.64738e-05	2.07544e-05	2.4888e-05	2.88458e-05	3.2603e-05	3.61397e-05	3.94414e-05	4.25002e-05	4.53145e-05	4.78903e-05	5.02411e-05	5.23883e-05	5.43617e-05	5.61995e-05	5.79479e-05	5.96619e-05	6.1404e-05	6.3245e-05	6.52624e-05	6.7541e-05	7.01712e-05	7.32489e-05	7.68744e-05	8.11516e-05	8.61864e-05	9.20866e-05	9.89598e-05	0.000106913	0.00011605	0.000126472	0.000138277	0.000151554	0.000166388	0.000182856	0.000201023	0.000220949	0.00024268	0.000266253	0.000291694	0.000319015	0.000348219	0.000379296	0.000412225	0.000446974	0.000483502	0.000521758
-0.164854	4.34342e-07	4.9574e-06	9.44113e-06	1.38486e-05	1.81446e-05	2.22969e-05	2.62764e-05	3.00584e-05	3.36229e-05	3.69555e-05	4.00481e-05	4.2899e-05	4.55141e-05	4.79068e-05	5.00984e-05	5.21186e-05	5.40053e-05	5.58047e-05	5.75713e-05	5.93679e-05	6.12647e-05	6.33392e-05	6.56758e-05	6.83648e-05	7.15019e-05	7.51872e-05	7.95241e-05	8.46187e-05	9.05782e-05	9.75101e-05	0.000105521	0.000114715	0.000125193	0.000137052	0.000150382	0.000165268	0.000181784	0.000199999	0.00021997	0.000241744	0.000265359	0.000290838	0.000318196	0.000347434	0.000378544	0.000411503	0.000446281	0.000482837	0.000521118
-0.160957	0	2.46927e-06	6.96434e-06	1.13862e-05	1.56999e-05	1.9873e-05	2.38765e-05	2.76855e-05	3.12801e-05	3.46458e-05	3.77743e-05	4.0664e-05	4.33206e-05	4.57574e-05	4.79955e-05	5.00645e-05	5.2002e-05	5.38543e-05	5.56755e-05	5.75282e-05	5.94824e-05	6.16155e-05	6.40115e-05	6.67606e-05	6.99583e-05	7.37042e-05	7.81018e-05	8.32567e-05	8.9276e-05	9.62669e-05	0.000104336	0.000113587	0.000124121	0.000136033	0.000149416	0.000164351	0.000180916	0.000199177	0.000219192	0.000241008	0.000264662	0.000290178	0.00031757	0.000346841	0.00037798	0.000410968	0.000445772	0.000482352	0.000520657
-0.157061	0	1.50054e-07	4.65864e-06	9.09725e-06	1.34308e-05	1.7627e-05	2.16567e-05	2.5495e-05	2.9122e-05	3.25231e-05	3.56898e-05	3.86206e-05	4.1321e-05	4.3804e-05	4.60908e-05	4.82106e-05	5.02011e-05	5.21081e-05	5.39859e-05	5.58964e-05	5.79098e-05	6.0103e-05	6.25599e-05	6.53704e-05	6.86297e-05	7.24374e-05	7.68965e-05	8.21124e-05	8.81921e-05	9.52425e-05	0.00010337	0.000112678	0.000123267	0.000135233	0.000148667	0.000163652	0.000180264	0.00019857	0.000218628	0.000240484	0.000264175	0.000289727	0.000317152	0.000346453	0.00037762	0.000410633	0.000445461	0.000482063	0.000520387
-0.153164	0	0	2.5337e-06	6.9913e-06	1.13471e-05	1.55686e-05	1.96269e-05	2.34969e-05	2.71586e-05	3.05974e-05	3.38048e-05	3.6779e-05	3.95253e-05	4.20569e-05	4.43945e-05	4.65674e-05	4.86129e-05	5.05768e-05	5.25129e-05	5.44832e-05	5.65574e-05	5.88123e-05	6.13317e-05	6.4205e-05	6.75272e-05	7.13977e-05	7.59192e-05	8.1197e-05	8.73376e-05	9.44479e-05	0.000102634	0.000111998	0.000122643	0.000134663	0.000148148	0.000163182	0.00017984	0.000198191	0.000218289	0.000240184	0.000263912	0.000289496	0.000316952	0.000346281	0.000377475	0.000410511	0.00044536	0.000481981	0.000520323
-0.149268	0	0	5.98451e-07	5.07737e-06	9.45772e-06	1.3707e-05	1.77963e-05	2.17004e-05	2.53992e-05	2.88781e-05	3.21285e-05	3.51484e-05	3.79431e-05	4.05255e-05	4.29163e-05	4.51444e-05	4.72471e-05	4.92698e-05	5.12663e-05	5.32982e-05	5.54351e-05	5.77535e-05	6.03367e-05	6.32743e-05	6.66607e-05	7.05952e-05	7.51801e-05	8.05206e-05	8.67228e-05	9.38935e-05	0.000102138	0.00011156	0.00012226	0.000134332	0.000147868	0.000162951	0.000179655	0.000198048	0.000218188	0.00024012	0.000263882	0.000289499	0.000316983	0.000346339	0.000377556	0.000410614	0.000445482	0.000482119	0.000520477
-0.145371	0	0	0	3.36368e-06	7.77098e-06	1.20505e-05	1.61731e-05	2.01138e-05	2.38522e-05	2.73737e-05	3.06694e-05	3.37375e-05	3.65829e-05	3.92185e-05	4.16647e-05	4.39503e-05	4.61123e-05	4.8196e-05	5.02548e-05	5.23503e-05	5.45517e-05	5.69352e-05	5.9584e-05	6.25872e-05	6.60392e-05	7.00388e-05	7.46882e-05	8.00922e-05	8.63568e-05	9.35884e-05	0.000101892	0.000111372	0.000122126	0.000134252	0.000147839	0.000162969	0.000179718	0.000198154	0.000218332	0.000240301	0.000264096	0.000289743	0.000317255	0.000346635	0.000377874	0.000410951	0.000445836	0.000482488	0.000520858
-0.141475	0	0	0	1.85762e-06	6.29431e-06	1.06065e-05	1.47649e-05	1.87446e-05	2.25251e-05	2.60916e-05	2.94352e-05	3.25538e-05	3.54524e-05	3.81434e-05	4.06474e-05	4.29927e-05	4.52162e-05	4.7363e-05	4.94863e-05	5.16473e-05	5.3915e-05	5.63654e-05	5.90814e-05	6.21517e-05	6.56707e-05	6.97366e-05	7.44516e-05	7.992e-05	8.62477e-05	9.35408e-05	0.000101904	0.000111441	0.000122251	0.00013443	0.000148067	0.000163244	0.000180038	0.000198515	0.000218732	0.000240736	0.000264563	0.000290239	0.000317777	0.000347179	0.000378438	0.000411532	0.000446432	0.000483097	0.000521477
-0.137578	0	0	0	5.65723e-07	5.03426e-06	9.38153e-06	1.35783e-05	1.75994e-05	2.14245e-05	2.50385e-05	2.84324e-05	3.16041e-05	3.45582e-05	3.73071e-05	3.98711e-05	4.22785e-05	4.45657e-05	4.67777e-05	4.89675e-05	5.1196e-05	5.35318e-05	5.60509e-05	5.88356e-05	6.19747e-05	6.55619e-05	6.96954e-05	7.4477e-05	8.00109e-05	8.64025e-05	9.37576e-05	0.000102181	0.000111776	0.000122642	0.000134873	0.000148559	0.000163784	0.000180622	0.000199139	0.000219394	0.000241431	0.000265289	0.000290993	0.000318555	0.000347979	0.000379256	0.000412365	0.000447278	0.000483953	0.000522342
-0.133682	0	0	0	0	3.99649e-06	8.38136e-06	1.2619e-05	1.66841e-05	2.05561e-05	2.42201e-05	2.76668e-05	3.08939e-05	3.3906e-05	3.67152e-05	3.93416e-05	4.18132e-05	4.41664e-05	4.64458e-05	4.87041e-05	5.1002e-05	5.34079e-05	5.59974e-05	5.88526e-05	6.20618e-05	6.57187e-05	6.99211e-05	7.47704e-05	8.03706e-05	8.68269e-05	9.42448e-05	0.000102729	0.000112382	0.000123303	0.000135587	0.000149323	0.000164595	0.000181476	0.000200033	0.000220324	0.000242395	0.000266282	0.000292012	0.000319597	0.000349041	0.000380334	0.000413457	0.00044838	0.000485064	0.000523459
-0.129785	0	0	0	0	3.18575e-06	7.61067e-06	1.18916e-05	1.60031e-05	1.99247e-05	2.36411e-05	2.71431e-05	3.04281e-05	3.35005e-05	3.63724e-05	3.90635e-05	4.16017e-05	4.40231e-05	4.63719e-05	4.87008e-05	5.10701e-05	5.35479e-05	5.62095e-05	5.91368e-05	6.24177e-05	6.61456e-05	7.04181e-05	7.53363e-05	8.10038e-05	8.75255e-05	9.50068e-05	0.000103552	0.000113264	0.00012424	0.000136577	0.000150363	0.00016568	0.000182604	0.000201201	0.000221527	0.00024363	0.000267547	0.000293301	0.000320907	0.000350369	0.000381677	0.000414812	0.000449744	0.000486434	0.000524833
-0.125889	0	0	0	0	2.60582e-06	7.07326e-06	1.13999e-05	1.55604e-05	1.9534e-05	2.33053e-05	2.6865e-05	3.02103e-05	3.33455e-05	3.62823e-05	3.90404e-05	4.16474e-05	4.41391e-05	4.65596e-05	4.89611e-05	5.14037e-05	5.39553e-05	5.66907e-05	5.96917e-05	6.30459e-05	6.68462e-05	7.119e-05	7.61781e-05	8.19138e-05	8.85018e-05	9.60472e-05	0.000104654	0.000114424	0.000125457	0.000137846	0.000151681	0.000167045	0.000184011	0.000202646	0.000223008	0.000245142	0.000269085	0.000294863	0.00032249	0.000351968	0.000383289	0.000416435	0.000451374	0.000488068	0.00052647
-0.121992	0	0	0	0	2.25953e-06	6.77192e-06	1.11468e-05	1.53586e-05	1.93866e-05	2.32153e-05	2.68351e-05	3.02431e-05	3.34434e-05	3.64475e-05	3.92749e-05	4.19529e-05	4.45171e-05	4.70112e-05	4.94873e-05	5.20052e-05	5.46323e-05	5.74433e-05	6.05196e-05	6.39485e-05	6.78226e-05	7.22389e-05	7.7298e-05	8.31029e-05	8.9758e-05	9.7368e-05	0.000106037	0.000115866	0.000126955	0.000139397	0.000153281	0.00016869	0.000185698	0.000204371	0.000224767	0.000246931	0.000270901	0.000296702	0.000324347	0.00035384	0.000385173	0.000418327	0.000453272	0.000489969	0.000528371
-0.118096	0	0	0	0	2.14871e-06	6.70844e-06	1.11339e-05	1.53995e-05	1.94843e-05	2.33727e-05	2.70549e-05	3.0528e-05	3.37957e-05	3.68694e-05	3.97683e-05	4.25195e-05	4.51583e-05	4.77282e-05	5.02808e-05	5.28758e-05	5.55802e-05	5.84685e-05	6.16216e-05	6.51266e-05	6.90758e-05	7.35659e-05	7.8697e-05	8.4572e-05	9.12948e-05	9.89701e-05	0.000107701	0.00011759	0.000128735	0.00014123	0.000155163	0.000170617	0.000187667	0.000206377	0.000226806	0.000249	0.000272995	0.000298817	0.000326479	0.000355986	0.000387329	0.00042049	0.000455439	0.000492137	0.000530538
-0.114199	0	0	0	0	2.2742e-06	6.88361e-06	1.1362e-05	1.56838e-05	1.98277e-05	2.37781e-05	2.75252e-05	3.10656e-05	3.4403e-05	3.75485e-05	4.0521e-05	4.33475e-05	4.60629e-05	4.87105e-05	5.13417e-05	5.40155e-05	5.6799e-05	5.97662e-05	6.29977e-05	6.65802e-05	7.06057e-05	7.51706e-05	8.03748e-05	8.63207e-05	9.31121e-05	0.000100853	0.000109647	0.000119596	0.000130797	0.000143344	0.000157326	0.000172825	0.000189915	0.000208663	0.000229124	0.000251346	0.000275366	0.000301207	0.000328886	0.000358406	0.000389758	0.000422923	0.000457874	0.000494572	0.000532969
-0.110303	0	0	0	0	2.63586e-06	7.29723e-06	1.18309e-05	1.6211e-05	2.04164e-05	2.44311e-05	2.82452e-05	3.18552e-05	3.52644e-05	3.84839e-05	4.15322e-05	4.4436e-05	4.72301e-05	4.99573e-05	5.26688e-05	5.54233e-05	5.82875e-05	6.13351e-05	6.46464e-05	6.83077e-05	7.24108e-05	7.70516e-05	8.23298e-05	8.83474e-05	9.5208e-05	0.000103015	0.000111873	0.000121881	0.000133138	0.000145738	0.000159769	0.000175313	0.000192443	0.000211227	0.00023172	0.000253969	0.000278012	0.000303872	0.000331566	0.000361097	0.000392456	0.000425625	0.000460576	0.000497272	0.000535664
-0.106406	0	0	0	0	3.23251e-06	7.94806e-06	1.25392e-05	1.69799e-05	2.12489e-05	2.53302e-05	2.92135e-05	3.28951e-05	3.63784e-05	3.96739e-05	4.28e-05	4.57831e-05	4.86577e-05	5.14664e-05	5.42599e-05	5.70968e-05	6.00433e-05	6.31728e-05	6.65652e-05	7.03067e-05	7.44885e-05	7.92063e-05	8.45593e-05	9.06494e-05	9.75798e-05	0.000105454	0.000114375	0.000124443	0.000135757	0.000148409	0.000162488	0.000178076	0.000195246	0.000214065	0.000234589	0.000256865	0.00028093	0.000306808	0.000334516	0.000364055	0.00039542	0.000428592	0.000463542	0.000500233	0.000538619
-0.10251	0	0	0	0	4.06199e-06	8.83385e-06	1.34845e-05	1.7988e-05	2.23228e-05	2.64727e-05	3.04273e-05	3.41827e-05	3.77419e-05	4.11154e-05	4.43213e-05	4.73857e-05	5.03426e-05	5.32345e-05	5.61117e-05	5.90326e-05	6.20629e-05	6.52757e-05	6.87506e-05	7.25733e-05	7.68349e-05	8.16305e-05	8.70593e-05	9.32225e-05	0.000100223	0.000108165	0.000117149	0.000127278	0.000138648	0.000151352	0.00016548	0.000181111	0.00019832	0.000217174	0.000237728	0.000260029	0.000284115	0.00031001	0.00033773	0.000367277	0.000398646	0.000431819	0.000466766	0.000503451	0.000541829
-0.0986133	0	0	0	2.03084e-07	5.12117e-06	9.95136e-06	1.46637e-05	1.92319e-05	2.36345e-05	2.7855e-05	3.18829e-05	3.5714e-05	3.93512e-05	4.28046e-05	4.60921e-05	4.92394e-05	5.22804e-05	5.52572e-05	5.82197e-05	6.1226e-05	6.43415e-05	6.76389e-05	7.11975e-05	7.51026e-05	7.94449e-05	8.43193e-05	8.98244e-05	9.60615e-05	0.000103133	0.000111142	0.000120191	0.000130379	0.000141806	0.000154562	0.000168737	0.000184411	0.000201659	0.000220546	0.00024113	0.000263455	0.000287561	0.000313471	0.000341202	0.000370757	0.000402128	0.000435299	0.000470243	0.00050692	0.000545288
-0.0947168	0	0	0	1.43093e-06	6.40589e-06	1.12964e-05	1.60722e-05	2.07072e-05	2.51794e-05	2.94725e-05	3.35755e-05	3.74842e-05	4.12012e-05	4.47362e-05	4.8107e-05	5.1339e-05	5.44658e-05	5.75289e-05	6.05783e-05	6.36714e-05	6.68734e-05	7.02566e-05	7.38999e-05	7.78884e-05	8.23123e-05	8.72662e-05	9.28484e-05	9.91596e-05	0.000106302	0.000114379	0.000123492	0.000133741	0.000145223	0.000158031	0.000172253	0.00018797	0.000205256	0.000224176	0.000244787	0.000267137	0.000291261	0.000317185	0.000344925	0.000374485	0.000405858	0.000439027	0.000473964	0.000510632	0.000548988
-0.0908203	0	0	0	2.87742e-06	7.91108e-06	1.28636e-05	1.77048e-05	2.24083e-05	2.69521e-05	3.13194e-05	3.54994e-05	3.94874e-05	4.32858e-05	4.69042e-05	5.036e-05	5.36782e-05	5.68921e-05	6.00431e-05	6.31806e-05	6.63618e-05	6.96515e-05	7.31216e-05	7.68507e-05	8.09234e-05	8.54296e-05	9.04637e-05	9.61234e-05	0.000102509	0.000109723	0.000117868	0.000127045	0.000137354	0.000148892	0.000161751	0.00017602	0.000191779	0.000209101	0.000228054	0.000248692	0.000271064	0.000295205	0.000321142	0.000348891	0.000378454	0.000409827	0.000442991	0.00047792	0.000514578	0.00055292
-0.0869238	0	0	0	4.53664e-06	9.6307e-06	1.4647e-05	1.95553e-05	2.43289e-05	2.89459e-05	3.33892e-05	3.76477e-05	4.17167e-05	4.55981e-05	4.93014e-05	5.28435e-05	5.62494e-05	5.95519e-05	6.27921e-05	6.60189e-05	6.92893e-05	7.26677e-05	7.62257e-05	8.00414e-05	8.41992e-05	8.87884e-05	9.39031e-05	9.96408e-05	0.000106102	0.000113387	0.0001216	0.000130841	0.00014121	0.000152803	0.000165713	0.000180028	0.000195828	0.000213187	0.00023217	0.000252835	0.000275227	0.000299385	0.000325333	0.000353088	0.000382654	0.000414024	0.000447183	0.000482103	0.000518748	0.000557074
-0.0830273	0	0	1.20488e-06	6.40178e-06	1.15578e-05	1.66395e-05	2.16164e-05	2.64617e-05	3.11534e-05	3.56742e-05	4.00128e-05	4.41641e-05	4.813e-05	5.19196e-05	5.55495e-05	5.90443e-05	6.24366e-05	6.57671e-05	6.90844e-05	7.2445e-05	7.59131e-05	7.95597e-05	8.34628e-05	8.77062e-05	9.23789e-05	9.75747e-05	0.000103391	0.000109927	0.000117284	0.000125564	0.000134869	0.000145297	0.000156946	0.000169906	0.000184266	0.000200106	0.0002175	0.000236514	0.000257203	0.000279615	0.000303788	0.000329746	0.000357506	0.000387072	0.000418439	0.00045159	0.000486498	0.000523129	0.000561438
-0.0791309	0	0	3.20835e-06	8.46515e-06	1.36845e-05	1.8833e-05	2.38799e-05	2.87984e-05	3.35662e-05	3.81659e-05	4.25859e-05	4.68209e-05	5.08726e-05	5.47496e-05	5.84685e-05	6.20534e-05	6.55366e-05	6.89584e-05	7.23671e-05	7.58189e-05	7.93774e-05	8.31134e-05	8.71044e-05	9.14339e-05	9.61905e-05	0.000101468	0.000107362	0.000113973	0.000121402	0.00012975	0.000139118	0.000149605	0.000161308	0.000174318	0.000188722	0.000204602	0.00022203	0.000241072	0.000261785	0.000284216	0.000308402	0.000334368	0.000362132	0.000391697	0.000423058	0.0004562	0.000491095	0.000527709	0.000565999
-0.0752344	0	8.42045e-08	5.40024e-06	1.07182e-05	1.60022e-05	2.12187e-05	2.63369e-05	3.13299e-05	3.6175e-05	4.08548e-05	4.53574e-05	4.96773e-05	5.38159e-05	5.77815e-05	6.15904e-05	6.52664e-05	6.88414e-05	7.23554e-05	7.58563e-05	7.93999e-05	8.30494e-05	8.68754e-05	9.09548e-05	9.53707e-05	0.000100212	0.00010557	0.000111543	0.000118229	0.000125729	0.000134145	0.000143576	0.000154121	0.000165878	0.000178936	0.000193384	0.000209302	0.000226763	0.000245833	0.000266568	0.000289016	0.000313213	0.000339186	0.000366951	0.000396514	0.000427868	0.000460998	0.000495878	0.000532474	0.000570743
-0.0713379	0	2.39659e-06	7.77135e-06	1.31516e-05	1.85014e-05	2.3787e-05	2.89777e-05	3.40462e-05	3.89697e-05	4.37306e-05	4.83169e-05	5.27227e-05	5.69491e-05	6.10043e-05	6.49041e-05	6.8672e-05	7.23396e-05	7.59464e-05	7.95402e-05	8.31762e-05	8.69173e-05	9.08335e-05	9.50016e-05	9.95042e-05	0.000104429	0.000109869	0.00011592	0.000122681	0.000130252	0.000138735	0.000148228	0.000158832	0.000170641	0.000183747	0.000198237	0.000214192	0.000231685	0.000250781	0.000271537	0.000294	0.000318207	0.000344185	0.00037195	0.000401508	0.000432853	0.000465969	0.000500833	0.000537409	0.000575654
-0.0674414	0	4.87728e-06	1.03117e-05	1.57552e-05	2.11718e-05	2.65275e-05	3.17915e-05	3.69365e-05	4.19394e-05	4.67824e-05	5.14532e-05	5.59457e-05	6.02608e-05	6.44063e-05	6.83976e-05	7.22581e-05	7.60189e-05	7.97192e-05	8.34062e-05	8.7135e-05	9.09679e-05	9.49747e-05	9.92316e-05	0.000103821	0.00010883	0.000114351	0.00012048	0.000127316	0.000134957	0.000143506	0.000153061	0.000163721	0.000175582	0.000188735	0.000203267	0.000219257	0.00023678	0.000255901	0.000276676	0.000299153	0.000323368	0.00034935	0.000377113	0.000406664	0.000437997	0.000471099	0.000505943	0.000542496	0.000580717
-0.0635449	2.07098e-06	7.5158e-06	1.30107e-05	1.85183e-05	2.40024e-05	2.9429e-05	3.47672e-05	3.99893e-05	4.50723e-05	4.99981e-05	5.47541e-05	5.93341e-05	6.37385e-05	6.79748e-05	7.20583e-05	7.60119e-05	7.98663e-05	8.36604e-05	8.7441e-05	9.12627e-05	9.51877e-05	9.9285e-05	0.000103631	0.000108306	0.0001134	0.000119002	0.000125209	0.000132118	0.000139829	0.000148443	0.000158059	0.000168775	0.000180687	0.000193885	0.000208457	0.000224482	0.000242033	0.000261177	0.00028197	0.000304458	0.00032868	0.000354662	0.000382422	0.000411964	0.000443284	0.000476368	0.000511191	0.00054772	0.000585913
-0.0596484	4.79867e-06	1.0301e-05	1.58571e-05	2.14293e-05	2.69815e-05	3.24797e-05	3.78926e-05	4.31925e-05	4.83562e-05	5.33653e-05	5.82071e-05	6.2875e-05	6.73691e-05	7.16968e-05	7.58728e-05	7.99197e-05	8.38679e-05	8.7756e-05	9.16304e-05	9.55451e-05	9.9562e-05	0.00010375	0.000108184	0.000112946	0.000118123	0.000123805	0.000130089	0.000137071	0.000144852	0.00015353	0.000163206	0.000173976	0.000185937	0.00019918	0.00021379	0.000229848	0.000247427	0.000266592	0.0002874	0.000309898	0.000334125	0.000360106	0.000387859	0.00041739	0.000448695	0.000481759	0.000516558	0.00055306	0.000591224
-0.055752	7.66081e-06	1.32211e-05	1.88387e-05	2.44761e-05	3.00969e-05	3.56671e-05	4.11551e-05	4.65333e-05	5.17781e-05	5.68709e-05	6.17987e-05	6.65548e-05	7.11389e-05	7.55581e-05	7.98268e-05	8.39672e-05	8.80094e-05	9.19915e-05	9.59595e-05	9.99671e-05	0.000104076	0.000108354	0.000112876	0.000117724	0.000122983	0.000128746	0.000135106	0.00014216	0.000150008	0.00015875	0.000168484	0.000179308	0.000191318	0.000204603	0.00021925	0.000235338	0.000252943	0.000272127	0.000292949	0.000315455	0.000339684	0.000365662	0.000393407	0.000422924	0.000454211	0.000487253	0.000522027	0.0005585	0.000596631
-0.0518555	1.06452e-05	1.62638e-05	2.19433e-05	2.7646e-05	3.33358e-05	3.89781e-05	4.45416e-05	4.99982e-05	5.53243e-05	6.05009e-05	6.5515e-05	7.03594e-05	7.50337e-05	7.95444e-05	8.39058e-05	8.81396e-05	9.22756e-05	9.63515e-05	0.000100413	0.000104513	0.000108713	0.000113081	0.00011769	0.000122623	0.000127965	0.000133806	0.000140241	0.000147367	0.000155282	0.000164086	0.000173877	0.000184754	0.000196809	0.000210135	0.000224817	0.000240935	0.000258563	0.000277764	0.000298598	0.00032111	0.000345338	0.000371311	0.000399045	0.000428547	0.000459814	0.000492831	0.000527577	0.000564018	0.000602115
-0.047959	1.37393e-05	1.94162e-05	2.51577e-05	3.0926e-05	3.66846e-05	4.23993e-05	4.80382e-05	5.35733e-05	5.89807e-05	6.42412e-05	6.93415e-05	7.42742e-05	7.90384e-05	8.36405e-05	8.80944e-05	9.24214e-05	9.66509e-05	0.00010082	0.000104974	0.000109167	0.000113457	0.000117914	0.000122611	0.000127628	0.000133051	0.00013897	0.000145479	0.000152675	0.000160655	0.00016952	0.000179367	0.000190293	0.000202394	0.000215758	0.000230474	0.000246619	0.000264268	0.000283485	0.000304327	0.000326843	0.000351069	0.000377034	0.000404755	0.000434239	0.000465482	0.000498473	0.000533187	0.000569594	0.000607654
-0.0440625	1.693e-05	2.26651e-05	2.84685e-05	3.43022e-05	4.01297e-05	4.59165e-05	5.16308e-05	5.72443e-05	6.27328e-05	6.8077e-05	7.32633e-05	7.82839e-05	8.31378e-05	8.7831e-05	9.23769e-05	9.67967e-05	0.000101119	0.000105381	0.000109628	0.000113912	0.000118292	0.000122837	0.000127619	0.00013272	0.000138223	0.000144219	0.000150801	0.000158065	0.000166109	0.000175033	0.000184934	0.000195909	0.000208052	0.000221454	0.0002362	0.000252371	0.000270038	0.000289268	0.000310117	0.000332634	0.000356855	0.000382809	0.000410514	0.000439978	0.000471196	0.000504157	0.000538838	0.000575207	0.000613227
-0.040166	2.02038e-05	2.59969e-05	3.18619e-05	3.77607e-05	4.36569e-05	4.95156e-05	5.53049e-05	6.09964e-05	6.65656e-05	7.19931e-05	7.7265e-05	8.23731e-05	8.73162e-05	9.20999e-05	9.67373e-05	0.000101249	0.000105664	0.000110018	0.000114356	0.00011873	0.0001232	0.000127832	0.000132699	0.000137881	0.000143463	0.000149534	0.000156188	0.000163519	0.000171626	0.000180606	0.000190559	0.000201581	0.000213765	0.000227202	0.000241977	0.00025817	0.000275854	0.000295094	0.000315948	0.000338462	0.000362676	0.000388618	0.000416304	0.000445744	0.000476934	0.000509862	0.000544506	0.000580836	0.000618813
-0.0362695	2.35468e-05	2.93976e-05	3.53237e-05	4.12873e-05	4.72515e-05	5.31816e-05	5.90455e-05	6.48144e-05	7.04639e-05	7.59741e-05	8.13309e-05	8.65259e-05	9.15575e-05	9.6431e-05	0.000101159	0.000105762	0.000110268	0.000114714	0.000119142	0.000123606	0.000128163	0.000132881	0.000137831	0.000143094	0.000148754	0.000154898	0.000161621	0.000169017	0.000177185	0.000186221	0.000196224	0.00020729	0.000219512	0.000232982	0.000247783	0.000263997	0.000281695	0.000300943	0.000321798	0.000344308	0.000368512	0.000394437	0.000422102	0.000451515	0.000482674	0.000515567	0.000550172	0.000586459	0.000624391
-0.032373	2.69452e-05	3.28529e-05	3.88396e-05	4.48672e-05	5.08989e-05	5.68997e-05	6.28374e-05	6.86831e-05	7.4412e-05	8.00042e-05	8.54451e-05	9.07261e-05	9.58453e-05	0.000100808	0.000105626	0.000110319	0.000114915	0.000119451	0.000123968	0.00012852	0.000133164	0.000137966	0.000142998	0.00014834	0.000154075	0.000160292	0.000167082	0.000174542	0.000182768	0.000191857	0.000201908	0.000213016	0.000225274	0.000238774	0.000253599	0.00026983	0.00028754	0.000306793	0.000327647	0.00035015	0.00037434	0.000400246	0.000427887	0.000457271	0.000488395	0.000521249	0.000555812	0.000592053	0.000629936
-0.0284766	3.03845e-05	3.63484e-05	4.23949e-05	4.84857e-05	5.4584e-05	6.06547e-05	6.66653e-05	7.25869e-05	7.83943e-05	8.40675e-05	8.95915e-05	9.49575e-05	0.000100163	0.000105213	0.00011012	0.000114902	0.000119588	0.000124212	0.000128817	0.000133455	0.000138184	0.000143069	0.000148181	0.000153601	0.000159409	0.000165696	0.000172552	0.000180073	0.000188355	0.000197495	0.000207591	0.000218739	0.000231031	0.000244558	0.000259405	0.000275651	0.000293368	0.000312624	0.000333473	0.000355966	0.00038014	0.000406024	0.000433637	0.000462988	0.000494075	0.000526887	0.000561404	0.000597596	0.000635428
-0.0245801	3.38505e-05	3.98696e-05	4.59748e-05	5.21279e-05	5.82918e-05	6.44313e-05	7.05138e-05	7.65101e-05	8.2395e-05	8.81479e-05	9.37539e-05	9.92037e-05	0.000104495	0.000109631	0.000114625	0.000119495	0.000124268	0.000128979	0.000133671	0.000138394	0.000143205	0.000148171	0.000153362	0.000158857	0.000164737	0.000171091	0.000178011	0.000185591	0.000193926	0.000203115	0.000213254	0.000224439	0.000236762	0.000250314	0.000265179	0.000281436	0.00029916	0.000318414	0.000339256	0.000361735	0.000385889	0.000411748	0.00043933	0.000468645	0.000499692	0.000532459	0.000566927	0.000603067	0.000640843
-0.0206836	3.73287e-05	4.34019e-05	4.95646e-05	5.57788e-05	6.2007e-05	6.82141e-05	7.43673e-05	8.04371e-05	8.6398e-05	9.22295e-05	9.7916e-05	0.000103448	0.000108823	0.000114044	0.000119124	0.000124079	0.000128938	0.000133735	0.000138511	0.000143317	0.00014821	0.000153255	0.000158522	0.00016409	0.00017004	0.000176459	0.00018344	0.000191076	0.000199463	0.000208698	0.000218877	0.000230096	0.000242447	0.00025602	0.0002709	0.000287167	0.000304892	0.000324142	0.000344974	0.000367436	0.000391568	0.000417398	0.000444946	0.000474221	0.000505223	0.000537942	0.000572357	0.000608442	0.00064616
-0.0167871	4.08046e-05	4.69305e-05	5.31495e-05	5.94233e-05	6.57146e-05	7.19879e-05	7.82103e-05	8.43521e-05	9.03877e-05	9.6296e-05	0.000102062	0.000107674	0.000113131	0.000118436	0.000123599	0.000128639	0.000133582	0.000138462	0.000143321	0.000148208	0.00015318	0.000158302	0.000163643	0.000169281	0.000175298	0.000181781	0.00018882	0.00019651	0.000204946	0.000214223	0.000224439	0.000235689	0.000248066	0.000261657	0.00027655	0.000292822	0.000310546	0.000329789	0.000350607	0.000373048	0.000397153	0.000422951	0.000450461	0.000479693	0.000510648	0.000543314	0.000577674	0.000613699	0.000651355
-0.0128906	4.42638e-05	5.0441e-05	5.67148e-05	6.30468e-05	6.93995e-05	7.57374e-05	8.20274e-05	8.82396e-05	9.43481e-05	0.000100332	0.000106174	0.000111866	0.000117404	0.00012279	0.000128035	0.000133157	0.000138182	0.000143143	0.000148082	0.000153048	0.000158097	0.000163293	0.000168706	0.000174412	0.000180494	0.000187037	0.000194133	0.000201873	0.000210354	0.000219672	0.000229922	0.0002412	0.000253598	0.000267205	0.000282106	0.000298381	0.000316101	0.000335332	0.000356132	0.00037855	0.000402625	0.000428387	0.000455855	0.000485041	0.000515944	0.000548554	0.000582854	0.000618817	0.000656407
-0.00899414	4.76921e-05	5.39189e-05	6.02458e-05	6.66342e-05	7.30467e-05	7.94475e-05	8.58033e-05	9.20841e-05	9.82637e-05	0.000104321	0.000110239	0.000116008	0.000121623	0.000127089	0.000132414	0.000137616	0.000142721	0.000147761	0.000152778	0.00015782	0.000162944	0.000168212	0.000173694	0.000179465	0.000185609	0.00019221	0.000199358	0.000207146	0.00021567	0.000225024	0.000235306	0.000246609	0.000259025	0.000272644	0.000287551	0.000303823	0.000321535	0.000340752	0.000361531	0.000383921	0.000407962	0.000433684	0.000461107	0.000490243	0.00052109	0.000553641	0.000587877	0.000623773	0.000661294
-0.00509766	5.10753e-05	5.735e-05	6.37282e-05	7.01712e-05	7.66416e-05	8.31033e-05	8.9523e-05	9.58704e-05	0.000102119	0.000108247	0.000114239	0.000120083	0.000125774	0.000131317	0.000136719	0.000141999	0.000147181	0.000152299	0.000157391	0.000162507	0.000167703	0.00017304	0.000178588	0.000184422	0.000190625	0.00019728	0.000204478	0.000212311	0.000220874	0.000230262	0.000240571	0.000251896	0.000264327	0.000277954	0.000292862	0.00030913	0.00032683	0.000346028	0.000366782	0.000389141	0.000413144	0.000438823	0.000466197	0.000495277	0.000526066	0.000558553	0.000592722	0.000628547	0.000665995
-0.00120117	5.43998e-05	6.07203e-05	6.71478e-05	7.36435e-05	8.01697e-05	8.66903e-05	9.31718e-05	9.95836e-05	0.000105899	0.000112097	0.000118159	0.000124075	0.000129841	0.000135458	0.000140936	0.000146291	0.000151548	0.000156739	0.000161905	0.000167092	0.000172356	0.00017776	0.000183371	0.000189266	0.000195524	0.00020223	0.000209475	0.00021735	0.000225949	0.000235367	0.0002457	0.000257042	0.000269485	0.000283117	0.000298023	0.000314282	0.000331966	0.000351142	0.000371867	0.00039419	0.000418151	0.000443782	0.000471103	0.000500125	0.00053085	0.00056327	0.000597368	0.000633118	0.000670488
0.00269531	5.76518e-05	6.40162e-05	7.04908e-05	7.7037e-05	8.36168e-05	9.01941e-05	9.67352e-05	0.000103209	0.00010959	0.000115854	0.000121985	0.000127971	0.000133808	0.000139497	0.000145048	0.000150476	0.000155805	0.000161067	0.000166303	0.000171558	0.000176889	0.000182355	0.000188027	0.000193978	0.000200289	0.000207044	0.000214332	0.000222244	0.000230876	0.000240321	0.000250675	0.000262031	0.000274481	0.000288114	0.000303014	0.00031926	0.000336924	0.000356074	0.000376765	0.000399049	0.000422965	0.000448544	0.000475807	0.000504767	0.000535424	0.000567772	0.000601794	0.000637466	0.000674755
0.0065918	6.08184e-05	6.72243e-05	7.37439e-05	8.03382e-05	8.69694e-05	9.36011e-05	0.000100199	0.000106733	0.000113176	0.000119504	0.000125701	0.000131755	0.000137661	0.00014342	0.00014904	0.000154537	0.000159936	0.000165267	0.00017057	0.00017589	0.000181284	0.00018681	0.000192539	0.000198543	0.000204903	0.000211703	0.000219031	0.000226978	0.000235638	0.000245106	0.000255477	0.000266843	0.000279297	0.000292927	0.000307817	0.000324046	0.000341687	0.000360806	0.00038146	0.0004037	0.000427566	0.000453089	0.00048029	0.000509183	0.000539769	0.000572041	0.000605983	0.000641572	0.000678775
0.0104883	6.38867e-05	7.03318e-05	7.68939e-05	8.35341e-05	9.02141e-05	9.68977e-05	0.000103551	0.000110142	0.000116644	0.000123034	0.000129294	0.000135413	0.000141385	0.00014721	0.000152897	0.000158462	0.000163927	0.000169323	0.00017469	0.000180073	0.000185525	0.000191109	0.000196892	0.000202946	0.000209351	0.000216192	0.000223556	0.000231534	0.00024022	0.000249707	0.00026009	0.000271463	0.000283917	0.000297539	0.000312415	0.000328623	0.000346236	0.00036532	0.000385933	0.000408125	0.000431936	0.000457399	0.000484534	0.000513356	0.000543865	0.000576057	0.000609915	0.000645417	0.00068253
0.0143848	6.68445e-05	7.33264e-05	7.99286e-05	8.6612e-05	9.33384e-05	0.000100071	0.000106776	0.000113422	0.00011998	0.000126429	0.00013275	0.000138931	0.000144966	0.000150855	0.000156606	0.000162235	0.000167763	0.000173221	0.000178649	0.00018409	0.0001896	0.000195237	0.00020107	0.00020717	0.000213618	0.000220496	0.000227893	0.000235898	0.000244605	0.000254107	0.000264499	0.000275874	0.000288323	0.000301935	0.000316792	0.000332975	0.000350556	0.0003696	0.000390167	0.000412307	0.000436059	0.000461457	0.000488522	0.000517268	0.000547697	0.000579804	0.000613574	0.000648983	0.000686003
0.0182813	6.96802e-05	7.61963e-05	8.28359e-05	8.95599e-05	9.63299e-05	0.000103109	0.000109863	0.000116561	0.000123173	0.000129678	0.000136057	0.000142297	0.000148392	0.000154341	0.000160153	0.000165842	0.000171431	0.000176948	0.000182433	0.00018793	0.000193492	0.00019918	0.000205059	0.000211202	0.000217688	0.0002246	0.000232025	0.000240054	0.000248778	0.000258291	0.000268688	0.000280061	0.000292502	0.000306097	0.000320932	0.000337085	0.00035463	0.000373631	0.000394147	0.00041623	0.000439919	0.000465247	0.000492238	0.000520903	0.000551247	0.000583265	0.000616941	0.000652255	0.000689176
0.0221777	7.23825e-05	7.89302e-05	8.56045e-05	9.23663e-05	9.91772e-05	0.000106	0.000112801	0.000119547	0.000126211	0.000132769	0.000139202	0.000145498	0.000151649	0.000157657	0.000163526	0.000169273	0.000174918	0.000180491	0.000186029	0.000191578	0.00019719	0.000202924	0.000208846	0.000215028	0.000221549	0.000228491	0.00023594	0.000243988	0.000252725	0.000262245	0.000272643	0.00028401	0.000296437	0.000310013	0.000324821	0.00034094	0.000358443	0.000377396	0.000397858	0.000419879	0.0004435	0.000468755	0.000495666	0.000524246	0.000554501	0.000586424	0.000620004	0.000655217	0.000692035
0.0260742	7.49411e-05	8.15175e-05	8.82238e-05	9.50207e-05	0.00010187	0.000108733	0.000115577	0.000122369	0.000129081	0.000135689	0.000142174	0.000148522	0.000154728	0.000160789	0.000166713	0.000172513	0.000178211	0.000183837	0.000189426	0.000195023	0.00020068	0.000206457	0.000212418	0.000218635	0.000225187	0.000232154	0.000239625	0.000247687	0.000256433	0.000265957	0.000276351	0.000287707	0.000300117	0.000313669	0.000328445	0.000344526	0.000361983	0.000380884	0.000401286	0.00042324	0.000446789	0.000471965	0.000498792	0.000527283	0.000557443	0.000589268	0.000622746	0.000657853	0.000694564
0.0299707	7.73461e-05	8.39484e-05	9.06838e-05	9.75128e-05	0.000104397	0.000111298	0.000118183	0.000125017	0.000131774	0.000138429	0.000144962	0.00015136	0.000157615	0.000163728	0.000169702	0.000175553	0.000181301	0.000186975	0.000192611	0.000198253	0.000203952	0.000209767	0.000215763	0.000222012	0.00022859	0.00023558	0.000243066	0.00025114	0.000259891	0.000269413	0.000279799	0.00029114	0.000303529	0.000317052	0.000331792	0.000347829	0.000365237	0.00038408	0.000404418	0.000426302	0.000449773	0.000474866	0.000501603	0.00053	0.000560062	0.000591784	0.000625154	0.000660152	0.000696751
0.0338672	7.95883e-05	8.62137e-05	9.29752e-05	9.98334e-05	0.000106749	0.000113686	0.000120607	0.000127482	0.00013428	0.000140978	0.000147556	0.000154	0.000160303	0.000166462	0.000172485	0.000178383	0.000184177	0.000189895	0.000195574	0.000201257	0.000206994	0.000212844	0.000218872	0.000225148	0.000231748	0.000238756	0.000246255	0.000254335	0.000263086	0.000272603	0.000282976	0.000294298	0.000306661	0.00032015	0.00033485	0.00035084	0.000368192	0.000386973	0.000407242	0.00042905	0.00045244	0.000477445	0.000504089	0.000532387	0.000562345	0.000593959	0.000627218	0.000662101	0.000698582
0.0377637	8.16596e-05	8.83051e-05	9.50897e-05	0.000101974	0.000108919	0.000115887	0.000122843	0.000129753	0.00013659	0.000143328	0.000149948	0.000156435	0.000162781	0.000168984	0.00017505	0.000180992	0.000186828	0.000192588	0.000198306	0.000204026	0.000209797	0.000215678	0.000221733	0.000228032	0.000234652	0.000241672	0.00024918	0.000257262	0.00026601	0.000275516	0.000285872	0.000297171	0.000309503	0.000322954	0.000337609	0.000353546	0.000370839	0.000389553	0.000409749	0.000431477	0.00045478	0.000479692	0.000506237	0.000534432	0.000564281	0.000595782	0.000628925	0.000663689	0.000700049
0.0416602	8.35522e-05	9.02148e-05	9.70196e-05	0.000103927	0.000110898	0.000117894	0.000124881	0.000131825	0.000138697	0.000145472	0.00015213	0.000158656	0.000165042	0.000171285	0.000177392	0.000183373	0.000189248	0.000195045	0.000200799	0.000206551	0.000212353	0.000218261	0.000224339	0.000230657	0.000237291	0.000244321	0.000251832	0.000259913	0.000268653	0.000278144	0.000288479	0.00029975	0.000312046	0.000325455	0.00034006	0.00035594	0.000373168	0.000391811	0.000411928	0.000433571	0.000456783	0.000481597	0.00050804	0.000536125	0.000565862	0.000597246	0.000630267	0.000664908	0.000701141
0.0455566	8.52595e-05	9.19362e-05	9.87581e-05	0.000105685	0.000112679	0.0001197	0.000126715	0.000133688	0.000140592	0.000147401	0.000154093	0.000160655	0.000167078	0.000173358	0.000179501	0.000185518	0.000191428	0.000197259	0.000203044	0.000208826	0.000214654	0.000220585	0.000226683	0.000233016	0.00023966	0.000246695	0.000254205	0.000262279	0.000271007	0.000280479	0.000290788	0.000302026	0.000314282	0.000327644	0.000342195	0.000358013	0.000375172	0.000393739	0.000413773	0.000435326	0.000458442	0.000483154	0.000509488	0.00053746	0.000567079	0.000598341	0.000631236	0.000665748	0.00070185
0.0494531	8.67755e-05	9.34634e-05	0.000100299	0.000107243	0.000114256	0.0001213	0.000128339	0.000135339	0.000142271	0.000149109	0.000155833	0.000162428	0.000168883	0.000175197	0.000181372	0.000187421	0.000193363	0.000199223	0.000205036	0.000210844	0.000216694	0.000222644	0.000228756	0.0002351	0.00024175	0.000248786	0.000256292	0.000264355	0.000273066	0.000282514	0.000292794	0.000303994	0.000316206	0.000329516	0.000344007	0.000359759	0.000376844	0.00039533	0.000415277	0.000436735	0.00045975	0.000484354	0.000510576	0.00053843	0.000567926	0.000599061	0.000631826	0.000666204	0.000702171
0.0533496	8.80953e-05	9.47912e-05	0.000101638	0.000108596	0.000115625	0.000122687	0.000129747	0.000136771	0.000143728	0.000150593	0.000157345	0.000163968	0.000170452	0.000176795	0.000183	0.000189078	0.000195047	0.000200933	0.00020677	0.000212599	0.000218467	0.000224432	0.000230556	0.000236906	0.000243558	0.00025059	0.000258087	0.000266135	0.000274824	0.000284245	0.000294489	0.000305648	0.000317811	0.000331064	0.000345492	0.000361172	0.00037818	0.00039658	0.000416434	0.000437793	0.000460701	0.000485194	0.000511298	0.00053903	0.000568397	0.000599401	0.000632031	0.000666271	0.000702097
0.0572461	8.92147e-05	9.59156e-05	0.00010277	0.000109738	0.000116781	0.000123859	0.000130936	0.00013798	0.000144959	0.000151847	0.000158623	0.000165271	0.000171782	0.00017815	0.000184381	0.000190483	0.000196476	0.000202384	0.000208241	0.000214087	0.00021997	0.000225946	0.000232076	0.000238429	0.000245078	0.000252103	0.000259587	0.000267615	0.000276279	0.000285667	0.000295872	0.000306984	0.000319093	0.000332286	0.000346645	0.00036225	0.000379174	0.000397484	0.00041724	0.000438495	0.000461293	0.000485669	0.000511651	0.000539255	0.00056849	0.000599357	0.000631847	0.000665944	0.000701625
0.0611426	9.01304e-05	9.68333e-05	0.000103693	0.000110668	0.000117721	0.000124811	0.000131903	0.000138963	0.00014596	0.000152868	0.000159665	0.000166335	0.000172868	0.000179259	0.000185511	0.000191635	0.000197647	0.000203573	0.000209446	0.000215306	0.000221199	0.000227182	0.000233315	0.000239666	0.000246309	0.000253322	0.000260787	0.000268793	0.000277426	0.000286777	0.000296939	0.000308	0.000320051	0.000333177	0.000347464	0.000362988	0.000379824	0.00039804	0.000417694	0.00043884	0.000461523	0.000485778	0.000511632	0.000539103	0.000568202	0.000598928	0.000631273	0.000665222	0.000700754
0.0650391	9.084e-05	9.7542e-05	0.000104403	0.000111383	0.000118442	0.000125542	0.000132645	0.000139718	0.00014673	0.000153655	0.000160469	0.000167157	0.000173708	0.000180118	0.000186388	0.00019253	0.000198558	0.000204499	0.000210384	0.000216253	0.000222153	0.000228138	0.00023427	0.000240615	0.000247247	0.000254244	0.000261688	0.000269665	0.000278264	0.000287575	0.000297688	0.000308694	0.000320682	0.000333738	0.000347947	0.000363387	0.00038013	0.000398246	0.000417794	0.000438826	0.000461389	0.000485518	0.00051124	0.000538575	0.000567532	0.000598112	0.000630308	0.000664105	0.000699482
0.0689355	9.1342e-05	9.80401e-05	0.0001049	0.000111881	0.000118944	0.00012605	0.000133162	0.000140245	0.000147268	0.000154205	0.000161034	0.000167737	0.000174303	0.000180728	0.000187013	0.000193168	0.000199209	0.00020516	0.000211053	0.000216928	0.000222831	0.000228815	0.000234941	0.000241277	0.000247894	0.000254871	0.000262288	0.000270233	0.000278793	0.000288058	0.000298119	0.000309065	0.000320986	0.000333968	0.000348095	0.000363445	0.000380092	0.000398103	0.00041754	0.000438454	0.000460893	0.000484891	0.000510477	0.00053767	0.00056648	0.00059691	0.000628952	0.000662592	0.00069781
0.072832	9.1636e-05	9.83274e-05	0.000105183	0.000112163	0.000119226	0.000126335	0.000133452	0.000140541	0.000147573	0.00015452	0.000161359	0.000168074	0.000174651	0.000181088	0.000187384	0.000193549	0.000199599	0.000205557	0.000211455	0.000217332	0.000223233	0.000229212	0.000235329	0.000241651	0.000248249	0.000255201	0.000262589	0.000270498	0.000279015	0.00028823	0.000298233	0.000309116	0.000320965	0.000333869	0.000347909	0.000363165	0.00037971	0.000397613	0.000416934	0.000437726	0.000460035	0.000483898	0.000509343	0.00053639	0.00056505	0.000595324	0.000627208	0.000660687	0.000695742
0.0767285	9.17223e-05	9.84041e-05	0.000105253	0.000112228	0.000119289	0.000126398	0.000133516	0.00014061	0.000147647	0.0001546	0.000161447	0.000168169	0.000174755	0.000181199	0.000187503	0.000193674	0.000199729	0.000205691	0.00021159	0.000217465	0.000223361	0.000229331	0.000235435	0.000241739	0.000248315	0.000255238	0.000262592	0.00027046	0.00027893	0.000288091	0.000298034	0.000308848	0.000320622	0.000333442	0.000347391	0.000362549	0.000378989	0.000396778	0.000415979	0.000436644	0.00045882	0.000482543	0.000507843	0.000534739	0.000563244	0.000593359	0.00062508	0.000658393	0.00069328
0.080625	9.16021e-05	9.82716e-05	0.00010511	0.000112078	0.000119134	0.00012624	0.000133357	0.000140451	0.00014749	0.000154447	0.000161298	0.000168025	0.000174615	0.000181064	0.000187372	0.000193547	0.000199603	0.000205565	0.000211461	0.00021733	0.000223218	0.000229175	0.000235262	0.000241545	0.000248094	0.000254985	0.0002623	0.000270124	0.000278543	0.000287646	0.000297524	0.000308265	0.000319959	0.000332692	0.000346546	0.000361601	0.000377931	0.000395603	0.00041468	0.000435213	0.000457251	0.000480831	0.000505981	0.000532722	0.000561067	0.000591019	0.000622572	0.000655716	0.00069043
0.0845215	9.12775e-05	9.7932e-05	0.000104758	0.000111716	0.000118764	0.000125864	0.000132977	0.000140068	0.000147107	0.000154063	0.000160915	0.000167644	0.000174236	0.000180686	0.000186995	0.000193169	0.000199224	0.000205182	0.000211072	0.000216932	0.000222807	0.000228748	0.000234815	0.000241072	0.00024759	0.000254446	0.000261719	0.000269494	0.000277858	0.000286899	0.000296707	0.000307372	0.000318982	0.000331624	0.000345379	0.000360327	0.000376543	0.000394094	0.000413041	0.00043344	0.000455335	0.000478767	0.000503763	0.000530345	0.000558526	0.00058831	0.000619692	0.000652661	0.000687199
0.088418	9.07514e-05	9.73885e-05	0.0001042	0.000111144	0.000118182	0.000125273	0.000132379	0.000139465	0.0001465	0.000153454	0.000160303	0.00016703	0.000173621	0.00018007	0.000186376	0.000192547	0.000198596	0.000204547	0.000210427	0.000216275	0.000222134	0.000228055	0.000234098	0.000240326	0.00024681	0.000253625	0.000260853	0.000268576	0.000276881	0.000285856	0.000295591	0.000306176	0.000317698	0.000330244	0.000343896	0.000358734	0.000374831	0.000392256	0.000411071	0.00043133	0.000453079	0.000476358	0.000501197	0.000527616	0.000555629	0.000585241	0.000616447	0.000649238	0.000683595
0.0923145	9.00278e-05	9.66449e-05	0.000103439	0.000110368	0.000117392	0.000124471	0.000131568	0.000138647	0.000145674	0.000152622	0.000159467	0.000166189	0.000172776	0.00017922	0.00018552	0.000191684	0.000197725	0.000203665	0.000209533	0.000215365	0.000221204	0.000227102	0.000233117	0.000239313	0.000245759	0.000252531	0.000259709	0.000267376	0.000275618	0.000284524	0.000294183	0.000304683	0.000316114	0.00032856	0.000342105	0.000356828	0.000372803	0.000390099	0.000408777	0.000428892	0.000450492	0.000473615	0.000498291	0.000524543	0.000552384	0.000581819	0.000612847	0.000645455	0.000679628
0.0962109	8.91113e-05	9.57061e-05	0.00010248	0.000109391	0.000116399	0.000123465	0.00013055	0.000137617	0.000144635	0.000151575	0.000158412	0.000165127	0.000171706	0.000178142	0.000184434	0.000190588	0.000196618	0.000202544	0.000208396	0.000214208	0.000220025	0.000225897	0.00023188	0.00023804	0.000244445	0.00025117	0.000258295	0.000265903	0.000274079	0.000282912	0.00029249	0.000302902	0.000314237	0.00032658	0.000340015	0.00035462	0.000370469	0.000387631	0.000406169	0.000426137	0.000447582	0.000470545	0.000495055	0.000521136	0.000548802	0.000578057	0.000608901	0.000641323	0.000675308
0.100107	8.80072e-05	9.45776e-05	0.000101329	0.00010822	0.00011521	0.00012226	0.000129329	0.000136384	0.00014339	0.000150318	0.000157145	0.000163849	0.000170418	0.000176844	0.000183124	0.000189265	0.000195281	0.000201191	0.000207023	0.000212813	0.000218604	0.000224446	0.000230395	0.000236516	0.000242876	0.000249551	0.00025662	0.000264165	0.000272271	0.000281027	0.000290522	0.000300843	0.000312079	0.000324315	0.000337635	0.000352118	0.000367838	0.000384864	0.000403257	0.000423074	0.000444362	0.000467161	0.000491502	0.000517408	0.000544894	0.000573966	0.000604622	0.000636854	0.000670647
0.104004	8.67217e-05	9.32657e-05	9.99926e-05	0.000106861	0.000113831	0.000120862	0.000127915	0.000134953	0.000141945	0.00014886	0.000155673	0.000162365	0.000168921	0.000175333	0.000181599	0.000187725	0.000193723	0.000199613	0.000205423	0.000211188	0.000216951	0.00022276	0.000228672	0.00023475	0.000241063	0.000247684	0.000254693	0.000262172	0.000270206	0.000278882	0.000288289	0.000298515	0.000309649	0.000321776	0.000334978	0.000349335	0.000364922	0.000381807	0.000400053	0.000419715	0.000440842	0.000463474	0.000487642	0.000513369	0.000540672	0.000569557	0.000600023	0.000632062	0.000665658
0.1079	8.52618e-05	9.17773e-05	9.8478e-05	0.000105322	0.00011227	0.000119279	0.000126313	0.000133334	0.000140308	0.000147207	0.000154005	0.000160682	0.000167222	0.000173618	0.000179868	0.000185975	0.000191953	0.000197821	0.000203607	0.000209344	0.000215074	0.000220847	0.000226719	0.000232752	0.000239014	0.00024558	0.000252526	0.000259936	0.000267893	0.000276486	0.000285803	0.000295932	0.00030696	0.000318973	0.000332054	0.000346283	0.000361733	0.000378475	0.00039657	0.000416074	0.000437037	0.000459497	0.000483489	0.000509035	0.000536151	0.000564846	0.000595117	0.000626959	0.000660357
0.111797	8.36351e-05	9.01204e-05	9.67928e-05	0.000103611	0.000110534	0.000117521	0.000124533	0.000131534	0.000138489	0.00014537	0.00015215	0.000158809	0.000165332	0.000171709	0.000177939	0.000184026	0.000189982	0.000195825	0.000201583	0.000207289	0.000212985	0.00021872	0.000224549	0.000230534	0.000236743	0.000243249	0.00025013	0.000257467	0.000265346	0.000273853	0.000283076	0.000293104	0.000304023	0.00031592	0.000328877	0.000342974	0.000358285	0.00037488	0.000392821	0.000412164	0.000432959	0.000455246	0.000479058	0.000504419	0.000531346	0.000559846	0.000589921	0.000621562	0.000654757
0.115693	8.18496e-05	8.83032e-05	9.49457e-05	0.000101736	0.000108632	0.000115595	0.000122584	0.000129562	0.000136497	0.000143358	0.000150118	0.000156757	0.00016326	0.000169617	0.000175825	0.000181889	0.000187819	0.000193636	0.000199363	0.000205036	0.000210696	0.000216389	0.000222173	0.000228107	0.00023426	0.000240704	0.000247516	0.000254779	0.000262576	0.000270994	0.000280121	0.000290045	0.000300853	0.000312631	0.000325461	0.000339423	0.000354592	0.000371037	0.000388821	0.000408	0.000428625	0.000450735	0.000474364	0.000499537	0.000526271	0.000554575	0.000584449	0.000615887	0.000648877
0.11959	7.99144e-05	8.63347e-05	9.29459e-05	9.97065e-05	0.000106575	0.000113511	0.000120475	0.00012743	0.000134342	0.00014118	0.000147918	0.000154536	0.000161016	0.000167351	0.000173535	0.000179574	0.000185477	0.000191264	0.00019696	0.000202597	0.000208217	0.000213867	0.000219603	0.000225484	0.000231578	0.000237957	0.000244699	0.000251885	0.000259598	0.000267924	0.000276953	0.00028677	0.000297464	0.00030912	0.00032182	0.000335645	0.000350669	0.000366961	0.000384585	0.000403598	0.000424049	0.000445979	0.000469423	0.000494406	0.000520944	0.000549048	0.000578719	0.000609951	0.000642732
0.123486	7.78387e-05	8.42244e-05	9.08029e-05	9.75326e-05	0.000104372	0.00011128	0.000118217	0.000125147	0.000132034	0.000138848	0.000145563	0.000152157	0.000158614	0.000164923	0.000171082	0.000177093	0.000182968	0.000188723	0.000194384	0.000199984	0.000205563	0.000211167	0.000216852	0.000222678	0.000228711	0.000235024	0.000241693	0.000248798	0.000256425	0.000264658	0.000273585	0.000283293	0.000293871	0.000305402	0.000317971	0.000331655	0.000346532	0.000362669	0.000380131	0.000398974	0.000419249	0.000440997	0.000464253	0.000489042	0.000515382	0.000543284	0.000572749	0.000603772	0.000636341
0.127383	7.56324e-05	8.19825e-05	8.85271e-05	9.52245e-05	0.000102033	0.000108912	0.000115821	0.000122724	0.000129585	0.000136374	0.000143063	0.000149632	0.000156063	0.000162346	0.000168477	0.00017446	0.000180303	0.000186025	0.00019165	0.00019721	0.000202745	0.000208302	0.000213935	0.000219703	0.000225673	0.000231917	0.000238511	0.000245535	0.000253072	0.000261209	0.000270033	0.00027963	0.000290089	0.000301493	0.000313927	0.00032747	0.000342196	0.000358176	0.000375473	0.000394145	0.000414241	0.000435805	0.00045887	0.000483463	0.000509603	0.0005373	0.000566556	0.000597368	0.000629724
0.131279	7.33059e-05	7.96193e-05	8.6129e-05	9.27931e-05	9.95699e-05	0.000106418	0.000113298	0.000120173	0.000127006	0.000133768	0.000140431	0.000146973	0.000153377	0.000159632	0.000165734	0.000171686	0.000177497	0.000183183	0.00018877	0.000194289	0.000199779	0.000205287	0.000210865	0.000216574	0.000222479	0.000228652	0.000235169	0.000242109	0.000249555	0.000257594	0.000266312	0.000275797	0.000286134	0.00029741	0.000309708	0.000323106	0.00033768	0.000353501	0.000370631	0.000389129	0.000409044	0.000430421	0.000453294	0.000477689	0.000503626	0.000531116	0.000560161	0.000590759	0.000622899
0.135176	7.08698e-05	7.71459e-05	8.36198e-05	9.02497e-05	9.69937e-05	0.000103811	0.000110661	0.000117506	0.000124311	0.000131044	0.000137679	0.000144193	0.000150569	0.000156795	0.000162866	0.000168786	0.000174562	0.000180212	0.000185759	0.000191235	0.000196678	0.000202135	0.000207657	0.000213305	0.000219144	0.000225245	0.000231682	0.000238536	0.000245891	0.00025383	0.00026244	0.00027181	0.000282024	0.00029317	0.000305329	0.000318581	0.000333001	0.00034866	0.000365622	0.000383944	0.000403677	0.000424865	0.000447542	0.000471738	0.00049747	0.00052475	0.000553583	0.000583965	0.000615886
0.139072	6.83352e-05	7.45733e-05	8.10108e-05	8.76058e-05	9.43163e-05	0.000101101	0.00010792	0.000114734	0.00012151	0.000128215	0.000134821	0.000141305	0.000147651	0.000153846	0.000159886	0.000165772	0.000171513	0.000177125	0.000182631	0.000188063	0.000193458	0.000198862	0.000204327	0.000209912	0.000215683	0.000221709	0.000228067	0.000234834	0.000242094	0.000249931	0.000258433	0.000267686	0.000277776	0.000288789	0.000300808	0.000313913	0.000328177	0.000343673	0.000360464	0.000378608	0.000398157	0.000419154	0.000441636	0.000465629	0.000491154	0.000518224	0.000546841	0.000577005	0.000608707
0.142969	6.57135e-05	7.19132e-05	7.83138e-05	8.48734e-05	9.15498e-05	9.83015e-05	0.000105088	0.000111872	0.000118617	0.000125292	0.000131868	0.000138322	0.000144637	0.000150801	0.000156808	0.00016266	0.000168364	0.000173937	0.000179401	0.000184787	0.000190132	0.000195483	0.000200889	0.000206411	0.000212112	0.000218063	0.000224339	0.000231017	0.000238182	0.000245916	0.000254308	0.000263442	0.000273407	0.000284287	0.000296164	0.000309119	0.000323226	0.000338557	0.000355176	0.000373142	0.000392505	0.00041331	0.000435593	0.000459383	0.0004847	0.000511556	0.000539958	0.000569902	0.000601381
0.146865	6.30162e-05	6.91773e-05	7.55407e-05	8.20645e-05	8.87063e-05	9.54247e-05	0.000102179	0.000108931	0.000115645	0.000122289	0.000128835	0.000135258	0.000141542	0.000147673	0.000153647	0.000159463	0.00016513	0.000170662	0.000176083	0.000181423	0.000186718	0.000192013	0.00019736	0.000202817	0.000208448	0.000214322	0.000220514	0.000227103	0.000234171	0.000241802	0.000250082	0.000259097	0.000268935	0.00027968	0.000291414	0.000304218	0.000318168	0.000333332	0.000349778	0.000367563	0.000386739	0.000407351	0.000429434	0.000453019	0.000478126	0.000504769	0.000532952	0.000562675	0.000593931
0.150762	6.02552e-05	6.63776e-05	7.27036e-05	7.91914e-05	8.57985e-05	9.24831e-05	9.92048e-05	0.000105925	0.000112608	0.00011922	0.000125735	0.000132127	0.000138378	0.000144477	0.000150416	0.000156196	0.000161824	0.000167316	0.000172693	0.000177985	0.000183229	0.000188468	0.000193755	0.000199146	0.000204706	0.000210502	0.000216611	0.000223109	0.000230079	0.000237605	0.000245773	0.000254668	0.000264378	0.000274986	0.000286577	0.00029923	0.000313019	0.000328017	0.000344289	0.000361892	0.00038088	0.000401297	0.00042318	0.000446559	0.000471455	0.000497882	0.000525846	0.000555347	0.000586377
0.154658	5.74422e-05	6.3526e-05	6.98148e-05	7.62665e-05	8.28388e-05	8.94896e-05	9.61784e-05	0.000102866	0.000109517	0.000116098	0.000122581	0.000128942	0.000135161	0.000141226	0.00014713	0.000152873	0.000158463	0.000163913	0.000169246	0.00017449	0.000179681	0.000184865	0.00019009	0.000195415	0.000200902	0.000206621	0.000212645	0.000219052	0.000225924	0.000233344	0.000241398	0.000250172	0.000259753	0.000270225	0.000281672	0.000294172	0.000307801	0.000322631	0.000338727	0.000356148	0.000374947	0.000395168	0.00041685	0.000440021	0.000464705	0.000490916	0.00051866	0.000547937	0.000578741
0.158555	5.45893e-05	6.06347e-05	6.68865e-05	7.33024e-05	7.98399e-05	8.6457e-05	9.31128e-05	9.97685e-05	0.000106388	0.000112937	0.000119388	0.000125717	0.000131903	0.000137934	0.000143803	0.000149509	0.00015506	0.000160468	0.000165756	0.000170952	0.000176091	0.000181218	0.000186381	0.000191639	0.000197054	0.000202694	0.000208633	0.000214948	0.000221721	0.000229035	0.000236975	0.000245628	0.00025508	0.000265414	0.000276716	0.000289062	0.000302531	0.000317193	0.000333113	0.000350351	0.00036896	0.000388985	0.000410464	0.000433428	0.000457899	0.000483892	0.000511415	0.000540468	0.000571045
0.162451	5.17083e-05	5.77159e-05	6.3931e-05	7.03114e-05	7.68144e-05	8.3398e-05	9.00211e-05	9.66446e-05	0.000103232	0.00010975	0.000116169	0.000122466	0.000128619	0.000134616	0.00014045	0.000146119	0.000151631	0.000156997	0.000162239	0.000167386	0.000172473	0.000177543	0.000182645	0.000187835	0.000193177	0.000198738	0.000204592	0.000210815	0.000217489	0.000224696	0.000232522	0.000241053	0.000250375	0.000260572	0.000271728	0.000283921	0.000297229	0.000311721	0.000327465	0.00034452	0.000362938	0.000382767	0.000404043	0.000426799	0.000451057	0.000476832	0.000504133	0.000532961	0.00056331
0.166348	4.88112e-05	5.47815e-05	6.09605e-05	6.73059e-05	7.37749e-05	8.03253e-05	8.6916e-05	9.35077e-05	0.000100064	0.00010655	0.000112938	0.000119202	0.000125323	0.000131287	0.000137085	0.000142717	0.000148189	0.000153514	0.000158711	0.000163809	0.000168843	0.000173856	0.000178896	0.000184019	0.000189288	0.00019477	0.000200538	0.000206669	0.000213243	0.000220344	0.000228056	0.000236465	0.000245657	0.000255716	0.000266726	0.000278766	0.000291912	0.000306236	0.000321803	0.000338674	0.000356902	0.000376533	0.000397607	0.000420154	0.000444198	0.000469755	0.000496833	0.000525435	0.000555556
0.170244	4.59098e-05	5.18436e-05	5.79872e-05	6.42982e-05	7.07338e-05	7.72516e-05	8.38104e-05	9.03707e-05	9.68955e-05	0.000103351	0.000109708	0.000115941	0.000122029	0.000127959	0.000133722	0.000139318	0.00014475	0.000150033	0.000155185	0.000160235	0.000165217	0.000170172	0.00017515	0.000180206	0.000185402	0.000190806	0.000196488	0.000202527	0.000209002	0.000215996	0.000223594	0.000231881	0.000240943	0.000250865	0.000261729	0.000273615	0.0002866	0.000300755	0.000316145	0.000332832	0.00035087	0.000370304	0.000391174	0.000413513	0.000437343	0.000462681	0.000489537	0.000517913	0.000547805
0.174141	4.30156e-05	4.89138e-05	5.50229e-05	6.13003e-05	6.77033e-05	7.41893e-05	8.07168e-05	8.72464e-05	9.37407e-05	0.000100166	0.000106492	0.000112694	0.00011875	0.000124647	0.000130376	0.000135934	0.000141328	0.000146569	0.000151677	0.000156678	0.000161608	0.000166507	0.000171423	0.000176413	0.000181536	0.000186861	0.000192458	0.000198405	0.000204781	0.000211669	0.000219152	0.000227318	0.000236251	0.000246035	0.000256754	0.000268487	0.00028131	0.000295296	0.00031051	0.000327014	0.000344861	0.000364098	0.000384766	0.000406895	0.000430511	0.000455631	0.000482265	0.000510415	0.000540078
0.178037	4.014e-05	4.60038e-05	5.20794e-05	5.83242e-05	6.46954e-05	7.11504e-05	7.76476e-05	8.41471e-05	9.06117e-05	9.70072e-05	0.000103303	0.000109474	0.000115499	0.000121364	0.000127059	0.000132581	0.000137937	0.000143137	0.0001482	0.000153154	0.000158032	0.000162874	0.00016773	0.000172653	0.000177704	0.000182951	0.000188464	0.000194319	0.000200596	0.000207378	0.000214748	0.000222793	0.000231596	0.000241244	0.000251818	0.000263398	0.00027606	0.000289878	0.000304916	0.000321237	0.000338894	0.000357934	0.000378399	0.00040032	0.000423723	0.000448624	0.000475035	0.000502959	0.000532393
0.181934	3.72943e-05	4.31248e-05	4.91681e-05	5.53814e-05	6.1722e-05	6.81469e-05	7.46147e-05	8.10851e-05	8.75209e-05	9.38875e-05	0.000100154	0.000106296	0.00011229	0.000118123	0.000123784	0.000129272	0.00013459	0.000139749	0.000144769	0.000149676	0.000154502	0.000159289	0.000164084	0.000168942	0.000173922	0.000179091	0.00018452	0.000190284	0.000196464	0.00020314	0.000210398	0.000218322	0.000226997	0.000236508	0.000246937	0.000258365	0.000270868	0.000284517	0.000299381	0.000315519	0.000332986	0.000351831	0.000372093	0.000393806	0.000416995	0.000441679	0.000467868	0.000495566	0.000524771
0.18583	3.44892e-05	4.02878e-05	4.63e-05	5.24832e-05	5.87942e-05	6.51903e-05	7.16297e-05	7.80722e-05	8.44801e-05	9.08188e-05	9.70575e-05	0.00010317	0.000109135	0.000114936	0.000120565	0.000126018	0.0001313	0.00013642	0.000141397	0.000146258	0.000151034	0.000155766	0.000160501	0.000165294	0.000170203	0.000175295	0.000180641	0.000186316	0.000192398	0.00019897	0.000206116	0.00021392	0.000222468	0.000231843	0.000242129	0.000253406	0.000265749	0.000279232	0.00029392	0.000309877	0.000327155	0.000345804	0.000365865	0.000387371	0.000410347	0.000434814	0.000460781	0.000488254	0.00051723
0.189727	3.17353e-05	3.75034e-05	4.3486e-05	4.96403e-05	5.59232e-05	6.22917e-05	6.8704e-05	7.51197e-05	8.15009e-05	8.78128e-05	9.40244e-05	0.000100109	0.000106045	0.000111817	0.000117414	0.000122834	0.000128079	0.000133161	0.000138097	0.000142912	0.000147639	0.000152317	0.000156994	0.000161723	0.000166562	0.000171579	0.000176842	0.000182428	0.000188414	0.000194883	0.000201918	0.000209603	0.000218025	0.000227266	0.000237409	0.000248535	0.00026072	0.000274037	0.000288552	0.000304327	0.000321418	0.000339872	0.000359732	0.000381032	0.000403796	0.000428046	0.000453792	0.00048104	0.000509789
0.193623	2.90424e-05	3.47818e-05	4.07363e-05	4.68632e-05	5.31193e-05	5.94617e-05	6.58482e-05	7.22384e-05	7.85942e-05	8.48806e-05	9.10663e-05	9.71244e-05	0.000103033	0.000108776	0.000114343	0.000119731	0.000124941	0.000129986	0.000134881	0.000139652	0.00014433	0.000148956	0.000153576	0.000158241	0.000163012	0.000167954	0.000173137	0.000178635	0.000184526	0.000190893	0.000197818	0.000205386	0.000213681	0.000222789	0.000232791	0.000243768	0.000255796	0.000268947	0.00028329	0.000298886	0.00031579	0.000334051	0.000353711	0.000374805	0.000397359	0.000421392	0.000446918	0.000473942	0.000502464
0.19752	2.64204e-05	3.21326e-05	3.80607e-05	4.41618e-05	5.03928e-05	5.67105e-05	6.30727e-05	6.94388e-05	7.57706e-05	8.20328e-05	8.8194e-05	9.42269e-05	0.000100109	0.000105825	0.000111363	0.000116719	0.000121897	0.000126905	0.000131761	0.000136489	0.00014112	0.000145695	0.000150258	0.000154862	0.000159566	0.000164434	0.000169537	0.000174949	0.000180747	0.000187012	0.000193829	0.000201281	0.000209452	0.000218428	0.00022829	0.000239119	0.000250991	0.000263979	0.00027815	0.000293568	0.000310286	0.000328355	0.000347817	0.000368706	0.00039105	0.000414869	0.000440176	0.000466977	0.000495272
0.201416	2.38782e-05	2.95651e-05	3.54685e-05	4.15456e-05	4.7753e-05	5.40477e-05	6.03871e-05	6.67307e-05	7.304e-05	7.92796e-05	8.54176e-05	9.14267e-05	9.72845e-05	0.000102974	0.000108484	0.000113811	0.000118956	0.00012393	0.000128748	0.000133434	0.00013802	0.000142545	0.000147053	0.000151597	0.000156235	0.000161031	0.000166056	0.000171382	0.000177088	0.000183254	0.000189964	0.000197301	0.00020535	0.000214195	0.000223919	0.000234601	0.000246319	0.000259145	0.000273147	0.000288387	0.000304921	0.000322799	0.000342064	0.00036275	0.000384885	0.000408491	0.00043358	0.000460158	0.000488228
0.205312	2.14245e-05	2.70879e-05	3.29685e-05	3.90233e-05	4.5209e-05	5.14823e-05	5.78007e-05	6.41234e-05	7.04118e-05	7.66302e-05	8.27466e-05	8.87335e-05	9.45681e-05	0.000100233	0.000105717	0.000111016	0.00011613	0.00012107	0.000125852	0.000130498	0.00013504	0.000139516	0.000143971	0.000148456	0.00015303	0.000157757	0.000162704	0.000167947	0.000173563	0.000179631	0.000186235	0.000193459	0.000201387	0.000210104	0.00021969	0.000230228	0.000241793	0.000254458	0.000268292	0.000283356	0.000299708	0.000317397	0.000336466	0.00035695	0.000378879	0.000402272	0.000427144	0.000453502	0.000481347
0.209209	1.90672e-05	2.47092e-05	3.05688e-05	3.66033e-05	4.2769e-05	4.90227e-05	5.53218e-05	6.16254e-05	6.78945e-05	7.40935e-05	8.019e-05	8.61562e-05	9.19691e-05	9.76112e-05	0.000103071	0.000108343	0.000113428	0.000118337	0.000123083	0.000127691	0.000132191	0.00013662	0.000141023	0.000145451	0.000149962	0.00015462	0.000159493	0.000164654	0.00017018	0.000176153	0.000182653	0.000189766	0.000197575	0.000206164	0.000215616	0.00022601	0.000237424	0.000249931	0.000263598	0.000278489	0.00029466	0.000312161	0.000331036	0.00035132	0.000373043	0.000396225	0.000420882	0.00044702	0.000474642
0.213105	1.68139e-05	2.24364e-05	2.82771e-05	3.42931e-05	4.04408e-05	4.66768e-05	5.29584e-05	5.92446e-05	6.54963e-05	7.16775e-05	7.77558e-05	8.37031e-05	8.9496e-05	9.51168e-05	0.000100553	0.0001058	0.000110859	0.000115737	0.00012045	0.000125022	0.00012948	0.000133864	0.000138217	0.00014259	0.000147041	0.000151632	0.000156431	0.000161512	0.000166952	0.00017283	0.000179229	0.000186232	0.000193923	0.000202387	0.000211706	0.000221959	0.000233224	0.000245573	0.000259076	0.000273795	0.000289787	0.000307102	0.000325785	0.000345871	0.000367389	0.000390362	0.000414805	0.000440725	0.000468125
0.217002	1.46713e-05	2.02765e-05	2.61003e-05	3.20998e-05	3.82314e-05	4.44516e-05	5.07177e-05	5.69883e-05	6.32243e-05	6.93896e-05	7.54515e-05	8.13816e-05	8.71563e-05	9.27575e-05	9.8173e-05	0.000103397	0.00010843	0.00011328	0.000117962	0.000122498	0.000126918	0.000131258	0.000135563	0.000139883	0.000144274	0.0001488	0.000153528	0.000158531	0.000163885	0.000169671	0.00017597	0.000182866	0.000190442	0.000198783	0.00020797	0.000218084	0.000229202	0.000241396	0.000254736	0.000269285	0.0002851	0.000302231	0.000320723	0.000340613	0.000361929	0.000384695	0.000408925	0.000434629	0.000461809
0.220898	1.26455e-05	1.82355e-05	2.40446e-05	3.00297e-05	3.61472e-05	4.23536e-05	4.86059e-05	5.48629e-05	6.10852e-05	6.72364e-05	7.32837e-05	7.91984e-05	8.49567e-05	9.05402e-05	9.59363e-05	0.000101139	0.000106148	0.000110971	0.000115624	0.000120127	0.000124509	0.000128808	0.000133067	0.000137335	0.00014167	0.000146132	0.000150791	0.000155718	0.000160989	0.000166685	0.000172886	0.000179676	0.000187139	0.000195359	0.000204417	0.000214394	0.000225366	0.000237408	0.000250588	0.000264969	0.000280608	0.000297558	0.000315861	0.000335556	0.000356672	0.000379232	0.000403251	0.00042874	0.000455701
0.224795	1.07422e-05	1.63192e-05	2.21155e-05	2.80883e-05	3.41938e-05	4.03883e-05	4.6629e-05	5.28743e-05	5.90847e-05	6.52237e-05	7.12583e-05	7.71595e-05	8.29034e-05	8.8471e-05	9.38495e-05	9.90325e-05	0.00010402	0.000108819	0.000113443	0.000117915	0.000122263	0.000126522	0.000130736	0.000134955	0.000139234	0.000143636	0.000148227	0.00015308	0.000158271	0.000163878	0.000169984	0.00017667	0.000184022	0.000192123	0.000201054	0.000210896	0.000221726	0.000233617	0.000246638	0.000260853	0.00027632	0.000293089	0.000311206	0.000330708	0.000351625	0.000373982	0.000397793	0.000423068	0.000449812
0.228691	8.96603e-06	1.45322e-05	2.03181e-05	2.62806e-05	3.23761e-05	3.85609e-05	4.47918e-05	5.10274e-05	5.72279e-05	6.33567e-05	6.93804e-05	7.52701e-05	8.10013e-05	8.65549e-05	9.19179e-05	9.70832e-05	0.000102051	0.000106827	0.000111426	0.000115868	0.000120182	0.000124404	0.000128576	0.000132747	0.000136974	0.000141316	0.000145842	0.000150624	0.000155735	0.000161257	0.000167269	0.000173855	0.000181098	0.000189081	0.000197888	0.000207597	0.000218286	0.000230029	0.000242894	0.000256946	0.000272241	0.000288833	0.000306766	0.000326077	0.000346798	0.000368952	0.000392556	0.000417621	0.000444149
0.232588	7.32121e-06	1.28788e-05	1.86563e-05	2.46107e-05	3.06983e-05	3.68753e-05	4.30986e-05	4.93264e-05	5.5519e-05	6.16395e-05	6.76544e-05	7.35343e-05	7.92548e-05	8.47964e-05	9.01456e-05	9.52953e-05	0.000100245	0.000105	0.000109575	0.00011399	0.000118273	0.00012246	0.000126591	0.000130717	0.000134893	0.000139179	0.000143642	0.000148353	0.000153388	0.000158826	0.000164747	0.000171234	0.00017837	0.00018624	0.000194923	0.000204502	0.000215053	0.00022665	0.000239361	0.000253251	0.000268379	0.000284795	0.000302545	0.000321668	0.000342194	0.000364149	0.000387548	0.000412403	0.000438718
0.236484	5.81112e-06	1.13623e-05	1.71336e-05	2.3082e-05	2.91638e-05	3.53351e-05	4.15527e-05	4.77748e-05	5.39614e-05	6.00755e-05	6.60835e-05	7.19558e-05	7.76674e-05	8.31989e-05	8.85364e-05	9.36723e-05	9.86056e-05	0.000103342	0.000107895	0.000112285	0.000116539	0.000120692	0.000124786	0.000128868	0.000132995	0.000137226	0.000141629	0.000146273	0.000151234	0.00015659	0.000162422	0.000168812	0.000175845	0.000183602	0.000192166	0.000201616	0.000212031	0.000223484	0.000236044	0.000249775	0.000264736	0.000280979	0.00029855	0.000317486	0.00033782	0.000359577	0.000382773	0.000407421	0.000433524
0.240381	4.43849e-06	9.98544e-06	1.57527e-05	2.16973e-05	2.77753e-05	3.3943e-05	4.01569e-05	4.63752e-05	5.25578e-05	5.86675e-05	6.46705e-05	7.0537e-05	7.62418e-05	8.17651e-05	8.70928e-05	9.22169e-05	9.71362e-05	0.000101856	0.000106389	0.000110756	0.000114983	0.000119104	0.000123162	0.000127204	0.000131284	0.000135463	0.000139806	0.000144385	0.000149274	0.000154551	0.000160297	0.000166593	0.000173523	0.000181171	0.000189617	0.000198942	0.000209224	0.000220535	0.000232946	0.000246521	0.000261318	0.00027739	0.000294782	0.000313535	0.000333679	0.00035524	0.000378236	0.000402677	0.00042857
0.244277	3.20529e-06	8.7502e-06	1.45156e-05	2.04583e-05	2.65347e-05	3.27006e-05	3.89129e-05	4.51294e-05	5.131e-05	5.74172e-05	6.34172e-05	6.92798e-05	7.49797e-05	8.04967e-05	8.58165e-05	9.09308e-05	9.58379e-05	0.000100543	0.000105059	0.000109404	0.000113606	0.000117698	0.000121722	0.000125724	0.00012976	0.000133889	0.000138176	0.000142692	0.000147511	0.000152711	0.000158373	0.000164578	0.000171409	0.000178949	0.00018728	0.000196482	0.000206632	0.000217805	0.000230069	0.000243489	0.000258125	0.000274028	0.000291246	0.000309816	0.000329773	0.00035114	0.000373937	0.000398175	0.00042386
0.248174	2.11281e-06	7.65781e-06	1.34233e-05	1.93664e-05	2.5443e-05	3.16093e-05	3.78219e-05	4.40385e-05	5.02189e-05	5.63257e-05	6.23244e-05	6.8185e-05	7.38819e-05	7.93946e-05	8.47084e-05	8.98148e-05	9.47118e-05	9.94042e-05	0.000103904	0.00010823	0.000112409	0.000116474	0.000120466	0.000124432	0.000128425	0.000132506	0.000136739	0.000141195	0.000145946	0.000151072	0.000156652	0.000162767	0.000169501	0.000176936	0.000185155	0.000194236	0.000204258	0.000215294	0.000227414	0.000240683	0.000255159	0.000270896	0.00028794	0.000306332	0.000326102	0.000347278	0.000369879	0.000393915	0.000419394
0.25207	1.16161e-06	6.7088e-06	1.24765e-05	1.84218e-05	2.45008e-05	3.06694e-05	3.68841e-05	4.31028e-05	4.92849e-05	5.5393e-05	6.13924e-05	6.72529e-05	7.29486e-05	7.84588e-05	8.37686e-05	8.8869e-05	9.37577e-05	9.84393e-05	0.000102925	0.000107234	0.000111392	0.000115432	0.000119394	0.000123325	0.000127279	0.000131314	0.000135495	0.000139892	0.000144579	0.000149633	0.000155133	0.000161161	0.000167801	0.000175133	0.000183241	0.000192204	0.0002021	0.000213002	0.000224981	0.0002381	0.00025242	0.000267993	0.000284867	0.000303081	0.000322668	0.000343655	0.000366061	0.000389897	0.000415172
0.255967	3.51569e-07	5.90297e-06	1.16749e-05	1.76244e-05	2.37075e-05	2.98803e-05	3.60991e-05	4.23216e-05	4.85074e-05	5.46185e-05	6.06205e-05	6.64827e-05	7.21791e-05	7.76886e-05	8.29961e-05	8.80924e-05	9.29748e-05	9.76474e-05	0.000102121	0.000106415	0.000110554	0.000114571	0.000118505	0.000122404	0.00012632	0.000130311	0.000134443	0.000138784	0.000143408	0.000148392	0.000153815	0.000159759	0.000166306	0.000173539	0.000181539	0.000190386	0.000200158	0.000210929	0.000222768	0.00023574	0.000249906	0.000265318	0.000282023	0.000300062	0.000319468	0.000340268	0.000362481	0.000386121	0.000411193
0.259863	0	5.23944e-06	1.10175e-05	1.69731e-05	2.30623e-05	2.9241e-05	3.54657e-05	4.16938e-05	4.78849e-05	5.4001e-05	6.00072e-05	6.58729e-05	7.15716e-05	7.70823e-05	8.23894e-05	8.74833e-05	9.23611e-05	9.70266e-05	0.000101491	0.000105771	0.000109893	0.000113889	0.000117798	0.000121666	0.000125546	0.000129496	0.00013358	0.000137867	0.000142431	0.000147347	0.000152696	0.000158557	0.000165015	0.00017215	0.000180045	0.000188779	0.000198429	0.000209071	0.000220773	0.000233601	0.000247614	0.000262867	0.000279407	0.000297273	0.000316501	0.000337116	0.000359138	0.000382582	0.000407454
0.26376	0	4.71664e-06	1.05027e-05	1.64661e-05	2.25632e-05	2.87496e-05	3.49819e-05	4.12174e-05	4.74155e-05	5.35381e-05	5.95503e-05	6.54211e-05	7.1124e-05	7.66375e-05	8.19458e-05	8.70391e-05	9.19142e-05	9.65744e-05	0.00010103	0.000105299	0.000109406	0.000113383	0.000117268	0.000121108	0.000124954	0.000128865	0.000132904	0.000137139	0.000141644	0.000146496	0.000151772	0.000157554	0.000163923	0.000170963	0.000178755	0.000187378	0.00019691	0.000207425	0.000218992	0.000231678	0.000245542	0.000260639	0.000277014	0.00029471	0.000313761	0.000334193	0.000356028	0.000379278	0.000403951
0.267656	0	4.33234e-06	1.01281e-05	1.61012e-05	2.22077e-05	2.84035e-05	3.4645e-05	4.08894e-05	4.70962e-05	5.3227e-05	5.92467e-05	6.51243e-05	7.08329e-05	7.63508e-05	8.16621e-05	8.67565e-05	9.16305e-05	9.62872e-05	0.000100737	0.000104996	0.000109089	0.000113049	0.000116912	0.000120726	0.00012454	0.000128414	0.000132409	0.000136596	0.000141045	0.000145833	0.000151039	0.000156743	0.000163028	0.000169975	0.000177666	0.00018618	0.000195596	0.000205986	0.000217422	0.000229968	0.000243685	0.000258627	0.000274841	0.000292369	0.000311245	0.000331497	0.000353145	0.000376203	0.00040068
0.271553	0	4.08366e-06	9.89077e-06	1.58751e-05	2.19927e-05	2.81994e-05	3.44517e-05	4.07066e-05	4.69235e-05	5.3064e-05	5.90928e-05	6.49786e-05	7.06944e-05	7.62184e-05	8.15341e-05	8.66313e-05	9.15058e-05	9.61605e-05	0.000100605	0.000104857	0.000108939	0.000112883	0.000116726	0.000120515	0.0001243	0.000128138	0.000132093	0.000136231	0.000140627	0.000145354	0.000150492	0.000156121	0.000162323	0.000169179	0.000176772	0.00018518	0.000194481	0.00020475	0.000216056	0.000228464	0.000242036	0.000256826	0.000272881	0.000290243	0.000308947	0.00032902	0.000350483	0.000373352	0.000397633
0.275449	0	3.9671e-06	9.78713e-06	1.57842e-05	2.19143e-05	2.81335e-05	3.43979e-05	4.06648e-05	4.68933e-05	5.30448e-05	5.90841e-05	6.49796e-05	7.07041e-05	7.62355e-05	8.15572e-05	8.66585e-05	9.15351e-05	9.61895e-05	0.000100631	0.000104876	0.000108948	0.000112879	0.000116704	0.00012047	0.000124227	0.000128032	0.000131947	0.000136041	0.000140384	0.000145052	0.000150125	0.00015568	0.000161802	0.00016857	0.000176066	0.00018437	0.00019356	0.000203709	0.000214887	0.000227161	0.00024059	0.000255229	0.000271127	0.000288325	0.000306859	0.000326755	0.000348036	0.000370717	0.000394805
0.279346	0	3.97859e-06	9.81296e-06	1.58241e-05	2.19682e-05	2.82011e-05	3.4479e-05	4.07591e-05	4.70005e-05	5.31644e-05	5.92155e-05	6.51219e-05	7.08564e-05	7.63966e-05	8.17256e-05	8.68325e-05	9.17126e-05	9.63681e-05	0.000100808	0.000105048	0.000109112	0.00011303	0.00011684	0.000120585	0.000124315	0.000128089	0.000131967	0.000136017	0.00014031	0.000144922	0.00014993	0.000155415	0.000161458	0.00016814	0.000175542	0.000183744	0.000192824	0.000202855	0.000213908	0.000226049	0.000239338	0.000253829	0.000269572	0.000286609	0.000304974	0.000324695	0.000345796	0.00036829	0.000392187
0.283242	0	4.11348e-06	9.96349e-06	1.599e-05	2.21493e-05	2.83972e-05	3.46898e-05	4.09843e-05	4.72397e-05	5.34172e-05	5.94812e-05	6.53998e-05	7.11456e-05	7.66958e-05	8.20333e-05	8.71471e-05	9.2032e-05	9.669e-05	0.00010113	0.000105367	0.000109424	0.000113331	0.000117126	0.000120851	0.000124558	0.000128301	0.000132144	0.000136152	0.000140397	0.000144954	0.000149901	0.000155317	0.000161283	0.00016788	0.000175191	0.000183294	0.000192266	0.000202181	0.000213111	0.000225121	0.000238271	0.000252617	0.000268207	0.000285084	0.000303282	0.000322831	0.000343753	0.000366063	0.000389769
0.287139	0	4.3666e-06	1.02334e-05	1.62765e-05	2.24521e-05	2.8716e-05	3.50243e-05	4.13344e-05	4.76048e-05	5.37969e-05	5.9875e-05	6.58068e-05	7.15649e-05	7.71262e-05	8.24735e-05	8.75952e-05	9.24862e-05	9.71478e-05	0.000101589	0.000105824	0.000109876	0.000113774	0.000117555	0.000121263	0.000124946	0.000128662	0.00013247	0.000136439	0.000140638	0.000145141	0.000150028	0.000155377	0.000161268	0.000167784	0.000175004	0.000183009	0.000191876	0.000201678	0.000212487	0.000224367	0.000237381	0.000251583	0.000267022	0.000283741	0.000301775	0.000321153	0.000341897	0.000364024	0.000387542
0.291035	0	4.73228e-06	1.0617e-05	1.66776e-05	2.28704e-05	2.91513e-05	3.54764e-05	4.18028e-05	4.80892e-05	5.42969e-05	6.03899e-05	6.63359e-05	7.21072e-05	7.76806e-05	8.30386e-05	8.81694e-05	9.30674e-05	9.77339e-05	0.000102177	0.000106411	0.000110459	0.000114349	0.000118119	0.00012181	0.000125472	0.000129161	0.000132937	0.000136867	0.000141021	0.000145474	0.000150302	0.000155586	0.000161404	0.000167839	0.000174972	0.000182881	0.000191644	0.000201335	0.000212024	0.000223778	0.000236658	0.000250718	0.000266007	0.00028257	0.000300441	0.000319649	0.000340218	0.000362164	0.000385495
0.294932	0	5.20441e-06	1.11078e-05	1.71868e-05	2.33977e-05	2.96964e-05	3.6039e-05	4.23826e-05	4.86858e-05	5.49098e-05	6.10185e-05	6.69795e-05	7.27649e-05	7.83513e-05	8.37208e-05	8.88615e-05	9.37676e-05	9.84399e-05	0.000102886	0.000107121	0.000111165	0.000115049	0.000118808	0.000122484	0.000126126	0.000129789	0.000133535	0.000137428	0.000141539	0.000145942	0.000150714	0.000155934	0.000161681	0.000168038	0.000175084	0.000182899	0.00019156	0.000201142	0.000211714	0.000223342	0.000236089	0.000250009	0.000265151	0.000281559	0.000299269	0.00031831	0.000338705	0.00036047	0.000383615
0.298828	7.13894e-08	5.77646e-06	1.16993e-05	1.77974e-05	2.40271e-05	3.03442e-05	3.6705e-05	4.30663e-05	4.9387e-05	5.56279e-05	6.1753e-05	6.77297e-05	7.35297e-05	7.91298e-05	8.45116e-05	8.96631e-05	9.4578e-05	9.92569e-05	0.000103707	0.000107943	0.000111986	0.000115864	0.000119613	0.000123275	0.000126898	0.000130538	0.000134254	0.000138112	0.000142181	0.000146536	0.000151253	0.00015641	0.000162088	0.000168368	0.00017533	0.000183053	0.000191614	0.000201087	0.000211543	0.000223048	0.000235664	0.000249445	0.000264442	0.000280697	0.000298247	0.000317121	0.000337344	0.00035893	0.000381891
0.302725	7.15922e-07	6.44152e-06	1.23844e-05	1.85022e-05	2.47511e-05	3.10872e-05	3.74666e-05	4.38462e-05	5.01848e-05	5.64431e-05	6.2585e-05	6.85779e-05	7.43932e-05	8.00074e-05	8.54022e-05	9.0565e-05	9.54894e-05	0.000100176	0.000104631	0.000108869	0.00011291	0.000116784	0.000120524	0.000124173	0.000127779	0.000131395	0.000135083	0.000138907	0.000142936	0.000147244	0.000151907	0.000157004	0.000162614	0.000168819	0.000175697	0.000183329	0.000191792	0.000201159	0.000211501	0.000222884	0.00023537	0.000249015	0.000263867	0.000279971	0.000297362	0.000316072	0.000336123	0.000357532	0.000380309
0.306621	1.44577e-06	7.19235e-06	1.31557e-05	1.92935e-05	2.55621e-05	3.19175e-05	3.83158e-05	4.4714e-05	5.10708e-05	5.73469e-05	6.3506e-05	6.95153e-05	7.53463e-05	8.09751e-05	8.63832e-05	9.15578e-05	9.64922e-05	0.000101186	0.000105647	0.000109888	0.000113929	0.000117798	0.000121531	0.000125168	0.000128757	0.000132351	0.000136012	0.000139803	0.000143793	0.000148055	0.000152666	0.000157703	0.000163247	0.000169377	0.000176174	0.000183717	0.000192083	0.000201345	0.000211574	0.000222837	0.000235195	0.000248704	0.000263414	0.000279367	0.000296602	0.000315148	0.000335028	0.000356261	0.000378855
0.310518	2.25358e-06	8.02142e-06	1.40055e-05	2.01636e-05	2.6452e-05	3.28268e-05	3.92442e-05	4.56613e-05	5.20364e-05	5.83304e-05	6.45068e-05	7.05329e-05	7.63797e-05	8.20234e-05	8.74451e-05	9.26318e-05	9.75766e-05	0.000102279	0.000106746	0.000110989	0.000115031	0.000118897	0.000122622	0.000126248	0.000129821	0.000133395	0.000137029	0.000140788	0.00014474	0.000148957	0.000153517	0.000158496	0.000163975	0.000170032	0.000176749	0.000184204	0.000192474	0.000201632	0.00021175	0.000222895	0.000235126	0.0002485	0.000263068	0.000278873	0.000295952	0.000314335	0.000334046	0.000355103	0.000377516
0.314414	3.13173e-06	8.92097e-06	1.49259e-05	2.11042e-05	2.74125e-05	3.38068e-05	4.02433e-05	4.66791e-05	5.30726e-05	5.93845e-05	6.55784e-05	7.16211e-05	7.74839e-05	8.31424e-05	8.85779e-05	9.37768e-05	9.87322e-05	0.000103443	0.000107916	0.000112163	0.000116205	0.000120069	0.000123788	0.000127402	0.00013096	0.000134514	0.000138122	0.00014185	0.000145765	0.000149939	0.000154448	0.00015937	0.000164785	0.000170771	0.000177408	0.000184776	0.000192952	0.000202008	0.000212016	0.000223042	0.000235148	0.00024839	0.000262817	0.000278474	0.000295398	0.000313619	0.000333163	0.000354045	0.000376277
0.318311	4.07243e-06	9.88301e-06	1.59086e-05	2.21071e-05	2.84352e-05	3.48488e-05	4.13043e-05	4.77586e-05	5.41703e-05	6.05e-05	6.6711e-05	7.27704e-05	7.86489e-05	8.43223e-05	8.97714e-05	9.49827e-05	9.99487e-05	0.000104668	0.000109148	0.000113399	0.000117442	0.000121303	0.000125015	0.000128619	0.000132162	0.000135696	0.00013928	0.000142977	0.000146855	0.000150987	0.000155447	0.000160313	0.000165664	0.000171579	0.000178139	0.000185421	0.000193503	0.000202458	0.000212357	0.000223267	0.000235248	0.000248358	0.000262646	0.000278156	0.000294926	0.000312987	0.000332362	0.000353071	0.000375123
0.322207	5.06772e-06	1.08994e-05	1.69455e-05	2.31639e-05	2.95113e-05	3.5944e-05	4.24181e-05	4.88907e-05	5.53202e-05	6.16673e-05	6.78952e-05	7.39708e-05	7.98649e-05	8.55529e-05	9.10155e-05	9.62389e-05	0.000101215	0.000105944	0.000110429	0.000114684	0.000118728	0.000122587	0.000126293	0.000129888	0.000133416	0.000136931	0.00014049	0.000144157	0.000148	0.000152089	0.000156501	0.000161311	0.0001666	0.000172445	0.000178928	0.000186125	0.000194114	0.000202969	0.00021276	0.000223554	0.000235412	0.000248391	0.00026254	0.000277904	0.000294521	0.000312422	0.000331631	0.000352165	0.000374038
0.326104	6.10953e-06	1.19619e-05	1.80281e-05	2.42659e-05	3.06323e-05	3.70834e-05	4.35756e-05	5.00659e-05	5.65128e-05	6.28768e-05	6.91211e-05	7.52126e-05	8.11217e-05	8.6824e-05	9.22997e-05	9.75348e-05	0.000102522	0.000107258	0.00011175	0.000116009	0.000120053	0.00012391	0.00012761	0.000131195	0.000134709	0.000138205	0.00014174	0.000145378	0.000149185	0.000153233	0.000157596	0.000162352	0.000167579	0.000173355	0.000179761	0.000186875	0.000194772	0.000203528	0.000213211	0.00022389	0.000235625	0.000248473	0.000262485	0.000277704	0.000294169	0.00031191	0.000330952	0.000351314	0.000373007
0.33	7.18974e-06	1.30623e-05	1.91479e-05	2.54045e-05	3.17892e-05	3.82581e-05	4.47677e-05	5.12751e-05	5.77386e-05	6.41188e-05	7.0379e-05	7.64856e-05	8.24092e-05	8.81251e-05	9.36134e-05	9.88598e-05	0.000103856	0.000108601	0.000113099	0.000117361	0.000121406	0.00012526	0.000128955	0.000132529	0.000136029	0.000139506	0.000143018	0.000146626	0.000150398	0.000154405	0.000158721	0.000163422	0.000168588	0.000174296	0.000180626	0.000187656	0.000195462	0.000204119	0.000213696	0.000224261	0.000235874	0.000248592	0.000262466	0.000277541	0.000293853	0.000311436	0.000330312	0.000350501	0.000372015
0.333896	8.30019e-06	1.41922e-05	2.02964e-05	2.6571e-05	3.29731e-05	3.94591e-05	4.59853e-05	5.25088e-05	5.89882e-05	6.53838e-05	7.16588e-05	7.77798e-05	8.37172e-05	8.9446e-05	9.49461e-05	0.000100203	0.000105209	0.000109961	0.000114464	0.000118729	0.000122775	0.000126626	0.000130314	0.000133879	0.000137365	0.000140823	0.000144311	0.00014789	0.000151627	0.000155593	0.000159861	0.000164509	0.000169613	0.000175253	0.000181508	0.000188455	0.000196171	0.000204729	0.0002142	0.000224651	0.000236143	0.000248732	0.000262469	0.000277399	0.00029356	0.000310984	0.000329695	0.000349712	0.000371046
0.337793	9.43276e-06	1.53433e-05	2.14652e-05	2.77569e-05	3.41754e-05	4.06773e-05	4.72191e-05	5.37578e-05	6.02519e-05	6.66619e-05	7.29509e-05	7.90854e-05	8.50355e-05	9.07763e-05	9.62874e-05	0.000101554	0.000106569	0.000111327	0.000115835	0.000120103	0.000124148	0.000127996	0.000131678	0.000135232	0.000138703	0.000142143	0.000145606	0.000149156	0.000152858	0.000156783	0.000161005	0.000165598	0.000170642	0.000176214	0.000182394	0.000189258	0.000196884	0.000205344	0.00021471	0.000225047	0.000236418	0.000248878	0.000262479	0.000277265	0.000293275	0.00031054	0.000329085	0.00034893	0.000370085
0.341689	1.05794e-05	1.65073e-05	2.26458e-05	2.89534e-05	3.53873e-05	4.1904e-05	4.84601e-05	5.50128e-05	6.15205e-05	6.79438e-05	7.42456e-05	8.03923e-05	8.63541e-05	9.21058e-05	9.7627e-05	0.000102903	0.000107924	0.000112689	0.000117201	0.00012147	0.000125515	0.000129359	0.000133033	0.000136577	0.000140033	0.000143453	0.000146893	0.000150413	0.00015408	0.000157964	0.000162138	0.000166678	0.000171661	0.000177166	0.000183271	0.000190053	0.000197588	0.000205951	0.000215211	0.000225435	0.000236685	0.000249016	0.000262481	0.000277124	0.000292982	0.000310089	0.000328469	0.00034814	0.000369116
0.345586	1.17321e-05	1.76762e-05	2.38301e-05	3.01522e-05	3.66001e-05	4.31303e-05	4.96994e-05	5.62647e-05	6.27847e-05	6.92198e-05	7.55331e-05	8.16908e-05	8.76631e-05	9.34245e-05	9.89545e-05	0.000104238	0.000109266	0.000114036	0.00011855	0.000122821	0.000126863	0.000130703	0.00013437	0.000137902	0.000141342	0.000144742	0.000148157	0.000151648	0.00015528	0.000159123	0.00016325	0.000167736	0.000172658	0.000178095	0.000184125	0.000190824	0.00019827	0.000206535	0.00021569	0.000225801	0.00023693	0.000249133	0.000262461	0.00027696	0.000292667	0.000309615	0.000327829	0.000347328	0.000368125
0.349482	1.28832e-05	1.88421e-05	2.50098e-05	3.13451e-05	3.78054e-05	4.43475e-05	5.09282e-05	5.75046e-05	6.40354e-05	7.04809e-05	7.68042e-05	8.29715e-05	8.89527e-05	9.47225e-05	0.00010026	0.00010555	0.000110583	0.000115356	0.000119873	0.000124143	0.000128183	0.000132017	0.000135675	0.000139195	0.00014262	0.000145999	0.000149389	0.000152849	0.000156445	0.000160247	0.000164326	0.000168758	0.000173619	0.000178988	0.000184943	0.00019156	0.000198916	0.000207084	0.000216133	0.000226131	0.000237139	0.000249213	0.000262406	0.00027676	0.000292316	0.000309106	0.000327154	0.000346479	0.000367095
0.353379	1.4025e-05	1.9997e-05	2.6177e-05	3.25238e-05	3.8995e-05	4.55474e-05	5.21379e-05	5.87238e-05	6.52636e-05	7.17179e-05	7.80496e-05	8.42249e-05	9.02136e-05	9.59901e-05	0.000101534	0.000106829	0.000111866	0.000116641	0.000121158	0.000125427	0.000129463	0.00013329	0.000136939	0.000140446	0.000143853	0.000147212	0.000150575	0.000154005	0.000157565	0.000161324	0.000165355	0.000169733	0.000174533	0.000179834	0.000185713	0.000192248	0.000199514	0.000207583	0.000216527	0.000226412	0.000237299	0.000249244	0.0002623	0.000276511	0.000291915	0.000308545	0.000326427	0.000345579	0.000366014
0.357275	1.515e-05	2.11336e-05	2.73241e-05	3.36806e-05	4.01608e-05	4.67218e-05	5.33203e-05	5.99138e-05	6.64609e-05	7.29222e-05	7.92605e-05	8.5442e-05	9.14364e-05	9.72181e-05	0.000102766	0.000108064	0.000113104	0.00011788	0.000122397	0.000126662	0.000130693	0.000134513	0.000138151	0.000141643	0.000145033	0.000148369	0.000151706	0.000155104	0.000158627	0.000162344	0.000166326	0.000170648	0.000175387	0.00018062	0.000186423	0.000192875	0.00020005	0.000208022	0.00021686	0.000226631	0.000237396	0.000249213	0.000262132	0.000276198	0.00029145	0.000307921	0.000325635	0.000344613	0.000364867
0.361172	1.62514e-05	2.22446e-05	2.84437e-05	3.4808e-05	4.12953e-05	4.78627e-05	5.44673e-05	6.10665e-05	6.7619e-05	7.40853e-05	8.04283e-05	8.6614e-05	9.26124e-05	9.83974e-05	0.000103948	0.000109248	0.000114288	0.000119064	0.000123578	0.000127839	0.000131864	0.000135674	0.0001393	0.000142777	0.000146148	0.000149461	0.00015277	0.000156135	0.000159621	0.000163294	0.000167227	0.000171493	0.00017617	0.000181333	0.000187061	0.000193429	0.000200513	0.000208386	0.000217118	0.000226775	0.000237419	0.000249106	0.000261888	0.000275809	0.000290908	0.000307219	0.000324766	0.000343569	0.000363641
0.365068	1.73221e-05	2.33229e-05	2.95286e-05	3.58986e-05	4.23909e-05	4.89628e-05	5.55713e-05	6.21741e-05	6.87298e-05	7.51991e-05	8.15447e-05	8.77328e-05	9.3733e-05	9.95193e-05	0.000105071	0.000110371	0.000115409	0.000120183	0.000124693	0.000128948	0.000132965	0.000136765	0.000140377	0.000143837	0.000147188	0.000150476	0.000153757	0.000157089	0.000160535	0.000164164	0.000168047	0.000172257	0.000176871	0.000181964	0.000187615	0.000193899	0.000200892	0.000208666	0.000217291	0.000226833	0.000237355	0.000248912	0.000261555	0.000275331	0.000290277	0.000306427	0.000323805	0.000342433	0.000362321
0.368965	1.83557e-05	2.4362e-05	3.05721e-05	3.69456e-05	4.34407e-05	5.00148e-05	5.66251e-05	6.32292e-05	6.97859e-05	7.62559e-05	8.2602e-05	8.87902e-05	9.47902e-05	0.000100576	0.000106126	0.000111424	0.000116459	0.000121228	0.000125733	0.00012998	0.000133987	0.000137775	0.000141372	0.000144815	0.000148143	0.000151406	0.000154657	0.000157954	0.00016136	0.000164944	0.000168776	0.000172929	0.000177478	0.000182501	0.000188074	0.000194274	0.000201174	0.000208849	0.000217366	0.000226794	0.000237192	0.000248618	0.000261123	0.000274752	0.000289545	0.000305533	0.000322742	0.000341193	0.000360897
0.372861	1.93461e-05	2.53556e-05	3.15678e-05	3.79425e-05	4.44381e-05	5.1012e-05	5.76216e-05	6.42247e-05	7.07801e-05	7.72485e-05	8.35927e-05	8.97788e-05	9.57763e-05	0.000101559	0.000107105	0.000112399	0.00011743	0.000122192	0.000126689	0.000130927	0.000134923	0.000138697	0.000142277	0.0001457	0.000149006	0.000152241	0.000155461	0.000158722	0.000162087	0.000165624	0.000169404	0.000173498	0.000177983	0.000182935	0.00018843	0.000194543	0.000201351	0.000208925	0.000217334	0.000226646	0.00023692	0.000248215	0.00026058	0.000274062	0.0002887	0.000304525	0.000321564	0.000339837	0.000359356
0.376758	2.02876e-05	2.62978e-05	3.25098e-05	3.88832e-05	4.53767e-05	5.1948e-05	5.85545e-05	6.51541e-05	7.17057e-05	7.817e-05	8.45099e-05	9.06915e-05	9.66842e-05	0.000102462	0.000108002	0.00011329	0.000118313	0.000123067	0.000127554	0.000131781	0.000135763	0.000139521	0.000143084	0.000146485	0.000149766	0.000152973	0.000156159	0.000159383	0.000162706	0.000166196	0.000169922	0.000173957	0.000178376	0.000183255	0.00018867	0.000194698	0.000201411	0.000208884	0.000217184	0.000226379	0.000236529	0.000247691	0.000259916	0.00027325	0.000287732	0.000303394	0.000320262	0.000338355	0.000357688
0.380654	2.11748e-05	2.71833e-05	3.33924e-05	3.9762e-05	4.62509e-05	5.28169e-05	5.94177e-05	6.60112e-05	7.25565e-05	7.90142e-05	8.53473e-05	9.15218e-05	9.75071e-05	0.000103277	0.000108809	0.000114088	0.000119102	0.000123845	0.00012832	0.000132534	0.000136501	0.000140241	0.000143783	0.000147162	0.000150416	0.000153593	0.000156745	0.00015993	0.000163209	0.00016665	0.000170321	0.000174296	0.000178648	0.000183454	0.000188788	0.000194728	0.000201347	0.000208717	0.000216907	0.000225984	0.000236009	0.000247037	0.000259122	0.000272306	0.000286631	0.000302128	0.000318824	0.000336737	0.000355882
0.384551	2.20029e-05	2.80071e-05	3.42106e-05	4.05737e-05	4.70553e-05	5.36135e-05	6.02058e-05	6.67905e-05	7.33267e-05	7.97751e-05	8.60988e-05	9.22637e-05	9.82391e-05	0.000103999	0.000109521	0.000114788	0.00011979	0.000124521	0.000128981	0.000133179	0.000137129	0.00014085	0.00014437	0.000147723	0.000150949	0.000154094	0.000157211	0.000160355	0.000163589	0.000166979	0.000170595	0.000174507	0.000178791	0.000183522	0.000188775	0.000194626	0.000201149	0.000208416	0.000216495	0.000225453	0.000235351	0.000246245	0.000258187	0.000271222	0.000285388	0.000300719	0.000317241	0.000334974	0.00035393
0.388447	2.27673e-05	2.87645e-05	3.49598e-05	4.13137e-05	4.77852e-05	5.43326e-05	6.09137e-05	6.74869e-05	7.40113e-05	8.04477e-05	8.67591e-05	9.29117e-05	9.88746e-05	0.000104621	0.00011013	0.000115384	0.000120371	0.000125087	0.000129531	0.000133711	0.000137641	0.00014134	0.000144836	0.000148162	0.000151358	0.00015447	0.000157549	0.000160651	0.000163839	0.000167177	0.000170735	0.000174584	0.000178798	0.000183453	0.000188624	0.000194385	0.00020081	0.000207972	0.00021594	0.000224778	0.000234548	0.000245307	0.000257105	0.000269988	0.000283995	0.000299159	0.000315506	0.000333056	0.000351822
0.392344	2.34643e-05	2.94516e-05	3.56358e-05	4.19776e-05	4.84362e-05	5.497e-05	6.15371e-05	6.80958e-05	7.46055e-05	8.1027e-05	8.73235e-05	9.34609e-05	9.94086e-05	0.00010514	0.000110633	0.00011587	0.000120841	0.000125539	0.000129964	0.000134124	0.000138032	0.000141707	0.000145177	0.000148474	0.000151638	0.000154714	0.000157753	0.000160812	0.000163951	0.000167236	0.000170735	0.000174519	0.000178663	0.00018324	0.000188327	0.000193997	0.000200324	0.00020738	0.000215234	0.000223951	0.000233592	0.000244214	0.000255868	0.000268599	0.000282445	0.000297441	0.000313611	0.000330977	0.00034955
0.39624	2.40902e-05	3.00649e-05	3.62351e-05	4.25618e-05	4.90045e-05	5.55218e-05	6.20718e-05	6.86132e-05	7.51052e-05	8.1509e-05	8.77876e-05	9.3907e-05	9.98366e-05	0.00010555	0.000111024	0.000116243	0.000121194	0.000125871	0.000130275	0.000134413	0.000138296	0.000141946	0.000145387	0.000148653	0.000151783	0.000154822	0.00015782	0.000160833	0.000163922	0.000167151	0.00017059	0.000174308	0.000178379	0.000182878	0.000187879	0.000193456	0.000199684	0.000206633	0.000214372	0.000222967	0.000232478	0.000242962	0.00025447	0.000267046	0.000280731	0.000295557	0.00031155	0.00032873	0.000347109
0.400137	2.46422e-05	3.06012e-05	3.67544e-05	4.30631e-05	4.94869e-05	5.59847e-05	6.25147e-05	6.90356e-05	7.55071e-05	8.18901e-05	8.81479e-05	9.42465e-05	0.000100155	0.000105847	0.0001113	0.000116497	0.000121426	0.000126081	0.000130461	0.000134573	0.00013843	0.000142051	0.000145462	0.000148695	0.000151789	0.000154788	0.000157743	0.000160709	0.000163746	0.000166919	0.000170295	0.000173945	0.000177942	0.000182361	0.000187275	0.000192758	0.000198885	0.000205726	0.000213349	0.00022182	0.0002312	0.000241544	0.000252905	0.000265326	0.000278848	0.000293502	0.000309316	0.000326308	0.000344493
0.404033	2.51178e-05	3.10581e-05	3.71913e-05	4.34789e-05	4.98808e-05	5.63559e-05	6.28628e-05	6.93603e-05	7.58081e-05	8.21673e-05	8.84013e-05	9.4476e-05	0.000100361	0.000106029	0.000111458	0.00011663	0.000121534	0.000126163	0.000130517	0.000134602	0.00013843	0.00014202	0.000145398	0.000148596	0.000151652	0.000154609	0.000157519	0.000160436	0.000163419	0.000166533	0.000169846	0.000173427	0.000177348	0.000181685	0.00018651	0.000191899	0.000197923	0.000204654	0.00021216	0.000220506	0.000229753	0.000239957	0.000251169	0.000263434	0.00027679	0.000291272	0.000306905	0.000323709	0.000341697
0.40793	2.5515e-05	3.14335e-05	3.75437e-05	4.38071e-05	5.01839e-05	5.66333e-05	6.31139e-05	6.95849e-05	7.60059e-05	8.23383e-05	8.85455e-05	9.45933e-05	0.000100451	0.000106092	0.000111494	0.00011664	0.000121516	0.000126117	0.000130442	0.000134497	0.000138293	0.00014185	0.000145193	0.000148353	0.000151369	0.000154283	0.000157145	0.000160011	0.000162939	0.000165992	0.000169239	0.000172749	0.000176594	0.000180847	0.000185583	0.000190874	0.000196795	0.000203415	0.000210802	0.000219022	0.000228134	0.000238196	0.000249258	0.000261365	0.000274556	0.000288863	0.000304314	0.000320927	0.000338717
0.411826	2.58324e-05	3.17261e-05	3.781e-05	4.40461e-05	5.03947e-05	5.68152e-05	6.32665e-05	6.97077e-05	7.60989e-05	8.24014e-05	8.85786e-05	9.45965e-05	0.000100425	0.000106036	0.000111408	0.000116523	0.000121369	0.000125939	0.000130233	0.000134255	0.000138017	0.000141539	0.000144844	0.000147965	0.000150937	0.000153806	0.000156619	0.000159432	0.000162302	0.000165294	0.000168473	0.00017191	0.000175676	0.000179845	0.000184489	0.000189683	0.000195498	0.000202005	0.000209272	0.000217364	0.000226341	0.00023626	0.00024717	0.000259117	0.00027214	0.000286272	0.000301539	0.000317961	0.00033555
0.415723	2.6069e-05	3.19348e-05	3.79894e-05	4.4195e-05	5.05122e-05	5.69006e-05	6.33193e-05	6.97277e-05	7.60858e-05	8.23552e-05	8.84994e-05	9.44844e-05	0.00010028	0.000105858	0.000111198	0.00011628	0.000121093	0.000125629	0.000129888	0.000133875	0.000137601	0.000141085	0.00014435	0.000147429	0.000150357	0.000153177	0.000155939	0.000158697	0.000161508	0.000164436	0.000167546	0.000170909	0.000174595	0.000178677	0.000183228	0.000188322	0.00019403	0.000200423	0.000207569	0.000215532	0.000224372	0.000234145	0.000244903	0.000256689	0.000269543	0.000283498	0.00029858	0.000314807	0.000332195
0.419619	2.62246e-05	3.20592e-05	3.80813e-05	4.42532e-05	5.05358e-05	5.68889e-05	6.32719e-05	6.96442e-05	7.59662e-05	8.21994e-05	8.83074e-05	9.42565e-05	0.000100016	0.000105559	0.000110862	0.000115909	0.000120686	0.000125186	0.000129408	0.000133357	0.000137044	0.000140487	0.000143711	0.000146745	0.000149626	0.000152396	0.000155105	0.000157806	0.000160556	0.000163417	0.000166457	0.000169744	0.000173348	0.000177341	0.000181798	0.000186791	0.000192391	0.000198668	0.000205691	0.000213523	0.000222225	0.000231853	0.000242456	0.00025408	0.000266763	0.000280539	0.000295434	0.000311467	0.000328651
0.423516	2.62991e-05	3.20995e-05	3.80859e-05	4.42209e-05	5.04657e-05	5.67803e-05	6.31244e-05	6.94575e-05	7.57401e-05	8.19339e-05	8.80027e-05	9.39127e-05	9.96331e-05	0.000105137	0.000110402	0.00011541	0.000120148	0.000124609	0.000128792	0.0001327	0.000136346	0.000139746	0.000142925	0.000145912	0.000148744	0.000151463	0.000154117	0.000156758	0.000159445	0.000162239	0.000165206	0.000168415	0.000171935	0.00017584	0.0001802	0.00018509	0.000190581	0.000196741	0.00020364	0.00021134	0.000219902	0.000229382	0.000239829	0.000251289	0.000263801	0.000277397	0.000292103	0.000307939	0.000324918
0.427412	2.62932e-05	3.20561e-05	3.80037e-05	4.40986e-05	5.03025e-05	5.65754e-05	6.28773e-05	6.9168e-05	7.54081e-05	8.15595e-05	8.75859e-05	9.34537e-05	9.91322e-05	0.000104595	0.000109818	0.000114784	0.000119481	0.0001239	0.00012804	0.000131906	0.000135508	0.000138863	0.000141995	0.000144933	0.000147714	0.000150378	0.000152975	0.000155555	0.000158177	0.000160902	0.000163795	0.000166924	0.000170359	0.000174172	0.000178435	0.000183221	0.0001886	0.000194643	0.000201415	0.000208982	0.000217403	0.000226733	0.000237024	0.000248319	0.000260657	0.000274071	0.000288587	0.000304225	0.000320998
0.431309	2.62079e-05	3.19303e-05	3.78358e-05	4.38876e-05	5.00472e-05	5.62753e-05	6.25319e-05	6.8777e-05	7.49714e-05	8.10772e-05	8.70582e-05	9.28808e-05	9.85144e-05	0.000103932	0.000109111	0.000114033	0.000118685	0.00012306	0.000127155	0.000130975	0.000134531	0.000137838	0.000140921	0.000143808	0.000146535	0.000149144	0.000151681	0.000154198	0.000156754	0.000159407	0.000162224	0.000165272	0.00016862	0.000172341	0.000176505	0.000181185	0.000186451	0.000192374	0.00019902	0.000206452	0.00021473	0.00022391	0.000234042	0.00024517	0.000257333	0.000270565	0.000284889	0.000300327	0.000316892
0.435205	2.60449e-05	3.17236e-05	3.75839e-05	4.35893e-05	4.97016e-05	5.58817e-05	6.20898e-05	6.82862e-05	7.44318e-05	8.04889e-05	8.64214e-05	9.21958e-05	9.77815e-05	0.000103152	0.000108283	0.000113158	0.000117763	0.000122091	0.000126139	0.000129911	0.000133417	0.000136675	0.000139706	0.00014254	0.000145211	0.000147762	0.000150237	0.00015269	0.000155177	0.000157757	0.000160497	0.000163462	0.000166722	0.000170348	0.000174411	0.000178984	0.000184137	0.000189938	0.000196455	0.000203751	0.000211886	0.000220914	0.000230886	0.000241846	0.000253834	0.00026688	0.000281012	0.000296249	0.000312604
0.439102	2.58062e-05	3.14381e-05	3.72501e-05	4.32059e-05	4.92678e-05	5.53967e-05	6.15532e-05	6.76978e-05	7.37916e-05	7.97969e-05	8.56779e-05	9.14011e-05	9.6936e-05	0.000102256	0.000107337	0.000112162	0.000116718	0.000120995	0.000124993	0.000128715	0.00013217	0.000135375	0.000138352	0.000141131	0.000143745	0.000146235	0.000148647	0.000151034	0.00015345	0.000155956	0.000158616	0.000161496	0.000164666	0.000168197	0.000172158	0.000176623	0.00018166	0.000187339	0.000193726	0.000200885	0.000208874	0.000217749	0.00022756	0.000238351	0.000250161	0.000263022	0.00027696	0.000291994	0.000308137
0.442998	2.54941e-05	3.10762e-05	3.68368e-05	4.274e-05	4.87483e-05	5.4823e-05	6.09248e-05	6.70145e-05	7.30535e-05	7.9004e-05	8.48306e-05	9.04996e-05	9.59808e-05	0.000101247	0.000106276	0.000111048	0.000115551	0.000119777	0.000123722	0.00012739	0.000130792	0.000133943	0.000136864	0.000139585	0.000142139	0.000144567	0.000146914	0.000149232	0.000151576	0.000154006	0.000156585	0.00015938	0.000162458	0.000165892	0.00016975	0.000174105	0.000179025	0.000184581	0.000190837	0.000197857	0.0002057	0.000214421	0.000224069	0.00023469	0.00024632	0.000258994	0.000272736	0.000287567	0.000303497
0.446895	2.51116e-05	3.06408e-05	3.6347e-05	4.21946e-05	4.81463e-05	5.41638e-05	6.02079e-05	6.62397e-05	7.22208e-05	7.81137e-05	8.38828e-05	8.94949e-05	9.49195e-05	0.00010013	0.000105103	0.00010982	0.000114268	0.000118439	0.000122329	0.000125942	0.000129288	0.000132381	0.000135245	0.000137906	0.000140398	0.000142762	0.000145043	0.000147291	0.000149561	0.000151913	0.000154409	0.000157116	0.000160102	0.000163437	0.000167191	0.000171434	0.000176237	0.000181668	0.000187792	0.000194672	0.000202367	0.000210933	0.000220418	0.000230867	0.000242317	0.000254803	0.000268348	0.000282973	0.00029869
0.450791	2.46619e-05	3.01354e-05	3.57842e-05	4.15732e-05	4.74653e-05	5.34225e-05	5.9406e-05	6.5377e-05	7.12973e-05	7.71296e-05	8.28385e-05	8.83908e-05	9.37561e-05	9.89077e-05	0.000103822	0.000108482	0.000112872	0.000116985	0.000120818	0.000124374	0.000127662	0.000130696	0.0001335	0.000136099	0.000138528	0.000140826	0.000143038	0.000145214	0.000147409	0.000149681	0.000152094	0.000154712	0.000157604	0.000160839	0.000164487	0.000168618	0.000173302	0.000178607	0.000184597	0.000191336	0.000198883	0.000207292	0.000216612	0.000226888	0.000238158	0.000250454	0.000263802	0.00027822	0.000293722
0.454688	2.41488e-05	2.95635e-05	3.51521e-05	4.08795e-05	4.67092e-05	5.26032e-05	5.85232e-05	6.44305e-05	7.02871e-05	7.6056e-05	8.17019e-05	8.71917e-05	9.24951e-05	9.75852e-05	0.000102439	0.000107038	0.000111369	0.000115422	0.000119195	0.000122691	0.000125919	0.000128892	0.000131633	0.000134169	0.000136533	0.000138763	0.000140905	0.000143008	0.000145125	0.000147317	0.000149644	0.000152173	0.000154969	0.000158103	0.000161644	0.000165662	0.000170226	0.000175403	0.000181259	0.000187857	0.000195254	0.000203505	0.00021266	0.000222762	0.00023385	0.000245955	0.000259104	0.000273314	0.0002886
0.458584	2.35761e-05	2.89293e-05	3.44547e-05	4.01178e-05	4.58822e-05	5.17102e-05	5.75638e-05	6.34047e-05	6.91949e-05	7.48977e-05	8.04779e-05	8.59025e-05	9.11413e-05	9.61675e-05	0.000100958	0.000105494	0.000109763	0.000113754	0.000117465	0.000120899	0.000124064	0.000126975	0.000129652	0.000132123	0.000134419	0.00013658	0.00013865	0.000140678	0.000142717	0.000144827	0.000147068	0.000149505	0.000152205	0.000155237	0.000158669	0.000162573	0.000167015	0.000172065	0.000177786	0.00018424	0.000191487	0.00019958	0.000208568	0.000218495	0.0002294	0.000241314	0.000254262	0.000268264	0.000283333
0.46248	2.29482e-05	2.82371e-05	3.36967e-05	3.92926e-05	4.49889e-05	5.07483e-05	5.65328e-05	6.23045e-05	6.80256e-05	7.36597e-05	7.91715e-05	8.45284e-05	8.97002e-05	9.466e-05	9.93849e-05	0.000103856	0.00010806	0.000111987	0.000115634	0.000119004	0.000122105	0.000124951	0.000127562	0.000129966	0.000132193	0.000134284	0.00013628	0.000138232	0.000140192	0.000142217	0.00014437	0.000146715	0.000149318	0.000152246	0.00015557	0.000159358	0.000163679	0.000168599	0.000174184	0.000180495	0.00018759	0.000195524	0.000204345	0.000214096	0.000224817	0.000236539	0.000249286	0.000263079	0.000277929
0.466377	2.22696e-05	2.74916e-05	3.28827e-05	3.84088e-05	4.40344e-05	4.97224e-05	5.54352e-05	6.11351e-05	6.67846e-05	7.23473e-05	7.77884e-05	8.3075e-05	8.81773e-05	9.30684e-05	9.77253e-05	0.000102129	0.000106266	0.000110127	0.000113709	0.000117013	0.000120047	0.000122826	0.00012537	0.000127705	0.000129862	0.00013188	0.000133802	0.000135676	0.000137555	0.000139496	0.000141561	0.000143812	0.000146315	0.00014914	0.000152354	0.000156026	0.000160224	0.000165014	0.000170462	0.000176629	0.000183572	0.000191346	0.000199998	0.000209574	0.00022011	0.000231638	0.000244184	0.000257766	0.000272397
0.470273	2.15452e-05	2.66977e-05	3.20177e-05	3.74715e-05	4.30238e-05	4.86379e-05	5.42765e-05	5.9902e-05	6.54774e-05	7.09664e-05	7.63342e-05	8.15484e-05	8.65789e-05	9.1399e-05	9.59857e-05	0.00010032	0.000104388	0.000108181	0.000111695	0.000114931	0.000117898	0.000120608	0.000123083	0.000125348	0.000127433	0.000129378	0.000131224	0.000133019	0.000134816	0.000136671	0.000138646	0.000140802	0.000143207	0.000145927	0.00014903	0.000152585	0.000156659	0.000161319	0.00016663	0.000172651	0.000179442	0.000187055	0.000195539	0.000204938	0.000215289	0.000226623	0.000238967	0.000252338	0.000266749
0.47417	2.07801e-05	2.58606e-05	3.11071e-05	3.6486e-05	4.19626e-05	4.75003e-05	5.30623e-05	5.86111e-05	6.411e-05	6.95229e-05	7.48152e-05	7.99546e-05	8.49111e-05	8.96581e-05	9.41726e-05	9.84357e-05	0.000102433	0.000106156	0.0001096	0.000112766	0.000115664	0.000118305	0.000120709	0.000122902	0.000124914	0.000126784	0.000128553	0.000130268	0.000131982	0.000133751	0.000135634	0.000137696	0.00014	0.000142614	0.000145606	0.000149043	0.000152994	0.000157523	0.000162695	0.000168571	0.000175209	0.000182661	0.000190976	0.000200197	0.000210362	0.000221503	0.000233643	0.000246803	0.000260994
0.478066	1.99795e-05	2.49857e-05	3.01562e-05	3.5458e-05	4.08564e-05	4.63155e-05	5.17985e-05	5.72683e-05	6.26884e-05	6.8023e-05	7.32377e-05	7.83001e-05	8.31806e-05	8.78525e-05	9.22928e-05	9.64825e-05	0.000100408	0.000104058	0.000107431	0.000110527	0.000113353	0.000115922	0.000118255	0.000120375	0.000122313	0.000124107	0.000125797	0.000127432	0.000129062	0.000130743	0.000132535	0.000134501	0.000136704	0.000139212	0.000142092	0.000145412	0.000149237	0.000153635	0.000158669	0.000164399	0.000170883	0.000178174	0.000186319	0.000195363	0.000205342	0.000216288	0.000228225	0.000241173	0.000255143
0.481963	1.91488e-05	2.40785e-05	2.91708e-05	3.43932e-05	3.97113e-05	4.50894e-05	5.04912e-05	5.58799e-05	6.12191e-05	6.64733e-05	7.16082e-05	7.65918e-05	8.13943e-05	8.59891e-05	9.03534e-05	9.44681e-05	9.83188e-05	0.000101896	0.000105196	0.000108219	0.000110973	0.00011347	0.000115729	0.000117775	0.000119638	0.000121355	0.000122966	0.000124519	0.000126064	0.000127658	0.000129358	0.000131227	0.000133329	0.00013573	0.000138498	0.000141699	0.0001454	0.000149666	0.000154561	0.000160145	0.000166475	0.000173604	0.00018158	0.000190446	0.000200238	0.000210989	0.000222723	0.000235459	0.000249207
0.485859	1.82936e-05	2.31446e-05	2.81566e-05	3.32974e-05	3.8533e-05	4.38282e-05	4.91467e-05	5.44522e-05	5.97085e-05	6.48803e-05	6.99336e-05	7.48364e-05	7.9559e-05	8.40751e-05	8.83616e-05	9.23996e-05	9.61746e-05	9.9677e-05	0.000102902	0.000105852	0.000108532	0.000110955	0.00011314	0.000115111	0.000116898	0.000118537	0.000120068	0.000121539	0.000122999	0.000124503	0.000126111	0.000127883	0.000129883	0.000132178	0.000134833	0.000137915	0.000141491	0.000145626	0.000150382	0.000155819	0.000161996	0.000168963	0.000176769	0.000185456	0.000195063	0.000205619	0.000217149	0.000229672	0.000243199
0.489756	1.74195e-05	2.21897e-05	2.71194e-05	3.21766e-05	3.73278e-05	4.2538e-05	4.77713e-05	5.29917e-05	5.81633e-05	6.32508e-05	6.82207e-05	7.30409e-05	7.76821e-05	8.21177e-05	8.63249e-05	9.02847e-05	9.39825e-05	9.74086e-05	0.000100558	0.000103433	0.000106038	0.000108386	0.000110496	0.000112391	0.000114101	0.000115661	0.000117113	0.0001185	0.000119874	0.00012129	0.000122804	0.000124479	0.000126377	0.000128565	0.000131107	0.000134071	0.000137521	0.000141524	0.000146141	0.000151433	0.000157455	0.000164261	0.000171897	0.000180407	0.000189826	0.000200187	0.000211514	0.000223825	0.000237131
0.493652	1.65322e-05	2.12198e-05	2.60652e-05	3.1037e-05	3.61019e-05	4.12252e-05	4.63715e-05	5.1505e-05	5.659e-05	6.15917e-05	6.64764e-05	7.12125e-05	7.57706e-05	8.01244e-05	8.42509e-05	8.81311e-05	9.17504e-05	9.5099e-05	9.8172e-05	0.00010097	0.0001035	0.000105772	0.000107806	0.000109625	0.000111257	0.000112738	0.000114108	0.000115412	0.0001167	0.000118026	0.000119448	0.000121025	0.000122821	0.000124901	0.000127331	0.000130176	0.000133502	0.000137373	0.000141851	0.000146996	0.000152865	0.000159509	0.000166976	0.000175308	0.000184541	0.000194708	0.000205831	0.000217929	0.000231014
0.497549	1.56374e-05	2.02406e-05	2.5e-05	2.98846e-05	3.48614e-05	3.98962e-05	4.49538e-05	4.99987e-05	5.49956e-05	5.99097e-05	6.47078e-05	6.93583e-05	7.38319e-05	7.81024e-05	8.21469e-05	8.59463e-05	8.9486e-05	9.2756e-05	9.57514e-05	9.84725e-05	0.000100925	0.000103122	0.000105079	0.00010682	0.000108374	0.000109775	0.000111064	0.000112285	0.000113486	0.000114723	0.000116051	0.000117531	0.000119225	0.000121198	0.000123515	0.000126241	0.000129442	0.000133182	0.000137522	0.000142521	0.000148236	0.000154719	0.000162017	0.000170171	0.000179219	0.000189191	0.000200111	0.000211997	0.000224862
0.501445	1.47408e-05	1.92579e-05	2.39297e-05	2.87255e-05	3.36126e-05	3.85573e-05	4.35246e-05	4.84794e-05	5.33867e-05	5.82119e-05	6.2922e-05	6.74855e-05	7.18734e-05	7.60594e-05	8.00207e-05	8.37383e-05	8.71973e-05	9.03878e-05	9.33046e-05	9.59479e-05	9.83234e-05	0.000100443	0.000102322	0.000103986	0.000105461	0.000106783	0.00010799	0.000109127	0.000110242	0.000111389	0.000112624	0.000114006	0.000115599	0.000117465	0.000119669	0.000122277	0.000125354	0.000128962	0.000133164	0.000138018	0.000143581	0.000149903	0.000157031	0.000165009	0.000173871	0.000183649	0.000194367	0.000206042	0.000218686
0.505342	1.3848e-05	1.82775e-05	2.28602e-05	2.75656e-05	3.23617e-05	3.72147e-05	4.20904e-05	4.69537e-05	5.177e-05	5.6505e-05	6.11258e-05	6.56012e-05	6.99022e-05	7.40027e-05	7.78799e-05	8.15146e-05	8.48922e-05	8.80023e-05	9.08398e-05	9.34046e-05	9.57023e-05	9.77439e-05	9.95461e-05	0.000101132	0.000102528	0.00010377	0.000104895	0.000105948	0.000106977	0.000108034	0.000109176	0.000110462	0.000111952	0.000113712	0.000115804	0.000118295	0.000121247	0.000124725	0.000128789	0.000133499	0.000138909	0.000145071	0.000152031	0.000159833	0.00016851	0.000178095	0.00018861	0.000200075	0.000212499
0.509238	1.29646e-05	1.73052e-05	2.17974e-05	2.64111e-05	3.11147e-05	3.58748e-05	4.06576e-05	4.54282e-05	5.01523e-05	5.47959e-05	5.93264e-05	6.37126e-05	6.79257e-05	7.19398e-05	7.57319e-05	7.9283e-05	8.25784e-05	8.56076e-05	8.83652e-05	9.08511e-05	9.30705e-05	9.50341e-05	9.67585e-05	9.82657e-05	9.95835e-05	0.000100745	0.000101789	0.000102758	0.000103701	0.000104669	0.000105718	0.000106907	0.000108296	0.00010995	0.000111931	0.000114304	0.000117134	0.000120481	0.000124409	0.000128974	0.000134233	0.000140235	0.000147029	0.000154654	0.000163148	0.00017254	0.000182854	0.000194108	0.000206314
0.513135	1.20962e-05	1.63465e-05	2.07469e-05	2.52677e-05	2.98776e-05	3.45437e-05	3.92323e-05	4.39092e-05	4.854e-05	5.30913e-05	5.75304e-05	6.18265e-05	6.5951e-05	6.98778e-05	7.35842e-05	7.70511e-05	8.02636e-05	8.32114e-05	8.58887e-05	8.82954e-05	9.04362e-05	9.23217e-05	9.39681e-05	9.53972e-05	9.66361e-05	9.77178e-05	9.86801e-05	9.95659e-05	0.000100423	0.000101302	0.000102259	0.000103352	0.000104641	0.000106189	0.00010806	0.000110316	0.000113023	0.000116242	0.000120033	0.000124455	0.000129563	0.000135407	0.000142034	0.000149485	0.000157796	0.000166996	0.00017711	0.000188155	0.000200143
0.517031	1.12479e-05	1.54069e-05	1.97144e-05	2.41412e-05	2.86564e-05	3.32274e-05	3.78209e-05	4.2403e-05	4.69397e-05	5.13977e-05	5.57447e-05	5.99499e-05	6.3985e-05	6.78239e-05	7.1444e-05	7.48262e-05	7.79555e-05	8.08215e-05	8.34183e-05	8.57454e-05	8.78076e-05	8.9615e-05	9.11835e-05	9.25344e-05	9.36947e-05	9.46967e-05	9.5578e-05	9.63808e-05	9.71522e-05	9.79433e-05	9.88086e-05	9.9806e-05	0.000100995	0.000102439	0.0001042	0.000106341	0.000108926	0.000112017	0.000115673	0.000119953	0.000124911	0.000130598	0.00013706	0.000144337	0.000152465	0.000161475	0.00017139	0.000182228	0.000193998
0.520928	1.0425e-05	1.44917e-05	1.87053e-05	2.30372e-05	2.74566e-05	3.19317e-05	3.64292e-05	4.09157e-05	4.53575e-05	4.97215e-05	5.39757e-05	5.80895e-05	6.20346e-05	6.57851e-05	6.93185e-05	7.26156e-05	7.56614e-05	7.84454e-05	8.09615e-05	8.32092e-05	8.51927e-05	8.69221e-05	8.84128e-05	8.96859e-05	9.07679e-05	9.16907e-05	9.24914e-05	9.32118e-05	9.38986e-05	9.46021e-05	9.53766e-05	9.62794e-05	9.737e-05	9.87099e-05	0.000100362	0.000102389	0.000104853	0.000107817	0.000111339	0.000115478	0.000120288	0.000125819	0.000132116	0.000139221	0.000147169	0.00015599	0.000165707	0.000176337	0.000187891
0.524824	9.6325e-06	1.36059e-05	1.77248e-05	2.19609e-05	2.62839e-05	3.06622e-05	3.5063e-05	3.94532e-05	4.37995e-05	4.80689e-05	5.22297e-05	5.62516e-05	6.01063e-05	6.37682e-05	6.72145e-05	7.04264e-05	7.33886e-05	7.60905e-05	7.8526e-05	8.06942e-05	8.25993e-05	8.42509e-05	8.56642e-05	8.68599e-05	8.78641e-05	8.87082e-05	8.9429e-05	9.00677e-05	9.06705e-05	9.12874e-05	9.19721e-05	9.27812e-05	9.37739e-05	9.50113e-05	9.65555e-05	9.8469e-05	0.000100814	0.000103652	0.000107042	0.000111041	0.000115704	0.00012108	0.000127214	0.000134148	0.000141917	0.00015055	0.00016007	0.000170495	0.000181835
0.528721	8.87503e-06	1.27545e-05	1.6778e-05	2.09175e-05	2.51434e-05	2.94243e-05	3.37279e-05	3.80213e-05	4.22715e-05	4.64459e-05	5.0513e-05	5.44426e-05	5.82067e-05	6.17796e-05	6.51388e-05	6.82653e-05	7.11439e-05	7.37638e-05	7.61188e-05	7.82078e-05	8.00348e-05	8.1609e-05	8.29454e-05	8.40643e-05	8.49913e-05	8.57575e-05	8.6399e-05	8.6957e-05	8.74768e-05	8.8008e-05	8.86038e-05	8.93204e-05	9.02165e-05	9.13526e-05	9.27903e-05	9.45918e-05	9.68189e-05	9.95323e-05	0.000102791	0.000106653	0.000111169	0.000116392	0.000122365	0.000129129	0.00013672	0.000145167	0.000154492	0.000164714	0.000175841
0.532617	8.15711e-06	1.1942e-05	1.58694e-05	1.99119e-05	2.40402e-05	2.82232e-05	3.2429e-05	3.66252e-05	4.0779e-05	4.48581e-05	4.88312e-05	5.26683e-05	5.63416e-05	5.98256e-05	6.30977e-05	6.61389e-05	6.8934e-05	7.14721e-05	7.3747e-05	7.57572e-05	7.75064e-05	7.90039e-05	8.0264e-05	8.13066e-05	8.21572e-05	8.28463e-05	8.34096e-05	8.38877e-05	8.43256e-05	8.47723e-05	8.52804e-05	8.59058e-05	8.67065e-05	8.77426e-05	8.90753e-05	9.07663e-05	9.28768e-05	9.54675e-05	9.85969e-05	0.000102321	0.000106694	0.000111765	0.000117578	0.000124175	0.00013159	0.000139852	0.000148984	0.000159003	0.00016992
0.536514	7.48296e-06	1.11728e-05	1.50037e-05	1.89487e-05	2.29789e-05	2.70636e-05	3.11714e-05	3.52701e-05	3.93272e-05	4.33108e-05	4.71898e-05	5.09345e-05	5.4517e-05	5.7912e-05	6.10972e-05	6.40533e-05	6.67652e-05	6.9222e-05	7.14171e-05	7.3349e-05	7.50212e-05	7.64425e-05	7.7627e-05	7.85943e-05	7.93694e-05	7.99824e-05	8.04685e-05	8.08679e-05	8.1225e-05	8.15884e-05	8.20102e-05	8.25457e-05	8.32525e-05	8.41901e-05	8.54193e-05	8.70013e-05	8.8997e-05	9.14665e-05	9.4468e-05	9.80576e-05	0.000102288	0.000107209	0.000112864	0.000119295	0.000126536	0.000134615	0.000143556	0.000153374	0.000164082
0.54041	6.8565e-06	1.04508e-05	1.41849e-05	1.80322e-05	2.1964e-05	2.59502e-05	2.99598e-05	3.39608e-05	3.79212e-05	4.18092e-05	4.55941e-05	4.92464e-05	5.27383e-05	5.60446e-05	5.9143e-05	6.20144e-05	6.46436e-05	6.70195e-05	6.91354e-05	7.09897e-05	7.25855e-05	7.39314e-05	7.50413e-05	7.59342e-05	7.66348e-05	7.71728e-05	7.7583e-05	7.79049e-05	7.81826e-05	7.84641e-05	7.8801e-05	7.92481e-05	7.98626e-05	8.07034e-05	8.18307e-05	8.33055e-05	8.5188e-05	8.75381e-05	9.04135e-05	9.387e-05	9.79601e-05	0.000102733	0.000108232	0.000114499	0.000121567	0.000129466	0.000138217	0.000147838	0.000158338
0.544307	6.28131e-06	9.77994e-06	1.3417e-05	1.71662e-05	2.09995e-05	2.48872e-05	2.87984e-05	3.27017e-05	3.65654e-05	4.0358e-05	4.4049e-05	4.7609e-05	5.10105e-05	5.42285e-05	5.72406e-05	6.00278e-05	6.25748e-05	6.48704e-05	6.69078e-05	6.86852e-05	7.02056e-05	7.14771e-05	7.25132e-05	7.33329e-05	7.39602e-05	7.44244e-05	7.47599e-05	7.50057e-05	7.52055e-05	7.54066e-05	7.56602e-05	7.60206e-05	7.65444e-05	7.72901e-05	7.83174e-05	7.96867e-05	8.14581e-05	8.36906e-05	8.64419e-05	8.97673e-05	9.3719e-05	9.83456e-05	0.000103691	0.000109796	0.000116694	0.000124414	0.000132977	0.000142402	0.000152697
0.548203	5.76068e-06	9.16345e-06	1.27033e-05	1.63545e-05	2.00892e-05	2.38783e-05	2.76913e-05	3.1497e-05	3.52641e-05	3.89615e-05	4.25588e-05	4.60269e-05	4.93385e-05	5.24686e-05	5.53949e-05	5.80985e-05	6.05639e-05	6.278e-05	6.47398e-05	6.64413e-05	6.78871e-05	6.90852e-05	7.00489e-05	7.07965e-05	7.13517e-05	7.17436e-05	7.20058e-05	7.21771e-05	7.23004e-05	7.24228e-05	7.25948e-05	7.28702e-05	7.33052e-05	7.39576e-05	7.48869e-05	7.61527e-05	7.78148e-05	7.99318e-05	8.25611e-05	8.57575e-05	8.95729e-05	9.40556e-05	9.92497e-05	0.000105195	0.000111924	0.000119467	0.000127846	0.000137077	0.00014717
0.5521	5.29752e-06	8.6044e-06	1.20471e-05	1.56002e-05	1.92365e-05	2.29271e-05	2.6642e-05	3.03504e-05	3.40212e-05	3.76237e-05	4.11277e-05	4.45043e-05	4.77265e-05	5.07693e-05	5.36105e-05	5.62311e-05	5.86159e-05	6.07533e-05	6.26364e-05	6.42629e-05	6.56354e-05	6.67613e-05	6.76537e-05	6.83305e-05	6.88152e-05	6.91361e-05	6.93267e-05	6.9425e-05	6.94736e-05	6.9519e-05	6.96113e-05	6.98036e-05	7.01516e-05	7.07128e-05	7.15459e-05	7.27104e-05	7.42653e-05	7.62691e-05	7.87785e-05	8.18481e-05	8.55294e-05	8.98705e-05	9.49152e-05	0.000100703	0.000107267	0.000114636	0.000122832	0.000131871	0.000141763
0.555996	4.89438e-06	8.10545e-06	1.1451e-05	1.49063e-05	1.84443e-05	2.20367e-05	2.56538e-05	2.92651e-05	3.28401e-05	3.63481e-05	3.97593e-05	4.30451e-05	4.61784e-05	4.91346e-05	5.18914e-05	5.44301e-05	5.6735e-05	5.87948e-05	6.06023e-05	6.2155e-05	6.34552e-05	6.45103e-05	6.53328e-05	6.59404e-05	6.63559e-05	6.66075e-05	6.67281e-05	6.67552e-05	6.67309e-05	6.67011e-05	6.67156e-05	6.68268e-05	6.70899e-05	6.75619e-05	6.83011e-05	6.93663e-05	7.08163e-05	7.27091e-05	7.51009e-05	7.8046e-05	8.15956e-05	8.57974e-05	9.06951e-05	9.63275e-05	0.000102728	0.000109925	0.000117941	0.000126792	0.000136486
0.559893	4.55344e-06	7.66888e-06	1.09176e-05	1.42752e-05	1.77153e-05	2.12098e-05	2.47294e-05	2.82442e-05	3.17238e-05	3.51378e-05	3.84569e-05	4.16525e-05	4.46978e-05	4.75681e-05	5.02415e-05	5.2699e-05	5.49252e-05	5.69084e-05	5.86415e-05	6.01217e-05	6.13511e-05	6.23367e-05	6.30907e-05	6.36306e-05	6.39787e-05	6.41626e-05	6.42149e-05	6.41727e-05	6.40773e-05	6.39745e-05	6.39131e-05	6.39453e-05	6.41256e-05	6.45106e-05	6.51581e-05	6.61264e-05	6.74739e-05	6.92579e-05	7.15345e-05	7.43576e-05	7.77779e-05	8.1843e-05	8.65962e-05	9.20761e-05	9.83161e-05	0.000105344	0.000113182	0.000121846	0.000131346
0.563789	4.27651e-06	7.29658e-06	1.04488e-05	1.37091e-05	1.70516e-05	2.04486e-05	2.38713e-05	2.72901e-05	3.06748e-05	3.39957e-05	3.72233e-05	4.03294e-05	4.32875e-05	4.6073e-05	4.8664e-05	5.10414e-05	5.31899e-05	5.50979e-05	5.67578e-05	5.81668e-05	5.93267e-05	6.02444e-05	6.09316e-05	6.14053e-05	6.16877e-05	6.18059e-05	6.17918e-05	6.16821e-05	6.15178e-05	6.13438e-05	6.12087e-05	6.1164e-05	6.12639e-05	6.15642e-05	6.21223e-05	6.29961e-05	6.42433e-05	6.59212e-05	6.80851e-05	7.07886e-05	7.40823e-05	7.80132e-05	8.26245e-05	8.79544e-05	9.40364e-05	0.000100898	0.000108561	0.000117042	0.000126349
0.567686	4.06499e-06	6.99005e-06	1.00461e-05	1.32096e-05	1.64549e-05	1.97551e-05	2.30815e-05	2.64048e-05	2.96955e-05	3.29238e-05	3.60608e-05	3.90785e-05	4.19503e-05	4.4652e-05	4.71615e-05	4.94601e-05	5.15322e-05	5.33661e-05	5.49542e-05	5.62935e-05	5.73856e-05	5.82369e-05	5.88589e-05	5.92684e-05	5.94868e-05	5.95411e-05	5.94625e-05	5.92874e-05	5.90562e-05	5.88133e-05	5.86068e-05	5.84875e-05	5.85092e-05	5.87272e-05	5.91983e-05	5.998e-05	6.11296e-05	6.27038e-05	6.47576e-05	6.73442e-05	7.05138e-05	7.43133e-05	7.87853e-05	8.39681e-05	8.98947e-05	9.65927e-05	0.000104084	0.000112383	0.000121501
0.571582	3.91989e-06	6.75038e-06	9.71076e-06	1.27779e-05	1.59268e-05	1.91306e-05	2.23614e-05	2.55901e-05	2.87875e-05	3.19242e-05	3.49715e-05	3.79016e-05	4.06882e-05	4.33071e-05	4.57365e-05	4.79575e-05	4.99545e-05	5.17157e-05	5.32336e-05	5.45047e-05	5.55305e-05	5.63171e-05	5.68758e-05	5.72227e-05	5.73792e-05	5.73715e-05	5.72306e-05	5.69922e-05	5.66963e-05	5.63867e-05	5.61109e-05	5.59195e-05	5.58654e-05	5.60035e-05	5.63902e-05	5.70824e-05	5.81369e-05	5.961e-05	6.15564e-05	6.40288e-05	6.70771e-05	7.07478e-05	7.50834e-05	8.01218e-05	8.58959e-05	9.24331e-05	9.97549e-05	0.000107877	0.000116808
0.575479	3.84181e-06	6.57828e-06	9.44356e-06	1.2415e-05	1.54681e-05	1.85763e-05	2.17122e-05	2.48471e-05	2.7952e-05	3.09981e-05	3.39567e-05	3.68003e-05	3.95029e-05	4.20402e-05	4.43907e-05	4.65354e-05	4.84587e-05	5.01488e-05	5.15979e-05	5.28025e-05	5.37637e-05	5.44875e-05	5.49846e-05	5.5271e-05	5.53675e-05	5.52999e-05	5.50988e-05	5.47993e-05	5.44409e-05	5.4067e-05	5.37244e-05	5.34632e-05	5.33358e-05	5.33966e-05	5.37015e-05	5.43067e-05	5.52688e-05	5.66436e-05	5.84852e-05	6.08462e-05	6.3776e-05	6.73208e-05	7.15228e-05	7.64198e-05	8.20443e-05	8.84236e-05	9.55791e-05	0.000103526	0.000112273
0.579375	3.83099e-06	6.47401e-06	9.24485e-06	1.21213e-05	1.50793e-05	1.80927e-05	2.11346e-05	2.41765e-05	2.71901e-05	3.01464e-05	3.30174e-05	3.57757e-05	3.83954e-05	4.08526e-05	4.31254e-05	4.51953e-05	4.70464e-05	4.8667e-05	5.0049e-05	5.11888e-05	5.20872e-05	5.27499e-05	5.31874e-05	5.34153e-05	5.34539e-05	5.33285e-05	5.30694e-05	5.27111e-05	5.22925e-05	5.18566e-05	5.14497e-05	5.11212e-05	5.0923e-05	5.09092e-05	5.11348e-05	5.16559e-05	5.25283e-05	5.38074e-05	5.55472e-05	5.77996e-05	6.06137e-05	6.40355e-05	6.81069e-05	7.28654e-05	7.83433e-05	8.45678e-05	9.156e-05	9.93351e-05	0.000107902
0.583271	3.88722e-06	6.43748e-06	9.11459e-06	1.18968e-05	1.47605e-05	1.76801e-05	2.06288e-05	2.35788e-05	2.65019e-05	2.93697e-05	3.21543e-05	3.48285e-05	3.73666e-05	3.97449e-05	4.19416e-05	4.39381e-05	4.57186e-05	4.72713e-05	4.85879e-05	4.96646e-05	5.05021e-05	5.11057e-05	5.14857e-05	5.1657e-05	5.16398e-05	5.14589e-05	5.1144e-05	5.07292e-05	5.02529e-05	4.97575e-05	4.92887e-05	4.88955e-05	4.86292e-05	4.85433e-05	4.86924e-05	4.9132e-05	4.99176e-05	5.1104e-05	5.27447e-05	5.48914e-05	5.75928e-05	6.08946e-05	6.48383e-05	6.94613e-05	7.47957e-05	8.08684e-05	8.77005e-05	9.5307e-05	0.000103697
0.587168	4.00994e-06	6.46817e-06	9.05232e-06	1.17412e-05	1.45114e-05	1.7338e-05	2.01946e-05	2.30537e-05	2.58875e-05	2.86679e-05	3.13673e-05	3.39587e-05	3.64167e-05	3.87174e-05	4.08395e-05	4.27642e-05	4.44758e-05	4.59622e-05	4.72152e-05	4.82308e-05	4.90093e-05	4.95558e-05	4.98801e-05	4.99971e-05	4.99263e-05	4.96921e-05	4.93238e-05	4.88549e-05	4.83233e-05	4.77709e-05	4.72428e-05	4.67875e-05	4.64558e-05	4.63005e-05	4.63759e-05	4.67368e-05	4.74384e-05	4.85349e-05	5.00795e-05	5.21234e-05	5.47151e-05	5.78998e-05	6.1719e-05	6.62096e-05	7.14035e-05	7.73276e-05	8.40027e-05	9.14438e-05	9.96596e-05
0.591064	4.19819e-06	6.56517e-06	9.05721e-06	1.16535e-05	1.43313e-05	1.7066e-05	1.98315e-05	2.26008e-05	2.53465e-05	2.80407e-05	3.06561e-05	3.31661e-05	3.55453e-05	3.77701e-05	3.98191e-05	4.16736e-05	4.3318e-05	4.47399e-05	4.59311e-05	4.68874e-05	4.76089e-05	4.81003e-05	4.83712e-05	4.8436e-05	4.83139e-05	4.80287e-05	4.76093e-05	4.70887e-05	4.65044e-05	4.58975e-05	4.53127e-05	4.4798e-05	4.44035e-05	4.41817e-05	4.41861e-05	4.44712e-05	4.50916e-05	4.61012e-05	4.75527e-05	4.94968e-05	5.19818e-05	5.50526e-05	5.87502e-05	6.31115e-05	6.81682e-05	7.39468e-05	8.04682e-05	8.77471e-05	9.57923e-05
0.594961	4.45062e-06	6.7272e-06	9.12802e-06	1.16328e-05	1.42191e-05	1.68628e-05	1.95383e-05	2.22191e-05	2.48778e-05	2.74872e-05	3.002e-05	3.245e-05	3.47519e-05	3.69022e-05	3.88798e-05	4.06658e-05	4.22446e-05	4.36039e-05	4.47353e-05	4.56342e-05	4.63006e-05	4.67391e-05	4.69588e-05	4.69736e-05	4.68024e-05	4.64686e-05	4.60006e-05	4.54308e-05	4.47962e-05	4.41374e-05	4.34987e-05	4.29272e-05	4.24727e-05	4.21871e-05	4.21234e-05	4.23356e-05	4.28778e-05	4.38034e-05	4.51647e-05	4.70121e-05	4.93934e-05	5.23533e-05	5.59326e-05	6.01677e-05	6.50903e-05	7.07267e-05	7.70976e-05	8.42177e-05	9.20955e-05
0.598857	4.76553e-06	6.9526e-06	9.26313e-06	1.16773e-05	1.41732e-05	1.67271e-05	1.93138e-05	2.19071e-05	2.44803e-05	2.70061e-05	2.94578e-05	3.18091e-05	3.40352e-05	3.61128e-05	3.80205e-05	3.97398e-05	4.12549e-05	4.25534e-05	4.36268e-05	4.44704e-05	4.50839e-05	4.54715e-05	4.56421e-05	4.56092e-05	4.53912e-05	4.50113e-05	4.4497e-05	4.38806e-05	4.31983e-05	4.24902e-05	4.18001e-05	4.11746e-05	4.0663e-05	4.03164e-05	4.01874e-05	4.03296e-05	4.07965e-05	4.16411e-05	4.29153e-05	4.4669e-05	4.69498e-05	4.98019e-05	5.32659e-05	5.73781e-05	6.21699e-05	6.76673e-05	7.38911e-05	8.08556e-05	8.85695e-05
0.602754	5.14086e-06	7.23934e-06	9.46056e-06	1.17852e-05	1.41917e-05	1.66569e-05	1.9156e-05	2.16632e-05	2.41521e-05	2.65957e-05	2.89676e-05	3.12419e-05	3.33939e-05	3.54002e-05	3.72398e-05	3.88941e-05	4.03473e-05	4.15869e-05	4.26043e-05	4.33946e-05	4.39572e-05	4.42962e-05	4.44199e-05	4.43416e-05	4.40793e-05	4.36556e-05	4.30976e-05	4.2437e-05	4.17096e-05	4.09549e-05	4.02162e-05	3.95394e-05	3.89733e-05	3.85686e-05	3.83773e-05	3.84524e-05	3.8847e-05	3.96136e-05	4.08036e-05	4.24668e-05	4.46501e-05	4.73976e-05	5.07496e-05	5.4742e-05	5.94061e-05	6.47679e-05	7.08478e-05	7.76602e-05	8.52135e-05
0.60665	5.57421e-06	7.58505e-06	9.71798e-06	1.19541e-05	1.42724e-05	1.66501e-05	1.90629e-05	2.14852e-05	2.38911e-05	2.6254e-05	2.85476e-05	3.07464e-05	3.28258e-05	3.47626e-05	3.65358e-05	3.81269e-05	3.952e-05	4.07027e-05	4.16661e-05	4.24051e-05	4.29191e-05	4.32115e-05	4.32906e-05	4.31693e-05	4.2865e-05	4.23998e-05	4.18006e-05	4.10985e-05	4.03286e-05	3.953e-05	3.87453e-05	3.802e-05	3.74023e-05	3.69423e-05	3.66916e-05	3.67025e-05	3.70277e-05	3.77193e-05	3.88283e-05	4.04039e-05	4.24929e-05	4.5139e-05	4.83821e-05	5.2258e-05	5.67977e-05	6.20271e-05	6.79664e-05	7.463e-05	8.20262e-05
0.610547	6.06286e-06	7.98704e-06	1.00327e-05	1.21815e-05	1.44127e-05	1.67041e-05	1.90317e-05	2.13706e-05	2.36948e-05	2.59784e-05	2.81954e-05	3.03202e-05	3.23286e-05	3.41975e-05	3.59061e-05	3.74358e-05	3.87708e-05	3.98985e-05	4.08099e-05	4.14998e-05	4.19671e-05	4.22153e-05	4.22521e-05	4.209e-05	4.17461e-05	4.1242e-05	4.06041e-05	3.98629e-05	3.90531e-05	3.82133e-05	3.73854e-05	3.66144e-05	3.59479e-05	3.54354e-05	3.51281e-05	3.50778e-05	3.53367e-05	3.59563e-05	3.69873e-05	3.84785e-05	4.04763e-05	4.3024e-05	4.61614e-05	4.9924e-05	5.43426e-05	5.94429e-05	6.5245e-05	7.17632e-05	7.90057e-05
0.614443	6.60376e-06	8.4423e-06	1.04018e-05	1.24643e-05	1.46096e-05	1.68159e-05	1.90598e-05	2.13164e-05	2.35605e-05	2.57663e-05	2.7908e-05	2.99605e-05	3.18995e-05	3.37023e-05	3.53481e-05	3.68183e-05	3.8097e-05	3.91717e-05	4.00331e-05	4.06759e-05	4.10989e-05	4.1305e-05	4.13017e-05	4.11012e-05	4.072e-05	4.01795e-05	3.95054e-05	3.87278e-05	3.78807e-05	3.70023e-05	3.61339e-05	3.53199e-05	3.46074e-05	3.40454e-05	3.36844e-05	3.35758e-05	3.37713e-05	3.43219e-05	3.5278e-05	3.66878e-05	3.85974e-05	4.105e-05	4.40849e-05	4.77373e-05	5.20381e-05	5.70126e-05	6.26808e-05	6.9057e-05	7.61492e-05
0.61834	7.19359e-06	8.94753e-06	1.08219e-05	1.27992e-05	1.48599e-05	1.69824e-05	1.91437e-05	2.13196e-05	2.34849e-05	2.56143e-05	2.76824e-05	2.96641e-05	3.15355e-05	3.32739e-05	3.48587e-05	3.62711e-05	3.74956e-05	3.85192e-05	3.93327e-05	3.99305e-05	4.03112e-05	4.04775e-05	4.04365e-05	4.01999e-05	3.97839e-05	3.92094e-05	3.85016e-05	3.769e-05	3.68083e-05	3.58939e-05	3.49877e-05	3.41335e-05	3.33778e-05	3.27691e-05	3.23574e-05	3.21934e-05	3.23284e-05	3.28131e-05	3.36972e-05	3.50287e-05	3.68533e-05	3.92138e-05	4.21493e-05	4.56949e-05	4.9881e-05	5.47329e-05	6.02706e-05	6.65081e-05	7.34535e-05
0.622236	7.82877e-06	9.49914e-06	1.12895e-05	1.31828e-05	1.516e-05	1.72e-05	1.92801e-05	2.13765e-05	2.34646e-05	2.55191e-05	2.7515e-05	2.94276e-05	3.12331e-05	3.29089e-05	3.44343e-05	3.5791e-05	3.6963e-05	3.79376e-05	3.87052e-05	3.92602e-05	3.96008e-05	3.97294e-05	3.96529e-05	3.93826e-05	3.89342e-05	3.83281e-05	3.75891e-05	3.67462e-05	3.58324e-05	3.48848e-05	3.39434e-05	3.30518e-05	3.22557e-05	3.1603e-05	3.11433e-05	3.09269e-05	3.10044e-05	3.1426e-05	3.22412e-05	3.34974e-05	3.52401e-05	3.75116e-05	4.03509e-05	4.37928e-05	4.78675e-05	5.26001e-05	5.80105e-05	6.41127e-05	7.09146e-05
0.626133	8.50547e-06	1.00933e-05	1.18007e-05	1.36113e-05	1.55062e-05	1.74648e-05	1.94651e-05	2.14835e-05	2.34957e-05	2.54769e-05	2.74023e-05	2.92474e-05	3.09885e-05	3.26034e-05	3.40714e-05	3.53741e-05	3.64957e-05	3.74231e-05	3.81469e-05	3.86611e-05	3.89638e-05	3.9057e-05	3.89473e-05	3.86455e-05	3.81671e-05	3.75319e-05	3.67641e-05	3.58924e-05	3.49492e-05	3.39708e-05	3.29971e-05	3.20706e-05	3.12368e-05	3.05431e-05	3.00383e-05	2.97723e-05	2.97951e-05	3.01567e-05	3.09059e-05	3.20899e-05	3.37536e-05	3.59393e-05	3.86855e-05	4.20268e-05	4.59932e-05	5.06098e-05	5.58962e-05	6.18663e-05	6.85282e-05
0.630029	9.21962e-06	1.0726e-05	1.23516e-05	1.40805e-05	1.58943e-05	1.7773e-05	1.96947e-05	2.16365e-05	2.35743e-05	2.54836e-05	2.734e-05	2.91192e-05	3.07978e-05	3.23535e-05	3.37659e-05	3.50165e-05	3.60894e-05	3.69717e-05	3.76537e-05	3.81293e-05	3.83961e-05	3.84561e-05	3.83154e-05	3.79845e-05	3.74784e-05	3.68165e-05	3.60225e-05	3.51244e-05	3.41543e-05	3.31479e-05	3.21443e-05	3.11858e-05	3.0317e-05	2.95849e-05	2.90378e-05	2.8725e-05	2.86961e-05	2.90006e-05	2.96867e-05	3.08014e-05	3.23892e-05	3.4492e-05	3.71481e-05	4.03919e-05	4.42533e-05	4.8757e-05	5.39226e-05	5.97641e-05	6.62892e-05
0.633926	9.96697e-06	1.13929e-05	1.29378e-05	1.45862e-05	1.63202e-05	1.81201e-05	1.99647e-05	2.18312e-05	2.3696e-05	2.55351e-05	2.7324e-05	2.90389e-05	3.06566e-05	3.21548e-05	3.35134e-05	3.47137e-05	3.574e-05	3.65791e-05	3.72213e-05	3.76603e-05	3.78934e-05	3.79224e-05	3.77529e-05	3.73952e-05	3.68637e-05	3.61774e-05	3.53596e-05	3.44376e-05	3.34431e-05	3.24112e-05	3.13804e-05	3.03924e-05	2.94914e-05	2.87237e-05	2.8137e-05	2.77802e-05	2.77024e-05	2.79525e-05	2.85785e-05	2.96268e-05	3.11417e-05	3.31646e-05	3.57337e-05	3.88831e-05	4.26424e-05	4.70364e-05	5.20845e-05	5.78004e-05	6.41921e-05
0.637822	1.07431e-05	1.20896e-05	1.35549e-05	1.51239e-05	1.67793e-05	1.85018e-05	2.02705e-05	2.20631e-05	2.38565e-05	2.56267e-05	2.73497e-05	2.9002e-05	3.05604e-05	3.20029e-05	3.33093e-05	3.44613e-05	3.54427e-05	3.62407e-05	3.6845e-05	3.72494e-05	3.7451e-05	3.7451e-05	3.7255e-05	3.68727e-05	3.63181e-05	3.56098e-05	3.47705e-05	3.38272e-05	3.28107e-05	3.17558e-05	3.07003e-05	2.96855e-05	2.87549e-05	2.79542e-05	2.73307e-05	2.69326e-05	2.68087e-05	2.70072e-05	2.75759e-05	2.85607e-05	3.00055e-05	3.19515e-05	3.44366e-05	3.74945e-05	4.11549e-05	4.54422e-05	5.03758e-05	5.59695e-05	6.2231e-05
0.641719	1.15434e-05	1.28116e-05	1.41984e-05	1.56892e-05	1.72671e-05	1.89134e-05	2.06076e-05	2.23277e-05	2.40509e-05	2.57538e-05	2.74125e-05	2.90037e-05	3.05044e-05	3.1893e-05	3.31491e-05	3.42543e-05	3.51929e-05	3.59515e-05	3.652e-05	3.68918e-05	3.70639e-05	3.70372e-05	3.68168e-05	3.6412e-05	3.58367e-05	3.51086e-05	3.42502e-05	3.32878e-05	3.22519e-05	3.11764e-05	3.00988e-05	2.90597e-05	2.8102e-05	2.72709e-05	2.66132e-05	2.61766e-05	2.60092e-05	2.6159e-05	2.66731e-05	2.75972e-05	2.89748e-05	3.08468e-05	3.32507e-05	3.62201e-05	3.97845e-05	4.39682e-05	4.87905e-05	5.4265e-05	6.03995e-05
0.645615	1.23632e-05	1.3554e-05	1.48634e-05	1.62771e-05	1.77789e-05	1.93502e-05	2.09711e-05	2.26201e-05	2.42746e-05	2.59116e-05	2.75075e-05	2.90392e-05	3.04839e-05	3.18201e-05	3.30276e-05	3.4088e-05	3.49855e-05	3.57066e-05	3.62413e-05	3.65825e-05	3.6727e-05	3.66756e-05	3.64329e-05	3.6008e-05	3.5414e-05	3.46685e-05	3.37933e-05	3.28142e-05	3.17611e-05	3.06675e-05	2.95702e-05	2.85092e-05	2.7527e-05	2.66682e-05	2.59788e-05	2.55063e-05	2.52981e-05	2.54018e-05	2.58641e-05	2.67302e-05	2.80434e-05	2.98441e-05	3.21697e-05	3.50536e-05	3.85249e-05	4.26079e-05	4.73218e-05	5.26802e-05	5.86908e-05
0.649512	1.31976e-05	1.43122e-05	1.55451e-05	1.68829e-05	1.83096e-05	1.98072e-05	2.13562e-05	2.29353e-05	2.45226e-05	2.60951e-05	2.76297e-05	2.91034e-05	3.04938e-05	3.17793e-05	3.29398e-05	3.39572e-05	3.48153e-05	3.55009e-05	3.60035e-05	3.6316e-05	3.64351e-05	3.6361e-05	3.60981e-05	3.56551e-05	3.50446e-05	3.42839e-05	3.33941e-05	3.24006e-05	3.13327e-05	3.02233e-05	2.91087e-05	2.80284e-05	2.70241e-05	2.61399e-05	2.54215e-05	2.49155e-05	2.46691e-05	2.47293e-05	2.51424e-05	2.59533e-05	2.72047e-05	2.89369e-05	3.11869e-05	3.3988e-05	3.73691e-05	4.13544e-05	4.59629e-05	5.12081e-05	5.70979e-05
0.653408	1.40419e-05	1.50811e-05	1.62387e-05	1.75017e-05	1.88545e-05	2.02796e-05	2.17578e-05	2.32685e-05	2.47898e-05	2.62993e-05	2.77741e-05	2.91913e-05	3.05289e-05	3.17653e-05	3.28806e-05	3.38566e-05	3.46772e-05	3.53289e-05	3.58014e-05	3.60872e-05	3.61826e-05	3.60878e-05	3.58068e-05	3.53477e-05	3.47229e-05	3.39491e-05	3.30469e-05	3.20412e-05	3.09607e-05	2.98379e-05	2.87084e-05	2.76109e-05	2.6587e-05	2.56799e-05	2.49349e-05	2.4398e-05	2.41159e-05	2.41351e-05	2.45016e-05	2.52597e-05	2.6452e-05	2.81184e-05	3.02956e-05	3.30166e-05	3.63103e-05	4.02006e-05	4.47065e-05	4.98416e-05	5.56134e-05
0.657305	1.48911e-05	1.58559e-05	1.69392e-05	1.81284e-05	1.94084e-05	2.07622e-05	2.2171e-05	2.36145e-05	2.50712e-05	2.6519e-05	2.79354e-05	2.92977e-05	3.0584e-05	3.17729e-05	3.28446e-05	3.37808e-05	3.45656e-05	3.51854e-05	3.56295e-05	3.58904e-05	3.59642e-05	3.58506e-05	3.55534e-05	3.50802e-05	3.44432e-05	3.36583e-05	3.27458e-05	3.17301e-05	3.06393e-05	2.95052e-05	2.83629e-05	2.72508e-05	2.62094e-05	2.52818e-05	2.45125e-05	2.39471e-05	2.36317e-05	2.36125e-05	2.39348e-05	2.46428e-05	2.57785e-05	2.73816e-05	2.94885e-05	3.21322e-05	3.5341e-05	3.91391e-05	4.35453e-05	4.85729e-05	5.42298e-05
0.661201	1.57403e-05	1.66316e-05	1.76417e-05	1.87581e-05	1.99665e-05	2.12501e-05	2.25906e-05	2.39682e-05	2.53616e-05	2.67492e-05	2.81085e-05	2.94174e-05	3.06538e-05	3.17968e-05	3.28265e-05	3.37247e-05	3.44753e-05	3.50648e-05	3.54823e-05	3.57201e-05	3.5774e-05	3.56436e-05	3.53321e-05	3.48469e-05	3.41995e-05	3.34056e-05	3.2485e-05	3.14613e-05	3.03622e-05	2.9219e-05	2.80662e-05	2.69415e-05	2.58851e-05	2.49392e-05	2.41479e-05	2.35562e-05	2.32099e-05	2.31546e-05	2.34352e-05	2.40954e-05	2.5177e-05	2.67193e-05	2.87585e-05	3.13273e-05	3.4454e-05	3.81624e-05	4.24715e-05	4.73945e-05	5.29392e-05
0.665098	1.65845e-05	1.74033e-05	1.8341e-05	1.93858e-05	2.05236e-05	2.17382e-05	2.30116e-05	2.43245e-05	2.56559e-05	2.69846e-05	2.82883e-05	2.95451e-05	3.07332e-05	3.18317e-05	3.28209e-05	3.36827e-05	3.44008e-05	3.49616e-05	3.53542e-05	3.55707e-05	3.56066e-05	3.5461e-05	3.51371e-05	3.46418e-05	3.3986e-05	3.31851e-05	3.22582e-05	3.12286e-05	3.01233e-05	2.89731e-05	2.78119e-05	2.66768e-05	2.56073e-05	2.46454e-05	2.38343e-05	2.32187e-05	2.28437e-05	2.27546e-05	2.29957e-05	2.36105e-05	2.46403e-05	2.61242e-05	2.80981e-05	3.05945e-05	3.36415e-05	3.72629e-05	4.14774e-05	4.62985e-05	5.17337e-05
0.668994	1.74189e-05	1.81661e-05	1.90324e-05	2.00065e-05	2.10747e-05	2.22214e-05	2.3429e-05	2.46783e-05	2.59491e-05	2.722e-05	2.84695e-05	2.96756e-05	3.08168e-05	3.18724e-05	3.28226e-05	3.36494e-05	3.43366e-05	3.48704e-05	3.52398e-05	3.54366e-05	3.54561e-05	3.52973e-05	3.49628e-05	3.4459e-05	3.37968e-05	3.29907e-05	3.20595e-05	3.10259e-05	2.99164e-05	2.87612e-05	2.75936e-05	2.64501e-05	2.53697e-05	2.43938e-05	2.3565e-05	2.29276e-05	2.25261e-05	2.24053e-05	2.26093e-05	2.31808e-05	2.41612e-05	2.5589e-05	2.74999e-05	2.99262e-05	3.2896e-05	3.64328e-05	4.05553e-05	4.52769e-05	5.06052e-05
0.672891	1.82387e-05	1.89151e-05	1.97109e-05	2.06153e-05	2.1615e-05	2.26949e-05	2.38377e-05	2.50247e-05	2.62359e-05	2.74505e-05	2.86469e-05	2.98037e-05	3.08994e-05	3.19134e-05	3.28262e-05	3.36195e-05	3.42773e-05	3.47857e-05	3.51334e-05	3.53122e-05	3.53171e-05	3.51467e-05	3.48033e-05	3.42929e-05	3.3626e-05	3.28165e-05	3.18829e-05	3.08471e-05	2.97353e-05	2.8577e-05	2.74049e-05	2.6255e-05	2.51657e-05	2.41778e-05	2.33334e-05	2.26762e-05	2.22503e-05	2.21e-05	2.22688e-05	2.27993e-05	2.37323e-05	2.51062e-05	2.69564e-05	2.9315e-05	3.22098e-05	3.56643e-05	3.96972e-05	4.43217e-05	4.95458e-05
0.676787	1.9039e-05	1.96455e-05	2.03718e-05	2.12074e-05	2.21396e-05	2.31537e-05	2.42328e-05	2.53586e-05	2.65115e-05	2.76709e-05	2.88156e-05	2.99244e-05	3.09759e-05	3.19498e-05	3.28264e-05	3.35878e-05	3.42177e-05	3.47021e-05	3.50298e-05	3.51921e-05	3.5184e-05	3.50036e-05	3.46529e-05	3.41377e-05	3.34677e-05	3.26566e-05	3.17223e-05	3.06862e-05	2.95739e-05	2.84142e-05	2.72396e-05	2.60851e-05	2.49889e-05	2.39908e-05	2.31328e-05	2.24577e-05	2.20094e-05	2.18315e-05	2.19672e-05	2.24588e-05	2.33465e-05	2.46686e-05	2.64602e-05	2.87531e-05	3.15751e-05	3.49496e-05	3.88952e-05	4.34251e-05	4.85471e-05
0.680684	1.98154e-05	2.03528e-05	2.10103e-05	2.17781e-05	2.26438e-05	2.35931e-05	2.46095e-05	2.56752e-05	2.67709e-05	2.78764e-05	2.89706e-05	3.00326e-05	3.10413e-05	3.19763e-05	3.28182e-05	3.3549e-05	3.41524e-05	3.46144e-05	3.49234e-05	3.50709e-05	3.50512e-05	3.48624e-05	3.45061e-05	3.39876e-05	3.33162e-05	3.25052e-05	3.15718e-05	3.05371e-05	2.9426e-05	2.82668e-05	2.70913e-05	2.59342e-05	2.48327e-05	2.38263e-05	2.29564e-05	2.22655e-05	2.17965e-05	2.1593e-05	2.16976e-05	2.21521e-05	2.29965e-05	2.42688e-05	2.60038e-05	2.82331e-05	3.09845e-05	3.42811e-05	3.81415e-05	4.25789e-05	4.76013e-05
0.68458	2.05632e-05	2.10323e-05	2.1622e-05	2.23228e-05	2.31229e-05	2.40084e-05	2.49632e-05	2.59699e-05	2.70096e-05	2.80622e-05	2.91071e-05	3.01235e-05	3.10906e-05	3.19881e-05	3.27966e-05	3.34981e-05	3.40764e-05	3.45174e-05	3.48092e-05	3.49432e-05	3.49135e-05	3.47178e-05	3.43573e-05	3.38371e-05	3.31659e-05	3.23565e-05	3.14258e-05	3.03941e-05	2.92858e-05	2.81288e-05	2.69541e-05	2.57959e-05	2.46908e-05	2.3678e-05	2.2798e-05	2.20928e-05	2.16051e-05	2.13777e-05	2.14529e-05	2.18722e-05	2.26752e-05	2.38995e-05	2.55799e-05	2.77476e-05	3.04302e-05	3.36509e-05	3.74282e-05	4.17754e-05	4.67003e-05
0.688477	2.12782e-05	2.16798e-05	2.22024e-05	2.28371e-05	2.35726e-05	2.43952e-05	2.52894e-05	2.62381e-05	2.72228e-05	2.82236e-05	2.92204e-05	3.01925e-05	3.11191e-05	3.19803e-05	3.27567e-05	3.34303e-05	3.39848e-05	3.4406e-05	3.46821e-05	3.4804e-05	3.47657e-05	3.45645e-05	3.42014e-05	3.36808e-05	3.30113e-05	3.22051e-05	3.12784e-05	3.02513e-05	2.91474e-05	2.79941e-05	2.68218e-05	2.56642e-05	2.45573e-05	2.35395e-05	2.26511e-05	2.19333e-05	2.14285e-05	2.11789e-05	2.12265e-05	2.16123e-05	2.23757e-05	2.35538e-05	2.51813e-05	2.72892e-05	2.9905e-05	3.30517e-05	3.67479e-05	4.10067e-05	4.58362e-05
0.692373	2.19563e-05	2.2291e-05	2.27473e-05	2.33168e-05	2.39885e-05	2.47491e-05	2.55837e-05	2.64755e-05	2.74062e-05	2.83564e-05	2.93061e-05	3.02349e-05	3.11224e-05	3.19484e-05	3.26939e-05	3.33408e-05	3.38728e-05	3.42755e-05	3.45371e-05	3.46483e-05	3.46027e-05	3.43974e-05	3.4033e-05	3.35136e-05	3.28472e-05	3.20456e-05	3.11245e-05	3.01033e-05	2.90053e-05	2.78572e-05	2.66888e-05	2.55332e-05	2.44259e-05	2.34048e-05	2.25095e-05	2.17808e-05	2.12604e-05	2.09902e-05	2.10118e-05	2.13657e-05	2.2091e-05	2.32247e-05	2.48009e-05	2.68508e-05	2.94015e-05	3.24761e-05	3.6093e-05	4.02654e-05	4.50014e-05
0.69627	2.25933e-05	2.28619e-05	2.32528e-05	2.37579e-05	2.43665e-05	2.50662e-05	2.58421e-05	2.66778e-05	2.75555e-05	2.84562e-05	2.93599e-05	3.02466e-05	3.10959e-05	3.1888e-05	3.26037e-05	3.32251e-05	3.37358e-05	3.41214e-05	3.43697e-05	3.44714e-05	3.44198e-05	3.42118e-05	3.38474e-05	3.33304e-05	3.26684e-05	3.18728e-05	3.09586e-05	2.99448e-05	2.88541e-05	2.77125e-05	2.65495e-05	2.53973e-05	2.42911e-05	2.32681e-05	2.23673e-05	2.1629e-05	2.10946e-05	2.08053e-05	2.08024e-05	2.11259e-05	2.18147e-05	2.29055e-05	2.44321e-05	2.64255e-05	2.89128e-05	3.19169e-05	3.54562e-05	3.9544e-05	4.41883e-05
[truncated: 464 more columns]

## Sheet: Fig. 2c (ii)
log(D) | mass [kDa]	0.0778809	0.468262	0.858643	1.24902	1.6394	2.02979	2.42017	2.81055	3.20093	3.59131	3.98169	4.37207	4.76245	5.15283	5.54321	5.93359	6.32397	6.71436	7.10474	7.49512	7.8855	8.27588	8.66626	9.05664	9.44702	9.8374	10.2278	10.6182	11.0085	11.3989	11.7893	12.1797	12.5701	12.9604	13.3508	13.7412	14.1316	14.522	14.9124	15.3027	15.6931	16.0835	16.4739	16.8643	17.2546	17.645	18.0354	18.4258	18.8162
-1.29873	0	0	0	7.84935e-08	3.19682e-07	5.87639e-07	8.8279e-07	1.20553e-06	1.55624e-06	1.93525e-06	2.3429e-06	2.77947e-06	3.24523e-06	3.74042e-06	4.26528e-06	4.81998e-06	5.40471e-06	6.01963e-06	6.66486e-06	7.34051e-06	8.04668e-06	8.78345e-06	9.55089e-06	1.0349e-05	1.11779e-05	1.20376e-05	1.2928e-05	1.38492e-05	1.48012e-05	1.57839e-05	1.67974e-05	1.78417e-05	1.89167e-05	2.00224e-05	2.11588e-05	2.2326e-05	2.35238e-05	2.47524e-05	2.60118e-05	2.73019e-05	2.86228e-05	2.99747e-05	3.13575e-05	3.27715e-05	3.42166e-05	3.56931e-05	3.72011e-05	3.87409e-05	4.03125e-05
-1.29483	5.13465e-08	2.24297e-07	4.22679e-07	6.46992e-07	8.97707e-07	1.17527e-06	1.4801e-06	1.81259e-06	2.17311e-06	2.562e-06	2.97957e-06	3.42611e-06	3.90188e-06	4.40713e-06	4.94208e-06	5.5069e-06	6.10178e-06	6.72686e-06	7.38228e-06	8.06814e-06	8.78454e-06	9.53155e-06	1.03092e-05	1.11176e-05	1.19568e-05	1.28267e-05	1.37275e-05	1.4659e-05	1.56213e-05	1.66144e-05	1.76383e-05	1.86929e-05	1.97784e-05	2.08946e-05	2.20415e-05	2.32192e-05	2.44276e-05	2.56669e-05	2.6937e-05	2.82379e-05	2.95698e-05	3.09327e-05	3.23267e-05	3.37519e-05	3.52084e-05	3.66964e-05	3.82162e-05	3.97678e-05	4.13515e-05
-1.29094	6.03505e-07	7.86208e-07	9.94439e-07	1.22869e-06	1.48944e-06	1.77711e-06	2.09213e-06	2.43488e-06	2.80571e-06	3.20498e-06	3.63298e-06	4.09001e-06	4.57631e-06	5.09213e-06	5.63768e-06	6.21314e-06	6.81869e-06	7.45447e-06	8.1206e-06	8.8172e-06	9.54435e-06	1.03021e-05	1.10906e-05	1.19098e-05	1.27598e-05	1.36405e-05	1.45521e-05	1.54945e-05	1.64677e-05	1.74717e-05	1.85065e-05	1.95721e-05	2.06686e-05	2.17958e-05	2.29538e-05	2.41426e-05	2.53623e-05	2.66128e-05	2.78942e-05	2.92066e-05	3.055e-05	3.19245e-05	3.33302e-05	3.47672e-05	3.62358e-05	3.7736e-05	3.92681e-05	4.08322e-05	4.24287e-05
-1.28704	1.16298e-06	1.3559e-06	1.57445e-06	1.81911e-06	2.09036e-06	2.38861e-06	2.71429e-06	3.06777e-06	3.44941e-06	3.85953e-06	4.29845e-06	4.76645e-06	5.26376e-06	5.79064e-06	6.34728e-06	6.93388e-06	7.55058e-06	8.19755e-06	8.8749e-06	9.58273e-06	1.03211e-05	1.10902e-05	1.189e-05	1.27205e-05	1.35818e-05	1.44739e-05	1.53968e-05	1.63506e-05	1.73352e-05	1.83506e-05	1.93969e-05	2.0474e-05	2.1582e-05	2.27208e-05	2.38904e-05	2.50909e-05	2.63223e-05	2.75847e-05	2.8878e-05	3.02023e-05	3.15578e-05	3.29445e-05	3.43626e-05	3.58121e-05	3.72933e-05	3.88063e-05	4.03513e-05	4.19286e-05	4.35384e-05
-1.28314	1.72526e-06	1.92884e-06	2.15814e-06	2.41365e-06	2.69584e-06	3.00511e-06	3.34189e-06	3.70655e-06	4.09943e-06	4.52087e-06	4.97116e-06	5.45057e-06	5.95936e-06	6.49775e-06	7.06594e-06	7.66413e-06	8.29246e-06	8.95108e-06	9.64011e-06	1.03597e-05	1.11098e-05	1.18906e-05	1.27021e-05	1.35444e-05	1.44176e-05	1.53215e-05	1.62563e-05	1.7222e-05	1.82185e-05	1.92458e-05	2.03041e-05	2.13932e-05	2.25132e-05	2.36641e-05	2.48459e-05	2.60586e-05	2.73023e-05	2.8577e-05	2.98827e-05	3.12196e-05	3.25878e-05	3.39872e-05	3.54182e-05	3.68807e-05	3.83751e-05	3.99015e-05	4.146e-05	4.30511e-05	4.46749e-05
-1.27925	2.2858e-06	2.50042e-06	2.74087e-06	3.00764e-06	3.30116e-06	3.62187e-06	3.97016e-06	4.34641e-06	4.75095e-06	5.18411e-06	5.64618e-06	6.13743e-06	6.65811e-06	7.20844e-06	7.78862e-06	8.39882e-06	9.03921e-06	9.70992e-06	1.04111e-05	1.11428e-05	1.19051e-05	1.26981e-05	1.35218e-05	1.43764e-05	1.52618e-05	1.6178e-05	1.71251e-05	1.81031e-05	1.9112e-05	2.01518e-05	2.12225e-05	2.23241e-05	2.34567e-05	2.46201e-05	2.58146e-05	2.704e-05	2.82965e-05	2.9584e-05	3.09028e-05	3.22527e-05	3.3634e-05	3.50468e-05	3.64912e-05	3.79673e-05	3.94754e-05	4.10157e-05	4.25884e-05	4.41938e-05	4.58321e-05
-1.27535	2.83996e-06	3.066e-06	3.31797e-06	3.59635e-06	3.90159e-06	4.2341e-06	4.59428e-06	4.98248e-06	5.39906e-06	5.84432e-06	6.31856e-06	6.82204e-06	7.355e-06	7.91765e-06	8.51021e-06	9.13283e-06	9.78567e-06	1.04689e-05	1.11825e-05	1.19268e-05	1.27017e-05	1.35073e-05	1.43437e-05	1.52109e-05	1.6109e-05	1.7038e-05	1.79978e-05	1.89886e-05	2.00103e-05	2.1063e-05	2.21466e-05	2.32611e-05	2.44067e-05	2.55832e-05	2.67908e-05	2.80294e-05	2.92991e-05	3.06e-05	3.19322e-05	3.32957e-05	3.46907e-05	3.61173e-05	3.75756e-05	3.90659e-05	4.05882e-05	4.2143e-05	4.37303e-05	4.53506e-05	4.7004e-05
-1.27146	3.38317e-06	3.62093e-06	3.88475e-06	4.17507e-06	4.49235e-06	4.837e-06	5.20939e-06	5.6099e-06	6.03886e-06	6.49657e-06	6.98332e-06	7.49937e-06	8.04496e-06	8.6203e-06	9.22558e-06	9.86098e-06	1.05266e-05	1.12227e-05	1.19493e-05	1.27064e-05	1.34943e-05	1.43129e-05	1.51623e-05	1.60426e-05	1.69538e-05	1.78959e-05	1.88689e-05	1.98729e-05	2.09078e-05	2.19737e-05	2.30706e-05	2.41985e-05	2.53575e-05	2.65475e-05	2.77686e-05	2.90209e-05	3.03043e-05	3.1619e-05	3.29651e-05	3.43427e-05	3.57518e-05	3.71927e-05	3.86654e-05	4.01703e-05	4.17075e-05	4.32772e-05	4.48797e-05	4.65154e-05	4.81844e-05
-1.26756	3.91082e-06	4.16061e-06	4.43655e-06	4.73912e-06	5.06873e-06	5.4258e-06	5.81072e-06	6.22382e-06	6.66546e-06	7.13592e-06	7.63549e-06	8.16443e-06	8.72296e-06	9.3113e-06	9.92964e-06	1.05781e-05	1.12569e-05	1.19662e-05	1.2706e-05	1.34764e-05	1.42776e-05	1.51095e-05	1.59723e-05	1.6866e-05	1.77906e-05	1.87462e-05	1.97327e-05	2.07503e-05	2.17988e-05	2.28784e-05	2.3989e-05	2.51306e-05	2.63034e-05	2.75073e-05	2.87424e-05	3.00087e-05	3.13063e-05	3.26352e-05	3.39956e-05	3.53877e-05	3.68114e-05	3.8267e-05	3.97547e-05	4.12746e-05	4.2827e-05	4.44121e-05	4.60303e-05	4.76819e-05	4.93671e-05
-1.26366	4.41844e-06	4.68048e-06	4.9688e-06	5.28385e-06	5.62605e-06	5.99581e-06	6.3935e-06	6.81947e-06	7.27404e-06	7.75752e-06	8.27019e-06	8.81228e-06	9.38404e-06	9.98566e-06	1.06173e-05	1.12792e-05	1.19715e-05	1.26942e-05	1.34475e-05	1.42315e-05	1.50463e-05	1.58919e-05	1.67683e-05	1.76758e-05	1.86141e-05	1.95835e-05	2.05839e-05	2.16153e-05	2.26778e-05	2.37713e-05	2.4896e-05	2.60518e-05	2.72387e-05	2.84569e-05	2.97063e-05	3.0987e-05	3.22991e-05	3.36427e-05	3.50178e-05	3.64247e-05	3.78634e-05	3.93342e-05	4.08372e-05	4.23726e-05	4.39407e-05	4.55418e-05	4.71761e-05	4.8844e-05	5.05458e-05
-1.25977	4.90161e-06	5.17612e-06	5.47702e-06	5.80476e-06	6.15976e-06	6.54242e-06	6.9531e-06	7.39215e-06	7.85989e-06	8.35662e-06	8.8826e-06	9.43809e-06	1.00233e-05	1.06384e-05	1.12837e-05	1.19592e-05	1.26651e-05	1.34016e-05	1.41687e-05	1.49665e-05	1.57952e-05	1.66547e-05	1.75451e-05	1.84665e-05	1.94189e-05	2.04024e-05	2.14169e-05	2.24625e-05	2.35392e-05	2.46471e-05	2.57861e-05	2.69563e-05	2.81578e-05	2.93905e-05	3.06546e-05	3.19501e-05	3.3277e-05	3.46356e-05	3.60259e-05	3.7448e-05	3.89021e-05	4.03884e-05	4.19071e-05	4.34584e-05	4.50426e-05	4.666e-05	4.83108e-05	4.99955e-05	5.17144e-05
-1.25587	5.35608e-06	5.64322e-06	5.95687e-06	6.29747e-06	6.66543e-06	7.06116e-06	7.48501e-06	7.93732e-06	8.41842e-06	8.92858e-06	9.46807e-06	1.00371e-05	1.0636e-05	1.12649e-05	1.19239e-05	1.26133e-05	1.33331e-05	1.40835e-05	1.48646e-05	1.56765e-05	1.65192e-05	1.73929e-05	1.82975e-05	1.92331e-05	2.01999e-05	2.11977e-05	2.22266e-05	2.32866e-05	2.43779e-05	2.55003e-05	2.6654e-05	2.78389e-05	2.90551e-05	3.03027e-05	3.15818e-05	3.28923e-05	3.42345e-05	3.56083e-05	3.7014e-05	3.84517e-05	3.99216e-05	4.14238e-05	4.29585e-05	4.45261e-05	4.61268e-05	4.77609e-05	4.94286e-05	5.11305e-05	5.28669e-05
-1.25197	5.77776e-06	6.07765e-06	6.40417e-06	6.75775e-06	7.13882e-06	7.54775e-06	7.98491e-06	8.45062e-06	8.94521e-06	9.46895e-06	1.00221e-05	1.06049e-05	1.12176e-05	1.18603e-05	1.25333e-05	1.32367e-05	1.39706e-05	1.47351e-05	1.55304e-05	1.63565e-05	1.72135e-05	1.81015e-05	1.90205e-05	1.99706e-05	2.09518e-05	2.19642e-05	2.30077e-05	2.40825e-05	2.51884e-05	2.63257e-05	2.74942e-05	2.86941e-05	2.99254e-05	3.11881e-05	3.24824e-05	3.38083e-05	3.51659e-05	3.65554e-05	3.79768e-05	3.94304e-05	4.09162e-05	4.24346e-05	4.39858e-05	4.557e-05	4.71875e-05	4.88386e-05	5.05236e-05	5.22431e-05	5.39973e-05
-1.24808	6.16277e-06	6.47549e-06	6.81496e-06	7.18162e-06	7.57588e-06	7.99811e-06	8.44866e-06	8.92788e-06	9.43606e-06	9.97348e-06	1.05404e-05	1.11371e-05	1.17637e-05	1.24204e-05	1.31074e-05	1.3825e-05	1.4573e-05	1.53518e-05	1.61614e-05	1.70019e-05	1.78734e-05	1.87759e-05	1.97095e-05	2.06742e-05	2.16701e-05	2.26971e-05	2.37555e-05	2.48451e-05	2.5966e-05	2.71182e-05	2.83018e-05	2.95169e-05	3.07634e-05	3.20415e-05	3.33513e-05	3.46927e-05	3.60661e-05	3.74713e-05	3.89087e-05	4.03785e-05	4.18806e-05	4.34155e-05	4.49834e-05	4.65845e-05	4.82191e-05	4.98875e-05	5.15902e-05	5.33275e-05	5.50999e-05
-1.24418	6.50747e-06	6.83306e-06	7.18553e-06	7.56531e-06	7.9728e-06	8.40838e-06	8.87239e-06	9.36517e-06	9.887e-06	1.04382e-05	1.10189e-05	1.16295e-05	1.22701e-05	1.29409e-05	1.36421e-05	1.43739e-05	1.51363e-05	1.59294e-05	1.67534e-05	1.76084e-05	1.84944e-05	1.94115e-05	2.03598e-05	2.13392e-05	2.23499e-05	2.33919e-05	2.44651e-05	2.55697e-05	2.67057e-05	2.78731e-05	2.9072e-05	3.03024e-05	3.15643e-05	3.2858e-05	3.41834e-05	3.55406e-05	3.69299e-05	3.83512e-05	3.98048e-05	4.12909e-05	4.28096e-05	4.43612e-05	4.5946e-05	4.75642e-05	4.92162e-05	5.09023e-05	5.26229e-05	5.43784e-05	5.61693e-05
-1.24028	6.80848e-06	7.14694e-06	7.5124e-06	7.90531e-06	8.32605e-06	8.77499e-06	9.25247e-06	9.75883e-06	1.02943e-05	1.08593e-05	1.14539e-05	1.20785e-05	1.27331e-05	1.34181e-05	1.41334e-05	1.48794e-05	1.56562e-05	1.64638e-05	1.73023e-05	1.81718e-05	1.90724e-05	2.00042e-05	2.09672e-05	2.19615e-05	2.29871e-05	2.4044e-05	2.51323e-05	2.6252e-05	2.74032e-05	2.85859e-05	2.98001e-05	3.1046e-05	3.23235e-05	3.36329e-05	3.49741e-05	3.63473e-05	3.77526e-05	3.91901e-05	4.06601e-05	4.21627e-05	4.36982e-05	4.52668e-05	4.68687e-05	4.85043e-05	5.01739e-05	5.18779e-05	5.36167e-05	5.53906e-05	5.72003e-05
-1.23639	7.06272e-06	7.414e-06	7.79243e-06	8.19843e-06	8.63238e-06	9.09466e-06	9.58559e-06	1.01055e-05	1.06547e-05	1.12334e-05	1.18419e-05	1.24804e-05	1.31491e-05	1.38481e-05	1.45777e-05	1.5338e-05	1.61291e-05	1.69511e-05	1.78041e-05	1.86883e-05	1.96035e-05	2.05501e-05	2.15279e-05	2.2537e-05	2.35775e-05	2.46495e-05	2.57529e-05	2.68878e-05	2.80542e-05	2.92523e-05	3.0482e-05	3.17434e-05	3.30367e-05	3.43618e-05	3.57189e-05	3.71082e-05	3.85297e-05	3.99836e-05	4.14701e-05	4.29895e-05	4.45419e-05	4.61275e-05	4.77468e-05	4.94e-05	5.10874e-05	5.28095e-05	5.45666e-05	5.63593e-05	5.81879e-05
-1.23249	7.26742e-06	7.63145e-06	8.02277e-06	8.44179e-06	8.88889e-06	9.36443e-06	9.86876e-06	1.04022e-05	1.0965e-05	1.15574e-05	1.21797e-05	1.28321e-05	1.35148e-05	1.42279e-05	1.49717e-05	1.57463e-05	1.65517e-05	1.73881e-05	1.82556e-05	1.91543e-05	2.00843e-05	2.10455e-05	2.20381e-05	2.30621e-05	2.41176e-05	2.52046e-05	2.63231e-05	2.74733e-05	2.8655e-05	2.98685e-05	3.11137e-05	3.23908e-05	3.36998e-05	3.50408e-05	3.64139e-05	3.78193e-05	3.92571e-05	4.07275e-05	4.22307e-05	4.37669e-05	4.53363e-05	4.69392e-05	4.8576e-05	5.02469e-05	5.19523e-05	5.36926e-05	5.54683e-05	5.72798e-05	5.91277e-05
-1.22859	7.42015e-06	7.79682e-06	8.20092e-06	8.63285e-06	9.093e-06	9.58171e-06	1.00993e-05	1.06462e-05	1.12225e-05	1.18285e-05	1.24645e-05	1.31308e-05	1.38274e-05	1.45546e-05	1.53125e-05	1.61012e-05	1.69209e-05	1.77717e-05	1.86537e-05	1.95669e-05	2.05114e-05	2.14874e-05	2.24947e-05	2.35336e-05	2.4604e-05	2.57061e-05	2.68397e-05	2.80051e-05	2.92021e-05	3.0431e-05	3.16918e-05	3.29845e-05	3.43093e-05	3.56662e-05	3.70554e-05	3.8477e-05	3.99312e-05	4.14181e-05	4.2938e-05	4.44911e-05	4.60776e-05	4.76979e-05	4.93523e-05	5.1041e-05	5.27645e-05	5.45233e-05	5.63176e-05	5.81482e-05	6.00154e-05
-1.2247	7.51886e-06	7.90802e-06	8.32475e-06	8.76945e-06	9.24251e-06	9.74426e-06	1.0275e-05	1.08351e-05	1.14248e-05	1.20444e-05	1.2694e-05	1.3374e-05	1.40844e-05	1.48255e-05	1.55974e-05	1.64002e-05	1.72341e-05	1.80992e-05	1.89955e-05	1.99232e-05	2.08823e-05	2.18728e-05	2.28949e-05	2.39486e-05	2.50339e-05	2.61509e-05	2.72996e-05	2.84802e-05	2.96925e-05	3.09368e-05	3.22131e-05	3.35215e-05	3.4862e-05	3.62348e-05	3.76401e-05	3.90779e-05	4.05485e-05	4.2052e-05	4.35886e-05	4.51587e-05	4.67624e-05	4.84001e-05	5.00721e-05	5.17788e-05	5.35205e-05	5.52977e-05	5.71109e-05	5.89606e-05	6.08473e-05
-1.2208	7.56186e-06	7.96333e-06	8.39252e-06	8.84982e-06	9.33561e-06	9.85023e-06	1.0394e-05	1.09672e-05	1.15702e-05	1.22031e-05	1.28662e-05	1.35597e-05	1.42838e-05	1.50386e-05	1.58244e-05	1.66412e-05	1.74892e-05	1.83684e-05	1.9279e-05	2.0221e-05	2.11945e-05	2.21995e-05	2.32362e-05	2.43046e-05	2.54047e-05	2.65366e-05	2.77004e-05	2.8896e-05	3.01236e-05	3.13832e-05	3.2675e-05	3.39989e-05	3.53552e-05	3.67439e-05	3.81652e-05	3.96192e-05	4.11062e-05	4.26262e-05	4.41797e-05	4.57667e-05	4.73876e-05	4.90428e-05	5.07325e-05	5.24571e-05	5.42171e-05	5.60129e-05	5.7845e-05	5.97139e-05	6.16202e-05
-1.2169	7.54788e-06	7.96144e-06	8.40288e-06	8.87257e-06	9.37089e-06	9.89818e-06	1.04547e-05	1.10409e-05	1.16569e-05	1.23029e-05	1.29793e-05	1.36862e-05	1.44238e-05	1.51923e-05	1.59917e-05	1.68224e-05	1.76842e-05	1.85774e-05	1.95021e-05	2.04583e-05	2.14461e-05	2.24655e-05	2.35167e-05	2.45997e-05	2.57145e-05	2.68611e-05	2.80398e-05	2.92504e-05	3.04931e-05	3.1768e-05	3.30751e-05	3.44146e-05	3.57865e-05	3.71911e-05	3.86283e-05	4.00985e-05	4.16018e-05	4.31384e-05	4.47086e-05	4.63125e-05	4.79507e-05	4.96233e-05	5.13307e-05	5.30733e-05	5.48516e-05	5.6666e-05	5.8517e-05	6.04052e-05	6.23311e-05
-1.21301	7.47602e-06	7.90144e-06	8.35489e-06	8.83674e-06	9.34736e-06	9.88709e-06	1.04562e-05	1.10551e-05	1.16839e-05	1.23429e-05	1.30324e-05	1.37524e-05	1.45033e-05	1.52852e-05	1.60981e-05	1.69424e-05	1.78179e-05	1.8725e-05	1.96635e-05	2.06337e-05	2.16356e-05	2.26693e-05	2.37348e-05	2.48322e-05	2.59615e-05	2.71228e-05	2.83162e-05	2.95417e-05	3.07994e-05	3.20894e-05	3.34118e-05	3.47667e-05	3.61542e-05	3.75744e-05	3.90276e-05	4.05138e-05	4.20334e-05	4.35864e-05	4.51733e-05	4.67942e-05	4.84494e-05	5.01394e-05	5.18645e-05	5.36251e-05	5.54217e-05	5.72547e-05	5.91246e-05	6.10321e-05	6.29778e-05
-1.20911	7.34583e-06	7.78285e-06	8.24804e-06	8.7418e-06	9.26446e-06	9.81637e-06	1.03978e-05	1.10091e-05	1.16505e-05	1.23222e-05	1.30245e-05	1.37575e-05	1.45215e-05	1.53165e-05	1.61427e-05	1.70003e-05	1.78894e-05	1.881e-05	1.97623e-05	2.07463e-05	2.17621e-05	2.28098e-05	2.38894e-05	2.5001e-05	2.61447e-05	2.73205e-05	2.85285e-05	2.97687e-05	3.10412e-05	3.23462e-05	3.36837e-05	3.50538e-05	3.64568e-05	3.78926e-05	3.93615e-05	4.08637e-05	4.23994e-05	4.39688e-05	4.55723e-05	4.721e-05	4.88824e-05	5.05897e-05	5.23324e-05	5.41109e-05	5.59257e-05	5.77773e-05	5.96662e-05	6.1593e-05	6.35583e-05
-1.20521	7.15728e-06	7.6056e-06	8.08226e-06	8.58762e-06	9.12205e-06	9.68586e-06	1.02794e-05	1.09028e-05	1.15565e-05	1.22407e-05	1.29555e-05	1.37012e-05	1.4478e-05	1.52859e-05	1.61252e-05	1.69959e-05	1.78982e-05	1.88322e-05	1.97979e-05	2.07955e-05	2.1825e-05	2.28865e-05	2.398e-05	2.51057e-05	2.62635e-05	2.74535e-05	2.86758e-05	2.99306e-05	3.12178e-05	3.25376e-05	3.389e-05	3.52752e-05	3.66934e-05	3.81447e-05	3.96292e-05	4.11472e-05	4.2699e-05	4.42846e-05	4.59045e-05	4.7559e-05	4.92483e-05	5.09729e-05	5.27331e-05	5.45295e-05	5.63625e-05	5.82325e-05	6.01403e-05	6.20863e-05	6.40713e-05
-1.20132	6.91075e-06	7.37007e-06	7.85788e-06	8.37455e-06	8.92043e-06	9.49585e-06	1.01011e-05	1.07365e-05	1.14022e-05	1.20985e-05	1.28256e-05	1.35837e-05	1.43729e-05	1.51935e-05	1.60455e-05	1.69291e-05	1.78444e-05	1.87915e-05	1.97704e-05	2.07813e-05	2.18243e-05	2.28993e-05	2.40065e-05	2.51459e-05	2.63176e-05	2.75216e-05	2.87582e-05	3.00272e-05	3.13288e-05	3.26632e-05	3.40304e-05	3.54305e-05	3.68638e-05	3.83303e-05	3.98303e-05	4.13639e-05	4.29315e-05	4.45333e-05	4.61695e-05	4.78405e-05	4.95467e-05	5.12884e-05	5.30661e-05	5.48802e-05	5.67312e-05	5.86197e-05	6.05463e-05	6.25115e-05	6.4516e-05
-1.19742	6.60706e-06	7.07704e-06	7.57568e-06	8.10333e-06	8.66035e-06	9.24705e-06	9.86372e-06	1.05106e-05	1.11881e-05	1.18962e-05	1.26353e-05	1.34055e-05	1.42069e-05	1.50398e-05	1.59043e-05	1.68005e-05	1.77285e-05	1.86883e-05	1.96802e-05	2.07041e-05	2.17602e-05	2.28485e-05	2.39691e-05	2.5122e-05	2.63074e-05	2.75252e-05	2.87757e-05	3.00587e-05	3.13746e-05	3.27233e-05	3.4105e-05	3.55198e-05	3.69679e-05	3.84495e-05	3.99647e-05	4.15138e-05	4.30971e-05	4.47147e-05	4.63671e-05	4.80546e-05	4.97774e-05	5.15361e-05	5.33311e-05	5.51628e-05	5.70318e-05	5.89386e-05	6.08838e-05	6.28681e-05	6.48922e-05
-1.19353	6.24744e-06	6.72774e-06	7.23686e-06	7.77516e-06	8.34297e-06	8.94062e-06	9.56839e-06	1.02265e-05	1.09153e-05	1.1635e-05	1.23857e-05	1.31676e-05	1.3981e-05	1.48259e-05	1.57025e-05	1.6611e-05	1.75513e-05	1.85237e-05	1.95282e-05	2.05649e-05	2.16338e-05	2.27351e-05	2.38688e-05	2.50349e-05	2.62337e-05	2.7465e-05	2.87291e-05	3.0026e-05	3.13558e-05	3.27186e-05	3.41145e-05	3.55438e-05	3.70065e-05	3.85029e-05	4.00332e-05	4.15975e-05	4.31962e-05	4.48296e-05	4.64979e-05	4.82016e-05	4.9941e-05	5.17164e-05	5.35285e-05	5.53777e-05	5.72645e-05	5.91894e-05	6.11532e-05	6.31565e-05	6.51999e-05
-1.18963	5.83355e-06	6.32382e-06	6.84306e-06	7.39165e-06	7.96991e-06	8.57815e-06	9.21666e-06	9.8857e-06	1.05855e-05	1.13163e-05	1.20783e-05	1.28717e-05	1.36966e-05	1.45532e-05	1.54417e-05	1.6362e-05	1.73144e-05	1.8299e-05	1.93158e-05	2.03649e-05	2.14464e-05	2.25603e-05	2.37068e-05	2.48859e-05	2.60977e-05	2.73423e-05	2.86197e-05	2.99301e-05	3.12736e-05	3.26502e-05	3.40602e-05	3.55036e-05	3.69807e-05	3.84917e-05	4.00367e-05	4.16161e-05	4.323e-05	4.48788e-05	4.65629e-05	4.82826e-05	5.00382e-05	5.18303e-05	5.36593e-05	5.55258e-05	5.74302e-05	5.93732e-05	6.13554e-05	6.33774e-05	6.54401e-05
-1.18573	5.36745e-06	5.86731e-06	6.39632e-06	6.95483e-06	7.54317e-06	8.16164e-06	8.81053e-06	9.4901e-06	1.02006e-05	1.09422e-05	1.17151e-05	1.25196e-05	1.33557e-05	1.42237e-05	1.51236e-05	1.60555e-05	1.70196e-05	1.8016e-05	1.90448e-05	2.0106e-05	2.11997e-05	2.2326e-05	2.3485e-05	2.46767e-05	2.59013e-05	2.71588e-05	2.84492e-05	2.97728e-05	3.11297e-05	3.25198e-05	3.39435e-05	3.54009e-05	3.68921e-05	3.84173e-05	3.99769e-05	4.1571e-05	4.31999e-05	4.4864e-05	4.65636e-05	4.8299e-05	5.00707e-05	5.18792e-05	5.3725e-05	5.56085e-05	5.75303e-05	5.94911e-05	6.14915e-05	6.35322e-05	6.5614e-05
-1.18184	4.85158e-06	5.36067e-06	5.89907e-06	6.46713e-06	7.06518e-06	7.69351e-06	8.35242e-06	9.04214e-06	9.76293e-06	1.0515e-05	1.12985e-05	1.21137e-05	1.29607e-05	1.38396e-05	1.47506e-05	1.56938e-05	1.66693e-05	1.76772e-05	1.87175e-05	1.97905e-05	2.08961e-05	2.20344e-05	2.32056e-05	2.44096e-05	2.56466e-05	2.69166e-05	2.82199e-05	2.95564e-05	3.09262e-05	3.23296e-05	3.37667e-05	3.52377e-05	3.67427e-05	3.8282e-05	3.98558e-05	4.14643e-05	4.3108e-05	4.4787e-05	4.65019e-05	4.82528e-05	5.00404e-05	5.18651e-05	5.37273e-05	5.56276e-05	5.75667e-05	5.95451e-05	6.15635e-05	6.36227e-05	6.57234e-05
-1.17794	4.28878e-06	4.80672e-06	5.35413e-06	5.93136e-06	6.53875e-06	7.17657e-06	7.84511e-06	8.54463e-06	9.27535e-06	1.00375e-05	1.08312e-05	1.16567e-05	1.25142e-05	1.34037e-05	1.43255e-05	1.52796e-05	1.62661e-05	1.72851e-05	1.83367e-05	1.94211e-05	2.05382e-05	2.16882e-05	2.28712e-05	2.40872e-05	2.53362e-05	2.66186e-05	2.79342e-05	2.92832e-05	3.06659e-05	3.20822e-05	3.35324e-05	3.50167e-05	3.65352e-05	3.80882e-05	3.96759e-05	4.12987e-05	4.29567e-05	4.46505e-05	4.63803e-05	4.81465e-05	4.99497e-05	5.17902e-05	5.36687e-05	5.55857e-05	5.75417e-05	5.95375e-05	6.15738e-05	6.36512e-05	6.57706e-05
-1.17404	3.68225e-06	4.20865e-06	4.76469e-06	5.35072e-06	5.96706e-06	6.614e-06	7.2918e-06	8.00073e-06	8.741e-06	9.51283e-06	1.03164e-05	1.11519e-05	1.20195e-05	1.29193e-05	1.38514e-05	1.4816e-05	1.58131e-05	1.68429e-05	1.79055e-05	1.90009e-05	2.01292e-05	2.12905e-05	2.24849e-05	2.37125e-05	2.49734e-05	2.62676e-05	2.75953e-05	2.89566e-05	3.03516e-05	3.17805e-05	3.32435e-05	3.47408e-05	3.62725e-05	3.78389e-05	3.94402e-05	4.10769e-05	4.27491e-05	4.44573e-05	4.62018e-05	4.7983e-05	4.98015e-05	5.16577e-05	5.35521e-05	5.54855e-05	5.74583e-05	5.94712e-05	6.1525e-05	6.36205e-05	6.57584e-05
-1.17015	3.0355e-06	3.56999e-06	4.13429e-06	4.72874e-06	5.35365e-06	6.00932e-06	6.69601e-06	7.41397e-06	8.16343e-06	8.94458e-06	9.75762e-06	1.06027e-05	1.148e-05	1.23897e-05	1.33318e-05	1.43065e-05	1.5314e-05	1.63542e-05	1.74273e-05	1.85334e-05	1.96725e-05	2.08448e-05	2.20503e-05	2.32891e-05	2.45614e-05	2.58672e-05	2.72066e-05	2.85798e-05	2.99869e-05	3.14281e-05	3.29035e-05	3.44134e-05	3.5958e-05	3.75375e-05	3.91522e-05	4.08024e-05	4.24885e-05	4.42108e-05	4.59696e-05	4.77656e-05	4.95991e-05	5.14707e-05	5.33809e-05	5.53303e-05	5.73196e-05	5.93494e-05	6.14206e-05	6.35338e-05	6.569e-05
-1.16625	2.35239e-06	2.89459e-06	3.46677e-06	4.06927e-06	4.70239e-06	5.36641e-06	6.06161e-06	6.78823e-06	7.54649e-06	8.33659e-06	9.15872e-06	1.00131e-05	1.08997e-05	1.18189e-05	1.27707e-05	1.37552e-05	1.47725e-05	1.58227e-05	1.6906e-05	1.80224e-05	1.9172e-05	2.03549e-05	2.15712e-05	2.28209e-05	2.41042e-05	2.54212e-05	2.6772e-05	2.81568e-05	2.95756e-05	3.10287e-05	3.25163e-05	3.40385e-05	3.55956e-05	3.71879e-05	3.88156e-05	4.04791e-05	4.21787e-05	4.39147e-05	4.56877e-05	4.74981e-05	4.93464e-05	5.1233e-05	5.31586e-05	5.51239e-05	5.71294e-05	5.91759e-05	6.12642e-05	6.3395e-05	6.55692e-05
-1.16235	1.63704e-06	2.18659e-06	2.76629e-06	3.37646e-06	4.01742e-06	4.68943e-06	5.39278e-06	6.12769e-06	6.89438e-06	7.69306e-06	8.52391e-06	9.3871e-06	1.02828e-05	1.12111e-05	1.21721e-05	1.3166e-05	1.41929e-05	1.52528e-05	1.63459e-05	1.74723e-05	1.8632e-05	1.98251e-05	2.10517e-05	2.2312e-05	2.3606e-05	2.49339e-05	2.62957e-05	2.76917e-05	2.91219e-05	3.05866e-05	3.2086e-05	3.36202e-05	3.51895e-05	3.67942e-05	3.84346e-05	4.0111e-05	4.18238e-05	4.35734e-05	4.53602e-05	4.71847e-05	4.90474e-05	5.09488e-05	5.28896e-05	5.48704e-05	5.68919e-05	5.89548e-05	6.10598e-05	6.32079e-05	6.53999e-05
-1.15846	8.93856e-07	1.4504e-06	2.03726e-06	2.65475e-06	3.30318e-06	3.98282e-06	4.69395e-06	5.43678e-06	6.21155e-06	7.01845e-06	7.85766e-06	8.72934e-06	9.63365e-06	1.05707e-05	1.15407e-05	1.25436e-05	1.35797e-05	1.46489e-05	1.57515e-05	1.68874e-05	1.80569e-05	1.92599e-05	2.04966e-05	2.1767e-05	2.30714e-05	2.44098e-05	2.57823e-05	2.71891e-05	2.86304e-05	3.01063e-05	3.16171e-05	3.3163e-05	3.47442e-05	3.6361e-05	3.80138e-05	3.97028e-05	4.14285e-05	4.31913e-05	4.49916e-05	4.68299e-05	4.87067e-05	5.06226e-05	5.25783e-05	5.45743e-05	5.66115e-05	5.86905e-05	6.08121e-05	6.29772e-05	6.51867e-05
-1.15456	1.27464e-07	6.90659e-07	1.28432e-06	1.90878e-06	2.56434e-06	3.25127e-06	3.96982e-06	4.72024e-06	5.50273e-06	6.31749e-06	7.1647e-06	8.04453e-06	8.95712e-06	9.9026e-06	1.08811e-05	1.18927e-05	1.29376e-05	1.40158e-05	1.51275e-05	1.62727e-05	1.74515e-05	1.86641e-05	1.99104e-05	2.11908e-05	2.25051e-05	2.38537e-05	2.52365e-05	2.66539e-05	2.81059e-05	2.95927e-05	3.11146e-05	3.26718e-05	3.42645e-05	3.58931e-05	3.75579e-05	3.92593e-05	4.09976e-05	4.27732e-05	4.45867e-05	4.64385e-05	4.83291e-05	5.02593e-05	5.22295e-05	5.42406e-05	5.62931e-05	5.83879e-05	6.05258e-05	6.27077e-05	6.49344e-05
-1.15066	0	0	5.12348e-07	1.14344e-06	1.80579e-06	2.49966e-06	3.22531e-06	3.98296e-06	4.77283e-06	5.59512e-06	6.45e-06	7.33762e-06	8.25815e-06	9.21171e-06	1.01984e-05	1.12184e-05	1.22718e-05	1.33586e-05	1.4479e-05	1.56331e-05	1.6821e-05	1.80427e-05	1.92985e-05	2.05883e-05	2.19123e-05	2.32707e-05	2.46635e-05	2.6091e-05	2.75534e-05	2.90508e-05	3.05835e-05	3.21517e-05	3.37557e-05	3.53957e-05	3.70723e-05	3.87856e-05	4.05361e-05	4.23243e-05	4.41507e-05	4.60157e-05	4.79199e-05	4.98639e-05	5.18485e-05	5.38742e-05	5.59418e-05	5.80522e-05	6.02061e-05	6.24045e-05	6.46482e-05
-1.14677	0	0	0	3.63774e-07	1.03259e-06	1.73309e-06	2.4655e-06	3.23007e-06	4.027e-06	4.85648e-06	5.71869e-06	6.61379e-06	7.54192e-06	8.50323e-06	9.49782e-06	1.05258e-05	1.15873e-05	1.26825e-05	1.38113e-05	1.4974e-05	1.61705e-05	1.74011e-05	1.86659e-05	1.99649e-05	2.12982e-05	2.26661e-05	2.40686e-05	2.5506e-05	2.69784e-05	2.84861e-05	3.00292e-05	3.1608e-05	3.32229e-05	3.48742e-05	3.65621e-05	3.82871e-05	4.00496e-05	4.185e-05	4.36889e-05	4.55668e-05	4.74843e-05	4.9442e-05	5.14405e-05	5.34806e-05	5.55631e-05	5.76887e-05	5.98584e-05	6.2073e-05	6.43335e-05
-1.14287	0	0	0	0	2.49947e-07	9.56759e-07	1.69564e-06	2.46681e-06	3.27049e-06	4.10686e-06	4.97609e-06	5.87835e-06	6.81378e-06	7.7825e-06	8.78466e-06	9.82035e-06	1.08897e-05	1.19928e-05	1.31297e-05	1.43007e-05	1.55056e-05	1.67448e-05	1.80182e-05	1.9326e-05	2.06684e-05	2.20454e-05	2.34573e-05	2.49042e-05	2.63864e-05	2.7904e-05	2.94572e-05	3.10465e-05	3.26719e-05	3.4334e-05	3.6033e-05	3.77694e-05	3.95436e-05	4.1356e-05	4.32071e-05	4.50976e-05	4.70281e-05	4.89991e-05	5.10113e-05	5.30655e-05	5.51626e-05	5.73032e-05	5.94883e-05	6.17189e-05	6.39959e-05
-1.13897	0	0	0	0	0	1.76011e-07	9.21068e-07	1.69856e-06	2.50869e-06	3.35166e-06	4.22762e-06	5.13674e-06	6.07916e-06	7.05502e-06	8.06444e-06	9.10753e-06	1.01844e-05	1.12952e-05	1.24399e-05	1.36188e-05	1.48318e-05	1.60792e-05	1.7361e-05	1.86774e-05	2.00285e-05	2.14144e-05	2.28353e-05	2.42915e-05	2.5783e-05	2.73102e-05	2.88734e-05	3.04726e-05	3.21084e-05	3.3781e-05	3.54909e-05	3.72383e-05	3.90238e-05	4.08479e-05	4.27111e-05	4.46139e-05	4.6557e-05	4.8541e-05	5.05667e-05	5.26348e-05	5.47461e-05	5.69014e-05	5.91018e-05	6.1348e-05	6.36412e-05
-1.13508	0	0	0	0	0	0	1.47216e-07	9.3076e-07	1.74708e-06	2.59636e-06	3.47878e-06	4.39449e-06	5.34363e-06	6.32634e-06	7.34273e-06	8.39294e-06	9.47705e-06	1.05952e-05	1.17475e-05	1.2934e-05	1.41548e-05	1.54102e-05	1.67001e-05	1.80247e-05	1.93842e-05	2.07787e-05	2.22084e-05	2.36735e-05	2.51742e-05	2.67107e-05	2.82834e-05	2.98924e-05	3.15382e-05	3.32211e-05	3.49414e-05	3.66997e-05	3.84963e-05	4.03317e-05	4.22066e-05	4.41215e-05	4.6077e-05	4.80738e-05	5.01126e-05	5.21943e-05	5.43196e-05	5.64895e-05	5.87047e-05	6.09665e-05	6.32757e-05
-1.13118	0	0	0	0	0	0	0	1.68893e-07	9.91154e-07	1.84651e-06	2.73513e-06	3.65717e-06	4.61277e-06	5.60207e-06	6.62518e-06	7.68224e-06	8.77334e-06	9.89859e-06	1.10581e-05	1.2252e-05	1.34804e-05	1.47434e-05	1.60411e-05	1.73737e-05	1.87414e-05	2.01442e-05	2.15824e-05	2.30561e-05	2.45657e-05	2.61113e-05	2.76932e-05	2.93118e-05	3.09673e-05	3.26602e-05	3.43908e-05	3.61595e-05	3.7967e-05	3.98135e-05	4.16998e-05	4.36265e-05	4.55941e-05	4.76035e-05	4.96552e-05	5.17502e-05	5.38893e-05	5.60734e-05	5.83034e-05	6.05803e-05	6.29052e-05
-1.12729	0	0	0	0	0	0	0	0	2.46425e-07	1.10763e-06	2.00222e-06	2.93036e-06	3.89219e-06	4.88784e-06	5.91744e-06	6.9811e-06	8.07894e-06	9.21106e-06	1.03776e-05	1.15786e-05	1.28143e-05	1.40847e-05	1.539e-05	1.67304e-05	1.81059e-05	1.95167e-05	2.09632e-05	2.24454e-05	2.39635e-05	2.5518e-05	2.71089e-05	2.87367e-05	3.04017e-05	3.21043e-05	3.38449e-05	3.56239e-05	3.74419e-05	3.92994e-05	4.11969e-05	4.31351e-05	4.51146e-05	4.71362e-05	4.92006e-05	5.13087e-05	5.34614e-05	5.56594e-05	5.79039e-05	6.01958e-05	6.25362e-05
-1.12339	0	0	0	0	0	0	0	0	0	3.85216e-07	1.28558e-06	2.21961e-06	3.18746e-06	4.18925e-06	5.22511e-06	6.29517e-06	7.39953e-06	8.5383e-06	9.71161e-06	1.09196e-05	1.21623e-05	1.34399e-05	1.47525e-05	1.61004e-05	1.74836e-05	1.89023e-05	2.03567e-05	2.1847e-05	2.33736e-05	2.49366e-05	2.65363e-05	2.81732e-05	2.98474e-05	3.15595e-05	3.33099e-05	3.50989e-05	3.69272e-05	3.87953e-05	4.07038e-05	4.26533e-05	4.46445e-05	4.66781e-05	4.8755e-05	5.0876e-05	5.30419e-05	5.52537e-05	5.75125e-05	5.98192e-05	6.21749e-05
-1.11949	0	0	0	0	0	0	0	0	0	0	5.90667e-07	1.53041e-06	2.50409e-06	3.51184e-06	4.55378e-06	5.63003e-06	6.74072e-06	7.88594e-06	9.06583e-06	1.02805e-05	1.15301e-05	1.28147e-05	1.41345e-05	1.54896e-05	1.68802e-05	1.83065e-05	1.97687e-05	2.12671e-05	2.28018e-05	2.43731e-05	2.59815e-05	2.76271e-05	2.93104e-05	3.10318e-05	3.27916e-05	3.45905e-05	3.64289e-05	3.83075e-05	4.02267e-05	4.21873e-05	4.41899e-05	4.62354e-05	4.83246e-05	5.04582e-05	5.26372e-05	5.48626e-05	5.71354e-05	5.94566e-05	6.18275e-05
-1.1156	0	0	0	0	0	0	0	0	0	0	0	8.68146e-07	1.8475e-06	2.86104e-06	3.90889e-06	4.99118e-06	6.10802e-06	7.25953e-06	8.44582e-06	9.66703e-06	1.09233e-05	1.22147e-05	1.35414e-05	1.49037e-05	1.63016e-05	1.77353e-05	1.92051e-05	2.07112e-05	2.22539e-05	2.38334e-05	2.54501e-05	2.71044e-05	2.87965e-05	3.0527e-05	3.22962e-05	3.41047e-05	3.59531e-05	3.78418e-05	3.97716e-05	4.17431e-05	4.3757e-05	4.58141e-05	4.79153e-05	5.00614e-05	5.22534e-05	5.44921e-05	5.67788e-05	5.91144e-05	6.15002e-05
-1.1117	0	0	0	0	0	0	0	0	0	0	0	2.3806e-07	1.22296e-06	2.24216e-06	3.29579e-06	4.38397e-06	5.50682e-06	6.66446e-06	7.85702e-06	9.08461e-06	1.03474e-05	1.16455e-05	1.2979e-05	1.43482e-05	1.57532e-05	1.71942e-05	1.86714e-05	2.01852e-05	2.17356e-05	2.33232e-05	2.49481e-05	2.66108e-05	2.83116e-05	3.00509e-05	3.18294e-05	3.36473e-05	3.55054e-05	3.74042e-05	3.93444e-05	4.13266e-05	4.33516e-05	4.54203e-05	4.75333e-05	4.96917e-05	5.18964e-05	5.41484e-05	5.64488e-05	5.87987e-05	6.11992e-05
-1.1078	0	0	0	0	0	0	0	0	0	0	0	0	6.35566e-07	1.66032e-06	2.71962e-06	3.81358e-06	4.94233e-06	6.10599e-06	7.30468e-06	8.53854e-06	9.8077e-06	1.11123e-05	1.24525e-05	1.38285e-05	1.52405e-05	1.66886e-05	1.81732e-05	1.96944e-05	2.12525e-05	2.28479e-05	2.44809e-05	2.61519e-05	2.78612e-05	2.96093e-05	3.13968e-05	3.32241e-05	3.50918e-05	3.70005e-05	3.89509e-05	4.09437e-05	4.29797e-05	4.50596e-05	4.71844e-05	4.9355e-05	5.15723e-05	5.38374e-05	5.61513e-05	5.85153e-05	6.09304e-05
-1.10391	0	0	0	0	0	0	0	0	0	0	0	0	9.02238e-08	1.12045e-06	2.18533e-06	3.28499e-06	4.41955e-06	5.58914e-06	6.79388e-06	8.03391e-06	9.30937e-06	1.06204e-05	1.19672e-05	1.33499e-05	1.47687e-05	1.62239e-05	1.77156e-05	1.92442e-05	2.08099e-05	2.2413e-05	2.4054e-05	2.57331e-05	2.74508e-05	2.92076e-05	3.1004e-05	3.28405e-05	3.47177e-05	3.66362e-05	3.85967e-05	4.06e-05	4.26468e-05	4.47379e-05	4.68743e-05	4.90569e-05	5.12867e-05	5.35648e-05	5.58922e-05	5.82701e-05	6.06997e-05
-1.10001	0	0	0	0	0	0	0	0	0	0	0	0	0	6.27248e-07	1.69766e-06	2.80296e-06	3.94328e-06	5.11873e-06	6.32945e-06	7.57559e-06	8.85727e-06	1.01747e-05	1.15279e-05	1.29173e-05	1.43429e-05	1.5805e-05	1.73038e-05	1.88397e-05	2.04128e-05	2.20236e-05	2.36724e-05	2.53597e-05	2.70857e-05	2.88511e-05	3.06563e-05	3.25018e-05	3.43884e-05	3.63166e-05	3.82872e-05	4.03008e-05	4.23583e-05	4.44606e-05	4.66085e-05	4.88031e-05	5.10452e-05	5.33361e-05	5.56769e-05	5.80687e-05	6.05128e-05
-1.09611	0	0	0	0	0	0	0	0	0	0	0	0	0	1.85131e-07	1.26106e-06	2.37197e-06	3.51801e-06	4.69929e-06	5.91596e-06	7.16816e-06	8.45603e-06	9.77974e-06	1.11395e-05	1.25354e-05	1.39677e-05	1.54367e-05	1.69426e-05	1.84857e-05	2.00662e-05	2.16846e-05	2.33412e-05	2.50365e-05	2.67708e-05	2.85446e-05	3.03586e-05	3.22132e-05	3.41091e-05	3.60469e-05	3.80274e-05	4.00513e-05	4.21195e-05	4.42328e-05	4.63922e-05	4.85986e-05	5.08531e-05	5.31568e-05	5.55109e-05	5.79164e-05	6.03749e-05
-1.09222	0	0	0	0	0	0	0	0	0	0	0	0	0	0	8.79673e-07	1.99621e-06	3.14796e-06	4.33508e-06	5.55769e-06	6.81594e-06	8.10998e-06	9.43999e-06	1.08061e-05	1.22086e-05	1.36477e-05	1.51235e-05	1.66364e-05	1.81867e-05	1.97746e-05	2.14006e-05	2.3065e-05	2.47682e-05	2.65107e-05	2.8293e-05	3.01157e-05	3.19792e-05	3.38844e-05	3.58318e-05	3.78222e-05	3.98564e-05	4.19352e-05	4.40595e-05	4.62303e-05	4.84486e-05	5.07154e-05	5.30318e-05	5.53991e-05	5.78184e-05	6.02912e-05
-1.08832	0	0	0	0	0	0	0	0	0	0	0	0	0	0	5.57359e-07	1.67954e-06	2.83705e-06	4.03001e-06	5.25858e-06	6.52291e-06	7.82314e-06	9.15945e-06	1.0532e-05	1.19411e-05	1.33869e-05	1.48696e-05	1.63895e-05	1.7947e-05	1.95423e-05	2.11758e-05	2.28479e-05	2.45591e-05	2.63098e-05	2.81006e-05	2.9932e-05	3.18045e-05	3.37189e-05	3.56759e-05	3.76762e-05	3.97207e-05	4.18101e-05	4.39454e-05	4.61275e-05	4.83576e-05	5.06366e-05	5.29658e-05	5.53463e-05	5.77794e-05	6.02665e-05
-1.08442	0	0	0	0	0	0	0	0	0	0	0	0	0	0	2.97614e-07	1.4255e-06	2.58881e-06	3.78769e-06	5.02227e-06	6.29271e-06	7.59917e-06	8.94184e-06	1.03209e-05	1.17366e-05	1.31891e-05	1.46787e-05	1.62057e-05	1.77703e-05	1.93731e-05	2.10142e-05	2.26941e-05	2.44133e-05	2.61722e-05	2.79714e-05	2.98115e-05	3.16931e-05	3.36168e-05	3.55833e-05	3.75936e-05	3.96482e-05	4.17483e-05	4.38946e-05	4.60881e-05	4.833e-05	5.06213e-05	5.29633e-05	5.5357e-05	5.78039e-05	6.03052e-05
-1.08053	0	0	0	0	0	0	0	0	0	0	0	0	0	0	1.03577e-07	1.23726e-06	2.40646e-06	3.61132e-06	4.85198e-06	6.12862e-06	7.44139e-06	8.79048e-06	1.01761e-05	1.15984e-05	1.30578e-05	1.45543e-05	1.60884e-05	1.76604e-05	1.92705e-05	2.09193e-05	2.2607e-05	2.43343e-05	2.61015e-05	2.79092e-05	2.9758e-05	3.16486e-05	3.35817e-05	3.55579e-05	3.7578e-05	3.9643e-05	4.17537e-05	4.3911e-05	4.6116e-05	4.83698e-05	5.06734e-05	5.30282e-05	5.54352e-05	5.78959e-05	6.04116e-05
-1.07663	0	0	0	0	0	0	0	0	0	0	0	0	0	0	0	1.11759e-06	2.29279e-06	3.50374e-06	4.7506e-06	6.03353e-06	7.35271e-06	8.70832e-06	1.01006e-05	1.15297e-05	1.29959e-05	1.44995e-05	1.60408e-05	1.76201e-05	1.92378e-05	2.08943e-05	2.25899e-05	2.43253e-05	2.61009e-05	2.79172e-05	2.97749e-05	3.16746e-05	3.3617e-05	3.56029e-05	3.76331e-05	3.97084e-05	4.18298e-05	4.39983e-05	4.62148e-05	4.84805e-05	5.07965e-05	5.31641e-05	5.55845e-05	5.80591e-05	6.05892e-05
-1.07273	0	0	0	0	0	0	0	0	0	0	0	0	0	0	0	1.0689e-06	2.25023e-06	3.46741e-06	4.72059e-06	6.00995e-06	7.33566e-06	8.69791e-06	1.00969e-05	1.15329e-05	1.30062e-05	1.45169e-05	1.60655e-05	1.76523e-05	1.92776e-05	2.09419e-05	2.26456e-05	2.43892e-05	2.61732e-05	2.79983e-05	2.98649e-05	3.17738e-05	3.37257e-05	3.57214e-05	3.77617e-05	3.98475e-05	4.19798e-05	4.41594e-05	4.63876e-05	4.86653e-05	5.09938e-05	5.33744e-05	5.58082e-05	5.82968e-05	6.08414e-05
-1.06884	0	0	0	0	0	0	0	0	0	0	0	0	0	0	0	1.09315e-06	2.28078e-06	3.50435e-06	4.76401e-06	6.05995e-06	7.39233e-06	8.76138e-06	1.01673e-05	1.16103e-05	1.30907e-05	1.46088e-05	1.61649e-05	1.77593e-05	1.93924e-05	2.10646e-05	2.27765e-05	2.45284e-05	2.6321e-05	2.81549e-05	3.00306e-05	3.19488e-05	3.39104e-05	3.5916e-05	3.79666e-05	4.0063e-05	4.22062e-05	4.43972e-05	4.6637e-05	4.8927e-05	5.12681e-05	5.36617e-05	5.61092e-05	5.86118e-05	6.11711e-05
-1.06494	0	0	0	0	0	0	0	0	0	0	0	0	0	0	3.367e-08	1.19191e-06	2.38602e-06	3.61616e-06	4.88249e-06	6.18518e-06	7.52443e-06	8.90044e-06	1.03134e-05	1.17637e-05	1.32514e-05	1.4777e-05	1.63406e-05	1.79428e-05	1.95839e-05	2.12642e-05	2.29844e-05	2.47449e-05	2.65462e-05	2.83891e-05	3.0274e-05	3.22018e-05	3.41731e-05	3.61888e-05	3.82498e-05	4.03569e-05	4.25112e-05	4.47137e-05	4.69655e-05	4.92677e-05	5.16216e-05	5.40285e-05	5.64897e-05	5.90066e-05	6.15807e-05
-1.06104	0	0	0	0	0	0	0	0	0	0	0	0	0	0	2.01471e-07	1.36632e-06	2.56712e-06	3.80404e-06	5.07723e-06	6.38688e-06	7.73319e-06	9.11637e-06	1.05366e-05	1.19943e-05	1.34895e-05	1.50227e-05	1.65942e-05	1.82044e-05	1.98536e-05	2.15423e-05	2.32709e-05	2.50401e-05	2.68504e-05	2.87024e-05	3.05967e-05	3.25342e-05	3.45155e-05	3.65415e-05	3.86131e-05	4.07311e-05	4.28967e-05	4.51109e-05	4.73748e-05	4.96895e-05	5.20564e-05	5.44767e-05	5.69518e-05	5.94831e-05	6.20723e-05
-1.05715	0	0	0	0	0	0	0	0	0	0	0	0	0	0	4.45395e-07	1.61709e-06	2.82481e-06	4.06873e-06	5.34901e-06	6.66585e-06	8.01944e-06	9.41e-06	1.08378e-05	1.2303e-05	1.3806e-05	1.53471e-05	1.69266e-05	1.85449e-05	2.02025e-05	2.18997e-05	2.36371e-05	2.54152e-05	2.72346e-05	2.9096e-05	3.1e-05	3.29473e-05	3.49388e-05	3.69753e-05	3.90576e-05	4.11869e-05	4.3364e-05	4.559e-05	4.78662e-05	5.01936e-05	5.25737e-05	5.50076e-05	5.74969e-05	6.00429e-05	6.26472e-05
-1.05325	0	0	0	0	0	0	0	0	0	0	0	0	0	0	7.65702e-07	1.94448e-06	3.15937e-06	4.41054e-06	5.69816e-06	7.02243e-06	8.38355e-06	9.78174e-06	1.12172e-05	1.26904e-05	1.42013e-05	1.57505e-05	1.73383e-05	1.8965e-05	2.06312e-05	2.23372e-05	2.40835e-05	2.58708e-05	2.76996e-05	2.95705e-05	3.14844e-05	3.34418e-05	3.54437e-05	3.74909e-05	3.95843e-05	4.17249e-05	4.39138e-05	4.61519e-05	4.84406e-05	5.07811e-05	5.31745e-05	5.56223e-05	5.8126e-05	6.06869e-05	6.33067e-05
-1.04936	0	0	0	0	0	0	0	0	0	0	0	0	0	1.21125e-08	1.16222e-06	2.34836e-06	3.57069e-06	4.82937e-06	6.12459e-06	7.45655e-06	8.82545e-06	1.02315e-05	1.1675e-05	1.31563e-05	1.46755e-05	1.62331e-05	1.78294e-05	1.94648e-05	2.11397e-05	2.28547e-05	2.46103e-05	2.6407e-05	2.82454e-05	3.01262e-05	3.20502e-05	3.4018e-05	3.60306e-05	3.80888e-05	4.01935e-05	4.23457e-05	4.45465e-05	4.67971e-05	4.90986e-05	5.14522e-05	5.38594e-05	5.63213e-05	5.88397e-05	6.14158e-05	6.40513e-05
-1.04546	0	0	0	0	0	0	0	0	0	0	0	0	0	4.76696e-07	1.63438e-06	2.82815e-06	4.0582e-06	5.32468e-06	6.62778e-06	7.96771e-06	9.34468e-06	1.07589e-05	1.22107e-05	1.37003e-05	1.52281e-05	1.67943e-05	1.83994e-05	2.00437e-05	2.17278e-05	2.34521e-05	2.52171e-05	2.70235e-05	2.88719e-05	3.07628e-05	3.26972e-05	3.46757e-05	3.66992e-05	3.87686e-05	4.08849e-05	4.30491e-05	4.52622e-05	4.75254e-05	4.984e-05	5.22071e-05	5.46282e-05	5.71047e-05	5.96379e-05	6.22295e-05	6.48811e-05
-1.04156	0	0	0	0	0	0	0	0	0	0	0	0	0	1.01561e-06	2.18116e-06	3.38287e-06	4.62092e-06	5.8955e-06	7.20677e-06	8.55496e-06	9.94029e-06	1.1363e-05	1.28234e-05	1.43216e-05	1.58582e-05	1.74334e-05	1.90475e-05	2.07011e-05	2.23946e-05	2.41285e-05	2.59033e-05	2.77197e-05	2.95782e-05	3.14796e-05	3.34247e-05	3.54142e-05	3.74489e-05	3.95299e-05	4.16581e-05	4.38344e-05	4.60602e-05	4.83364e-05	5.06643e-05	5.30453e-05	5.54807e-05	5.79719e-05	6.05204e-05	6.31278e-05	6.57957e-05
-1.03767	0	0	0	0	0	0	0	0	0	0	0	0	4.89806e-07	1.62744e-06	2.80116e-06	4.01112e-06	5.25749e-06	6.54046e-06	7.86022e-06	9.21698e-06	1.0611e-05	1.20424e-05	1.35117e-05	1.5019e-05	1.65646e-05	1.81491e-05	1.97726e-05	2.14358e-05	2.3139e-05	2.48828e-05	2.66677e-05	2.84943e-05	3.03634e-05	3.22756e-05	3.42316e-05	3.62324e-05	3.82787e-05	4.03716e-05	4.25119e-05	4.47008e-05	4.69395e-05	4.9229e-05	5.15707e-05	5.39658e-05	5.64158e-05	5.89221e-05	6.14862e-05	6.41098e-05	6.67944e-05
-1.03377	0	0	0	0	0	0	0	0	0	0	0	5.42662e-08	1.16434e-06	2.31039e-06	3.4926e-06	4.71111e-06	5.96612e-06	7.25781e-06	8.58636e-06	9.95201e-06	1.1355e-05	1.27955e-05	1.4274e-05	1.57906e-05	1.73457e-05	1.89397e-05	2.0573e-05	2.2246e-05	2.39592e-05	2.57132e-05	2.75086e-05	2.93458e-05	3.12258e-05	3.3149e-05	3.51164e-05	3.71288e-05	3.9187e-05	4.12921e-05	4.3445e-05	4.56468e-05	4.78987e-05	5.02019e-05	5.25576e-05	5.49673e-05	5.74322e-05	5.9954e-05	6.25341e-05	6.51741e-05	6.78758e-05
-1.02987	0	0	0	0	0	0	0	0	0	0	0	7.88743e-07	1.90749e-06	3.06229e-06	4.2533e-06	5.4807e-06	6.74466e-06	8.04539e-06	9.38307e-06	1.07579e-05	1.21702e-05	1.36202e-05	1.51081e-05	1.66344e-05	1.81992e-05	1.98031e-05	2.14465e-05	2.31297e-05	2.48533e-05	2.66179e-05	2.8424e-05	3.02722e-05	3.21633e-05	3.4098e-05	3.60771e-05	3.81014e-05	4.01719e-05	4.22896e-05	4.44554e-05	4.66704e-05	4.8936e-05	5.12532e-05	5.36233e-05	5.60478e-05	5.85281e-05	6.10657e-05	6.36622e-05	6.63191e-05	6.90382e-05
-1.02598	0	0	0	0	0	0	0	0	0	0	4.972e-07	1.58899e-06	2.71673e-06	3.88059e-06	5.08074e-06	6.31735e-06	7.5906e-06	8.90069e-06	1.02478e-05	1.16322e-05	1.30542e-05	1.45139e-05	1.60117e-05	1.75479e-05	1.91229e-05	2.0737e-05	2.23907e-05	2.40845e-05	2.58189e-05	2.75943e-05	2.94115e-05	3.12711e-05	3.31737e-05	3.51202e-05	3.71114e-05	3.9148e-05	4.12311e-05	4.33617e-05	4.55408e-05	4.77695e-05	5.0049e-05	5.23806e-05	5.47656e-05	5.72053e-05	5.97014e-05	6.22552e-05	6.48683e-05	6.75425e-05	7.02795e-05
-1.02208	0	0	0	0	0	0	0	0	0	2.85903e-07	1.35108e-06	2.45213e-06	3.58919e-06	4.76245e-06	5.97206e-06	7.21821e-06	8.50108e-06	9.82086e-06	1.11778e-05	1.25721e-05	1.4004e-05	1.54738e-05	1.69818e-05	1.85283e-05	2.01137e-05	2.17385e-05	2.34029e-05	2.51076e-05	2.6853e-05	2.86398e-05	3.04684e-05	3.23397e-05	3.42542e-05	3.62129e-05	3.82164e-05	4.02658e-05	4.23619e-05	4.45057e-05	4.66985e-05	4.89412e-05	5.12351e-05	5.35814e-05	5.59816e-05	5.84371e-05	6.09492e-05	6.35196e-05	6.615e-05	6.88419e-05	7.15971e-05
-1.01818	0	0	0	0	0	0	0	0	1.50748e-07	1.18968e-06	2.26437e-06	3.375e-06	4.52171e-06	5.70468e-06	6.92408e-06	8.1801e-06	9.47291e-06	1.08027e-05	1.21698e-05	1.35743e-05	1.50165e-05	1.64967e-05	1.80152e-05	1.95724e-05	2.11686e-05	2.28043e-05	2.44799e-05	2.61958e-05	2.79527e-05	2.9751e-05	3.15915e-05	3.34748e-05	3.54016e-05	3.73728e-05	3.93891e-05	4.14516e-05	4.3561e-05	4.57186e-05	4.79254e-05	5.01825e-05	5.24912e-05	5.48527e-05	5.72686e-05	5.97401e-05	6.22687e-05	6.48562e-05	6.75041e-05	7.02141e-05	7.29881e-05
-1.01429	0	0	0	0	0	0	0	8.73669e-08	1.1004e-06	2.14909e-06	3.23361e-06	4.35413e-06	5.51081e-06	6.70382e-06	7.93333e-06	9.19953e-06	1.05026e-05	1.18428e-05	1.32203e-05	1.46353e-05	1.60882e-05	1.75792e-05	1.91086e-05	2.06768e-05	2.22842e-05	2.39311e-05	2.56181e-05	2.73457e-05	2.91143e-05	3.09247e-05	3.27773e-05	3.4673e-05	3.66125e-05	3.85966e-05	4.06261e-05	4.2702e-05	4.48252e-05	4.69969e-05	4.92181e-05	5.149e-05	5.38139e-05	5.6191e-05	5.86229e-05	6.11109e-05	6.36565e-05	6.62615e-05	6.89274e-05	7.1656e-05	7.44491e-05
-1.01039	0	0	0	0	0	0	9.11677e-08	1.07864e-06	2.10167e-06	3.16043e-06	4.25509e-06	5.38581e-06	6.55277e-06	7.75613e-06	8.99607e-06	1.02728e-05	1.15865e-05	1.29373e-05	1.43256e-05	1.57515e-05	1.72153e-05	1.87174e-05	2.02581e-05	2.18376e-05	2.34565e-05	2.51151e-05	2.68139e-05	2.85534e-05	3.03342e-05	3.21569e-05	3.40221e-05	3.59306e-05	3.78831e-05	3.98805e-05	4.19235e-05	4.40133e-05	4.61507e-05	4.83368e-05	5.05729e-05	5.286e-05	5.51995e-05	5.75926e-05	6.00409e-05	6.25458e-05	6.51089e-05	6.77317e-05	7.04161e-05	7.31637e-05	7.59764e-05
-1.00649	0	0	0	0	0	1.57376e-07	1.11962e-06	2.11732e-06	3.15064e-06	4.21976e-06	5.32485e-06	6.46608e-06	7.64361e-06	8.85763e-06	1.01083e-05	1.13958e-05	1.27204e-05	1.40823e-05	1.54816e-05	1.69188e-05	1.83939e-05	1.99074e-05	2.14596e-05	2.30509e-05	2.46816e-05	2.63521e-05	2.80631e-05	2.98149e-05	3.16083e-05	3.34437e-05	3.53218e-05	3.72435e-05	3.92094e-05	4.12204e-05	4.32774e-05	4.53814e-05	4.75333e-05	4.97344e-05	5.19856e-05	5.42884e-05	5.66438e-05	5.90535e-05	6.15186e-05	6.40409e-05	6.66218e-05	6.9263e-05	7.19662e-05	7.47332e-05	7.7566e-05
-1.0026	0	0	0	0	2.81078e-07	1.21842e-06	2.1911e-06	3.19929e-06	4.24318e-06	5.32294e-06	6.43874e-06	7.59076e-06	8.77917e-06	1.00041e-05	1.12658e-05	1.25645e-05	1.39003e-05	1.52735e-05	1.66842e-05	1.81329e-05	1.96197e-05	2.11449e-05	2.2709e-05	2.43123e-05	2.59551e-05	2.7638e-05	2.93615e-05	3.1126e-05	3.29322e-05	3.47806e-05	3.66721e-05	3.86073e-05	4.05869e-05	4.2612e-05	4.46833e-05	4.68019e-05	4.89688e-05	5.11851e-05	5.3452e-05	5.57708e-05	5.81427e-05	6.05692e-05	6.30516e-05	6.55917e-05	6.81908e-05	7.08508e-05	7.35734e-05	7.63603e-05	7.92136e-05
-0.998701	0	0	0	4.57258e-07	1.37e-06	2.31795e-06	3.30131e-06	4.32025e-06	5.37498e-06	6.46565e-06	7.59244e-06	8.75552e-06	9.95507e-06	1.11913e-05	1.24643e-05	1.37744e-05	1.51217e-05	1.65064e-05	1.79289e-05	1.93894e-05	2.08881e-05	2.24254e-05	2.40017e-05	2.56173e-05	2.72727e-05	2.89682e-05	3.07045e-05	3.2482e-05	3.43014e-05	3.61633e-05	3.80684e-05	4.00174e-05	4.20113e-05	4.40507e-05	4.61367e-05	4.82703e-05	5.04526e-05	5.26846e-05	5.49675e-05	5.73027e-05	5.96915e-05	6.21352e-05	6.46354e-05	6.71936e-05	6.98115e-05	7.24907e-05	7.5233e-05	7.80404e-05	8.09146e-05
-0.994805	0	0	6.80843e-07	1.56928e-06	2.49278e-06	3.45157e-06	4.44585e-06	5.47579e-06	6.54159e-06	7.64342e-06	8.78144e-06	9.95585e-06	1.11668e-05	1.24145e-05	1.36991e-05	1.50209e-05	1.63799e-05	1.77766e-05	1.92111e-05	2.06837e-05	2.21946e-05	2.37443e-05	2.53331e-05	2.69613e-05	2.86295e-05	3.0338e-05	3.20874e-05	3.38783e-05	3.57113e-05	3.75869e-05	3.9506e-05	4.14693e-05	4.34776e-05	4.55318e-05	4.76329e-05	4.97819e-05	5.19799e-05	5.42279e-05	5.65273e-05	5.88793e-05	6.12853e-05	6.37467e-05	6.62651e-05	6.88419e-05	7.14789e-05	7.41778e-05	7.69404e-05	7.97685e-05	8.26642e-05
-0.990908	1.17051e-07	9.46745e-07	1.81113e-06	2.71045e-06	3.64493e-06	4.61478e-06	5.62019e-06	6.66135e-06	7.73845e-06	8.85166e-06	1.00012e-05	1.11871e-05	1.24097e-05	1.36692e-05	1.49656e-05	1.62993e-05	1.76704e-05	1.90792e-05	2.0526e-05	2.20109e-05	2.35344e-05	2.50968e-05	2.66983e-05	2.83395e-05	3.00208e-05	3.17426e-05	3.35055e-05	3.531e-05	3.71568e-05	3.90466e-05	4.098e-05	4.29578e-05	4.4981e-05	4.70504e-05	4.91669e-05	5.13316e-05	5.35456e-05	5.58101e-05	5.81264e-05	6.04956e-05	6.29192e-05	6.53987e-05	6.79356e-05	7.05315e-05	7.31881e-05	7.59071e-05	7.86903e-05	8.15398e-05	8.44573e-05
-0.987012	1.2499e-06	2.09049e-06	2.96586e-06	3.87625e-06	4.82188e-06	5.80297e-06	6.81971e-06	7.87229e-06	8.96089e-06	1.00857e-05	1.12469e-05	1.24446e-05	1.36791e-05	1.49505e-05	1.6259e-05	1.76049e-05	1.89883e-05	2.04095e-05	2.18687e-05	2.33663e-05	2.49026e-05	2.64779e-05	2.80925e-05	2.97469e-05	3.14416e-05	3.3177e-05	3.49536e-05	3.67721e-05	3.86331e-05	4.05372e-05	4.24853e-05	4.44781e-05	4.65164e-05	4.86012e-05	5.07335e-05	5.29144e-05	5.51448e-05	5.74262e-05	5.97596e-05	6.21464e-05	6.45881e-05	6.70861e-05	6.96419e-05	7.22573e-05	7.49338e-05	7.76733e-05	8.04777e-05	8.33488e-05	8.62888e-05
-0.983115	2.40231e-06	3.25394e-06	4.14045e-06	5.06206e-06	6.01901e-06	7.01151e-06	8.03974e-06	9.10391e-06	1.02042e-05	1.13408e-05	1.25138e-05	1.37235e-05	1.49701e-05	1.62537e-05	1.75745e-05	1.89327e-05	2.03286e-05	2.17624e-05	2.32344e-05	2.47449e-05	2.62942e-05	2.78826e-05	2.95106e-05	3.11785e-05	3.28868e-05	3.4636e-05	3.64267e-05	3.82595e-05	4.01349e-05	4.20538e-05	4.40168e-05	4.60248e-05	4.80786e-05	5.01792e-05	5.23276e-05	5.45249e-05	5.67722e-05	5.90707e-05	6.14216e-05	6.38264e-05	6.62865e-05	6.88034e-05	7.13786e-05	7.40138e-05	7.67107e-05	7.94712e-05	8.22971e-05	8.51904e-05	8.81531e-05
-0.979219	3.56975e-06	4.43254e-06	5.3303e-06	6.26327e-06	7.23167e-06	8.23571e-06	9.27559e-06	1.03515e-05	1.14636e-05	1.26121e-05	1.37972e-05	1.50191e-05	1.62778e-05	1.75738e-05	1.8907e-05	2.02778e-05	2.16865e-05	2.31331e-05	2.46181e-05	2.61417e-05	2.77042e-05	2.9306e-05	3.09475e-05	3.26291e-05	3.43514e-05	3.61147e-05	3.79197e-05	3.97669e-05	4.16571e-05	4.3591e-05	4.55692e-05	4.75927e-05	4.96623e-05	5.17791e-05	5.39439e-05	5.61579e-05	5.84223e-05	6.07383e-05	6.31072e-05	6.55303e-05	6.80092e-05	7.05453e-05	7.31402e-05	7.57957e-05	7.85134e-05	8.12953e-05	8.41431e-05	8.7059e-05	9.00449e-05
-0.975322	4.74768e-06	5.62172e-06	6.53083e-06	7.47526e-06	8.45521e-06	9.4709e-06	1.05225e-05	1.16103e-05	1.27344e-05	1.38949e-05	1.50922e-05	1.63263e-05	1.75975e-05	1.89059e-05	2.02518e-05	2.16354e-05	2.30569e-05	2.45165e-05	2.60146e-05	2.75515e-05	2.91274e-05	3.07429e-05	3.23981e-05	3.40937e-05	3.58301e-05	3.76077e-05	3.94272e-05	4.12893e-05	4.31945e-05	4.51435e-05	4.71373e-05	4.91766e-05	5.12623e-05	5.33954e-05	5.5577e-05	5.78081e-05	6.00899e-05	6.24237e-05	6.48108e-05	6.72526e-05	6.97506e-05	7.23063e-05	7.49213e-05	7.75974e-05	8.03363e-05	8.31399e-05	8.60101e-05	8.89489e-05	9.19584e-05
-0.971426	5.9316e-06	6.81695e-06	7.73748e-06	8.69342e-06	9.685e-06	1.07124e-05	1.17759e-05	1.28756e-05	1.40117e-05	1.51845e-05	1.6394e-05	1.76405e-05	1.89242e-05	2.02453e-05	2.16039e-05	2.30004e-05	2.44349e-05	2.59077e-05	2.74191e-05	2.89694e-05	3.0559e-05	3.21882e-05	3.38574e-05	3.55671e-05	3.73178e-05	3.911e-05	4.09442e-05	4.28212e-05	4.47417e-05	4.67062e-05	4.87157e-05	5.07711e-05	5.28731e-05	5.50229e-05	5.72214e-05	5.94699e-05	6.17695e-05	6.41214e-05	6.65271e-05	6.89879e-05	7.15053e-05	7.40809e-05	7.67164e-05	7.94134e-05	8.21738e-05	8.49995e-05	8.78924e-05	9.08546e-05	9.38882e-05
-0.967529	7.11706e-06	8.01374e-06	8.94572e-06	9.91322e-06	1.09165e-05	1.19557e-05	1.3031e-05	1.41427e-05	1.5291e-05	1.6476e-05	1.76979e-05	1.89569e-05	2.02532e-05	2.15869e-05	2.29584e-05	2.43679e-05	2.58155e-05	2.73016e-05	2.88264e-05	3.03904e-05	3.19937e-05	3.36368e-05	3.53201e-05	3.70441e-05	3.88093e-05	4.06162e-05	4.24655e-05	4.43576e-05	4.62935e-05	4.82737e-05	5.02992e-05	5.23708e-05	5.44894e-05	5.66561e-05	5.88719e-05	6.1138e-05	6.34556e-05	6.58259e-05	6.82504e-05	7.07305e-05	7.32677e-05	7.58635e-05	7.85197e-05	8.12381e-05	8.40204e-05	8.68685e-05	8.97845e-05	9.27704e-05	9.58284e-05
-0.963633	8.2997e-06	9.20771e-06	1.01511e-05	1.11302e-05	1.21451e-05	1.31961e-05	1.42834e-05	1.54071e-05	1.65676e-05	1.77648e-05	1.89991e-05	2.02706e-05	2.15796e-05	2.29262e-05	2.43106e-05	2.57331e-05	2.7194e-05	2.86934e-05	3.02318e-05	3.18094e-05	3.34266e-05	3.50838e-05	3.67814e-05	3.85198e-05	4.02997e-05	4.21214e-05	4.39858e-05	4.58933e-05	4.78447e-05	4.98409e-05	5.18825e-05	5.39706e-05	5.6106e-05	5.82898e-05	6.05231e-05	6.2807e-05	6.51429e-05	6.75319e-05	6.99754e-05	7.24751e-05	7.50323e-05	7.76487e-05	8.03259e-05	8.30659e-05	8.58704e-05	8.87413e-05	9.16808e-05	9.46907e-05	9.77735e-05
-0.959736	9.47525e-06	1.03945e-05	1.13494e-05	1.234e-05	1.33665e-05	1.44293e-05	1.55285e-05	1.66643e-05	1.78369e-05	1.90464e-05	2.02931e-05	2.15772e-05	2.28989e-05	2.42583e-05	2.56557e-05	2.70913e-05	2.85655e-05	3.00784e-05	3.16303e-05	3.32217e-05	3.48529e-05	3.65242e-05	3.82361e-05	3.99891e-05	4.17837e-05	4.36205e-05	4.55001e-05	4.74231e-05	4.93903e-05	5.14025e-05	5.34605e-05	5.55652e-05	5.77176e-05	5.99187e-05	6.21697e-05	6.44717e-05	6.68259e-05	6.92338e-05	7.16967e-05	7.42162e-05	7.67937e-05	7.94308e-05	8.21295e-05	8.48913e-05	8.77183e-05	9.06123e-05	9.35755e-05	9.66099e-05	9.97177e-05
-0.95584	1.06396e-05	1.15701e-05	1.25362e-05	1.35383e-05	1.45765e-05	1.5651e-05	1.6762e-05	1.79098e-05	1.90945e-05	2.03163e-05	2.15755e-05	2.28721e-05	2.42064e-05	2.55787e-05	2.69891e-05	2.84378e-05	2.99253e-05	3.14517e-05	3.30173e-05	3.46225e-05	3.62677e-05	3.79532e-05	3.96795e-05	4.14472e-05	4.32566e-05	4.51085e-05	4.70034e-05	4.8942e-05	5.09251e-05	5.29535e-05	5.50279e-05	5.71494e-05	5.93189e-05	6.15376e-05	6.38064e-05	6.61266e-05	6.84996e-05	7.09266e-05	7.3409e-05	7.59485e-05	7.85465e-05	8.12047e-05	8.39249e-05	8.67089e-05	8.95586e-05	9.24761e-05	9.54632e-05	9.85223e-05	0.000101656
-0.951943	1.17887e-05	1.27303e-05	1.37077e-05	1.47211e-05	1.57708e-05	1.68569e-05	1.79798e-05	1.91395e-05	2.03362e-05	2.15703e-05	2.28417e-05	2.41509e-05	2.54978e-05	2.68829e-05	2.83063e-05	2.97682e-05	3.12689e-05	3.28088e-05	3.43881e-05	3.60071e-05	3.76663e-05	3.93661e-05	4.11069e-05	4.28892e-05	4.47136e-05	4.65806e-05	4.8491e-05	5.04453e-05	5.24443e-05	5.44889e-05	5.658e-05	5.87184e-05	6.09052e-05	6.31414e-05	6.54282e-05	6.77669e-05	7.01586e-05	7.26049e-05	7.51071e-05	7.76667e-05	8.02855e-05	8.29649e-05	8.5707e-05	8.85134e-05	9.13861e-05	9.43271e-05	9.73386e-05	0.000100423	0.000103582
-0.948047	1.29187e-05	1.38712e-05	1.48597e-05	1.58844e-05	1.69455e-05	1.80432e-05	1.91777e-05	2.03492e-05	2.15579e-05	2.28041e-05	2.40878e-05	2.54094e-05	2.67689e-05	2.81667e-05	2.9603e-05	3.1078e-05	3.2592e-05	3.41453e-05	3.57382e-05	3.73711e-05	3.90443e-05	4.07584e-05	4.25136e-05	4.43106e-05	4.615e-05	4.80322e-05	4.9958e-05	5.1928e-05	5.39431e-05	5.60041e-05	5.81118e-05	6.02672e-05	6.24713e-05	6.47253e-05	6.70302e-05	6.93874e-05	7.17981e-05	7.42638e-05	7.67858e-05	7.93659e-05	8.20055e-05	8.47064e-05	8.74704e-05	9.02994e-05	9.31954e-05	9.61603e-05	9.91962e-05	0.000102306	0.00010549
-0.94415	1.40259e-05	1.49893e-05	1.59887e-05	1.70245e-05	1.80968e-05	1.92058e-05	2.03518e-05	2.1535e-05	2.27556e-05	2.40137e-05	2.53096e-05	2.66435e-05	2.80156e-05	2.9426e-05	3.08751e-05	3.23631e-05	3.38903e-05	3.5457e-05	3.70635e-05	3.87101e-05	4.03974e-05	4.21256e-05	4.38953e-05	4.5707e-05	4.75613e-05	4.94587e-05	5.14e-05	5.33858e-05	5.54169e-05	5.74943e-05	5.96187e-05	6.17911e-05	6.40127e-05	6.62844e-05	6.86076e-05	7.09834e-05	7.34132e-05	7.58984e-05	7.84404e-05	8.1041e-05	8.37016e-05	8.64241e-05	8.92103e-05	9.20621e-05	9.49814e-05	9.79703e-05	0.000101031	0.000104166	0.000107377
-0.940254	1.5107e-05	1.60809e-05	1.70911e-05	1.81377e-05	1.9221e-05	2.03413e-05	2.14986e-05	2.26933e-05	2.39256e-05	2.51956e-05	2.65035e-05	2.78495e-05	2.92339e-05	3.06569e-05	3.21187e-05	3.36196e-05	3.51599e-05	3.67398e-05	3.83598e-05	4.00202e-05	4.17213e-05	4.34637e-05	4.52478e-05	4.70741e-05	4.89433e-05	5.08559e-05	5.28126e-05	5.48142e-05	5.68614e-05	5.89551e-05	6.10962e-05	6.32858e-05	6.55248e-05	6.78144e-05	7.01558e-05	7.25503e-05	7.49992e-05	7.7504e-05	8.00661e-05	8.26873e-05	8.53691e-05	8.81133e-05	9.09218e-05	9.37965e-05	9.67393e-05	9.97525e-05	0.000102838	0.000105998	0.000109236
-0.936357	1.61586e-05	1.71428e-05	1.81634e-05	1.92207e-05	2.03148e-05	2.1446e-05	2.26146e-05	2.38206e-05	2.50643e-05	2.63459e-05	2.76656e-05	2.90237e-05	3.04202e-05	3.18556e-05	3.33299e-05	3.48436e-05	3.63968e-05	3.79899e-05	3.96233e-05	4.12972e-05	4.30122e-05	4.47686e-05	4.65671e-05	4.8408e-05	5.02919e-05	5.22196e-05	5.41918e-05	5.6209e-05	5.82722e-05	6.03823e-05	6.25401e-05	6.47468e-05	6.70032e-05	6.93107e-05	7.16704e-05	7.40836e-05	7.65517e-05	7.90761e-05	8.16584e-05	8.43003e-05	8.70033e-05	8.97693e-05	9.26002e-05	9.54979e-05	9.84644e-05	0.000101502	0.000104613	0.000107799	0.000111063
-0.932461	1.71776e-05	1.81719e-05	1.92027e-05	2.02704e-05	2.1375e-05	2.2517e-05	2.36964e-05	2.49135e-05	2.61684e-05	2.74615e-05	2.87928e-05	3.01626e-05	3.15712e-05	3.30187e-05	3.45054e-05	3.60316e-05	3.75976e-05	3.92037e-05	4.08503e-05	4.25377e-05	4.42664e-05	4.60367e-05	4.78493e-05	4.97047e-05	5.16034e-05	5.35461e-05	5.55335e-05	5.75664e-05	5.96456e-05	6.1772e-05	6.39465e-05	6.61701e-05	6.8444e-05	7.07693e-05	7.31472e-05	7.55792e-05	7.80664e-05	8.06105e-05	8.32131e-05	8.58756e-05	8.85999e-05	9.13878e-05	9.42412e-05	9.7162e-05	0.000100152	0.000103214	0.00010635	0.000109562	0.000112853
-0.928564	1.81613e-05	1.91653e-05	2.0206e-05	2.12838e-05	2.23987e-05	2.35511e-05	2.47411e-05	2.5969e-05	2.72349e-05	2.85391e-05	2.98818e-05	3.12632e-05	3.26835e-05	3.41429e-05	3.56418e-05	3.71804e-05	3.8759e-05	4.03779e-05	4.20375e-05	4.37381e-05	4.54803e-05	4.72644e-05	4.90911e-05	5.09607e-05	5.2874e-05	5.48316e-05	5.68343e-05	5.88827e-05	6.09777e-05	6.31203e-05	6.53114e-05	6.7552e-05	6.98432e-05	7.21863e-05	7.45825e-05	7.70331e-05	7.95395e-05	8.21033e-05	8.4726e-05	8.74093e-05	9.01549e-05	9.29647e-05	9.58406e-05	9.87845e-05	0.000101799	0.000104885	0.000108046	0.000111284	0.000114602
-0.924668	1.91071e-05	2.01204e-05	2.11707e-05	2.22582e-05	2.33831e-05	2.45455e-05	2.57459e-05	2.69842e-05	2.82609e-05	2.9576e-05	3.09297e-05	3.23224e-05	3.37542e-05	3.52253e-05	3.67361e-05	3.82868e-05	3.98777e-05	4.15092e-05	4.31816e-05	4.48954e-05	4.66509e-05	4.84486e-05	5.0289e-05	5.21728e-05	5.41006e-05	5.60729e-05	5.80906e-05	6.01544e-05	6.22652e-05	6.44238e-05	6.66314e-05	6.88889e-05	7.11974e-05	7.35582e-05	7.59725e-05	7.84417e-05	8.09673e-05	8.35507e-05	8.61935e-05	8.88975e-05	9.16644e-05	9.44961e-05	9.73945e-05	0.000100362	0.0001034	0.000106511	0.000109697	0.000112961	0.000116305
-0.920771	2.00125e-05	2.10349e-05	2.20944e-05	2.31912e-05	2.43257e-05	2.54979e-05	2.67082e-05	2.79568e-05	2.92438e-05	3.05694e-05	3.19339e-05	3.33376e-05	3.47806e-05	3.62631e-05	3.77855e-05	3.93481e-05	4.09511e-05	4.25949e-05	4.42799e-05	4.60065e-05	4.77751e-05	4.95861e-05	5.14402e-05	5.3338e-05	5.52799e-05	5.72668e-05	5.92994e-05	6.13784e-05	6.35048e-05	6.56794e-05	6.79033e-05	7.01775e-05	7.25031e-05	7.48815e-05	7.73139e-05	7.98017e-05	8.23462e-05	8.49492e-05	8.76121e-05	9.03368e-05	9.31249e-05	9.59785e-05	9.88994e-05	0.00010189	0.000104951	0.000108087	0.000111299	0.000114589	0.00011796
-0.916875	2.08755e-05	2.19065e-05	2.29748e-05	2.40806e-05	2.52243e-05	2.6406e-05	2.76259e-05	2.88842e-05	3.01812e-05	3.15171e-05	3.28921e-05	3.43064e-05	3.57602e-05	3.72539e-05	3.87876e-05	4.03617e-05	4.19766e-05	4.36324e-05	4.53297e-05	4.70688e-05	4.88502e-05	5.06744e-05	5.2542e-05	5.44534e-05	5.64094e-05	5.84106e-05	6.04578e-05	6.25519e-05	6.46936e-05	6.6884e-05	6.9124e-05	7.14148e-05	7.37575e-05	7.61533e-05	7.86036e-05	8.11098e-05	8.36733e-05	8.62957e-05	8.89786e-05	9.17239e-05	9.45332e-05	9.74085e-05	0.000100352	0.000103365	0.000106451	0.000109611	0.000112848	0.000116164	0.000119562
-0.912979	2.16941e-05	2.27333e-05	2.381e-05	2.49245e-05	2.60769e-05	2.72676e-05	2.84968e-05	2.97645e-05	3.10712e-05	3.24169e-05	3.3802e-05	3.52266e-05	3.6691e-05	3.81954e-05	3.97401e-05	4.13255e-05	4.29518e-05	4.46194e-05	4.63287e-05	4.80801e-05	4.9874e-05	5.17111e-05	5.35917e-05	5.55166e-05	5.74863e-05	5.95017e-05	6.15633e-05	6.36722e-05	6.58291e-05	6.80351e-05	7.02911e-05	7.25982e-05	7.49578e-05	7.73709e-05	7.9839e-05	8.23634e-05	8.49457e-05	8.75874e-05	9.02902e-05	9.30559e-05	9.58863e-05	9.87833e-05	0.000101749	0.000104786	0.000107895	0.00011108	0.000114342	0.000117684	0.000121109
-0.909082	2.24669e-05	2.35138e-05	2.45984e-05	2.57211e-05	2.68819e-05	2.80812e-05	2.93191e-05	3.05959e-05	3.19119e-05	3.32671e-05	3.46618e-05	3.60963e-05	3.75709e-05	3.90857e-05	4.06411e-05	4.22373e-05	4.38748e-05	4.55538e-05	4.72748e-05	4.90381e-05	5.08444e-05	5.26939e-05	5.45874e-05	5.65255e-05	5.85087e-05	6.05379e-05	6.26137e-05	6.47371e-05	6.6909e-05	6.91303e-05	7.1402e-05	7.37254e-05	7.61015e-05	7.85318e-05	8.10174e-05	8.35599e-05	8.61608e-05	8.88217e-05	9.15442e-05	9.43303e-05	9.71816e-05	0.0001001	0.000103088	0.000106148	0.000109281	0.00011249	0.000115777	0.000119146	0.000122598
-0.905186	2.31923e-05	2.42465e-05	2.53386e-05	2.6469e-05	2.76378e-05	2.88452e-05	3.00915e-05	3.13769e-05	3.27017e-05	3.40659e-05	3.547e-05	3.6914e-05	3.83983e-05	3.99232e-05	4.14888e-05	4.30956e-05	4.47439e-05	4.64339e-05	4.81663e-05	4.99412e-05	5.17594e-05	5.36212e-05	5.55272e-05	5.74781e-05	5.94745e-05	6.15173e-05	6.3607e-05	6.57447e-05	6.79312e-05	7.01676e-05	7.24549e-05	7.47942e-05	7.71867e-05	7.96338e-05	8.21368e-05	8.46972e-05	8.73166e-05	8.99964e-05	9.27386e-05	9.55448e-05	9.84169e-05	0.000101357	0.000104367	0.000107449	0.000110606	0.00011384	0.000117152	0.000120546	0.000124025
-0.901289	2.38692e-05	2.49302e-05	2.60294e-05	2.7167e-05	2.83432e-05	2.95584e-05	3.08126e-05	3.21062e-05	3.34393e-05	3.48122e-05	3.62251e-05	3.76783e-05	3.9172e-05	4.07064e-05	4.2282e-05	4.38989e-05	4.55576e-05	4.72583e-05	4.90016e-05	5.07879e-05	5.26176e-05	5.44913e-05	5.64095e-05	5.83729e-05	6.03823e-05	6.24382e-05	6.45416e-05	6.66933e-05	6.88942e-05	7.11454e-05	7.34479e-05	7.58029e-05	7.82116e-05	8.06753e-05	8.31955e-05	8.57736e-05	8.84111e-05	9.11098e-05	9.38713e-05	9.66975e-05	9.95903e-05	0.000102552	0.000105584	0.000108689	0.000111869	0.000115127	0.000118464	0.000121884	0.00012539
-0.897393	2.44968e-05	2.55641e-05	2.66698e-05	2.78142e-05	2.89974e-05	3.02198e-05	3.14815e-05	3.27827e-05	3.41238e-05	3.55049e-05	3.69262e-05	3.83881e-05	3.98907e-05	4.14344e-05	4.30194e-05	4.46461e-05	4.63147e-05	4.80258e-05	4.97797e-05	5.15769e-05	5.34178e-05	5.5303e-05	5.72331e-05	5.92087e-05	6.12306e-05	6.32995e-05	6.54161e-05	6.75815e-05	6.97965e-05	7.20622e-05	7.43797e-05	7.67501e-05	7.91747e-05	8.16548e-05	8.41919e-05	8.67874e-05	8.94429e-05	9.21602e-05	9.49408e-05	9.77868e-05	0.0001007	0.000103683	0.000106736	0.000109864	0.000113067	0.000116349	0.000119712	0.000123158	0.000126689
-0.893496	2.50744e-05	2.61475e-05	2.72592e-05	2.84098e-05	2.95995e-05	3.08286e-05	3.20973e-05	3.34058e-05	3.47544e-05	3.61432e-05	3.75725e-05	3.90426e-05	4.05537e-05	4.21062e-05	4.37002e-05	4.53362e-05	4.70145e-05	4.87355e-05	5.04996e-05	5.23073e-05	5.4159e-05	5.60554e-05	5.7997e-05	5.99845e-05	6.20185e-05	6.41e-05	6.62296e-05	6.84084e-05	7.06372e-05	7.29171e-05	7.52492e-05	7.76348e-05	8.0075e-05	8.25712e-05	8.51249e-05	8.77376e-05	9.04109e-05	9.31464e-05	9.59461e-05	9.88116e-05	0.000101745	0.000104749	0.000107824	0.000110974	0.0001142	0.000117506	0.000120893	0.000124365	0.000127923
-0.8896	2.56014e-05	2.66798e-05	2.7797e-05	2.89534e-05	3.01492e-05	3.13845e-05	3.26597e-05	3.39749e-05	3.53305e-05	3.67266e-05	3.81634e-05	3.96413e-05	4.11605e-05	4.27213e-05	4.43239e-05	4.59688e-05	4.76563e-05	4.93868e-05	5.11607e-05	5.29785e-05	5.48407e-05	5.67478e-05	5.87005e-05	6.06995e-05	6.27454e-05	6.48391e-05	6.69814e-05	6.91732e-05	7.14154e-05	7.37092e-05	7.60557e-05	7.84561e-05	8.09116e-05	8.34237e-05	8.59938e-05	8.86234e-05	9.13141e-05	9.40678e-05	9.68861e-05	9.9771e-05	0.000102724	0.000105749	0.000108846	0.000112018	0.000115267	0.000118596	0.000122008	0.000125505	0.00012909
-0.885703	2.60778e-05	2.71609e-05	2.82832e-05	2.94448e-05	3.0646e-05	3.18871e-05	3.31683e-05	3.44898e-05	3.58519e-05	3.72548e-05	3.86987e-05	4.01839e-05	4.17107e-05	4.32793e-05	4.48902e-05	4.65436e-05	4.82398e-05	4.99794e-05	5.17627e-05	5.35902e-05	5.54624e-05	5.73799e-05	5.93434e-05	6.13535e-05	6.34109e-05	6.55164e-05	6.7671e-05	6.98755e-05	7.21308e-05	7.44382e-05	7.67987e-05	7.92136e-05	8.16842e-05	8.42118e-05	8.67979e-05	8.94442e-05	9.21522e-05	9.49236e-05	9.77604e-05	0.000100664	0.000103638	0.000106682	0.0001098	0.000112994	0.000116267	0.00011962	0.000123056	0.000126578	0.000130189
-0.881807	2.65035e-05	2.75908e-05	2.87175e-05	2.98839e-05	3.10901e-05	3.23364e-05	3.36231e-05	3.49504e-05	3.63186e-05	3.77277e-05	3.91782e-05	4.06703e-05	4.22043e-05	4.37804e-05	4.5399e-05	4.70604e-05	4.8765e-05	5.05132e-05	5.23054e-05	5.41422e-05	5.60241e-05	5.79517e-05	5.99255e-05	6.19463e-05	6.40148e-05	6.61319e-05	6.82984e-05	7.05152e-05	7.27833e-05	7.5104e-05	7.74782e-05	7.99073e-05	8.23925e-05	8.49354e-05	8.75373e-05	9.01999e-05	9.29249e-05	9.57139e-05	9.85689e-05	0.000101492	0.000104485	0.000107549	0.000110689	0.000113904	0.000117199	0.000120575	0.000124036	0.000127583	0.00013122
-0.87791	2.68786e-05	2.79697e-05	2.91003e-05	3.02709e-05	3.14816e-05	3.27327e-05	3.40244e-05	3.5357e-05	3.67307e-05	3.81457e-05	3.96023e-05	4.11008e-05	4.26415e-05	4.42246e-05	4.58505e-05	4.75195e-05	4.9232e-05	5.09884e-05	5.27892e-05	5.4635e-05	5.65261e-05	5.84632e-05	6.0447e-05	6.24782e-05	6.45575e-05	6.66857e-05	6.88637e-05	7.10925e-05	7.33731e-05	7.57067e-05	7.80943e-05	8.05373e-05	8.30369e-05	8.55947e-05	8.82121e-05	9.08908e-05	9.36324e-05	9.64387e-05	9.93117e-05	0.000102253	0.000105265	0.00010835	0.00011151	0.000114747	0.000118064	0.000121464	0.000124948	0.000128521	0.000132183
-0.874014	2.72036e-05	2.82978e-05	2.9432e-05	3.06062e-05	3.18209e-05	3.30763e-05	3.43725e-05	3.57099e-05	3.70887e-05	3.85091e-05	3.99714e-05	4.14758e-05	4.30227e-05	4.46124e-05	4.62451e-05	4.79213e-05	4.96413e-05	5.14056e-05	5.32146e-05	5.50688e-05	5.69688e-05	5.89151e-05	6.09085e-05	6.29497e-05	6.50393e-05	6.71783e-05	6.93676e-05	7.1608e-05	7.39007e-05	7.62468e-05	7.86475e-05	8.11041e-05	8.36178e-05	8.61903e-05	8.88229e-05	9.15174e-05	9.42754e-05	9.70987e-05	9.99893e-05	0.000102949	0.00010598	0.000109085	0.000112265	0.000115524	0.000118863	0.000122286	0.000125794	0.000129391	0.000133079
-0.870117	2.74791e-05	2.8576e-05	2.9713e-05	3.08905e-05	3.21087e-05	3.33678e-05	3.46681e-05	3.60099e-05	3.73933e-05	3.88186e-05	4.02861e-05	4.1796e-05	4.33487e-05	4.49445e-05	4.65837e-05	4.82666e-05	4.99937e-05	5.17654e-05	5.35821e-05	5.54444e-05	5.73529e-05	5.93081e-05	6.13107e-05	6.33614e-05	6.54611e-05	6.76105e-05	6.98107e-05	7.20624e-05	7.43669e-05	7.67253e-05	7.91387e-05	8.16085e-05	8.41361e-05	8.67229e-05	8.93704e-05	9.20804e-05	9.48545e-05	9.76947e-05	0.000100603	0.000103581	0.000106631	0.000109755	0.000112956	0.000116235	0.000119597	0.000123042	0.000126574	0.000130195	0.000133909
-0.866221	2.77057e-05	2.88048e-05	2.99443e-05	3.11245e-05	3.23457e-05	3.36081e-05	3.4912e-05	3.62576e-05	3.76452e-05	3.9075e-05	4.05472e-05	4.20623e-05	4.36204e-05	4.52218e-05	4.6867e-05	4.85563e-05	5.029e-05	5.20687e-05	5.38928e-05	5.57629e-05	5.76794e-05	5.96431e-05	6.16546e-05	6.37146e-05	6.58239e-05	6.79834e-05	7.01941e-05	7.24569e-05	7.47728e-05	7.71431e-05	7.9569e-05	8.20518e-05	8.45929e-05	8.71937e-05	8.98559e-05	9.25811e-05	9.53711e-05	9.82278e-05	0.000101153	0.000104149	0.000107217	0.000110361	0.000113582	0.000116883	0.000120266	0.000123733	0.000127289	0.000130935	0.000134674
-0.862324	2.78844e-05	2.89852e-05	3.01267e-05	3.13091e-05	3.25329e-05	3.37982e-05	3.51052e-05	3.64542e-05	3.78455e-05	3.92794e-05	4.0756e-05	4.22757e-05	4.38387e-05	4.54455e-05	4.70963e-05	4.87915e-05	5.05315e-05	5.23169e-05	5.4148e-05	5.60254e-05	5.79497e-05	5.99214e-05	6.19414e-05	6.40104e-05	6.6129e-05	6.82983e-05	7.05192e-05	7.27926e-05	7.51198e-05	7.75017e-05	7.99397e-05	8.24352e-05	8.49895e-05	8.76042e-05	9.02807e-05	9.3021e-05	9.58266e-05	9.86995e-05	0.000101642	0.000104655	0.000107742	0.000110905	0.000114146	0.000117467	0.000120872	0.000124362	0.000127941	0.000131611	0.000135375
-0.858428	2.80162e-05	2.91182e-05	3.02612e-05	3.14456e-05	3.26714e-05	3.39391e-05	3.52489e-05	3.66009e-05	3.79955e-05	3.9433e-05	4.09135e-05	4.24375e-05	4.40051e-05	4.56168e-05	4.72728e-05	4.89736e-05	5.07196e-05	5.25112e-05	5.43489e-05	5.62333e-05	5.8165e-05	6.01446e-05	6.21728e-05	6.42503e-05	6.6378e-05	6.85568e-05	7.07875e-05	7.30714e-05	7.54094e-05	7.78027e-05	8.02526e-05	8.27605e-05	8.53278e-05	8.7956e-05	9.06467e-05	9.34017e-05	9.62227e-05	9.91117e-05	0.000102071	0.000105102	0.000108207	0.000111388	0.000114649	0.000117991	0.000121417	0.00012493	0.000128532	0.000132226	0.000136015
-0.854531	2.81023e-05	2.92051e-05	3.03493e-05	3.1535e-05	3.27626e-05	3.40323e-05	3.53443e-05	3.6699e-05	3.80965e-05	3.95372e-05	4.10213e-05	4.25492e-05	4.4121e-05	4.57372e-05	4.73981e-05	4.91042e-05	5.08557e-05	5.26533e-05	5.44974e-05	5.63885e-05	5.83272e-05	6.03143e-05	6.23503e-05	6.44362e-05	6.65726e-05	6.87605e-05	7.1001e-05	7.32949e-05	7.56435e-05	7.8048e-05	8.05095e-05	8.30296e-05	8.56096e-05	8.82512e-05	9.09558e-05	9.37254e-05	9.65616e-05	9.94665e-05	0.000102442	0.00010549	0.000108613	0.000111814	0.000115094	0.000118456	0.000121904	0.000125438	0.000129063	0.000132782	0.000136596
-0.850635	2.81441e-05	2.92473e-05	3.03921e-05	3.15789e-05	3.28078e-05	3.40791e-05	3.5393e-05	3.675e-05	3.81501e-05	3.95937e-05	4.1081e-05	4.26124e-05	4.41881e-05	4.58085e-05	4.7474e-05	4.91849e-05	5.09418e-05	5.2745e-05	5.45951e-05	5.64926e-05	5.84381e-05	6.04324e-05	6.2476e-05	6.45699e-05	6.67148e-05	6.89117e-05	7.11615e-05	7.34654e-05	7.58244e-05	7.82397e-05	8.07127e-05	8.32447e-05	8.58373e-05	8.8492e-05	9.12104e-05	9.39943e-05	9.68456e-05	9.97661e-05	0.000102758	0.000105823	0.000108965	0.000112184	0.000115483	0.000118866	0.000122334	0.000125891	0.000129539	0.000133281	0.000137121
-0.846738	2.81429e-05	2.92461e-05	3.03913e-05	3.15787e-05	3.28085e-05	3.40811e-05	3.53967e-05	3.67555e-05	3.81579e-05	3.9604e-05	4.10943e-05	4.26289e-05	4.42082e-05	4.58325e-05	4.75023e-05	4.92179e-05	5.09797e-05	5.27883e-05	5.46441e-05	5.65478e-05	5.84998e-05	6.0501e-05	6.25521e-05	6.46538e-05	6.68069e-05	6.90125e-05	7.12716e-05	7.35851e-05	7.59542e-05	7.83802e-05	8.08645e-05	8.34083e-05	8.60133e-05	8.86809e-05	9.14129e-05	9.42111e-05	9.70772e-05	0.000100013	0.000103022	0.000106104	0.000109263	0.000112501	0.00011582	0.000119223	0.000122712	0.000126291	0.000129962	0.000133728	0.000137592
-0.842842	2.81002e-05	2.92032e-05	3.03483e-05	3.15361e-05	3.27666e-05	3.40401e-05	3.5357e-05	3.67175e-05	3.81218e-05	3.95702e-05	4.1063e-05	4.26006e-05	4.41832e-05	4.58112e-05	4.7485e-05	4.9205e-05	5.09716e-05	5.27853e-05	5.46466e-05	5.65562e-05	5.85146e-05	6.05226e-05	6.25808e-05	6.46901e-05	6.68513e-05	6.90655e-05	7.13335e-05	7.36565e-05	7.60357e-05	7.84723e-05	8.09676e-05	8.35231e-05	8.61403e-05	8.88208e-05	9.15662e-05	9.43785e-05	9.72594e-05	0.000100211	0.000103235	0.000106335	0.000109511	0.000112768	0.000116106	0.000119529	0.00012304	0.00012664	0.000130334	0.000134124	0.000138013
-0.838945	2.80178e-05	2.91201e-05	3.0265e-05	3.14528e-05	3.26837e-05	3.39579e-05	3.52758e-05	3.66376e-05	3.80436e-05	3.94941e-05	4.09893e-05	4.25296e-05	4.41153e-05	4.57468e-05	4.74244e-05	4.91485e-05	5.09197e-05	5.27383e-05	5.4605e-05	5.65203e-05	5.84849e-05	6.04994e-05	6.25647e-05	6.46814e-05	6.68506e-05	6.90731e-05	7.135e-05	7.36824e-05	7.60715e-05	7.85185e-05	8.10248e-05	8.35919e-05	8.62212e-05	8.89145e-05	9.16733e-05	9.44996e-05	9.73953e-05	0.000100362	0.000103403	0.000106519	0.000109713	0.000112988	0.000116346	0.000119789	0.000123321	0.000126943	0.00013066	0.000134474	0.000138388
-0.835049	2.78972e-05	2.89987e-05	3.01431e-05	3.13306e-05	3.25617e-05	3.38364e-05	3.51551e-05	3.65181e-05	3.79256e-05	3.93779e-05	4.08753e-05	4.24181e-05	4.40067e-05	4.56415e-05	4.73227e-05	4.90509e-05	5.08264e-05	5.26499e-05	5.45218e-05	5.64427e-05	5.84133e-05	6.04343e-05	6.25064e-05	6.46305e-05	6.68075e-05	6.90383e-05	7.1324e-05	7.36657e-05	7.60646e-05	7.8522e-05	8.10393e-05	8.36178e-05	8.62593e-05	8.89652e-05	9.17375e-05	9.45778e-05	9.74882e-05	0.000100471	0.000103527	0.00010666	0.000109872	0.000113166	0.000116543	0.000120006	0.000123559	0.000127204	0.000130943	0.000134781	0.00013872
-0.831152	2.77402e-05	2.88407e-05	2.99844e-05	3.11716e-05	3.24025e-05	3.36776e-05	3.49969e-05	3.63609e-05	3.77697e-05	3.92237e-05	4.07232e-05	4.22684e-05	4.38598e-05	4.54977e-05	4.71824e-05	4.89145e-05	5.06944e-05	5.25225e-05	5.43995e-05	5.6326e-05	5.83025e-05	6.03299e-05	6.24088e-05	6.45402e-05	6.6725e-05	6.89641e-05	7.12585e-05	7.36095e-05	7.60182e-05	7.84859e-05	8.10141e-05	8.36042e-05	8.62577e-05	8.89765e-05	9.17621e-05	9.46165e-05	9.75416e-05	0.000100539	0.000103612	0.000106762	0.000109992	0.000113304	0.0001167	0.000120184	0.000123758	0.000127425	0.000131188	0.00013505	0.000139014
-0.827256	2.75488e-05	2.8648e-05	2.97908e-05	3.09775e-05	3.22083e-05	3.34835e-05	3.48034e-05	3.61682e-05	3.75783e-05	3.90339e-05	4.05353e-05	4.20828e-05	4.36769e-05	4.53179e-05	4.70061e-05	4.8742e-05	5.05261e-05	5.23589e-05	5.4241e-05	5.61729e-05	5.81554e-05	6.01891e-05	6.22749e-05	6.44136e-05	6.66061e-05	6.88535e-05	7.11567e-05	7.3517e-05	7.59355e-05	7.84136e-05	8.09528e-05	8.35544e-05	8.62201e-05	8.89517e-05	9.17507e-05	9.46193e-05	9.75592e-05	0.000100573	0.000103662	0.000106829	0.000110077	0.000113407	0.000116823	0.000120327	0.000123923	0.000127612	0.000131398	0.000135284	0.000139273
-0.823359	2.73247e-05	2.84226e-05	2.95645e-05	3.07505e-05	3.19811e-05	3.32564e-05	3.45767e-05	3.59423e-05	3.73536e-05	3.88107e-05	4.0314e-05	4.18639e-05	4.34606e-05	4.51046e-05	4.67963e-05	4.85361e-05	5.03244e-05	5.21619e-05	5.4049e-05	5.59865e-05	5.79749e-05	6.00151e-05	6.21077e-05	6.42538e-05	6.64541e-05	6.87098e-05	7.10219e-05	7.33915e-05	7.582e-05	7.83086e-05	8.08588e-05	8.34721e-05	8.61501e-05	8.88946e-05	9.17072e-05	9.459e-05	9.7545e-05	0.000100574	0.00010368	0.000106864	0.00011013	0.000113479	0.000116915	0.00012044	0.000124057	0.000127768	0.000131578	0.000135489	0.000139504
-0.819463	2.70698e-05	2.81664e-05	2.93072e-05	3.04927e-05	3.17229e-05	3.29983e-05	3.43191e-05	3.56855e-05	3.70979e-05	3.85566e-05	4.00619e-05	4.16141e-05	4.32135e-05	4.48606e-05	4.65558e-05	4.82995e-05	5.00921e-05	5.19343e-05	5.38266e-05	5.57697e-05	5.77642e-05	5.98108e-05	6.19105e-05	6.4064e-05	6.62723e-05	6.85364e-05	7.08574e-05	7.32366e-05	7.56751e-05	7.81744e-05	8.07358e-05	8.3361e-05	8.60515e-05	8.8809e-05	9.16355e-05	9.45328e-05	9.75029e-05	0.000100548	0.00010367	0.000106872	0.000110156	0.000113525	0.000116981	0.000120526	0.000124165	0.0001279	0.000131733	0.000135668	0.000139709
-0.815566	2.67861e-05	2.78814e-05	2.90213e-05	3.02061e-05	3.14361e-05	3.27116e-05	3.40328e-05	3.54002e-05	3.68138e-05	3.82742e-05	3.97814e-05	4.1336e-05	4.29383e-05	4.45886e-05	4.62873e-05	4.8035e-05	4.98321e-05	5.16792e-05	5.35768e-05	5.55256e-05	5.75263e-05	5.95796e-05	6.16864e-05	6.38475e-05	6.6064e-05	6.83367e-05	7.0667e-05	7.30558e-05	7.55047e-05	7.80148e-05	8.05877e-05	8.32249e-05	8.59281e-05	8.86991e-05	9.15396e-05	9.44516e-05	9.74372e-05	0.000100499	0.000103638	0.000106858	0.00011016	0.000113548	0.000117024	0.000120591	0.000124252	0.00012801	0.000131867	0.000135828	0.000139895
-0.81167	2.64756e-05	2.75696e-05	2.87086e-05	2.98929e-05	3.11227e-05	3.23984e-05	3.37203e-05	3.50886e-05	3.65037e-05	3.79658e-05	3.94752e-05	4.10323e-05	4.26376e-05	4.42912e-05	4.59938e-05	4.77457e-05	4.95474e-05	5.13995e-05	5.33026e-05	5.52574e-05	5.72645e-05	5.93247e-05	6.14389e-05	6.36079e-05	6.58327e-05	6.81144e-05	7.0454e-05	7.28529e-05	7.53123e-05	7.78336e-05	8.04183e-05	8.30679e-05	8.57841e-05	8.85687e-05	9.14236e-05	9.43507e-05	9.73521e-05	0.00010043	0.000103587	0.000106825	0.000110146	0.000113554	0.000117051	0.00012064	0.000124323	0.000128104	0.000131987	0.000135973	0.000140067
-0.807773	2.61402e-05	2.72331e-05	2.83713e-05	2.95552e-05	3.07851e-05	3.20612e-05	3.33839e-05	3.47534e-05	3.617e-05	3.7634e-05	3.91458e-05	4.07057e-05	4.23141e-05	4.39714e-05	4.5678e-05	4.74343e-05	4.92409e-05	5.10984e-05	5.30073e-05	5.49683e-05	5.69821e-05	5.90495e-05	6.11713e-05	6.33485e-05	6.5582e-05	6.78729e-05	7.02224e-05	7.26316e-05	7.51019e-05	7.76347e-05	8.02315e-05	8.28938e-05	8.56235e-05	8.84222e-05	9.12918e-05	9.42344e-05	9.72521e-05	0.000100347	0.000103521	0.000106778	0.000110119	0.000113547	0.000117065	0.000120676	0.000124383	0.000128188	0.000132095	0.000136108	0.000140229
-0.803877	2.57819e-05	2.68738e-05	2.80115e-05	2.91953e-05	3.04254e-05	3.17021e-05	3.30258e-05	3.43967e-05	3.58152e-05	3.72815e-05	3.87959e-05	4.03589e-05	4.19707e-05	4.36319e-05	4.53428e-05	4.71039e-05	4.89157e-05	5.07788e-05	5.26939e-05	5.46614e-05	5.66823e-05	5.87573e-05	6.08871e-05	6.30729e-05	6.53155e-05	6.7616e-05	6.99757e-05	7.23956e-05	7.48773e-05	7.7422e-05	8.00314e-05	8.27069e-05	8.54504e-05	8.82637e-05	9.11486e-05	9.41071e-05	9.71415e-05	0.000100254	0.000103447	0.000106722	0.000110083	0.000113532	0.000117072	0.000120706	0.000124436	0.000128266	0.000132199	0.000136238	0.000140387
-0.79998	2.54027e-05	2.6494e-05	2.76314e-05	2.88153e-05	3.00459e-05	3.13236e-05	3.26486e-05	3.40213e-05	3.54419e-05	3.69107e-05	3.84281e-05	3.99945e-05	4.16102e-05	4.32756e-05	4.49912e-05	4.67575e-05	4.85749e-05	5.04441e-05	5.23656e-05	5.43402e-05	5.63686e-05	5.84515e-05	6.05899e-05	6.27846e-05	6.50368e-05	6.73474e-05	6.97177e-05	7.21489e-05	7.46424e-05	7.71996e-05	7.9822e-05	8.25113e-05	8.52692e-05	8.80975e-05	9.09982e-05	9.39733e-05	9.7025e-05	0.000100155	0.000103367	0.000106662	0.000110044	0.000113514	0.000117077	0.000120734	0.000124488	0.000128343	0.000132303	0.000136369	0.000140547
-0.796084	2.50046e-05	2.60955e-05	2.7233e-05	2.84173e-05	2.96488e-05	3.09278e-05	3.22545e-05	3.36293e-05	3.50525e-05	3.65243e-05	3.80451e-05	3.96153e-05	4.12353e-05	4.29054e-05	4.46262e-05	4.6398e-05	4.82215e-05	5.00972e-05	5.20258e-05	5.40078e-05	5.60442e-05	5.81356e-05	6.0283e-05	6.24873e-05	6.47496e-05	6.70708e-05	6.94524e-05	7.18954e-05	7.44012e-05	7.69714e-05	7.96075e-05	8.23111e-05	8.5084e-05	8.7928e-05	9.08451e-05	9.38374e-05	9.6907e-05	0.000100056	0.000103287	0.000106603	0.000110006	0.000113499	0.000117084	0.000120765	0.000124544	0.000128426	0.000132412	0.000136507	0.000140713
-0.792187	2.45894e-05	2.56804e-05	2.68183e-05	2.80036e-05	2.92364e-05	3.05171e-05	3.1846e-05	3.32234e-05	3.46495e-05	3.61248e-05	3.76495e-05	3.9224e-05	4.08488e-05	4.25241e-05	4.42505e-05	4.60285e-05	4.78586e-05	4.97414e-05	5.16775e-05	5.36676e-05	5.57126e-05	5.78131e-05	5.99701e-05	6.21845e-05	6.44574e-05	6.679e-05	6.91833e-05	7.16388e-05	7.41577e-05	7.67416e-05	7.9392e-05	8.21106e-05	8.48991e-05	8.77595e-05	9.06937e-05	9.37039e-05	9.67921e-05	9.99608e-05	0.000103212	0.000106549	0.000109974	0.000113489	0.000117099	0.000120804	0.00012461	0.000128518	0.000132532	0.000136656	0.000140893
-0.788291	2.41592e-05	2.52507e-05	2.63896e-05	2.75762e-05	2.88109e-05	3.00938e-05	3.14254e-05	3.28059e-05	3.42355e-05	3.57148e-05	3.72439e-05	3.88233e-05	4.04534e-05	4.21345e-05	4.38672e-05	4.56519e-05	4.74892e-05	4.93797e-05	5.1324e-05	5.33229e-05	5.5377e-05	5.74872e-05	5.96545e-05	6.18798e-05	6.41641e-05	6.65086e-05	6.89144e-05	7.1383e-05	7.39157e-05	7.6514e-05	7.91795e-05	8.19138e-05	8.47188e-05	8.75964e-05	9.05485e-05	9.35773e-05	9.66849e-05	9.98739e-05	0.000103146	0.000106505	0.000109953	0.000113492	0.000117126	0.000120857	0.00012469	0.000128625	0.000132669	0.000136822	0.00014109
-0.784395	2.37159e-05	2.48084e-05	2.59488e-05	2.71374e-05	2.83744e-05	2.96601e-05	3.09949e-05	3.23791e-05	3.38129e-05	3.52968e-05	3.6831e-05	3.84159e-05	4.00519e-05	4.17395e-05	4.34791e-05	4.52712e-05	4.71164e-05	4.90153e-05	5.09685e-05	5.29768e-05	5.50408e-05	5.71615e-05	5.93398e-05	6.15766e-05	6.3873e-05	6.62303e-05	6.86495e-05	7.1132e-05	7.36792e-05	7.62927e-05	7.89741e-05	8.1725e-05	8.45472e-05	8.74428e-05	9.04137e-05	9.3462e-05	9.659e-05	9.98001e-05	0.000103095	0.000106476	0.000109948	0.000113512	0.000117171	0.000120929	0.000124789	0.000128754	0.000132827	0.000137011	0.000141311
-0.780498	2.32613e-05	2.43555e-05	2.54979e-05	2.6689e-05	2.7929e-05	2.92182e-05	3.05569e-05	3.19455e-05	3.33841e-05	3.48733e-05	3.64132e-05	3.80043e-05	3.96471e-05	4.13418e-05	4.30891e-05	4.48893e-05	4.67432e-05	4.86512e-05	5.06141e-05	5.26325e-05	5.47073e-05	5.68392e-05	5.90293e-05	6.12785e-05	6.3588e-05	6.59587e-05	6.83921e-05	7.08894e-05	7.34521e-05	7.60817e-05	7.87798e-05	8.15482e-05	8.43886e-05	8.73031e-05	9.02937e-05	9.33625e-05	9.65118e-05	9.97439e-05	0.000103061	0.000106467	0.000109963	0.000113553	0.000117239	0.000121025	0.000124913	0.000128908	0.000133012	0.000137228	0.000141561
-0.776602	2.27973e-05	2.38938e-05	2.5039e-05	2.62333e-05	2.7477e-05	2.87704e-05	3.01137e-05	3.15073e-05	3.29515e-05	3.44467e-05	3.59931e-05	3.75912e-05	3.92414e-05	4.09441e-05	4.26998e-05	4.45091e-05	4.63724e-05	4.82904e-05	5.02638e-05	5.22932e-05	5.43796e-05	5.65237e-05	5.87265e-05	6.0989e-05	6.33123e-05	6.56975e-05	6.8146e-05	7.0659e-05	7.32381e-05	7.58848e-05	7.86006e-05	8.13874e-05	8.42471e-05	8.71815e-05	9.01928e-05	9.3283e-05	9.64546e-05	9.971e-05	0.000103052	0.000106482	0.000110004	0.000113621	0.000117335	0.000121149	0.000125067	0.000129093	0.000133228	0.000137478	0.000141846
-0.772705	2.23256e-05	2.34252e-05	2.45739e-05	2.57722e-05	2.70203e-05	2.83186e-05	2.96673e-05	3.10668e-05	3.25174e-05	3.40194e-05	3.55732e-05	3.71791e-05	3.88376e-05	4.05492e-05	4.23142e-05	4.41333e-05	4.60069e-05	4.79358e-05	4.99206e-05	5.19621e-05	5.40609e-05	5.62181e-05	5.84346e-05	6.07113e-05	6.30495e-05	6.54502e-05	6.79147e-05	7.04445e-05	7.3041e-05	7.57058e-05	7.84404e-05	8.12467e-05	8.41266e-05	8.7082e-05	9.01151e-05	9.32279e-05	9.6423e-05	9.97026e-05	0.000103069	0.000106526	0.000110075	0.000113719	0.000117462	0.000121307	0.000125256	0.000129314	0.000133483	0.000137767	0.00014217
-0.768809	2.18482e-05	2.29515e-05	2.41046e-05	2.53076e-05	2.6561e-05	2.78651e-05	2.922e-05	3.06262e-05	3.2084e-05	3.35938e-05	3.51558e-05	3.67704e-05	3.84382e-05	4.01595e-05	4.19348e-05	4.37646e-05	4.56496e-05	4.75904e-05	4.95876e-05	5.16419e-05	5.37544e-05	5.59256e-05	5.81568e-05	6.04488e-05	6.28029e-05	6.52201e-05	6.77018e-05	7.02494e-05	7.28644e-05	7.55483e-05	7.83029e-05	8.11298e-05	8.40311e-05	8.70087e-05	9.00647e-05	9.32013e-05	9.64209e-05	9.9726e-05	0.000103119	0.000106603	0.00011018	0.000113854	0.000117627	0.000121503	0.000125485	0.000129575	0.000133779	0.000138099	0.000142539
-0.764912	2.13666e-05	2.24746e-05	2.36328e-05	2.48415e-05	2.61011e-05	2.74117e-05	2.87739e-05	3.01877e-05	3.16537e-05	3.31721e-05	3.47432e-05	3.63676e-05	3.80456e-05	3.97776e-05	4.15641e-05	4.34058e-05	4.53031e-05	4.72568e-05	4.92674e-05	5.13358e-05	5.34628e-05	5.56493e-05	5.78962e-05	6.02046e-05	6.25757e-05	6.50106e-05	6.75106e-05	7.00772e-05	7.27118e-05	7.54161e-05	7.81918e-05	8.10405e-05	8.39644e-05	8.69653e-05	9.00455e-05	9.32072e-05	9.64526e-05	9.97845e-05	0.000103205	0.000106718	0.000110324	0.000114029	0.000117833	0.000121742	0.000125757	0.000129883	0.000134122	0.000138479	0.000142957
-0.761016	2.08826e-05	2.19961e-05	2.31604e-05	2.43757e-05	2.56423e-05	2.69606e-05	2.83308e-05	2.97533e-05	3.12284e-05	3.27565e-05	3.43379e-05	3.59729e-05	3.76621e-05	3.94059e-05	4.12048e-05	4.30594e-05	4.49701e-05	4.69377e-05	4.8963e-05	5.10465e-05	5.31892e-05	5.5392e-05	5.76559e-05	5.99819e-05	6.23711e-05	6.48248e-05	6.73444e-05	6.99312e-05	7.25867e-05	7.53126e-05	7.81105e-05	8.09824e-05	8.39301e-05	8.69557e-05	9.00614e-05	9.32493e-05	9.6522e-05	9.98819e-05	0.000103332	0.000106874	0.000110512	0.000114248	0.000118086	0.000122028	0.000126078	0.00013024	0.000134517	0.000138913	0.000143431
-0.757119	2.03977e-05	2.15178e-05	2.26891e-05	2.3912e-05	2.51867e-05	2.65136e-05	2.78929e-05	2.93251e-05	3.08104e-05	3.23491e-05	3.39418e-05	3.55886e-05	3.72902e-05	3.90469e-05	4.08592e-05	4.27278e-05	4.46531e-05	4.66359e-05	4.86768e-05	5.07766e-05	5.29363e-05	5.51566e-05	5.74386e-05	5.97834e-05	6.21921e-05	6.46659e-05	6.72062e-05	6.98145e-05	7.24921e-05	7.52409e-05	7.80625e-05	8.09588e-05	8.39317e-05	8.69834e-05	9.01158e-05	9.33315e-05	9.66328e-05	0.000100022	0.000103502	0.000107076	0.000110746	0.000114516	0.000118388	0.000122366	0.000126453	0.000130652	0.000134968	0.000139404	0.000143963
-0.753223	1.99136e-05	2.10412e-05	2.22205e-05	2.3452e-05	2.47358e-05	2.60724e-05	2.74619e-05	2.89049e-05	3.04014e-05	3.1952e-05	3.3557e-05	3.52168e-05	3.69319e-05	3.87026e-05	4.05296e-05	4.24133e-05	4.43544e-05	4.63535e-05	4.84114e-05	5.05288e-05	5.27066e-05	5.49458e-05	5.72472e-05	5.9612e-05	6.20414e-05	6.45367e-05	6.70991e-05	6.97301e-05	7.24313e-05	7.52044e-05	7.8051e-05	8.09731e-05	8.39726e-05	8.70517e-05	9.02124e-05	9.34572e-05	9.67885e-05	0.000100209	0.000103721	0.000107327	0.000111031	0.000114836	0.000118744	0.000122759	0.000126884	0.000131123	0.000135479	0.000139957	0.000144559
-0.749326	1.94317e-05	2.05679e-05	2.17563e-05	2.29975e-05	2.42915e-05	2.56388e-05	2.70397e-05	2.84945e-05	3.00035e-05	3.15671e-05	3.31857e-05	3.48596e-05	3.65893e-05	3.83753e-05	4.02181e-05	4.21183e-05	4.40764e-05	4.60931e-05	4.81692e-05	5.03055e-05	5.25028e-05	5.4762e-05	5.70842e-05	5.94704e-05	6.19219e-05	6.44399e-05	6.70258e-05	6.9681e-05	7.24072e-05	7.52059e-05	7.8079e-05	8.10283e-05	8.40559e-05	8.71638e-05	9.03543e-05	9.36297e-05	9.69925e-05	0.000100445	0.000103991	0.000107632	0.000111371	0.000115212	0.000119158	0.000123211	0.000127376	0.000131656	0.000136055	0.000140576	0.000145223
[truncated: 371 more rows]
[truncated: 464 more columns]

## Sheet: Fig. 2d (i)
log(D) | mass [kDa]	0.0778809	0.468262	0.858643	1.24902	1.6394	2.02979	2.42017	2.81055	3.20093	3.59131	3.98169	4.37207	4.76245	5.15283	5.54321	5.93359	6.32397	6.71436	7.10474	7.49512	7.8855	8.27588	8.66626	9.05664	9.44702	9.8374	10.2278	10.6182	11.0085	11.3989	11.7893	12.1797	12.5701	12.9604	13.3508	13.7412	14.1316	14.522	14.9124	15.3027	15.6931	16.0835	16.4739	16.8643	17.2546	17.645	18.0354	18.4258	18.8162
[truncated: 513 more rows]
[truncated: 464 more columns]

[truncated: 5 more sheets: Fig. 2d (ii), Fig. 2e, Fig. 2f, Fig. 2g, Fig. 2h]
