# Supplementary material for: Mass-sensitive particle tracking to elucidate the membrane-associated MinDE reaction cycle
Source: Nat Methods. 2021 Oct 4;18(10):1239–46. doi: 10.1038/s41592-021-01260-x (PMC8490154; doi:10.1038/s41592-021-01260-x)
Supplement: Source Data Fig. 3 — Statistical source data. [file 41592_2021_1260_MOESM8_ESM.xlsx]

## Sheet: Fig. 3c
mass [kDa]	0.1 um-2	0.3 um-2	0.6 um-2	0.8 um-2
-199.805	0.00039699	0.000549212	0.000729673	0.000868288
-199.219	0.000401861	0.000552139	0.000735038	0.000875674
-198.633	0.000406829	0.000555064	0.000740315	0.000883076
-198.047	0.000411872	0.000557987	0.000745518	0.000890477
-197.461	0.000416966	0.000560909	0.000750662	0.000897863
-196.875	0.000422089	0.000563832	0.000755767	0.000905217
-196.289	0.000427218	0.000566758	0.00076085	0.000912526
-195.703	0.000432332	0.000569687	0.000765933	0.000919776
-195.117	0.000437413	0.000572621	0.000771037	0.000926953
-194.531	0.000442442	0.000575562	0.000776185	0.000934047
-193.945	0.000447403	0.000578513	0.000781399	0.000941047
-193.359	0.000452283	0.000581475	0.0007867	0.000947945
-192.773	0.000457067	0.00058445	0.00079211	0.000954732
-192.188	0.000461743	0.00058744	0.000797648	0.000961404
-191.602	0.000466302	0.000590448	0.000803333	0.000967958
-191.016	0.000470734	0.000593477	0.000809179	0.00097439
-190.43	0.000475029	0.000596528	0.000815201	0.000980702
-189.844	0.000479179	0.000599603	0.000821408	0.000986895
-189.258	0.000483176	0.000602706	0.000827806	0.000992974
-188.672	0.000487012	0.000605838	0.000834399	0.000998943
-188.086	0.000490681	0.000609002	0.000841185	0.00100481
-187.5	0.000494175	0.000612199	0.000848161	0.00101059
-186.914	0.000497487	0.000615432	0.000855318	0.00101628
-186.328	0.000500613	0.000618703	0.000862642	0.00102191
-185.742	0.000503547	0.000622014	0.000870119	0.00102748
-185.156	0.000506287	0.000625367	0.000877729	0.00103301
-184.57	0.000508832	0.000628763	0.000885451	0.00103852
-183.984	0.000511182	0.000632204	0.00089326	0.00104402
-183.398	0.000513342	0.000635691	0.000901133	0.00104953
-182.812	0.000515316	0.000639225	0.000909043	0.00105507
-182.227	0.000517115	0.000642809	0.000916965	0.00106065
-181.641	0.000518749	0.000646442	0.000924874	0.00106629
-181.055	0.000520234	0.000650125	0.000932748	0.00107202
-180.469	0.000521586	0.00065386	0.000940566	0.00107785
-179.883	0.000522823	0.000657646	0.000948313	0.00108379
-179.297	0.000523967	0.000661484	0.000955975	0.00108986
-178.711	0.000525039	0.000665375	0.000963545	0.00109608
-178.125	0.00052606	0.000669318	0.00097102	0.00110246
-177.539	0.000527053	0.000673314	0.000978402	0.00110902
-176.953	0.000528037	0.000677363	0.000985699	0.00111576
-176.367	0.000529031	0.000681464	0.000992923	0.0011227
-175.781	0.000530054	0.000685618	0.00100009	0.00112985
-175.195	0.000531121	0.000689824	0.00100723	0.00113722
-174.609	0.000532245	0.000694082	0.00101435	0.00114481
-174.023	0.000533436	0.000698392	0.0010215	0.00115263
-173.438	0.000534705	0.000702753	0.0010287	0.00116068
-172.852	0.000536058	0.000707166	0.00103597	0.00116896
-172.266	0.000537502	0.000711631	0.00104336	0.00117748
-171.68	0.000539043	0.000716148	0.00105089	0.00118623
-171.094	0.000540686	0.000720717	0.00105859	0.00119521
-170.508	0.000542438	0.000725338	0.00106647	0.00120442
-169.922	0.000544307	0.000730011	0.00107456	0.00121385
-169.336	0.000546302	0.000734739	0.00108288	0.0012235
-168.75	0.000548435	0.00073952	0.00109142	0.00123335
-168.164	0.000550718	0.000744357	0.0011002	0.0012434
-167.578	0.000553169	0.00074925	0.0011092	0.00125365
-166.992	0.000555806	0.000754201	0.00111842	0.00126407
-166.406	0.000558649	0.000759211	0.00112784	0.00127466
-165.82	0.000561722	0.000764283	0.00113744	0.0012854
-165.234	0.000565049	0.000769417	0.00114719	0.00129627
-164.648	0.000568653	0.000774617	0.00115705	0.00130728
-164.062	0.00057256	0.000779885	0.001167	0.00131838
-163.477	0.000576793	0.000785222	0.00117698	0.00132958
-162.891	0.000581374	0.000790632	0.00118697	0.00134086
-162.305	0.000586322	0.000796116	0.00119693	0.00135219
-161.719	0.000591653	0.000801678	0.00120681	0.00136356
-161.133	0.000597379	0.000807321	0.00121657	0.00137495
-160.547	0.000603508	0.000813046	0.00122619	0.00138634
-159.961	0.000610041	0.000818857	0.00123564	0.00139771
-159.375	0.000616975	0.000824755	0.00124489	0.00140905
-158.789	0.000624301	0.000830744	0.00125391	0.00142033
-158.203	0.000632005	0.000836825	0.00126271	0.00143153
-157.617	0.000640066	0.000843001	0.00127128	0.00144265
-157.031	0.000648457	0.000849274	0.00127961	0.00145365
-156.445	0.000657149	0.000855645	0.00128772	0.00146452
-155.859	0.000666107	0.000862116	0.00129562	0.00147524
-155.273	0.00067529	0.000868688	0.00130334	0.0014858
-154.688	0.000684658	0.000875362	0.0013109	0.00149619
-154.102	0.000694166	0.000882139	0.00131834	0.00150638
-153.516	0.000703769	0.000889019	0.0013257	0.00151636
-152.93	0.00071342	0.000896003	0.00133302	0.00152613
-152.344	0.000723075	0.000903089	0.00134035	0.00153568
-151.758	0.000732688	0.000910279	0.00134773	0.00154499
-151.172	0.000742219	0.000917571	0.00135521	0.00155405
-150.586	0.000751626	0.000924965	0.00136284	0.00156288
-150	0.000760876	0.000932459	0.00137066	0.00157146
-149.414	0.000769936	0.000940054	0.00137871	0.0015798
-148.828	0.00077878	0.000947747	0.00138703	0.00158789
-148.242	0.000787386	0.000955538	0.00139564	0.00159575
-147.656	0.000795738	0.000963425	0.00140458	0.00160338
-147.07	0.000803826	0.000971408	0.00141385	0.0016108
-146.484	0.000811645	0.000979484	0.00142347	0.00161801
-145.898	0.000819198	0.000987654	0.00143343	0.00162504
-145.312	0.000826492	0.000995916	0.00144374	0.00163189
-144.727	0.000833539	0.00100427	0.00145436	0.0016386
-144.141	0.000840358	0.00101272	0.00146529	0.00164518
-143.555	0.000846973	0.00102125	0.00147649	0.00165166
-142.969	0.000853412	0.00102988	0.00148792	0.00165806
-142.383	0.000859705	0.0010386	0.00149954	0.00166442
-141.797	0.000865889	0.00104741	0.0015113	0.00167076
-141.211	0.000872	0.00105632	0.00152314	0.00167711
-140.625	0.000878077	0.00106532	0.00153503	0.00168351
-140.039	0.000884161	0.00107442	0.00154689	0.00168998
-139.453	0.000890291	0.00108362	0.00155867	0.00169656
-138.867	0.000896506	0.00109292	0.00157032	0.00170328
-138.281	0.000902843	0.00110233	0.00158178	0.00171016
-137.695	0.000909339	0.00111184	0.001593	0.00171724
-137.109	0.000916025	0.00112147	0.00160395	0.00172455
-136.523	0.000922931	0.00113121	0.00161458	0.0017321
-135.938	0.000930083	0.00114107	0.00162485	0.00173994
-135.352	0.000937504	0.00115106	0.00163476	0.00174807
-134.766	0.00094521	0.00116118	0.00164427	0.00175651
-134.18	0.00095322	0.00117143	0.00165338	0.00176529
-133.594	0.000961543	0.00118181	0.0016621	0.00177442
-133.008	0.000970191	0.00119234	0.00167042	0.0017839
-132.422	0.00097917	0.00120302	0.00167837	0.00179375
-131.836	0.000988488	0.00121384	0.00168598	0.00180397
-131.25	0.00099815	0.00122482	0.00169327	0.00181457
-130.664	0.00100816	0.00123596	0.00170028	0.00182553
-130.078	0.00101853	0.00124726	0.00170707	0.00183686
-129.492	0.00102925	0.00125872	0.00171368	0.00184855
-128.906	0.00104035	0.00127036	0.00172016	0.00186058
-128.32	0.00105182	0.00128216	0.00172658	0.00187295
-127.734	0.00106368	0.00129414	0.00173299	0.00188564
-127.148	0.00107594	0.00130629	0.00173945	0.00189862
-126.562	0.00108862	0.00131863	0.00174602	0.00191189
-125.977	0.00110172	0.00133114	0.00175275	0.00192541
-125.391	0.00111526	0.00134383	0.0017597	0.00193916
-124.805	0.00112925	0.0013567	0.00176692	0.00195311
-124.219	0.00114371	0.00136976	0.00177445	0.00196724
-123.633	0.00115863	0.00138299	0.00178232	0.00198152
-123.047	0.00117404	0.00139641	0.00179058	0.00199592
-122.461	0.00118993	0.00141001	0.00179924	0.00201041
-121.875	0.0012063	0.00142379	0.00180832	0.00202495
-121.289	0.00122315	0.00143775	0.00181783	0.00203951
-120.703	0.00124046	0.00145189	0.00182778	0.00205406
-120.117	0.00125823	0.00146621	0.00183815	0.00206857
-119.531	0.00127643	0.00148071	0.00184893	0.00208301
-118.945	0.00129504	0.00149539	0.00186012	0.00209733
-118.359	0.00131404	0.00151024	0.00187168	0.00211151
-117.773	0.00133339	0.00152528	0.00188358	0.00212552
-117.188	0.00135306	0.0015405	0.00189579	0.00213932
-116.602	0.00137301	0.00155589	0.00190828	0.00215287
-116.016	0.00139321	0.00157147	0.001921	0.00216615
-115.43	0.00141362	0.00158723	0.00193392	0.00217913
-114.844	0.00143421	0.00160318	0.001947	0.00219177
-114.258	0.00145493	0.00161931	0.0019602	0.00220404
-113.672	0.00147577	0.00163563	0.00197348	0.00221592
-113.086	0.00149668	0.00165215	0.0019868	0.00222737
-112.5	0.00151766	0.00166886	0.00200015	0.00223837
-111.914	0.00153868	0.00168577	0.00201348	0.00224889
-111.328	0.00155973	0.00170289	0.00202678	0.0022589
-110.742	0.00158082	0.00172022	0.00204004	0.00226839
-110.156	0.00160194	0.00173776	0.00205323	0.00227733
-109.57	0.00162311	0.00175552	0.00206636	0.00228571
-108.984	0.00164435	0.00177351	0.00207943	0.0022935
-108.398	0.00166569	0.00179173	0.00209243	0.00230068
-107.812	0.00168716	0.00181019	0.00210539	0.00230725
-107.227	0.00170881	0.00182889	0.0021183	0.0023132
-106.641	0.00173068	0.00184784	0.0021312	0.00231851
-106.055	0.00175282	0.00186705	0.00214409	0.00232318
-105.469	0.00177527	0.00188652	0.002157	0.00232721
-104.883	0.00179809	0.00190626	0.00216995	0.00233059
-104.297	0.00182132	0.00192626	0.00218297	0.00233333
-103.711	0.00184499	0.00194655	0.00219607	0.00233543
-103.125	0.00186914	0.00196712	0.00220928	0.0023369
-102.539	0.00189379	0.00198797	0.00222261	0.00233775
-101.953	0.00191894	0.0020091	0.00223607	0.002338
-101.367	0.0019446	0.00203053	0.00224967	0.00233765
-100.781	0.00197075	0.00205225	0.00226342	0.00233673
-100.195	0.00199735	0.00207425	0.00227731	0.00233526
-99.6094	0.00202437	0.00209655	0.00229134	0.00233325
-99.0234	0.00205174	0.00211914	0.0023055	0.00233074
-98.4375	0.00207942	0.00214201	0.00231976	0.00232776
-97.8516	0.00210731	0.00216516	0.00233411	0.00232432
-97.2656	0.00213534	0.00218859	0.00234851	0.00232046
-96.6797	0.00216344	0.00221229	0.00236293	0.0023162
-96.0938	0.00219152	0.00223626	0.00237734	0.00231159
-95.5078	0.00221951	0.00226049	0.00239169	0.00230666
-94.9219	0.00224735	0.00228496	0.00240594	0.00230143
-94.3359	0.00227496	0.00230967	0.00242004	0.00229595
-93.75	0.00230233	0.00233461	0.00243395	0.00229023
-93.1641	0.00232941	0.00235977	0.00244762	0.00228433
-92.5781	0.00235621	0.00238512	0.002461	0.00227827
-91.9922	0.00238275	0.00241067	0.00247406	0.00227208
-91.4062	0.00240905	0.00243639	0.00248674	0.00226581
-90.8203	0.00243518	0.00246227	0.002499	0.00225946
-90.2344	0.00246121	0.0024883	0.00251082	0.00225309
-89.6484	0.00248724	0.00251445	0.00252215	0.00224671
-89.0625	0.00251338	0.00254071	0.00253296	0.00224035
-88.4766	0.00253976	0.00256707	0.00254324	0.00223404
-87.8906	0.00256652	0.0025935	0.00255295	0.00222781
-87.3047	0.0025938	0.00261999	0.00256209	0.00222167
-86.7188	0.00262174	0.00264651	0.00257064	0.00221564
-86.1328	0.00265049	0.00267305	0.00257859	0.00220975
-85.5469	0.00268019	0.0026996	0.00258594	0.00220401
-84.9609	0.00271097	0.00272612	0.00259268	0.00219843
-84.375	0.00274294	0.00275261	0.00259883	0.00219304
-83.7891	0.0027762	0.00277904	0.00260437	0.00218783
-83.2031	0.00281083	0.0028054	0.00260933	0.00218283
-82.6172	0.00284687	0.00283166	0.00261372	0.00217804
-82.0312	0.00288435	0.0028578	0.00261754	0.00217346
-81.4453	0.00292328	0.00288381	0.00262081	0.00216911
-80.8594	0.00296363	0.00290967	0.00262355	0.00216498
-80.2734	0.00300536	0.00293536	0.00262577	0.00216107
-79.6875	0.00304837	0.00296086	0.00262751	0.00215739
-79.1016	0.00309257	0.00298614	0.00262878	0.00215395
-78.5156	0.00313785	0.0030112	0.00262961	0.00215072
-77.9297	0.00318405	0.00303601	0.00263003	0.00214772
-77.3438	0.00323102	0.00306056	0.00263006	0.00214494
-76.7578	0.00327859	0.00308482	0.00262975	0.00214238
-76.1719	0.00332659	0.00310878	0.00262911	0.00214002
-75.5859	0.00337485	0.00313241	0.00262819	0.00213786
-75	0.00342317	0.00315571	0.00262703	0.00213591
-74.4141	0.00347139	0.00317864	0.00262566	0.00213414
-73.8281	0.00351934	0.00320119	0.00262412	0.00213255
-73.2422	0.00356686	0.00322334	0.00262246	0.00213113
-72.6562	0.00361383	0.00324507	0.00262072	0.00212987
-72.0703	0.0036601	0.00326636	0.00261893	0.00212876
-71.4844	0.00370558	0.00328719	0.00261713	0.0021278
-70.8984	0.00375019	0.00330754	0.00261536	0.00212696
-70.3125	0.00379386	0.00332738	0.00261365	0.00212625
-69.7266	0.00383654	0.0033467	0.00261203	0.00212565
-69.1406	0.00387821	0.00336547	0.00261052	0.00212514
-68.5547	0.00391886	0.00338368	0.00260914	0.00212473
-67.9688	0.0039585	0.00340129	0.00260791	0.00212439
-67.3828	0.00399716	0.00341829	0.00260683	0.00212413
-66.7969	0.00403485	0.00343465	0.00260589	0.00212392
-66.2109	0.00407161	0.00345035	0.0026051	0.00212376
-65.625	0.00410749	0.00346538	0.00260445	0.00212364
-65.0391	0.00414252	0.00347969	0.00260391	0.00212356
-64.4531	0.00417673	0.00349328	0.00260346	0.0021235
-63.8672	0.00421014	0.00350611	0.00260307	0.00212346
-63.2812	0.00424277	0.00351817	0.00260271	0.00212343
-62.6953	0.00427462	0.00352943	0.00260235	0.0021234
-62.1094	0.00430567	0.00353987	0.00260195	0.00212338
-61.5234	0.00433589	0.00354947	0.00260145	0.00212336
-60.9375	0.00436523	0.0035582	0.00260084	0.00212333
-60.3516	0.00439364	0.00356605	0.00260005	0.00212329
-59.7656	0.00442104	0.00357298	0.00259906	0.00212325
-59.1797	0.00444734	0.00357899	0.00259783	0.00212319
-58.5938	0.00447243	0.00358406	0.00259631	0.00212312
-58.0078	0.00449623	0.00358816	0.00259447	0.00212304
-57.4219	0.00451861	0.00359127	0.00259229	0.00212296
-56.8359	0.00453947	0.00359339	0.00258973	0.00212286
-56.25	0.0045587	0.00359449	0.00258676	0.00212275
-55.6641	0.00457619	0.00359457	0.00258337	0.00212263
-55.0781	0.00459185	0.0035936	0.00257954	0.0021225
-54.4922	0.00460558	0.00359158	0.00257524	0.00212236
-53.9062	0.00461732	0.0035885	0.00257047	0.0021222
-53.3203	0.00462699	0.00358436	0.00256521	0.00212204
-52.7344	0.00463454	0.00357913	0.00255945	0.00212186
-52.1484	0.00463994	0.00357282	0.00255318	0.00212166
-51.5625	0.00464317	0.00356543	0.0025464	0.00212144
-50.9766	0.00464421	0.00355695	0.00253909	0.00212119
-50.3906	0.00464307	0.00354739	0.00253125	0.00212091
-49.8047	0.00463976	0.00353674	0.00252287	0.00212057
-49.2188	0.00463432	0.00352501	0.00251396	0.00212019
-48.6328	0.00462678	0.0035122	0.0025045	0.00211973
-48.0469	0.00461719	0.00349832	0.0024945	0.0021192
-47.4609	0.00460561	0.00348339	0.00248395	0.00211857
-46.875	0.0045921	0.0034674	0.00247285	0.00211782
-46.2891	0.00457672	0.00345038	0.0024612	0.00211694
-45.7031	0.00455956	0.00343233	0.002449	0.00211591
-45.1172	0.00454067	0.00341327	0.00243627	0.0021147
-44.5312	0.00452015	0.00339322	0.002423	0.0021133
-43.9453	0.00449806	0.00337219	0.0024092	0.00211167
-43.3594	0.00447449	0.00335021	0.00239488	0.00210978
-42.7734	0.00444951	0.00332729	0.00238005	0.00210762
-42.1875	0.00442319	0.00330346	0.00236473	0.00210515
-41.6016	0.00439561	0.00327873	0.00234893	0.00210233
-41.0156	0.00436682	0.00325314	0.00233267	0.00209915
-40.4297	0.00433691	0.00322671	0.00231596	0.00209556
-39.8438	0.00430591	0.00319945	0.00229881	0.00209154
-39.2578	0.0042739	0.0031714	0.00228125	0.00208704
-38.6719	0.00424091	0.00314259	0.00226329	0.00208205
-38.0859	0.004207	0.00311303	0.00224494	0.00207652
-37.5	0.00417219	0.00308276	0.00222622	0.00207043
-36.9141	0.00413652	0.0030518	0.00220713	0.00206373
-36.3281	0.00410003	0.00302018	0.00218769	0.00205641
-35.7422	0.00406272	0.00298793	0.00216791	0.00204844
-35.1562	0.00402462	0.00295507	0.00214777	0.00203978
-34.5703	0.00398573	0.00292163	0.00212729	0.0020304
-33.9844	0.00394605	0.00288764	0.00210647	0.0020203
-33.3984	0.00390559	0.00285312	0.0020853	0.00200943
-32.8125	0.00386433	0.0028181	0.00206377	0.00199779
-32.2266	0.00382225	0.00278261	0.00204188	0.00198536
-31.6406	0.00377934	0.00274667	0.00201961	0.00197213
-31.0547	0.00373558	0.00271032	0.00199696	0.00195808
-30.4688	0.00369092	0.00267356	0.00197391	0.00194321
-29.8828	0.00364534	0.00263644	0.00195046	0.00192751
-29.2969	0.0035988	0.00259897	0.00192658	0.001911
-28.7109	0.00355126	0.00256119	0.00190227	0.00189366
-28.125	0.00350268	0.00252312	0.00187753	0.00187551
-27.5391	0.00345303	0.00248479	0.00185233	0.00185657
-26.9531	0.00340225	0.00244622	0.00182669	0.00183684
-26.3672	0.00335032	0.00240744	0.00180059	0.00181636
-25.7812	0.0032972	0.00236849	0.00177404	0.00179514
-25.1953	0.00324286	0.00232938	0.00174704	0.00177321
-24.6094	0.00318726	0.00229016	0.0017196	0.00175061
-24.0234	0.00313037	0.00225086	0.00169173	0.00172737
-23.4375	0.00307218	0.0022115	0.00166346	0.00170353
-22.8516	0.00301267	0.00217213	0.0016348	0.00167914
-22.2656	0.00295182	0.00213278	0.00160578	0.00165425
-21.6797	0.00288962	0.00209349	0.00157643	0.0016289
-21.0938	0.00282607	0.0020543	0.00154678	0.00160314
-20.5078	0.00276117	0.00201525	0.00151688	0.00157703
-19.9219	0.00269494	0.00197638	0.00148675	0.00155064
-19.3359	0.00262739	0.00193775	0.00145647	0.00152401
-18.75	0.00255857	0.0018994	0.00142606	0.00149721
-18.1641	0.00248852	0.00186138	0.00139559	0.0014703
-17.5781	0.0024173	0.00182374	0.00136511	0.00144335
-16.9922	0.00234501	0.00178654	0.00133469	0.00141642
-16.4062	0.00227175	0.00174983	0.00130438	0.00138958
-15.8203	0.00219764	0.00171368	0.00127426	0.00136288
-15.2344	0.00212285	0.00167814	0.00124438	0.0013364
-14.6484	0.00204756	0.00164327	0.00121482	0.00131021
-14.0625	0.00197198	0.00160914	0.00118564	0.00128436
-13.4766	0.00189636	0.00157581	0.00115693	0.00125891
-12.8906	0.00182095	0.00154334	0.00112875	0.00123394
-12.3047	0.00174607	0.0015118	0.00110117	0.00120951
-11.7188	0.00167202	0.00148126	0.00107427	0.00118566
-11.1328	0.00159916	0.00145177	0.00104811	0.00116247
-10.5469	0.00152784	0.00142341	0.00102277	0.00113999
-9.96094	0.00145843	0.00139624	0.00099832	0.00111827
-9.375	0.00139131	0.00137032	0.000974824	0.00109737
-8.78906	0.00132687	0.00134572	0.000952348	0.00107734
-8.20312	0.00126549	0.00132249	0.000930956	0.00105822
-7.61719	0.00120753	0.0013007	0.000910708	0.00104007
-7.03125	0.00115333	0.0012804	0.000891661	0.00102292
-6.44531	0.00110324	0.00126164	0.000873868	0.00100683
-5.85938	0.00105755	0.00124448	0.00085738	0.000991822
-5.27344	0.00101653	0.00122896	0.00084224	0.000977944
-4.6875	0.000980407	0.00121513	0.000828491	0.000965225
-4.10156	0.000949387	0.00120302	0.00081617	0.000953699
-3.51562	0.000923618	0.00119268	0.000805308	0.000943393
-2.92969	0.000903211	0.00118414	0.000795932	0.000934333
-2.34375	0.000888235	0.00117741	0.000788065	0.000926542
-1.75781	0.000878717	0.00117253	0.000781724	0.000920039
-1.17188	0.000874642	0.00116952	0.000776921	0.00091484
-0.585938	0.000875959	0.00116838	0.000773662	0.000910958
0	0.000882579	0.00116912	0.000771949	0.000908402
0.585938	0.000894383	0.00117175	0.000771779	0.000907179
1.17188	0.00091122	0.00117626	0.000773141	0.000907289
1.75781	0.000932919	0.00118265	0.000776022	0.000908731
2.34375	0.000959283	0.0011909	0.0007804	0.000911499
2.92969	0.000990101	0.001201	0.000786251	0.000915583
3.51562	0.00102515	0.00121292	0.000793543	0.000920969
4.10156	0.00106419	0.00122664	0.000802239	0.000927639
4.6875	0.001107	0.00124212	0.000812299	0.00093557
5.27344	0.00115332	0.00125933	0.000823674	0.000944736
5.85938	0.00120292	0.00127822	0.000836314	0.000955105
6.44531	0.00125556	0.00129875	0.000850161	0.000966643
7.03125	0.00131103	0.00132088	0.000865155	0.000979311
7.61719	0.00136909	0.00134454	0.000881232	0.000993065
8.20312	0.00142954	0.00136969	0.000898322	0.00100786
8.78906	0.00149219	0.00139626	0.000916357	0.00102364
9.375	0.00155685	0.00142419	0.000935262	0.00104036
9.96094	0.00162334	0.00145342	0.000954965	0.00105796
10.5469	0.00169152	0.00148388	0.000975391	0.00107637
11.1328	0.00176123	0.0015155	0.000996467	0.00109554
11.7188	0.00183234	0.00154821	0.00101812	0.00111541
12.3047	0.00190472	0.00158195	0.00104028	0.0011359
12.8906	0.00197825	0.00161663	0.00106288	0.00115695
13.4766	0.00205281	0.00165218	0.00108586	0.00117849
14.0625	0.0021283	0.00168853	0.00110917	0.00120046
14.6484	0.00220458	0.00172561	0.00113274	0.00122278
15.2344	0.00228156	0.00176334	0.00115654	0.00124539
15.8203	0.0023591	0.00180165	0.00118053	0.00126823
16.4062	0.00243707	0.00184047	0.00120468	0.00129122
16.9922	0.00251534	0.00187971	0.00122896	0.00131432
17.5781	0.00259377	0.00191932	0.00125336	0.00133745
18.1641	0.00267219	0.00195923	0.00127787	0.00136057
18.75	0.00275045	0.00199935	0.00130248	0.00138362
19.3359	0.00282837	0.00203964	0.00132719	0.00140654
19.9219	0.00290577	0.00208002	0.00135202	0.00142931
20.5078	0.00298248	0.00212042	0.00137698	0.00145187
21.0938	0.00305833	0.0021608	0.00140208	0.00147419
21.6797	0.00313313	0.00220109	0.00142733	0.00149624
22.2656	0.00320673	0.00224123	0.00145276	0.001518
22.8516	0.00327898	0.00228117	0.00147838	0.00153943
23.4375	0.00334973	0.00232087	0.0015042	0.00156052
24.0234	0.00341887	0.00236026	0.00153024	0.00158126
24.6094	0.0034863	0.00239932	0.00155649	0.00160163
25.1953	0.00355195	0.00243798	0.00158298	0.00162164
25.7812	0.00361575	0.00247622	0.00160968	0.00164128
26.3672	0.0036777	0.00251399	0.00163659	0.00166056
26.9531	0.00373777	0.00255126	0.00166369	0.00167947
27.5391	0.00379598	0.002588	0.00169097	0.00169803
28.125	0.00385237	0.00262418	0.00171838	0.00171624
28.7109	0.003907	0.00265976	0.00174588	0.00173411
29.2969	0.00395992	0.00269474	0.00177344	0.00175167
29.8828	0.0040112	0.00272907	0.001801	0.00176891
30.4688	0.00406093	0.00276275	0.0018285	0.00178585
31.0547	0.00410918	0.00279575	0.00185589	0.0018025
31.6406	0.00415603	0.00282806	0.0018831	0.00181888
32.2266	0.00420154	0.00285967	0.00191005	0.001835
32.8125	0.00424578	0.00289057	0.00193668	0.00185086
33.3984	0.00428878	0.00292073	0.00196293	0.00186648
33.9844	0.00433057	0.00295017	0.00198871	0.00188185
34.5703	0.00437116	0.00297886	0.00201397	0.00189698
35.1562	0.00441053	0.00300681	0.00203863	0.00191187
35.7422	0.00444865	0.00303402	0.00206265	0.00192652
36.3281	0.00448547	0.00306047	0.00208595	0.00194092
36.9141	0.00452091	0.00308617	0.00210849	0.00195507
37.5	0.00455488	0.00311111	0.00213023	0.00196896
38.0859	0.00458727	0.00313531	0.00215112	0.00198257
38.6719	0.00461796	0.00315875	0.00217113	0.00199589
39.2578	0.00464681	0.00318143	0.00219025	0.00200891
39.8438	0.00467369	0.00320337	0.00220846	0.0020216
40.4297	0.00469845	0.00322456	0.00222574	0.00203396
41.0156	0.00472095	0.00324501	0.00224211	0.00204595
41.6016	0.00474105	0.0032647	0.00225757	0.00205756
42.1875	0.00475865	0.00328366	0.00227214	0.00206878
42.7734	0.00477362	0.00330187	0.00228585	0.00207957
43.3594	0.00478587	0.00331934	0.00229872	0.00208993
43.9453	0.00479533	0.00333607	0.00231081	0.00209984
44.5312	0.00480197	0.00335206	0.00232215	0.00210927
45.1172	0.00480575	0.00336732	0.00233281	0.00211822
45.7031	0.00480669	0.00338183	0.00234283	0.00212668
46.2891	0.00480481	0.0033956	0.00235229	0.00213463
46.875	0.00480017	0.00340862	0.00236123	0.00214208
47.4609	0.00479286	0.0034209	0.00236975	0.00214901
48.0469	0.00478297	0.00343243	0.00237788	0.00215542
48.6328	0.00477063	0.00344321	0.00238572	0.00216133
49.2188	0.00475598	0.00345323	0.00239331	0.00216673
49.8047	0.00473916	0.00346249	0.00240072	0.00217164
50.3906	0.00472034	0.00347099	0.002408	0.00217606
50.9766	0.00469967	0.00347871	0.00241521	0.00218001
51.5625	0.00467732	0.00348566	0.00242239	0.00218351
52.1484	0.00465345	0.00349183	0.00242958	0.00218657
52.7344	0.00462822	0.00349721	0.00243679	0.00218922
53.3203	0.00460178	0.0035018	0.00244406	0.00219148
53.9062	0.00457426	0.00350559	0.00245139	0.00219338
54.4922	0.00454581	0.00350857	0.00245878	0.00219493
55.0781	0.00451654	0.00351074	0.00246622	0.00219618
55.6641	0.00448657	0.0035121	0.0024737	0.00219714
56.25	0.00445598	0.00351264	0.00248119	0.00219784
56.8359	0.00442489	0.00351235	0.00248866	0.00219831
57.4219	0.00439335	0.00351124	0.00249607	0.00219858
58.0078	0.00436146	0.0035093	0.00250339	0.00219867
58.5938	0.00432926	0.00350653	0.00251056	0.00219862
59.1797	0.00429683	0.00350293	0.00251753	0.00219843
59.7656	0.00426421	0.00349849	0.00252427	0.00219814
60.3516	0.00423145	0.00349323	0.00253072	0.00219778
60.9375	0.00419859	0.00348714	0.00253684	0.00219736
61.5234	0.00416566	0.00348023	0.00254257	0.0021969
62.1094	0.00413271	0.0034725	0.0025479	0.00219642
62.6953	0.00409974	0.00346396	0.00255277	0.00219594
63.2812	0.00406678	0.00345461	0.00255716	0.00219548
63.8672	0.00403385	0.00344447	0.00256105	0.00219506
64.4531	0.00400094	0.00343354	0.00256442	0.00219468
65.0391	0.00396805	0.00342183	0.00256727	0.00219436
65.625	0.00393516	0.00340937	0.00256959	0.00219412
66.2109	0.00390225	0.00339616	0.00257139	0.00219396
66.7969	0.00386929	0.00338221	0.00257266	0.00219391
67.3828	0.00383623	0.00336755	0.00257344	0.00219396
67.9688	0.00380302	0.00335219	0.00257374	0.00219413
68.5547	0.0037696	0.00333615	0.00257359	0.00219444
69.1406	0.0037359	0.00331945	0.00257301	0.00219488
69.7266	0.00370186	0.00330211	0.00257205	0.00219548
70.3125	0.0036674	0.00328415	0.00257073	0.00219623
70.8984	0.00363245	0.00326558	0.00256909	0.00219715
71.4844	0.00359693	0.00324645	0.00256718	0.00219824
72.0703	0.00356078	0.00322676	0.00256504	0.00219952
72.6562	0.00352393	0.00320654	0.00256269	0.00220099
73.2422	0.00348636	0.00318581	0.0025602	0.00220264
73.8281	0.00344801	0.00316461	0.00255758	0.0022045
74.4141	0.00340886	0.00314295	0.00255489	0.00220656
75	0.00336893	0.00312086	0.00255215	0.00220882
75.5859	0.00332823	0.00309836	0.00254941	0.00221129
76.1719	0.00328679	0.00307549	0.00254668	0.00221396
76.7578	0.00324467	0.00305226	0.00254401	0.00221683
77.3438	0.00320196	0.00302871	0.00254141	0.0022199
77.9297	0.00315875	0.00300485	0.0025389	0.00222315
78.5156	0.00311516	0.00298072	0.00253651	0.00222659
79.1016	0.00307132	0.00295633	0.00253424	0.00223021
79.6875	0.00302738	0.00293173	0.00253211	0.00223399
80.2734	0.00298348	0.00290692	0.00253013	0.00223791
80.8594	0.00293979	0.00288194	0.00252829	0.00224197
81.4453	0.00289647	0.00285682	0.0025266	0.00224614
82.0312	0.00285367	0.00283157	0.00252504	0.00225041
82.6172	0.00281154	0.00280622	0.00252362	0.00225476
83.2031	0.00277023	0.0027808	0.00252232	0.00225917
83.7891	0.00272984	0.00275532	0.00252113	0.00226362
84.375	0.0026905	0.00272982	0.00252001	0.00226807
84.9609	0.00265229	0.00270432	0.00251896	0.00227252
85.5469	0.00261526	0.00267884	0.00251794	0.00227694
86.1328	0.00257946	0.00265339	0.00251693	0.0022813
86.7188	0.0025449	0.00262801	0.00251589	0.00228559
87.3047	0.00251156	0.00260272	0.00251478	0.00228977
87.8906	0.00247941	0.00257752	0.00251358	0.00229384
88.4766	0.0024484	0.00255245	0.00251224	0.00229776
89.0625	0.00241844	0.00252752	0.00251072	0.00230152
89.6484	0.00238943	0.00250275	0.00250898	0.00230511
90.2344	0.00236128	0.00247816	0.00250697	0.0023085
90.8203	0.00233385	0.00245375	0.00250466	0.00231169
91.4062	0.00230703	0.00242954	0.002502	0.00231465
91.9922	0.00228069	0.00240556	0.00249895	0.00231739
92.5781	0.00225469	0.0023818	0.00249548	0.00231988
93.1641	0.00222893	0.00235828	0.00249154	0.00232213
93.75	0.0022033	0.00233502	0.00248709	0.00232412
94.3359	0.00217769	0.00231201	0.00248212	0.00232586
94.9219	0.00215202	0.00228926	0.00247658	0.00232734
95.5078	0.00212623	0.00226678	0.00247045	0.00232856
96.0938	0.00210028	0.00224458	0.0024637	0.00232952
96.6797	0.00207413	0.00222266	0.00245633	0.00233022
97.2656	0.00204779	0.00220101	0.00244831	0.00233065
97.8516	0.00202127	0.00217965	0.00243963	0.00233084
98.4375	0.00199461	0.00215856	0.0024303	0.00233077
99.0234	0.00196787	0.00213775	0.00242029	0.00233044
99.6094	0.00194111	0.00211722	0.00240963	0.00232987
100.195	0.00191442	0.00209695	0.00239831	0.00232905
100.781	0.00188791	0.00207696	0.00238634	0.00232799
101.367	0.00186167	0.00205722	0.00237375	0.00232668
101.953	0.00183584	0.00203774	0.00236054	0.00232513
102.539	0.00181052	0.00201852	0.00234675	0.00232334
103.125	0.00178584	0.00199953	0.0023324	0.0023213
103.711	0.00176192	0.00198078	0.00231752	0.00231902
104.297	0.00173885	0.00196226	0.00230215	0.0023165
104.883	0.00171675	0.00194396	0.00228632	0.00231372
105.469	0.00169569	0.00192587	0.00227007	0.0023107
106.055	0.00167575	0.00190799	0.00225344	0.00230742
106.641	0.00165697	0.00189031	0.00223649	0.00230388
107.227	0.0016394	0.00187282	0.00221926	0.00230007
107.812	0.00162305	0.00185552	0.00220179	0.002296
108.398	0.00160789	0.0018384	0.00218414	0.00229165
108.984	0.00159391	0.00182145	0.00216636	0.00228703
109.57	0.00158103	0.00180466	0.0021485	0.00228212
110.156	0.00156919	0.00178804	0.00213061	0.00227693
110.742	0.0015583	0.00177158	0.00211273	0.00227145
111.328	0.00154823	0.00175527	0.00209492	0.00226567
111.914	0.00153887	0.00173911	0.00207723	0.0022596
112.5	0.00153007	0.0017231	0.00205969	0.00225322
113.086	0.00152169	0.00170724	0.00204236	0.00224655
113.672	0.00151358	0.00169152	0.00202527	0.00223958
114.258	0.0015056	0.00167594	0.00200846	0.0022323
114.844	0.00149761	0.00166051	0.00199197	0.00222472
115.43	0.00148946	0.00164521	0.00197583	0.00221685
116.016	0.00148105	0.00163005	0.00196007	0.00220867
116.602	0.00147226	0.00161503	0.0019447	0.0022002
117.188	0.00146299	0.00160015	0.00192976	0.00219144
117.773	0.00145319	0.0015854	0.00191526	0.00218239
118.359	0.00144279	0.00157079	0.0019012	0.00217306
118.945	0.00143176	0.00155632	0.0018876	0.00216344
119.531	0.0014201	0.00154198	0.00187446	0.00215355
120.117	0.0014078	0.00152777	0.00186178	0.00214339
120.703	0.00139489	0.0015137	0.00184955	0.00213296
121.289	0.00138141	0.00149976	0.00183775	0.00212227
121.875	0.00136742	0.00148595	0.00182638	0.00211133
122.461	0.00135296	0.00147226	0.00181539	0.00210013
123.047	0.00133811	0.0014587	0.00180478	0.00208868
123.633	0.00132293	0.00144527	0.00179451	0.002077
124.219	0.0013075	0.00143195	0.00178453	0.00206507
124.805	0.00129189	0.00141875	0.00177481	0.00205291
125.391	0.00127616	0.00140566	0.00176531	0.00204052
125.977	0.00126037	0.00139268	0.00175598	0.00202791
126.562	0.00124457	0.00137981	0.00174676	0.00201507
127.148	0.00122879	0.00136704	0.00173761	0.00200202
127.734	0.00121307	0.00135436	0.00172847	0.00198875
128.32	0.00119742	0.00134178	0.00171929	0.00197528
128.906	0.00118185	0.00132929	0.00171002	0.00196161
129.492	0.00116636	0.00131688	0.0017006	0.00194774
130.078	0.00115094	0.00130455	0.00169099	0.00193368
130.664	0.00113557	0.00129231	0.00168114	0.00191943
131.25	0.00112024	0.00128014	0.00167101	0.00190501
131.836	0.00110493	0.00126804	0.00166056	0.00189042
132.422	0.00108959	0.00125601	0.00164976	0.00187566
133.008	0.00107422	0.00124406	0.00163858	0.00186076
133.594	0.00105879	0.00123217	0.00162701	0.00184571
134.18	0.00104329	0.00122035	0.00161503	0.00183053
134.766	0.0010277	0.00120859	0.00160263	0.00181523
135.352	0.00101203	0.00119691	0.00158982	0.00179982
135.938	0.00099627	0.00118529	0.00157661	0.00178432
136.523	0.000980443	0.00117375	0.00156302	0.00176874
137.109	0.000964569	0.00116228	0.00154908	0.00175309
137.695	0.000948677	0.00115088	0.0015348	0.00173739
138.281	0.000932806	0.00113957	0.00152025	0.00172166
138.867	0.000916998	0.00112833	0.00150545	0.00170591
139.453	0.000901305	0.00111719	0.00149047	0.00169016
140.039	0.000885779	0.00110613	0.00147535	0.00167443
140.625	0.000870477	0.00109518	0.00146016	0.00165873
141.211	0.000855455	0.00108432	0.00144495	0.00164309
141.797	0.00084077	0.00107357	0.00142979	0.00162752
142.383	0.000826477	0.00106293	0.00141475	0.00161205
142.969	0.000812625	0.00105241	0.00139987	0.00159667
143.555	0.00079926	0.001042	0.00138523	0.00158143
144.141	0.000786422	0.00103173	0.00137089	0.00156633
144.727	0.000774141	0.00102158	0.00135689	0.00155138
145.312	0.000762441	0.00101158	0.00134328	0.00153661
145.898	0.000751339	0.00100171	0.00133012	0.00152203
146.484	0.000740841	0.000991982	0.00131743	0.00150765
147.07	0.000730946	0.000982403	0.00130526	0.00149349
147.656	0.000721643	0.000972974	0.00129362	0.00147955
148.242	0.000712915	0.000963697	0.00128255	0.00146585
148.828	0.000704735	0.000954574	0.00127204	0.00145239
149.414	0.000697071	0.000945606	0.0012621	0.00143919
150	0.000689887	0.000936795	0.00125274	0.00142624
150.586	0.000683139	0.000928139	0.00124393	0.00141356
151.172	0.000676782	0.000919639	0.00123567	0.00140115
151.758	0.000670768	0.000911294	0.00122793	0.001389
152.344	0.000665048	0.000903103	0.00122067	0.00137712
152.93	0.000659571	0.000895063	0.00121388	0.0013655
153.516	0.000654291	0.000887173	0.00120749	0.00135415
154.102	0.000649161	0.000879429	0.00120148	0.00134306
154.688	0.000644138	0.000871828	0.00119579	0.00133223
155.273	0.000639184	0.000864368	0.00119037	0.00132164
155.859	0.000634264	0.000857043	0.00118517	0.0013113
156.445	0.00062935	0.000849851	0.00118013	0.00130119
157.031	0.000624418	0.000842786	0.00117519	0.00129131
157.617	0.000619451	0.000835845	0.0011703	0.00128165
158.203	0.000614438	0.000829023	0.00116541	0.0012722
158.789	0.000609371	0.000822315	0.00116046	0.00126295
159.375	0.000604251	0.000815717	0.0011554	0.00125389
159.961	0.000599081	0.000809224	0.0011502	0.00124502
160.547	0.00059387	0.000802832	0.00114481	0.00123631
161.133	0.000588629	0.000796537	0.00113919	0.00122777
161.719	0.000583373	0.000790334	0.00113333	0.00121939
162.305	0.000578119	0.00078422	0.0011272	0.00121115
162.891	0.000572882	0.00077819	0.00112078	0.00120306
163.477	0.000567682	0.000772242	0.00111407	0.00119509
164.062	0.000562536	0.000766372	0.00110708	0.00118726
164.648	0.000557459	0.000760577	0.00109982	0.00117955
165.234	0.000552466	0.000754855	0.0010923	0.00117195
165.82	0.000547568	0.000749203	0.00108454	0.00116447
166.406	0.000542774	0.00074362	0.00107657	0.00115709
166.992	0.000538092	0.000738103	0.00106844	0.00114983
167.578	0.000533523	0.000732651	0.00106018	0.00114267
168.164	0.000529068	0.000727264	0.00105182	0.00113561
168.75	0.000524725	0.00072194	0.00104343	0.00112865
169.336	0.000520488	0.000716679	0.00103503	0.0011218
169.922	0.00051635	0.00071148	0.00102668	0.00111505
170.508	0.000512303	0.000706343	0.00101842	0.00110841
171.094	0.000508338	0.000701269	0.00101028	0.00110186
171.68	0.000504445	0.000696258	0.00100231	0.00109542
172.266	0.000500617	0.00069131	0.000994532	0.00108909
172.852	0.000496845	0.000686426	0.000986977	0.00108286
173.438	0.000493126	0.000681606	0.000979664	0.00107674
174.023	0.000489457	0.000676851	0.000972605	0.00107072
174.609	0.000485838	0.000672161	0.000965808	0.00106482
175.195	0.000482274	0.000667539	0.000959274	0.00105902
175.781	0.000478772	0.000662983	0.000952998	0.00105332
176.367	0.000475343	0.000658496	0.000946967	0.00104774
176.953	0.000472002	0.000654077	0.000941167	0.00104226
177.539	0.000468764	0.000649727	0.000935576	0.00103688
178.125	0.000465649	0.000645446	0.000930169	0.0010316
178.711	0.000462676	0.000641236	0.000924922	0.00102642
179.297	0.000459864	0.000637095	0.000919804	0.00102134
179.883	0.000457232	0.000633023	0.000914787	0.00101635
180.469	0.000454796	0.000629022	0.000909842	0.00101145
181.055	0.000452568	0.000625089	0.000904941	0.00100663
181.641	0.000450558	0.000621225	0.00090006	0.00100188
182.227	0.000448768	0.000617429	0.000895173	0.000997213
182.812	0.000447197	0.0006137	0.000890262	0.000992609
183.398	0.000445834	0.000610037	0.00088531	0.000988066
183.984	0.000444666	0.000606438	0.000880305	0.000983577
184.57	0.000443671	0.000602902	0.000875237	0.000979136
185.156	0.000442819	0.000599427	0.000870101	0.000974736
185.742	0.000442079	0.000596011	0.000864897	0.000970371
186.328	0.000441413	0.000592653	0.000859625	0.000966035
186.914	0.000440779	0.00058935	0.000854292	0.000961721
187.5	0.000440136	0.0005861	0.000848905	0.000957424
188.086	0.000439439	0.0005829	0.000843474	0.000953138
188.672	0.000438645	0.000579748	0.00083801	0.000948857
189.258	0.000437716	0.000576642	0.000832525	0.000944578
189.844	0.000436614	0.000573578	0.000827033	0.000940296
190.43	0.000435308	0.000570554	0.000821546	0.000936007
191.016	0.000433774	0.000567567	0.000816079	0.00093171
191.602	0.000431993	0.000564615	0.000810642	0.000927401
192.188	0.000429955	0.000561693	0.000805249	0.00092308
192.773	0.000427657	0.0005588	0.000799908	0.000918746
193.359	0.000425106	0.000555933	0.000794631	0.000914398
193.945	0.000422314	0.000553088	0.000789424	0.000910039
194.531	0.000419302	0.000550263	0.000784294	0.00090567
195.117	0.000416097	0.000547456	0.000779247	0.000901292
195.703	0.000412731	0.000544663	0.000774286	0.00089691
196.289	0.00040924	0.000541882	0.000769416	0.000892527
196.875	0.000405665	0.000539111	0.000764636	0.000888146
197.461	0.000402048	0.000536348	0.000759949	0.000883774
198.047	0.000398432	0.00053359	0.000755353	0.000879414
198.633	0.000394858	0.000530835	0.000750846	0.000875072
199.219	0.000391369	0.000528082	0.000746427	0.000870753
199.805	0.000388002	0.00052533	0.000742091	0.000866463

## Sheet: Fig. 3d
at						at			dt						dt
MinD					inset:	MinD			MinD					inset:	MinD
time [s]	2-mer	time [s]	4-mer			2-mer	4-mer		time [s]	2-mer	time [s]	4-mer			2-mer	4-mer
0.0251509	1	0.0251509	1			0.012288	0.0463644		0.0251509	1	0.0251509	1			0.0219386	0.0659574
0.0301811	0.657329	0.0301811	0.784257			0.0122135	0.0628541		0.0301811	0.59335	0.0301811	0.77321			0.0151602	0.0600157
0.0352113	0.435718	0.0352113	0.641399			0.0217571	0.0475464		0.0352113	0.43734	0.0352113	0.69496			0.0171794	0.0588224
0.0402414	0.306653	0.0402414	0.54519			0.0281297	0.0574715		0.0402414	0.276215	0.0402414	0.595491			0.0119031	0.0682726
0.0452716	0.206103	0.0452716	0.478134			0.010469	0.0530863		0.0452716	0.258312	0.0452716	0.513263			0.0126217	0.0848853
0.0503018	0.171086	0.0503018	0.428571			0.0134803	0.0438004		0.0503018	0.179028	0.0503018	0.432361			0.0262291	0.0675394
0.055332	0.111556	0.055332	0.253644			0.00741892	0.0565433		0.055332	0.120205	0.055332	0.372679			0.02028	0.0722708
0.0603622	0.0835418	0.0603622	0.25656			0.0218479	0.0755087		0.0603622	0.0946292	0.0603622	0.340849			0.0201818	0.072653
0.0653924	0.0575288	0.0653924	0.163265			0.0127856	0.0570426		0.0653924	0.056266	0.0653924	0.322281			0.0129161	0.06826
0.0704225	0.0425213	0.0704225	0.212828			0.00887583	0.0619667		0.0704225	0.056266	0.0704225	0.30504			0.0130426	0.0816232
0.0754527	0.0315158	0.0754527	0.209913			0.0239421	0.0382677		0.0754527	0.0460358	0.0754527	0.265252			0.0128386	0.0589154
0.0804829	0.0265133	0.0804829	0.177843			0.0201939	0.0683393		0.0804829	0.0383632	0.0804829	0.236074			0.0394945	0.152067
0.0855131	0.024012	0.0855131	0.119534			0.0144342	0.0536699		0.0855131	0.0511509	0.0855131	0.20557			0.0215653	0.0659481
0.0905433	0.0190095	0.0905433	0.113703			0.0165887	0.0490605		0.0905433	0.0230179	0.0905433	0.217507			0.0188847	0.0923866
0.0955734	0.0105053	0.0955734	0.119534			0.0163863	0.0672622		0.0955734	0.0255754	0.0955734	0.175066			0.0192308	0.0647132
0.100604	0.00750375	0.100604	0.0728863			0.0110977	0.0523213		0.100604	0.0153453	0.100604	0.160477			0.017409	0.0649002
0.105634	0.0070035	0.105634	0.12828			0.0256599	0.0690141		0.105634	0.0230179	0.105634	0.164456			0.0113085	0.0948747
0.110664	0.00750375	0.110664	0.116618			0.0207628	0.0698261		0.110664	0.0230179	0.110664	0.137931			0.0156552	0.0661199
0.115694	0.010005	0.115694	0.113703			0.0332201	0.0534424		0.115694	0.0102302	0.115694	0.12069			0.0192424	0.0736258
0.120724	0.008004	0.120724	0.0670554			0.0163669	0.0550374		0.120724	0.00255754	0.120724	0.128647			0.00815072	0.0829178
0.125755	0.00350175	0.125755	0.0787172			0.0127501	0.0654768		0.125755	0.0102302	0.125755	0.103448			0.0218599	0.06905
0.130785	0.00250125	0.130785	0.0699708			0.0258216	0.0602121		0.130785	0.0127877	0.130785	0.0928382			0.0227342	0.0643116
0.135815	0.00250125	0.135815	0.0437318			0.0330322	0.0670115		0.135815	0.00767263	0.135815	0.108753			0.0283287	0.0867657
0.140845	0.00250125	0.140845	0.0612245			0.0188067	0.0842222		0.140845	0.00511509	0.140845	0.0875332			0.0270109	0.0627477
0.145875	0.0030015	0.145875	0.0816327			0.0206916	0.0490613		0.145875	0.00255754	0.145875	0.0822281			0.0127708	0.107055
0.150905	0.00050025	0.150905	0.0379009			0.00792175	0.073808		0.150905	0.00255754	0.150905	0.0782493			0.0169157	0.0664657
0.155936	0.00150075	0.155936	0.0466472			0.0211679	0.0674858		0.155936	0.00255754	0.155936	0.0822281			0.0222014	0.081001
0.165996	0.00050025	0.160966	0.0349854			0.0125275	0.0571012		0.160966	0.00511509	0.160966	0.0649867			0.0261043	0.0742722
0.171026	0.0010005	0.165996	0.0437318			0.0096195	0.0921919		0.165996	0.00255754	0.165996	0.0570292			0.0191045	0.0639734
0.181087	0.00150075	0.171026	0.0524781			0.0142738	0.0583254		0.171026	0.00255754	0.171026	0.0729443			0.0281315	0.0821128
0.191147	0.0010005	0.176056	0.0379009			0.0193303	0.0633635		0.181087	0.00767263	0.176056	0.0676393			0.020601	0.0981641
0.196177	0.00050025	0.181087	0.0204082			0.0088507	0.042485		0.226358	0.00255754	0.181087	0.0543767			0.0171801	0.065071
0.251509	0.00050025	0.186117	0.0408163			0.0244295	0.051133		0.236419	0.00255754	0.186117	0.0583554			0.0415197	0.0603543
0.2666	0.00050025	0.191147	0.0291545			0.0125637	0.0550471		0.256539	0.00255754	0.191147	0.0411141			0.0165212	0.0901107
0.331992	0.00050025	0.196177	0.0233236			0.0205536	0.0568346				0.196177	0.0450928			0.0148364	0.0677432
0.372233	0.00050025	0.201207	0.0204082			0.0113967	0.0782961				0.201207	0.0490716			0.013226	0.073186
0.387324	0.00050025	0.206237	0.0174927			0.0234822	0.0400292				0.206237	0.0384615			0.0195851	0.0700312
0.503018	0.00050025	0.211268	0.0204082			0.0133065	0.0511827				0.211268	0.0477454			0.0200587	0.103999
		0.216298	0.0116618			0.00942503	0.0622715				0.216298	0.0251989			0.0195236	0.0701108
		0.221328	0.0379009			0.013893	0.0505374				0.221328	0.0331565			0.0659537	0.0589344
		0.226358	0.0233236			0.0078007	0.0733018				0.226358	0.0265252			0.0115856	0.0521439
		0.231388	0.0204082			0.0191078	0.0451934				0.231388	0.0225464			0.0176472	0.0743233
		0.236419	0.0174927			0.00792675	0.0778281				0.236419	0.0278515			0.0112655	0.0578354
		0.241449	0.0204082			0.0283736	0.0483819				0.241449	0.0212202			0.0145049	0.0610283
		0.246479	0.0204082			0.0121617	0.0320341				0.246479	0.0278515			0.0145991	0.0802191
		0.251509	0.0145773			0.0179759	0.0551171				0.251509	0.0251989			0.0206864	0.0977874
		0.256539	0.0058309			0.0158219	0.0512014				0.256539	0.0331565			0.0166084	0.0751317
		0.261569	0.00874636			0.00922528	0.086261				0.261569	0.0318302			0.0135266	0.0661975
		0.2666	0.0145773			0.0211546	0.0430057				0.2666	0.0225464			0.0132576	0.0667638
		0.27163	0.0174927			0.0155827	0.071653				0.27163	0.0106101			0.0184769	0.0723803
		0.27666	0.0116618			0.00700382	0.0544718				0.27666	0.0132626			0.0226288	0.0614974
		0.28169	0.00291545			0.0145902	0.0626244				0.28169	0.0159151			0.0245688	0.0822109
		0.28672	0.0116618			0.012252	0.0596226				0.28672	0.0278515			0.0195025	0.0526602
		0.291751	0.00291545			0.0098076	0.0595765				0.291751	0.0145889			0.0294774	0.0676838
		0.296781	0.00874636			0.0238845	0.0706151				0.296781	0.0185676			0.0210829	0.0620432
		0.301811	0.0058309			0.01914	0.0511047				0.301811	0.0145889			0.014693	0.0474886
		0.306841	0.00874636			0.0319708	0.0630096				0.306841	0.0159151			0.0188003	0.0603828
		0.316901	0.00291545			0.0147708	0.0847108				0.311871	0.00928382			0.0164718	0.0704259
		0.321932	0.0145773			0.0108796	0.0511211				0.316901	0.0119363			0.0371902	0.0782767
		0.331992	0.0058309			0.024811	0.0345504				0.321932	0.0145889			0.0263771	0.0622037
		0.337022	0.0058309			0.0100929	0.0725425				0.326962	0.00795756			0.0202815	0.0786095
		0.342052	0.00291545			0.0212144	0.037167				0.331992	0.0119363			0.0180812	0.0817475
		0.347082	0.00291545			0.0138872	0.0629236				0.337022	0.0132626			0.0196014	0.0593735
		0.352113	0.0145773			0.0170889	0.0694281				0.342052	0.00928382			0.0150051	0.102238
		0.357143	0.00291545			0.01196	0.0456474				0.347082	0.00928382			0.0123321	0.0694571
		0.367203	0.0058309			0.0173471	0.0565907				0.352113	0.00928382			0.0175003	0.079903
		0.372233	0.0058309			0.0147385	0.0551081				0.357143	0.00928382			0.0160826	0.074859
		0.377264	0.0058309			0.016014	0.0542693				0.362173	0.0119363			0.0209861	0.0611434
		0.387324	0.00874636			0.0142792	0.040193				0.367203	0.0066313			0.0189856	0.0582083
		0.392354	0.00291545			0.0149945	0.0599669				0.372233	0.0106101			0.0171673	0.0694639
		0.402414	0.00291545			0.0169682	0.0502351				0.377264	0.00928382			0.0103266	0.0644632
		0.407445	0.0116618			0.0152928	0.0558555				0.382294	0.00928382			0.0238522	0.0665462
		0.417505	0.00291545			0.0123469	0.0661872				0.387324	0.00795756			0.0128354	0.072509
		0.422535	0.00291545			0.0118667	0.0623587				0.392354	0.0066313			0.0116434	0.0853097
		0.432596	0.00874636			0.0147053	0.0606828				0.397384	0.0106101			0.0290318	0.0595535
		0.437626	0.00291545			0.0135644	0.0518449				0.402414	0.00397878			0.0225294	0.0739811
		0.467807	0.0058309			0.0118821	0.0399407				0.407445	0.00530504			0.0204702	0.0846533
		0.482897	0.00291545			0.00643695	0.0492712				0.412475	0.00265252			0.0269806	0.0788359
		0.487928	0.00291545			0.00982189	0.0568589				0.417505	0.0106101			0.0107775	0.0565689
		0.513078	0.00291545			0.0167677	0.0599922				0.422535	0.00795756			0.0158258	0.056779
		0.518109	0.00291545			0.0162525	0.0469326				0.427565	0.0066313			0.0364346	0.110301
		0.528169	0.0058309			0.0235937	0.0515926				0.432596	0.00795756			0.0225043	0.0737256
		0.538229	0.00291545			0.015903	0.0528883				0.437626	0.0066313			0.0226117	0.0729881
		0.54326	0.00291545			0.0256014	0.046776				0.442656	0.0066313			0.01359	0.0735903
		0.55835	0.00291545			0.0124063	0.0563116				0.447686	0.00397878			0.0165868	0.0593725
		0.603622	0.00291545			0.017847	0.0470125				0.452716	0.00795756			0.0151154	0.0792196
		0.618712	0.00291545			0.00884354	0.0655427				0.457746	0.00397878			0.0164257	0.0939736
		0.628773	0.00291545			0.00687744	0.0724525				0.462777	0.00265252			0.0171744	0.0654569
		0.638833	0.00291545			0.0203424	0.0690557				0.467807	0.00530504			0.0171091	0.0638864
		0.643863	0.00291545			0.0185006	0.0441621				0.472837	0.0066313			0.0101056	0.0755657
		0.724346	0.00291545			0.0180383	0.0581846				0.477867	0.00265252			0.0179749	0.0613597
		0.769618	0.00291545			0.0115558	0.0554521				0.482897	0.00265252			0.016144	0.0936599
		0.794769	0.00291545			0.0223725	0.0390886				0.487928	0.00265252			0.0142149	0.0661626
		0.799799	0.00291545			0.00691076	0.0473094				0.492958	0.00265252			0.0267915	0.0780471
		0.84507	0.00291545			0.0111504	0.0702684				0.497988	0.0066313			0.0237985	0.0769708
		0.905433	0.00291545			0.0112934	0.0428452				0.503018	0.00397878			0.0102755	0.0697876
		0.945674	0.00291545			0.0164741	0.0638275				0.508048	0.00132626			0.0213963	0.0782955
		1.20724	0.00291545			0.0141093	0.0575571				0.513078	0.00132626			0.0183242	0.0532903
						0.0117371	0.0612877				0.518109	0.00132626			0.0252103	0.067185
						0.0107228	0.0666877				0.523139	0.0066313			0.0212214	0.0512943
						0.0183784	0.0443551				0.528169	0.00132626			0.0139448	0.0528811
						0.0239486	0.0569342				0.533199	0.00397878			0.0302606	0.0562955
						0.0192046	0.0679957				0.538229	0.00265252			0.0284834	0.0843669
						0.0147153	0.0430562				0.54326	0.00132626			0.0198371	0.0709167
						0.0113213	0.0679688				0.54829	0.00265252			0.0181795	0.0677035
						0.0131038	0.0805753				0.55835	0.00397878			0.0218524	0.0816443
						0.0143647	0.0751185				0.56841	0.00265252			0.022579	0.0847591
						0.0104657	0.112119				0.573441	0.00397878			0.0108229	0.0714201
						0.00627701	0.0527857				0.583501	0.00265252			0.0379153	0.0735375
						0.0122616	0.0549828				0.588531	0.00132626			0.0182164	0.054814
						0.0083523	0.0631277				0.593561	0.00132626			0.0122543	0.0651433
						0.0122888	0.0438671				0.598592	0.00132626			0.0104296	0.0732352
						0.0236107	0.0545375				0.603622	0.00530504			0.0281614	0.0780069
						0.0223584	0.0623017				0.608652	0.00397878			0.0113292	0.0757226
						0.018161	0.0578857				0.613682	0.00265252			0.0232342	0.0783849
						0.0654294	0.0605282				0.628773	0.00265252			0.0202529	0.0612655
						0.00971156	0.0730222				0.633803	0.00132626			0.0129826	0.103041
						0.0148571	0.0713272				0.638833	0.00132626			0.0250428	0.0661307
						0.0110098	0.0526175				0.653924	0.00132626			0.0137479	0.0675445
						0.0187898	0.056442				0.658954	0.00397878			0.024244	0.114107
						0.0212309	0.0773662				0.663984	0.00132626			0.0182	0.0961728
						0.0157907	0.0500531				0.669014	0.00132626			0.015158	0.070796
						0.0139307	0.065535				0.704225	0.00265252			0.00947115	0.0571977
						0.0114324	0.0742757				0.709256	0.00265252			0.0115853	0.0691763
						0.0110543	0.0518789				0.734406	0.00132626			0.0406354	0.0577868
						0.0104197	0.0666821				0.754527	0.00132626			0.00792009	0.0984265
						0.0066372	0.0517622				0.764588	0.00265252			0.0545094	0.0597638
						0.0113778	0.0853145				0.774648	0.00132626			0.013516	0.0995642
						0.0123196	0.039508				0.804829	0.00132626			0.0180202	0.0694751
						0.0116117	0.050381				0.809859	0.00132626			0.0181093	0.0590664
						0.0178268	0.0470026				0.81992	0.00132626			0.0193416	0.0677298
						0.0219942	0.0461437				0.82998	0.00132626			0.0253779	0.0659253
						0.0100925	0.0623583				0.83501	0.00132626			0.0317608	0.0555723
						0.0130848	0.0567429				0.84507	0.00132626			0.0185638	0.0681071
						0.0134904	0.0321009				0.865191	0.00132626			0.0210547	0.0733809
						0.0121237	0.0639139				0.870221	0.00132626			0.012616	0.0705712
						0.0107469	0.046976				0.985915	0.00132626			0.0125727	0.0705767
						0.0175575	0.0811871				1.04628	0.00132626			0.0122168	0.0715583
						0.00913894	0.0689271				1.09155	0.00132626			0.012074	0.0798515
						0.017299	0.0510198				1.20724	0.00132626			0.0175718	0.051627
						0.0106274	0.0628103				1.22736	0.00132626			0.0183069	0.0794635
						0.0112532	0.0468065								0.0101438	0.0967637
						0.0378625	0.0665655								0.0101986	0.0646205
						0.0217488	0.0583256								0.0158105	0.0863968
						0.0206873	0.0904113								0.014755	0.0782742
						0.0117254	0.0405422								0.0219968	0.0823576
						0.0193246	0.0413974								0.0147856	0.0755247
						0.0244021	0.0631463								0.0166065	0.0766917
						0.00824384	0.0541399								0.0194954	0.0738764
						0.0280765	0.0641482								0.0126952	0.0770318
						0.0123334	0.0452389								0.0274031	0.0914554
						0.0210816	0.0468061								0.0265719	0.0580491
						0.0240178	0.0535519								0.0205469	0.053722
						0.0124809	0.0560207								0.0151855	0.0498252
						0.0199208	0.0733886								0.0147597	0.0682966
						0.0103401	0.0684172								0.0104698	0.0661068
						0.0110771	0.0981592								0.0155677	0.0624953
						0.0178722	0.0756085								0.0107023	0.0739817
						0.0154726	0.0574642								0.0134374	0.0706274
						0.012051	0.0514537								0.0153198	0.0667287
						0.0187978	0.055041								0.0174535	0.0677446
						0.0117768	0.0514695								0.0240441	0.054838
						0.0105219	0.0518018								0.0129711	0.0775711
						0.0121016	0.0438488								0.0218413	0.0613328
						0.0116988	0.0807627								0.0126964	0.0669201
						0.0144012	0.0648107								0.0229322	0.0720679
						0.00930046	0.0715115								0.0210532	0.0645194
						0.0271911	0.0723833								0.0160703	0.0601628
						0.00974473	0.0415491								0.0300143	0.0616063
						0.0288771	0.0606622								0.0151308	0.0801103
						0.0246409	0.0460019								0.0154313	0.087226
						0.028394	0.0699013								0.0181952	0.0925784
						0.0259251	0.041977								0.0209101	0.0929999
						0.0194796	0.0407589								0.0263872	0.0768162
						0.0105446	0.0393277								0.0174192	0.0682387
						0.018748	0.0626997								0.0125321	0.0623413
						0.0175526	0.0688586								0.0261473	0.0674052
						0.0171732	0.0465022								0.0189641	0.0831069
						0.0103248	0.0767209								0.0160608	0.10924
						0.0127353	0.05559								0.0185115	0.0591575
						0.00828575	0.0979804								0.0117617	0.0537023
						0.0145306	0.0437048								0.0138406	0.0535681
						0.0155172	0.0767915								0.0185819	0.0630505
						0.0110273	0.0434004								0.0535596	0.0771668
						0.0109298	0.0709808								0.0222594	0.0763173
						0.0125687	0.0507464								0.0137368	0.0798099
						0.0180389	0.0530161								0.028557	0.108404
						0.016985	0.0645594								0.0171797	0.068094
						0.017175	0.0421806								0.014361	0.0964916
						0.0120395	0.0461041								0.015118	0.0679257
						0.00744376	0.0438516								0.0403399	0.0732629
						0.0122787	0.0473809								0.0170367	0.109493
						0.0103861	0.0504597								0.038871	0.0709511
						0.0189809	0.0484854								0.0189893	0.073702
						0.0139158	0.0618324								0.0134876	0.0650267
						0.00862692	0.0526201								0.0105219	0.0659112
						0.0121065	0.0401146								0.0108292	0.0755888
						0.0195046	0.086458								0.0106566	0.0830597
						0.0109154	0.0546039								0.00865911	0.077171
						0.012664	0.0521623								0.0203114	0.0807507
						0.0163377	0.0824309								0.0126843	0.0751117
						0.00852189	0.0730924								0.0248769	0.0714957
						0.0116743	0.0489173								0.0187585	0.0630946
						0.0125826	0.0712953								0.0115073	0.0723451
						0.0186439	0.0480252								0.0140561	0.069488
						0.0221518	0.047856								0.0279799	0.0894959
						0.0226539	0.0651078								0.028169	0.068246
						0.0145687	0.0561154								0.0233529	0.0606985
						0.0180597	0.0551692								0.0169289	0.0880527
						0.0155653	0.0451109								0.00925622	0.0629917
						0.0117131	0.0654119								0.0350219	0.043653
						0.0161207	0.0708226								0.0176768	0.112745
						0.0102976	0.057647								0.0184586	0.0660587
						0.0200536	0.053628								0.0159652	0.0604347
						0.0269086	0.0598345								0.0224985	0.0825706
						0.0265908	0.0379233								0.0100562	0.0897779
						0.0195282	0.049359								0.0192841	0.0821456
						0.0230343	0.0535389								0.0113637	0.0680789
						0.0101882	0.0468621								0.0109818	0.0559227
						0.0245834	0.0542933								0.017953	0.0912193
						0.0120971	0.054782								0.018338	0.0659183
						0.0137032	0.0503777								0.0236413	0.0670479
						0.0125381	0.0379108								0.0241392	0.0843669
						0.0228792	0.0464779								0.0206882	0.0653741
						0.0143067	0.0546501								0.0148268	0.0800754
						0.0121315	0.0535606								0.020892	0.0889965
						0.0116251	0.0577669								0.0199785	0.0597843
						0.0116416	0.0397808								0.0359334	0.0790163
						0.0136981	0.0666207								0.0160243	0.0608615
						0.0132633	0.0498072								0.0265294	0.0510689
						0.012796	0.0521487								0.0110608	0.0641047
						0.0157788	0.0533883								0.0175385	0.0732377
						0.012939	0.0481132								0.0273922	0.0557952
						0.0106109	0.0751474								0.0110293	0.0539538
						0.0149928	0.0422796								0.0172133	0.076058
						0.0126576	0.0736836								0.0225131	0.0907394
						0.0235837	0.0384649								0.0155321	0.0624494
						0.00938847	0.0649473								0.0236046	0.0910054
						0.00890998	0.0613611								0.0215927	0.0716644
						0.0186843	0.0537329								0.035487	0.0753235
						0.0101057	0.0469812								0.0231713	0.0868189
						0.0120385	0.0549167								0.033005	0.0756422
						0.0156058	0.0480952								0.0389269	0.0643418
						0.0124712	0.0426929								0.0125861	0.0592039
						0.0133975	0.0401758								0.0163068	0.0537561
						0.0220614	0.0696541								0.0142348	0.055499
						0.016755	0.0512464								0.0140431	0.0882054
						0.0113392	0.0566044								0.0195846	0.0632088
						0.013946	0.0637638								0.0138258	0.0723103
						0.0107855	0.0475332								0.00879266	0.077403
						0.0144783	0.0610275								0.017118	0.0518305
						0.0160686	0.0508192								0.011519	0.0760826
						0.0165944	0.0619616								0.0291218	0.0598439
						0.0169264	0.0629045								0.0109213	0.0758717
						0.0115594	0.048418								0.0186841	0.0673489
						0.0214946	0.0607909								0.0130335	0.0767037
						0.00844531	0.063346								0.0180353	0.0752197
						0.0140109	0.0596125								0.0352907	0.0574588
						0.0215107	0.0622814								0.0280781	0.075806
						0.0188994	0.0452683								0.0168164	0.0577996
						0.00882734	0.0483649								0.0181281	0.0810349
						0.00908574	0.0474373								0.0241371	0.0667327
						0.0146084	0.0648672								0.0300795	0.0756403
						0.0059641	0.0637898								0.0152184	0.0572843
						0.0168115	0.0875586								0.0158825	0.056612
						0.0136548	0.0837639								0.0229575	0.0652286
						0.0133721	0.054035								0.0129301	0.0812901
						0.0245782	0.0505138								0.0199302	0.0459622
						0.0123678	0.0523131								0.00968595	0.0657384
						0.0136876	0.046619								0.0396245	0.0700371
						0.00985918	0.0558915								0.0115728	0.0584435
						0.0119407	0.0563972								0.0321152	0.0774249
						0.00921401	0.049884								0.0104756	0.0749898
						0.0115504	0.050166								0.018292	0.0725058
						0.0176549	0.0442713								0.024442	0.0780664
						0.0184477	0.0588658								0.0123376	0.0650183
						0.0355676	0.0561293								0.021326	0.0616209
						0.023895	0.0598061								0.0152592	0.0717115
						0.0332105	0.0680505								0.0246484	0.0695903
						0.00626489	0.0639096								0.0134087	0.0697716
						0.0175317	0.0931306								0.0192717	0.0825183
						0.0151509	0.0405934								0.030175	0.0868585
						0.0107117	0.0522719								0.0110163	0.0771356
						0.00852627	0.0591688								0.0178437	0.0526952
						0.0256501	0.0385411								0.0149209	0.0825524
						0.0134605	0.0663113								0.0115352	0.0511112
						0.00844843	0.0540677								0.0193157	0.074143
						0.0226584	0.0713788								0.0223824	0.0603761
						0.0207794	0.0465111								0.0302233	0.0631899
						0.0136749	0.0661404								0.0326746	0.0763184
						0.0196633	0.0360077								0.0110902	0.0755281
						0.0143816	0.0597411								0.0227985	0.0554693
						0.0140812	0.0542988								0.0153264	0.0546283
						0.0113301	0.0646554								0.0208122	0.104095
						0.0178918	0.0917953								0.061687	0.0571661
						0.00646917	0.06348								0.0138507	0.0609816
						0.00578374	0.0511562								0.0192697	0.110308
						0.0154725	0.0456132								0.0120907	0.0839858
						0.0128949	0.0690041								0.0161051	0.0795967
						0.0126797	0.0529365								0.015903	0.0784988
						0.0151799	0.0831698								0.0141084	0.111004
						0.0210558	0.0490721								0.0161732	0.0878141
						0.0141952	0.0673406								0.0108898	0.0727499
						0.0135397	0.058067								0.0121781	0.0757966
						0.0165238	0.0565274								0.0266908	0.0761856
						0.00954815	0.0615018								0.024176	0.0736827
						0.0189296	0.0593199								0.0147979	0.0590677
						0.0151973	0.0514998								0.00940642	0.0463196
						0.0073132	0.0638808								0.0107964	0.0682383
						0.0108761	0.0540425								0.0109055	0.0648236
						0.015532	0.0641041								0.0383319	0.0875677
						0.0153432	0.0592639								0.0129449	0.0974574
						0.0215809	0.0694749								0.0160062	0.0594285
						0.0163454	0.0561502								0.0198899	0.065322
						0.0176529	0.0745388								0.0256732	0.0729629
						0.022244	0.0801676								0.0185716	0.0758787
						0.00590393	0.0503078								0.0171008	0.0759214
						0.0122846	0.0417393								0.00979295	0.0508191
						0.0173523	0.0458216								0.0216523	0.0761336
						0.017024	0.0569146								0.0205615	0.0709957
						0.0104449	0.106635								0.0257065	0.0482149
						0.00921118	0.0392816								0.0195814	0.0665177
						0.0122568	0.0464539								0.0234157	0.0623233
						0.0114209	0.130325								0.0272724	0.0695927
						0.0193298	0.0571618								0.0119326	0.090296
						0.0246108	0.058114								0.01489	0.0941454
						0.016214	0.0830045								0.0157867	0.0729471
						0.00875191	0.0439934								0.0185288	0.0537225
						0.0136134	0.0641781								0.0143091	0.0660644
						0.0114218	0.0468241								0.02272	0.0755872
						0.00846482	0.062094								0.0153077	0.0924966
						0.0224331	0.0548339								0.0252489	0.0763084
						0.0243391	0.0633995								0.0142978	0.0624133
						0.0129868	0.057953								0.01391	0.059802
						0.0138564	0.0534326								0.0195134	0.100152
						0.00805552	0.0715991								0.0188015	0.0590256
						0.0131488	0.074651								0.018579	0.0784045
						0.0106984	0.0608911								0.0146454	0.0681187
						0.00929051	0.0455971								0.0170081	0.0654283
						0.017693	0.0780083								0.018791	0.0470021
						0.0209737	0.0784674								0.0124076	0.0582779
						0.00688742	0.0661384								0.00976387	0.0635041
						0.0167426	0.0579796								0.0129225	0.0712447
						0.0113641	0.0580419								0.0216324	0.0715932
						0.0138376	0.0570427								0.0164285	0.0666171
						0.0140311	0.0564823								0.0220617	0.0730077
						0.0124548	0.0567975								0.012116	0.0803267
						0.0148849	0.0660089								0.0131208	0.0953025
						0.0303832	0.0374396								0.0120332	0.0877279
						0.00950374	0.0469123								0.0195555	0.0947363
						0.0122686	0.0461312								0.0146089	0.0756593
						0.0150498	0.055643								0.0256556	0.0766257
						0.0135625	0.0710519								0.0166529	0.0827811
						0.022341	0.0569256								0.0245983	0.0760635
						0.0123306	0.0584633								0.0105909	0.0676206
						0.0140403	0.0740365								0.0237995	0.0661823
						0.0128835	0.0563313								0.0196701	0.0768597
						0.0225219	0.0585259								0.0228217	0.0733581
						0.0212745	0.0679432								0.0300043	0.0677718
						0.0292449	0.0819375								0.0158343	0.0788361
						0.0112275	0.052989								0.0157183	0.0614958
						0.0172227	0.0428076								0.0134497	0.0805457
						0.00696193	0.0482908								0.0156386	0.0603777
						0.0303952	0.0529734								0.0171936	0.0538509
						0.0142202	0.0540243								0.0171079	0.0977726
						0.0112452	0.0500539								0.0149854	0.0747407
						0.0298955	0.0556858								0.016336	0.0773268
						0.0142298	0.0584891								0.0164928	0.0811415
						0.00805722	0.0550383								0.0283887	0.0722132
						0.0143339	0.0643572								0.0241194	0.0771071
						0.0106473	0.0508761								0.0336867	0.0760144
						0.00669	0.0733809								0.014264	0.0720105
						0.0230766	0.0591161								0.0159787	0.0977536
						0.0118438	0.0671354								0.0106213	0.0800457
						0.0128344	0.0508261								0.0220746	0.0996128
						0.0124594	0.0627113								0.0143014	0.0797971
						0.0126095	0.0376817								0.0213604	0.0731611
						0.00657173	0.0568326								0.0207782	0.0733177
						0.0186816	0.0669558								0.011168	0.0727022
						0.0131771	0.0416801								0.0139084	0.0613683
						0.0264572	0.0447609								0.022211	0.0789623
						0.0133666	0.0503101								0.0182547	0.0607311
						0.0102289	0.0857377								0.0362015	0.0639694
						0.0150292	0.0595452								0.0254824	0.0725708
						0.0174655	0.0696148								0.0127321	0.038476
						0.0216451	0.0502757								0.024807	0.0654353
						0.00793234	0.0549844								0.0204505	0.0781745
						0.00648353	0.072613								0.0197183	0.067893
						0.0135136	0.0498487								0.0264167	0.0675725
						0.0144523	0.0495172								0.0135142	0.0740702
						0.0157678	0.0518247								0.0191459	0.0662254
						0.00674335	0.0707063								0.0123149	0.0776092
						0.0300059	0.0735493								0.0106493	0.0727806
						0.0138897	0.0408175								0.0235558	0.0745491
						0.0100115	0.113691								0.0147565	0.0597563
						0.0233903	0.0803275								0.00921376	0.089236
						0.0203276	0.0758601								0.0266297	0.0992166
						0.0105276	0.0728271								0.00628927	0.0708416
						0.0227968	0.05683								0.0228581	0.0584807
						0.0080032	0.0582536								0.0237977	0.0712956
						0.0264401	0.0530196								0.0209727	0.068258
						0.0141046	0.0609704								0.0281043	0.0532695
						0.00994365	0.0513564								0.0118299	0.0871606
						0.00967258	0.0600758								0.0190516	0.089179
						0.0114186	0.0521709								0.0120349	0.0808219
						0.0370226	0.0654592								0.0154037	0.0801884
						0.0198948	0.0465482								0.0157881	0.0914176
						0.0161107	0.0829267								0.00821421	0.0734305
						0.00859133	0.0575603								0.0292979	0.0721674
						0.0110143	0.0507832								0.0116787	0.078804
						0.0144392	0.0865777								0.0214289	0.0877245
						0.0151639	0.0692066								0.0263021	0.0643863
						0.0286842	0.0472465								0.0156462	0.0978329
						0.0217934	0.0416152								0.02611	0.0687804
						0.020265	0.0516345								0.0183184	0.0580551
						0.00738691	0.0675687								0.0331762	0.0690623
						0.015685	0.058808								0.016999	0.0654791
						0.0153383	0.0360187								0.0249857	0.0663179
						0.00801833	0.0424408								0.0208204	0.0514732
						0.0197133	0.0484371								0.0271978	0.0727638
						0.0122278	0.053376								0.0117221	0.0636107
						0.0139739	0.0455849								0.00777733	0.0823423
						0.0190033	0.0563108								0.0158945	0.0578698
						0.0196192	0.0592816								0.0218243	0.0906088
						0.0109978	0.0490447								0.0415656	0.0838842
						0.0144611	0.0593946								0.0480596	0.0528777
						0.0225465	0.0661796								0.0104798	0.0803833
						0.0115293	0.0646763								0.0186271	0.081496
						0.0146701	0.0635756								0.0156365	0.0688828
						0.0151413	0.0451862								0.0134127	0.0661326
						0.0137859	0.0493672								0.0203132	0.0609356
						0.0220589	0.0538885								0.0230803	0.0786919
						0.0212188	0.0683868								0.017675	0.0667828
						0.0125459	0.0416728								0.0164947	0.0702974
						0.0310613	0.0424267								0.01587	0.0689531
						0.0133367	0.0445246								0.0170874	0.0535559
						0.0174362	0.0452716								0.0192481	0.0608615
						0.00852147	0.0654718								0.0126109	0.0573544
						0.0202373	0.0592583								0.0210326	0.101737
						0.0192152	0.111162								0.0208314	0.0675617
						0.0112622	0.0514609								0.021843	0.0666194
						0.0175088	0.0387208								0.0251509	0.0776676
						0.0257103	0.0462152								0.0271225	0.0632528
						0.0173451	0.045474								0.00972554	0.0522296
						0.0182724	0.0806421								0.0143502	0.0679243
						0.0115229	0.0583461								0.0125915	0.064663
						0.020194	0.0507614								0.0218154	0.0669937
						0.00905823	0.0596682								0.00962346	0.0675719
						0.0212677	0.0455035								0.0272418	0.0796138
						0.0112221	0.0562599								0.0149585	0.0665593
						0.00819223	0.070713								0.0185676	0.0682731
						0.017376	0.0652312								0.0192939	0.054732
						0.0150028	0.0481367								0.0176076	0.0808077
						0.0200329	0.0516005								0.0162576	0.0881368
						0.013289	0.0512385								0.019437	0.0754032
						0.016374	0.0565751								0.0153492	0.0853861
						0.0315456	0.0426969								0.0283654	0.0966461
						0.0176429	0.066574								0.0137987	0.0814722
						0.0178611	0.0446989								0.00981925	0.106274
						0.0117393	0.0518409								0.0155953	0.0778181
						0.0140389	0.0464693								0.0361065	0.0815552
						0.0218902	0.0443404								0.0280957	0.107509
						0.0115418	0.0496811								0.0141164	0.0640163
						0.0220795	0.0671633								0.0161372	0.0713933
						0.0142725	0.0649659								0.0146306	0.0633013
						0.0182218	0.0398924								0.0179065	0.0952854
						0.0138233	0.0518227								0.0198788	0.0849971
						0.0067603	0.0520285								0.0193742	0.0842613
						0.0167667	0.0671493								0.0104562	0.0884147
						0.0131058	0.0564661								0.0133632	0.0612098
						0.021203	0.0477354								0.0144307	0.0523451
						0.020548	0.0482443								0.0147414	0.0704906
						0.0186409	0.0569679								0.0111645	0.0580198
						0.0264656	0.0767076								0.0242587	0.0783672
						0.025108	0.0496721								0.0189232	0.0901113
						0.0144208	0.0900723								0.0230216	0.0612669
						0.018076	0.0587027								0.0120617	0.0696302
						0.0130597	0.0600435								0.00919486	0.10432
						0.0118604	0.0539477								0.0117476	0.0754311
						0.0118328	0.0477479								0.0117946	0.0775281
						0.0155433	0.0551805								0.0145215	0.0888396
						0.0207457	0.0439366								0.016613	0.0835884
						0.00711804	0.0722865								0.0407877	0.0566946
						0.00849759	0.0575201								0.0328931	0.0774965
						0.0120757	0.0737241								0.0168943	0.0639313
						0.0225102	0.055158								0.0155912	0.0778981
						0.0134157	0.0624472								0.0263844	0.0576974
						0.0131612	0.0515421								0.0177565	0.0836548
						0.00625505	0.0915858								0.011006	0.0821466
						0.0097801	0.0702569								0.01568	0.064417
						0.00936228	0.068483								0.0252461	0.0665127
						0.0113995	0.053902								0.0193826	0.0558194
						0.00999677	0.0542417								0.0358265	0.0735854
						0.0198879	0.0644024								0.0186421	0.065655
						0.0104415	0.0526428								0.0100908	0.0801985
						0.0231434	0.0411712								0.0157393	0.0726717
						0.0169191	0.0954032								0.021892	0.0575775
						0.024535	0.0514704								0.0161273	0.0701147
						0.00935684	0.0397665								0.0190372	0.0618818
						0.0229588	0.0680204								0.0269555	0.0603979
						0.0190082	0.0606384								0.0219176	0.0670428
						0.0210726	0.0526571								0.0301353	0.0616348
						0.0116988	0.0984183								0.0150653	0.0795792
						0.0312451	0.0523288								0.0177835	0.0807701
						0.00687219	0.0462244								0.0157089	0.0758871
						0.01965	0.047326								0.0185313	0.0454682
						0.0125748	0.0671921								0.0135942	0.0637231
						0.0152432	0.0628984								0.015083	0.065521
						0.0316011	0.0709148								0.016728	0.0781276
						0.0116454	0.0655544								0.0238809	0.0644961
						0.0304909	0.056703								0.0109574	0.0544667
						0.0194443	0.0556672								0.0155881	0.0645203
						0.0269357	0.0634181								0.0180113	0.0659332
						0.00989101	0.0447979								0.0126918	0.0656754
						0.0361436	0.0760831								0.0180575	0.063752
						0.0104232	0.0809348								0.0103451	0.060392
						0.0208907	0.0622642								0.0230877	0.0633848
						0.0214591	0.0492149								0.00960753	0.106926
						0.0255803	0.0421348								0.0191156	0.0891256
						0.0138042	0.0934341								0.0177775	0.0910817
						0.0198343	0.0584014								0.0281876	0.067523
						0.00995118	0.0511345								0.00491112	0.0953587
						0.0159807	0.0499534								0.0280141	0.0694363
						0.0097499	0.0466418								0.0228031	0.0834709
						0.0168797	0.0676959								0.0203652	0.0934895
						0.0153503	0.0590548								0.0236047	0.0984312
						0.0142725	0.0638794								0.0192206	0.0659996
						0.00944117	0.0824555								0.0223413	0.0819313
						0.0154796	0.0839669								0.00964833	0.0712173
						0.0141976	0.0486759								0.00973142	0.0874548
						0.0148544	0.0517887								0.018636	0.0640663
						0.0112396	0.0661255								0.0168324	0.0744614
						0.0108814	0.0600682								0.0153604	0.082861
						0.013719	0.0560589								0.0192452	0.0504613
						0.0121222	0.0480355								0.0262477	0.0565716
						0.0115792	0.0438752								0.0187269	0.0603566
						0.0226993	0.0486115								0.0153097	0.066196
						0.0130749	0.0588019								0.0238366	0.0800603
						0.0192467	0.0585096								0.0156601	0.0958372
						0.0157189	0.043012								0.0351123	0.0603189
						0.0107409	0.0556177								0.0346408	0.0911077
						0.00626254	0.0787711								0.0139467	0.0867464
						0.030788	0.0508109								0.00967445	0.080879
						0.0185171	0.0673197								0.0160615	0.0616515
						0.0144466	0.045846								0.0158527	0.0627064
						0.0182493	0.0659615								0.0124005	0.0700148
						0.0128923	0.0507792								0.0214754	0.0609573
						0.0125005	0.0364087								0.0109694	0.0852041
						0.0176958	0.0466663								0.0490762	0.102193
						0.0135291	0.0654252								0.010352	0.0881727
						0.0176558	0.0481887								0.0388807	0.0609983
						0.0466264	0.0483362								0.0199253	0.0539494
						0.0143431	0.0572617								0.0395991	0.0625066
						0.0162721	0.0442688								0.0184995	0.0747495
						0.0239123	0.0450896								0.0122273	0.0766907
						0.0124815	0.0485889								0.014104	0.0925582
						0.0113642	0.0439896								0.0135944	0.0622883
						0.0147193	0.0571268								0.0249458	0.0826364
						0.00901949	0.0731275								0.0299468	0.0626228
						0.0140835	0.0688456								0.0272138	0.11727
						0.0147983	0.0490809								0.024494	0.0764116
						0.014609	0.0589925								0.025844	0.0627304
						0.00943068	0.0529879								0.0194991	0.0749715
						0.0167308	0.0400026								0.0144472	0.057318
						0.0204629	0.0404051								0.0165893	0.0630677
						0.0213313	0.0550573								0.00939114	0.0695455
						0.00614512	0.0978245								0.0262711	0.0653803
						0.00847324	0.0518205								0.0175596	0.0845396
						0.00851746	0.0417397								0.0148487	0.0826123
						0.0128577	0.0430086								0.0190903	0.0741569
						0.0210392	0.0594913								0.0205776	0.0548905
						0.0133321	0.0641731								0.0143787	0.0584655
						0.0303764	0.0555527								0.0232865	0.0690559
						0.0151771	0.056969								0.0091788	0.0599566
						0.0135626	0.0573609								0.0151308	0.0445262
						0.0153803	0.0585189								0.0189579	0.066204
						0.0103373	0.0504101								0.0232604	0.0646201
						0.0152843	0.0596591								0.0317757	0.0891241
						0.0191597	0.0489509								0.0146572	0.0961804
						0.0137836	0.0497945								0.025006	0.0649412
						0.0123353	0.0520473								0.0143789	0.0726544
						0.0192279	0.0581165								0.0116641	0.0898861
						0.0197265	0.0617346								0.0192284	0.09153
						0.0148497	0.0813516								0.0286655	0.0657924
						0.00811882	0.0668894								0.0200155	0.0640746
						0.00861622	0.0536733								0.012078	0.0512722
						0.0272278	0.0857422								0.0246776	0.0570992
						0.00914149	0.0559003								0.0123094	0.0902507
						0.0222287	0.0487688								0.0201207	0.0883998
						0.00865383	0.0882465								0.0178475	0.0743897
						0.0204632	0.0642085								0.0117909	0.0666277
						0.0135836	0.0552876								0.0264433	0.0822118
						0.0126428	0.0558365								0.0222399	0.062657
						0.0184016	0.0687688								0.0132074	0.0599014
						0.0118811	0.036997								0.0200593	0.0752545
						0.0141601	0.0477993								0.0417535	0.0878707
						0.021909	0.0466711								0.024401	0.0786302
						0.0134003	0.0403667								0.0184243	0.0726026
						0.0141209	0.0548907								0.0209067	0.0802631
						0.0135641	0.0679738								0.0328583	0.0710909
						0.0301646	0.0418401								0.0167988	0.0575027
						0.00494166	0.0422794								0.0294251	0.0682073
						0.0244133	0.0612445								0.0441729	0.0628343
						0.0102341	0.0430809								0.0173114	0.0994121
						0.0176775	0.0441781								0.0252927	0.0635622
						0.0256807	0.0563258								0.0158367	0.0884139
						0.0188286	0.0534705								0.0143699	0.0984525
						0.0201069	0.0744699								0.016981	0.0561654
						0.0169184	0.0785342								0.0201612	0.077631
						0.0128318	0.0507434								0.0196894	0.0618058
						0.0122118	0.0486319								0.0225926	0.0767045
						0.0165228	0.0486708								0.0118689	0.0746777
						0.0234688	0.0545575								0.0155319	0.059392
						0.0123383	0.0408011								0.0407201	0.069451
						0.010474	0.044332								0.0216185	0.0920658
						0.0234766	0.0522774								0.0292485	0.0644088
						0.0139207	0.0637619								0.0288106	0.0481023
						0.0176906	0.0640613								0.0368286	0.0849336
						0.0265921	0.0530633								0.0224512	0.0982551
						0.0238444	0.061336								0.0180105	0.0558308
						0.0127233	0.0608021								0.0227143	0.0666639
						0.00934788	0.0413495								0.0253957	0.0557031
						0.0120995	0.0527987								0.0198707	0.0781404
						0.0284948	0.0547757								0.0280063	0.0662503
						0.0194581	0.0335061								0.0288254	0.0587444
						0.0313724	0.0666493								0.0185351	0.0651888
						0.028385	0.0604141								0.0215883	0.0610459
						0.0139999	0.0450974								0.0194784	0.0691963
						0.0272563	0.0461136								0.0191023	0.0970824
						0.016436	0.0573083								0.0268327	0.0677109
						0.0160346	0.069837								0.0217294	0.0854737
						0.0171894	0.0524486								0.0182409	0.0796213
						0.00413816	0.0486752								0.013781	0.0628349
						0.0107948	0.0541983								0.0247916	0.0851236
						0.0125682	0.0525079								0.00783843	0.0642052
						0.0124613	0.048901								0.0298731	0.0706027
						0.0170599	0.0502961								0.0152125	0.072816
						0.0126316	0.0510806								0.0275405	0.0868441
						0.0159917	0.0459581								0.0141118	0.0634601
						0.0181022	0.0673831								0.0208762	0.0675226
						0.0174252	0.0465261								0.018242	0.0802062
						0.0135693	0.049767								0.0242139	0.0685741
						0.0158733	0.0519292								0.0156533	0.0621152
						0.0222484	0.059186								0.0133994	0.0988947
						0.0108417	0.0472135								0.0182567	0.0473225
						0.0305946	0.0523225								0.0148432	0.0640946
						0.0139213	0.0556891								0.0221432	0.0746072
						0.0169823	0.0529825								0.0200547	0.0648905
						0.0160214	0.0766392								0.00937397	0.0691329
						0.0243802	0.0366934								0.0148516	0.0563072
						0.0128076	0.0664613								0.0230068	0.062221
						0.00903533	0.0452843								0.0103115	0.0846727
						0.0316001	0.0429471								0.0155222	0.0682105
						0.0104681	0.043087								0.0187474	0.0711641
						0.0179602	0.0729979								0.0238641	0.0822418
						0.0118171	0.0835497								0.016861	0.0552982
						0.0098378	0.0513724								0.0163973	0.0703059
						0.0160701	0.0646113								0.00872669	0.0588729
						0.0074883	0.0717924								0.0273154	0.0699165
						0.0133075	0.08772								0.0125107	0.0801216
						0.0111524	0.0582883								0.0160212	0.086262
						0.0136845	0.0579372								0.0144358	0.0796438
						0.0115104	0.0529247								0.0181755	0.0726636
						0.00985591	0.0490995								0.0167696	0.077294
						0.0125776	0.0697645								0.0173878	0.091886
						0.00818379	0.0596103								0.0184774	0.0625969
						0.0119136	0.0413531								0.023044	0.088495
						0.0138199	0.0554598								0.0218553	0.063573
						0.00832045	0.0555332								0.015005	0.0678602
						0.00831097	0.0493497								0.0183072	0.0675397
						0.00873253	0.0562817								0.0157151	0.0634271
						0.0158167	0.0688542								0.0232452	0.0786377
						0.0232895	0.0559312								0.0115187	0.0585121
						0.0203701	0.068082								0.0213349	0.0650737
						0.0133854	0.0466699								0.0208509	0.0576887
						0.0123152	0.0469257								0.010345	0.0708731
						0.0112795	0.0812958								0.0181834	0.109226
						0.00920938	0.0897289								0.0170817	0.100395
						0.00985281	0.0455246								0.0153788	0.0691398
						0.00631968	0.0576091								0.0194358	0.0706888
						0.00817485	0.0672251								0.0148517	0.0899241
						0.0186276	0.049353								0.0145742	0.0715539
						0.0193415	0.0580908								0.0168252	0.0685071
						0.0121442	0.0592593								0.0108817	0.0495153
						0.0194506	0.055536								0.0123874	0.0484691
						0.0124512	0.057322								0.0230074	0.0561018
						0.0129705	0.056991								0.0253298	0.0676612
						0.00975379	0.0625052								0.0327797	0.0617125
						0.0102157	0.0579865								0.0137118	0.0624353
						0.0123297	0.0390418								0.014049	0.0775506
						0.0165077	0.0728875								0.0146864	0.0524667
						0.0127288	0.0834699								0.0145938	0.0706485
						0.0111937	0.0501273								0.0438973	0.100418
						0.00834468	0.0528983								0.012767	0.0914811
						0.0163713	0.0650599								0.0383105	0.0688158
						0.0208796	0.0612415								0.0142159	0.068529
						0.0117869	0.0831791								0.018792	0.0790158
						0.012176	0.0488061								0.01372	0.0978126
						0.0216505	0.054953								0.0200394	0.0820766
						0.0193093	0.0674786								0.0255106	0.061673
						0.0115169	0.0405377								0.0135453	0.0818136
						0.00794382	0.0559466								0.0266527	0.0611014
						0.0167785	0.0600868								0.0255008	0.0862348
						0.0169131	0.0496989								0.0137271	0.108965
						0.00910462	0.0418892								0.015377	0.077897
						0.0145596	0.0494492								0.0280173	0.104141
						0.0150417	0.0487426								0.0197254	0.0978856
						0.00862856	0.0399286								0.0262581	0.0680869
						0.0127369	0.0634169								0.0100971	0.0667767
						0.0202292	0.114453								0.0185339	0.0669145
						0.0180055	0.060727								0.0160111	0.0712401
						0.0122543	0.0415057								0.0296977	0.0652423
						0.0166775	0.0588328								0.0240925	0.0650242
						0.0149234	0.0550081								0.0252305	0.066786
						0.0104653	0.0595406								0.014298	0.0825096
						0.00894265	0.0724594								0.0108059	0.0921764
						0.00921287	0.0579473								0.0201652	0.0958939
						0.00983286	0.0591387								0.0115752	0.0723212
						0.0181043	0.0580336								0.0178692	0.0541534
						0.00994912	0.0560644								0.0240306	0.0806015
						0.0305919	0.0617483								0.0172268	0.0688851
						0.0189601	0.0545147								0.0132745	0.0529361
						0.00823514	0.0523774								0.0205746	0.0775321
						0.0148692	0.0725956								0.0199689	0.0616736
						0.0179953	0.0633603								0.0184982	0.0830148
						0.0406339	0.115444								0.0126179	0.0650494
						0.0173941	0.0540411								0.0115264	0.073754
						0.0195785	0.0684869								0.0174682	0.0608941
						0.0116849	0.0844661								0.0229048	0.0987591
						0.0271522	0.0626521								0.0157829	0.105955
						0.0184454	0.0489222								0.0123376	0.067522
						0.0101655	0.0376238								0.0154869	0.0766177
						0.0316042	0.0915808								0.0125453	0.0750246
						0.0261342	0.0654904								0.0291288	0.0673462
						0.0178534	0.047475								0.018918	0.0769477
						0.0152451	0.0939836								0.0197151	0.0670467
						0.0321399	0.0755155								0.0240116	0.069823
						0.0421874	0.0695799								0.0142281	0.0533963
						0.0158896	0.0503864								0.0159167	0.0917193
						0.0489273	0.0659645								0.0215229	0.0844005
						0.017007	0.0600454								0.0192345	0.0623657
						0.00856211	0.057191								0.01635	0.0685171
						0.0123838	0.0372973								0.0176812	0.0819962
						0.00815576	0.0569181								0.0139731	0.0490608
						0.0171129	0.0449558								0.0193871	0.0916425
						0.0115125	0.0740764								0.00894092	0.0527656
						0.00574065	0.0425267								0.0115761	0.0486737
						0.0172407	0.0472261								0.0159104	0.0518279
						0.0181322	0.0498029								0.0399729	0.0713472
						0.0183362	0.0780084								0.021438	0.0607324
						0.0185259	0.0496944								0.0356509	0.0619611
						0.0176263	0.0576776								0.0186129	0.076969
						0.0220666	0.0459439								0.0211797	0.0886044
						0.0110273	0.058181								0.0181346	0.076129
						0.0158739	0.0699939								0.0182069	0.0714947
						0.0176955	0.071315								0.0240405	0.0580389
						0.0241498	0.0653424								0.0155915	0.0823969
						0.0164325	0.0626877								0.0180327	0.0715166
						0.0140831	0.0513437								0.0151373	0.0967591
						0.0142471	0.0578275								0.0153707	0.0652309
						0.019291	0.081384								0.0143157	0.0674414
						0.016447	0.0591253								0.0244231	0.0779909
						0.0138127	0.088402								0.0138503	0.0630358
						0.00698618	0.055144								0.013236	0.0892989
						0.00833257	0.0523579								0.021604	0.0704798
						0.0207934	0.0846463								0.0153635	0.0777347
						0.0130362	0.0515536								0.00972299	0.0590467
						0.00717676	0.0601913								0.056162	0.0529827
						0.0327088	0.0890969								0.0159857	0.067773
						0.0130898	0.0683493								0.0146076	0.0715275
						0.023915	0.0597								0.0185606	0.0696977
						0.0116179	0.0626084								0.0121538	0.0608283
						0.0161522	0.0393814								0.0274936	0.0662989
						0.0191001	0.0451209								0.0111365	0.0614004
						0.0166159	0.0642894								0.0305173	0.05506
						0.0108304	0.0453514								0.00856592	0.0748006
						0.0118771	0.0519194								0.0173373	0.0767354
						0.00959705	0.0537844								0.02484	0.0892664
						0.0127272	0.0565252								0.0133729	0.0665893
						0.0184733	0.0377851								0.0136322	0.0742987
						0.0133509	0.0764721								0.0261515	0.0522247
						0.0175483	0.0684509								0.0134259	0.0594362
						0.0136684	0.0635897								0.0141623	0.0725832
						0.0157138	0.0480161								0.0153451	0.0478841
						0.0236396	0.0466087								0.018477	0.0555577
						0.0120952	0.0834162								0.0137544	0.0721328
						0.0114174	0.0811885								0.0212163	0.0717372
						0.0179886	0.0525815								0.0209656	0.0660061
						0.0134235	0.065336								0.0262744	0.0905372
						0.00956075	0.0546226								0.0226616	0.0639379
						0.0239567	0.041699								0.0204847	0.075051
						0.0105928	0.0460098								0.0102522	0.0582086
						0.0234637	0.0713477								0.0191912	0.057933
						0.0156133	0.0584134								0.0111678	0.0911342
						0.0233011	0.0482116								0.0152047	0.0696909
						0.0100928	0.0616742								0.00988625	0.0711967
						0.00796316	0.0809927								0.0264409	0.0687409
						0.0206783	0.0550128								0.027134	0.0710576
						0.0102391	0.0669362								0.0228501	0.0776689
						0.0146593	0.055557								0.0160848	0.0666048
						0.0195876	0.0515764								0.0177388	0.0721293
						0.0237538	0.0535742								0.0137212	0.0801189
						0.0107288	0.0744763								0.03026	0.0602809
						0.0329147	0.056985								0.0304094	0.0710524
						0.014604	0.0593292								0.0118196	0.0684302
						0.00838223	0.0494704								0.0257834	0.0895014
						0.0160437	0.0461002								0.0188847	0.0625795
						0.0120271	0.0677965								0.0110926	0.069916
						0.0140831	0.0603091								0.0192775	0.0564036
						0.00717704	0.0476537								0.0170245	0.06316
						0.0134014	0.036554								0.0149467	0.104455
						0.0221754	0.0466235								0.0160818	0.0615358
						0.0150703	0.0580094								0.0251977	0.0840334
						0.0136434	0.0647159								0.0164155	0.0790794
						0.0155211	0.0546343								0.0236908	0.0748459
						0.0177604	0.0471966								0.0163583	0.0731367
						0.0132098	0.0423621								0.0130751	0.093019
						0.018922	0.0705603								0.0386903	0.0520955
						0.0182062	0.0512263								0.010278	0.0643079
						0.0117862	0.0547861								0.0154997	0.0810582
						0.00699594	0.0511								0.0187505	0.0652964
						0.0147577	0.0576004								0.0239519	0.0784783
						0.0101478	0.0506596								0.0207741	0.0681184
						0.0118344	0.0576124								0.0246488	0.0783653
						0.0141745	0.0393439								0.015252	0.0788882
						0.0167518	0.0862258								0.0246914	0.0771867
						0.00980722	0.0542864								0.0122055	0.0681476
						0.0221517	0.0585671								0.0234106	0.076357
						0.0165803	0.0729489								0.0207467	0.0678835
						0.011684	0.0463647								0.019114	0.0623785
						0.0122807	0.0735918								0.0132513	0.0687577
						0.0165508	0.0393093								0.0341294	0.082109
						0.0173621	0.0401379								0.0254329	0.0839981
						0.0184853	0.0672732								0.0266936	0.0510833
						0.0250954	0.0509515								0.0174939	0.0643487
						0.0116036	0.0533427								0.0186921	0.0550535
						0.0137144	0.0541984								0.034087	0.0619751
						0.0134165	0.0572689								0.0152289	0.0429612
						0.00670188	0.0375562								0.0218887	0.100839
						0.0106948	0.0480517								0.01521	0.0642779
						0.00674227	0.0603205								0.0389373	0.0592641
						0.00940716	0.0380791								0.0184248	0.0759687
						0.00856597	0.0505902								0.0170817	0.0605308
						0.0135478	0.0980818								0.0119167	0.0866996
						0.010216	0.0726679								0.0221907	0.0483435
						0.0173861	0.0379847								0.0261939	0.0676664
						0.021467	0.0696132								0.0237018	0.0646088
						0.0180393	0.0650825								0.021615	0.0812373
						0.0611901	0.0634712								0.0105042	0.0765174
						0.0158125	0.0644833								0.018745	0.0657777
						0.00842094	0.0905034								0.026819	0.0616094
						0.0176738	0.0595755								0.0321055	0.0661877
						0.0139978	0.043338								0.0167386	0.0730827
						0.010196	0.0694036								0.00946793	0.068917
						0.0100199	0.070685								0.0170706	0.113151
						0.0096477	0.0581428								0.0310301	0.0538556
						0.0161324	0.0376893								0.0343897	0.0455913
						0.0205069	0.0712245								0.0122201	0.0695349
						0.0172992	0.0346493								0.0251878	0.0650116
						0.0219288	0.051496								0.0153517	0.0841018
						0.0154948	0.043871								0.0239693	0.06846
						0.00554691	0.0557349								0.0296971	0.0747971
						0.0137338	0.0410708								0.0121376	0.0722772
						0.0314329	0.0794461								0.0165208	0.0782495
						0.0362205	0.0386316								0.0154272	0.0692394
						0.0105203	0.0440834								0.0195241	0.0941367
						0.0138559	0.0649984								0.0193011	0.0871978
						0.0112441	0.0661259								0.0238029	0.0722528
						0.0108881	0.0501029								0.0181128	0.0834308
						0.0184507	0.0816665								0.0152052	0.0768373
						0.0258951	0.0553979								0.0120015	0.0591067
						0.00986863	0.0515611								0.024195	0.0618535
						0.010843	0.0522554								0.0256142	0.068493
						0.0209539	0.0442478								0.0323114	0.0801336
						0.019317	0.085956								0.0256661	0.0929653
						0.0152597	0.0697585								0.0312981	0.0761959
						0.0210646	0.0543095								0.0173012	0.0563951
						0.00886706	0.0628855								0.0207581	0.0783067
						0.0126443	0.0775305								0.0140423	0.0811118
						0.0140899	0.0386021								0.0128788	0.0539345
						0.0121837	0.066898								0.025473	0.0702194
						0.00908693	0.0699492								0.0391747	0.0627074
						0.011637	0.0419711								0.0204433	0.0596935
						0.0243537	0.0600817								0.0231923	0.0887603
						0.0107046	0.0463947								0.0238753	0.0800101
						0.0220684	0.0589778								0.0179523	0.0899302
						0.0204846	0.0836527								0.0229969	0.0605945
						0.00932125	0.0528964								0.0439684	0.0768927
						0.021013	0.0611638								0.0118981	0.0837733
						0.0140224	0.0615817								0.0164599	0.0970929
						0.0265998	0.0725159								0.0221346	0.0711912
						0.0101713	0.0386097								0.0214476	0.0935205
						0.0170237	0.0634383								0.0143728	0.132941
						0.0152317	0.0780999								0.0138517	0.076722
						0.00883728	0.061549								0.0179731	0.0782061
						0.0127246	0.0649467								0.0156706	0.0595055
						0.0218821	0.0561504								0.0172691	0.088229
						0.0111249	0.0672629								0.0250285	0.0657566
						0.0132702	0.0673284								0.0157734	0.0629604
						0.00897519	0.041825								0.0314469	0.100789
						0.0212964	0.0492772								0.0135251	0.0776046
						0.0144512	0.0563887								0.0224223	0.0671634
						0.0116129	0.051831								0.0135681	0.0705734
						0.0180135	0.0438775								0.0294396	0.081609
						0.0166795	0.0436337								0.00933201	0.0761093
						0.0111514	0.0590401								0.0174446	0.0635341
						0.0132632	0.0465731								0.0156625	0.0658834
						0.0187789	0.0541127								0.0161392	0.0932542
						0.00753301	0.0698821								0.0336763	0.0769375
						0.00709031	0.0753808								0.0177564	0.069363
						0.0160947	0.0570974								0.0150877	0.0616365
						0.01112	0.0747002								0.0238477	0.0605495
						0.0084763	0.0687955								0.0153001	0.084083
						0.024177	0.0850601								0.022865	0.0571944
						0.0095129	0.0617986								0.0104517	0.0692195
						0.0166867	0.0527061								0.0148203	0.0778754
						0.0133479	0.0454861								0.0316348	0.0746325
						0.0197381	0.0736046								0.0230952	0.0758485
						0.0103742	0.0591436								0.0230612	0.0702582
						0.0104427	0.0498577								0.0107943	0.0658168
						0.0137505	0.0456323								0.0133263	0.0700506
						0.00954729	0.0348645								0.012842	0.0835029
						0.0179012	0.0677905								0.0261673	0.0561093
						0.0186056	0.0629566								0.021897	0.0759465
						0.0119024	0.0465155								0.0225847	0.0860751
						0.0131534	0.0519182								0.0272087	0.0759543
						0.010532	0.0728507								0.00836123	0.0652573
						0.0124301	0.0597353								0.0211687	0.076126
						0.0126064	0.0613958								0.0237145	0.0871425
						0.0196973	0.0519926								0.00964951	0.0821355
						0.00927227	0.0491143								0.019948	0.082155
						0.00953359	0.0435048								0.0149139	0.0607975
						0.0207343	0.0645544								0.0178679	0.0579818
						0.0279714	0.0519455								0.0231465	0.065949
						0.0201219	0.0788996								0.00985688	0.0667686
						0.0127623	0.0571187								0.0341802	0.0610047
						0.00933396	0.0859971								0.0363092	0.0726748
						0.00952913	0.0502208								0.0134455	0.0883984
						0.017405	0.0844249								0.0156316	0.0542709
						0.0131064	0.0626549								0.0105963	0.049513
						0.0183034	0.0619973								0.0227437	0.0477631
						0.00840796	0.0535857								0.0281485	0.0663563
						0.0125863	0.0544684								0.0298442	0.102273
						0.0146014	0.0582577								0.0140331	0.0790938
						0.0151021	0.0496935								0.0187979	0.0734387
						0.018155	0.0994488								0.01798	0.0826608
						0.0203512	0.0649475								0.0120467	0.0876909
						0.0119753	0.0610306								0.0195152	0.0881718
						0.0101982	0.0481024								0.0159699	0.0795696
						0.0226176	0.0919274								0.0221033	0.117685
						0.0155751	0.0772494								0.0215441	0.0639301
						0.00741496	0.0689636								0.0178917	0.0822694
						0.018134	0.0527352								0.0286208	0.0843442
						0.027253	0.0904945								0.0185734	0.102199
						0.0129849	0.0558598								0.0134937	0.074288
						0.0220252	0.0609485								0.0136111	0.0730554
						0.0134104	0.0581174								0.0145415	0.060349
						0.0125559	0.0493015								0.0117132	0.078867
						0.0119636	0.0619566								0.0206681	0.0999802
						0.00956903	0.0610115								0.0143296	0.0899256
						0.0175835	0.0608252								0.0178627	0.0554875
						0.0153959	0.0489568								0.029369	0.0677903
						0.0196495	0.0507013								0.0141088	0.0734765
						0.0098181	0.0554326								0.0274781	0.0816185
						0.00748852	0.0712411								0.0204548	0.0767997
						0.0118286	0.0557123								0.0432307	0.0765266
						0.0197524	0.0380151								0.0160784	0.0578166
						0.0125506	0.0621761								0.0113261	0.0699571
						0.00845424	0.0723867								0.0276984	0.0937333
						0.0124322	0.0592103								0.0159509	0.0980363
						0.0299207	0.0625339								0.0146933	0.0690247
						0.0160834	0.06973								0.0311137	0.0777698
						0.0163716	0.0800212								0.036226	0.0746276
						0.0134784	0.0619187								0.0174319	0.0702439
						0.00757649	0.0592685								0.00904715	0.0734721
						0.0145154	0.0800545								0.0161839	0.0683175
						0.0185263	0.0648238								0.0124721	0.094714
						0.0107882	0.059543								0.0157313	0.0446181
						0.00956458	0.0449187								0.0154599	0.0643344
						0.0155699	0.0567469								0.0271592	0.0738321
						0.021391	0.0615162								0.0147216	0.0716283
						0.026974	0.0480461								0.0178862	0.0788471
						0.0101301	0.0609333								0.0117361	0.0877341
						0.0130701	0.0716657								0.0226569	0.0779774
						0.0174832	0.0458111								0.010058	0.11387
						0.0146838	0.0568525								0.0184891	0.0643923
						0.0226048	0.0533999								0.0198922	0.0671889
						0.01067	0.0505572								0.0166747	0.060986
						0.0191225	0.0531672								0.0188237	0.0793998
						0.0249401	0.0577562								0.0235982	0.0918212
						0.01207	0.0453978								0.0159938	0.0640635
						0.0147878	0.0483366								0.0160704	0.0536267
						0.0144921	0.05735								0.0131992	0.0852535
						0.0158872	0.0576164								0.00906714	0.0673448
						0.0175461	0.059027								0.0171843	0.0634598
						0.0120168	0.0440433								0.0150529	0.0530294
						0.0219822	0.076249								0.0149691	0.0813884
						0.00940939	0.0565724								0.0224584	0.0719741
						0.0137546	0.0757761								0.0143232	0.0758767
						0.0100824	0.0458916								0.0187967	0.0854401
						0.0103171	0.0502278								0.0184281	0.053297
						0.0112819	0.0502164								0.0221671	0.0650199
						0.0112203	0.0652828								0.016722	0.0870389
						0.00881861	0.0346879								0.0239155	0.0798591
						0.0287949	0.0476336								0.0283871	0.089314
						0.0118349	0.0599194								0.0223089	0.0715621
						0.0197601	0.0533939								0.0260281	0.0753193
						0.0171236	0.0613644								0.0129331	0.0827953
						0.0156426	0.0570871								0.0169124	0.0590517
						0.0156162	0.0482771								0.0155881	0.0543907
						0.01459	0.0422413								0.0143872	0.062946
						0.0188654	0.0456402								0.0150502	0.0551761
						0.0156179	0.0616047								0.0155595	0.0661855
						0.0113398	0.0919352								0.0122598	0.073645
						0.0102123	0.0528078								0.00795822	0.0784251
						0.0141077	0.0808003								0.0339247	0.061064
						0.0160937	0.0440677								0.0148243	0.0733049
						0.015119	0.0562978								0.0242799	0.0622668
						0.0150003	0.0657549								0.0535495	0.0795685
						0.0179908	0.0452697								0.0160665	0.0806558
						0.00668917	0.0733785								0.0183426	0.0783187
						0.0206874	0.0634656								0.0133187	0.0653274
						0.0136599	0.0381777								0.0143711	0.0665392
						0.0234474	0.0982983								0.0232598	0.0714599
						0.0132407	0.0609334								0.0129292	0.0730194
						0.0164479	0.078961								0.0123531	0.0714171
						0.0104916	0.0472037								0.0112891	0.0963661
						0.00868841	0.0687788								0.0245109	0.0831703
						0.0120013	0.0533551								0.0226911	0.0508965
						0.0072838	0.0660064								0.0260681	0.0909054
						0.0359259	0.0642216								0.0152082	0.107773
						0.00966601	0.0585504								0.0137162	0.0688236
						0.0246433	0.0440097								0.0198394	0.0637285
						0.0131946	0.0684491								0.0212486	0.0603191
						0.0110538	0.0498001								0.0126806	0.0656849
						0.0172723	0.0520211								0.0110156	0.0569812
						0.0145332	0.0463266								0.0148186	0.101963
						0.0194697	0.0795615								0.0181227	0.0725443
						0.0197164	0.0583737								0.0134689	0.0692719
						0.0140058	0.0880246								0.0219416	0.0777723
						0.0132888	0.0519565								0.0191097	0.0814805
						0.0166907	0.043492								0.0171126	0.0968064
						0.0159847	0.0474561								0.0288433	0.0789631
						0.0111979	0.0707398								0.0157371	0.0784525
						0.0195071	0.0464694								0.0155181	0.0600555
						0.0171019	0.0880049								0.0235091	0.0644914
						0.0210017	0.0638702								0.0180495	0.0547854
						0.017456	0.0436746								0.0133522	0.0843025
						0.0177519	0.0672237								0.0121259	0.0785364
						0.0197252	0.0572072								0.0413781	0.090422
						0.0160947	0.0504968								0.0193472	0.0662979
						0.00981177	0.0700616								0.0127051	0.0647531
						0.00948885	0.0438587								0.023064	0.0756642
						0.033181	0.0537243								0.0202674	0.0654689
						0.0123048	0.0547583								0.0135499	0.0791346
						0.0150537	0.0374574								0.0130324	0.0687445
						0.0261896	0.0571689								0.00835497	0.0715311
						0.0132346	0.0436093								0.015785	0.0518791
						0.014691	0.064631								0.0124351	0.0557182
						0.0155731	0.0472753								0.0300939	0.0768693
						0.017238	0.0750646								0.0130205	0.0701782
						0.0173008	0.0641323								0.0298564	0.0499216
						0.014924	0.0602794								0.0223995	0.0578625
						0.00785887	0.0386073								0.0218455	0.0701433
						0.00893389	0.0535419								0.0134494	0.0675732
						0.0154628	0.0597855								0.0132236	0.0787364
						0.0112286	0.0487834								0.0253521	0.0749501
						0.0169038	0.0634032								0.0139862	0.0821778
						0.0175059	0.0636526								0.0203502	0.0795172
						0.027524	0.045944								0.0198497	0.0800538
						0.0111626	0.0489248								0.0120058	0.0513713
						0.0365816	0.052312								0.0205853	0.0531637
						0.0121597	0.0612923								0.0120796	0.0663734
						0.0199983	0.0575048								0.0110759	0.0853221
						0.00851084	0.052761								0.0214984	0.0701482
						0.0168972	0.0625407								0.016464	0.0582221
						0.00982216	0.0969031								0.0201861	0.0765686
						0.00633743	0.0814805								0.0129649	0.0706627
						0.00830801	0.0466073								0.00962063	0.0843097
						0.00870991	0.054051								0.0228756	0.0802235
						0.00824491	0.0903359								0.0194469	0.112295
						0.0120377	0.0462011								0.0247959	0.0752177
						0.0103995	0.0671555								0.0249051	0.073652
						0.00989184	0.056984								0.0240876	0.0558731
						0.0157305	0.0734297								0.00860106	0.0724336
						0.0319117	0.0837891								0.0100481	0.0766716
						0.0173553	0.0609482								0.0156502	0.077713
						0.00874367	0.0413078								0.0110235	0.0555164
						0.0111421	0.0535614								0.0385123	0.058335
						0.0161633	0.0658172								0.0126467	0.0627697
						0.0177455	0.0573387								0.0164365	0.0861943
						0.0128183	0.0685401								0.0149218	0.0731958
						0.010554	0.0518639								0.0199197	0.0551737
						0.0149634	0.0564101								0.0122499	0.0711165
						0.0343532	0.0435899								0.0130729	0.0575193
						0.0229054	0.0689549								0.0155008	0.0587191
						0.0185339	0.0695748								0.0278168	0.0542986
						0.0179705	0.0657123								0.0160971	0.062391
						0.0283441	0.0448402								0.0160632	0.113626
						0.0131003	0.0574779								0.0171308	0.0580209
						0.00699434	0.0567689								0.0179512	0.0499304
						0.0165779	0.0826968								0.0262885	0.0949803
						0.0085318	0.072028								0.0225042	0.100701
						0.0365946	0.075747								0.0236158	0.071806
						0.0134471	0.0633127								0.0120724	0.0656004
						0.00780064	0.0572948								0.0151103	0.0734777
						0.0207688	0.0522241								0.0149504	0.0837182
						0.0108397	0.0454394								0.0174204	0.067531
						0.0117176	0.0674375								0.0199246	0.0814578
						0.0142466	0.0513561								0.0146309	0.0870801
						0.0126161	0.061933								0.0219545	0.0821352
						0.00966249	0.059643								0.0125104	0.116969
						0.0181269	0.0729584								0.0245726	0.0771551
						0.0176876	0.04616								0.0114953	0.0977143
						0.0086178	0.0603966								0.0164164	0.0632322
						0.0192426	0.0665995								0.0125281	0.052941
						0.0116736	0.105318								0.0223084	0.073223
						0.0089495	0.0434592								0.0181535	0.0590531
						0.0425367	0.0567492								0.0174328	0.0761929
						0.014535	0.0591331								0.0143445	0.0846275
						0.0123696	0.0528126								0.016382	0.0791222
						0.0166184	0.0492486								0.0391022	0.0741426
						0.0227362	0.102187								0.0287685	0.0562648
						0.00983662	0.0509359								0.0163294	0.0917574
						0.0194877	0.0760644								0.0328822	0.0849856
						0.0138221	0.0382783								0.0169095	0.0718787
						0.017096	0.0801173								0.0248793	0.0840021
						0.0190216	0.0447073								0.0157665	0.052755
						0.0136197	0.0966101								0.0107815	0.0575119
						0.00977533	0.0582067								0.0189147	0.0628751
						0.00615301	0.0474547								0.041633	0.0761308
						0.0116671	0.0566922								0.0123285	0.0790284
						0.0131577	0.0793704								0.0182763	0.0624108
						0.0121795	0.0476691								0.0173474	0.0712004
						0.0148073	0.0382662								0.0310988	0.0547089
						0.011593	0.0479884								0.014459	0.0579933
						0.0112899	0.0600222								0.0231913	0.0741282
						0.0142539	0.0551625								0.0178987	0.0785504
						0.0118591	0.0532697								0.0287589	0.0848364
						0.0244987	0.0822341								0.0421871	0.0862086
						0.0103481	0.0618992								0.0176686	0.0670494
						0.0188391	0.0630235								0.014948	0.0836349
						0.0157196	0.0915632								0.0172901	0.0852533
						0.0163318	0.0576942								0.0247225	0.0734041
						0.0126212	0.0377965								0.0137779	0.0675744
						0.0284297	0.0500302								0.0268573	0.0509677
						0.0188162	0.0495176								0.0168129	0.0805073
						0.00940841	0.0552183								0.0157273	0.0909468
						0.0139525	0.051803								0.0107626	0.0628089
						0.0105367	0.0557879								0.0273092	0.0689058
						0.0181564	0.0634225								0.0258247	0.0630072
						0.0146993	0.0654027								0.0198513	0.0592141
						0.0208938	0.049897								0.0198431	0.0802711
						0.0166718	0.0474631								0.0143623	0.093754
						0.0157346	0.0570661								0.0130031	0.0714706
						0.0190452	0.0661235								0.0309887	0.0752262
						0.0271102	0.0440411								0.0128084	0.0649278
						0.010456	0.0522886								0.0317147	0.056472
						0.0128288	0.0404276								0.00736682	0.0692288
						0.0130325	0.0535362								0.0197832	0.0894601
						0.016301	0.0643145								0.0270849	0.085719
						0.0110151	0.0595119								0.0156819	0.067721
						0.0183896	0.0557583								0.0212356	0.0759491
						0.0105408	0.0456								0.0135583	0.110715
						0.0171585	0.0354543								0.00842235	0.0845502
						0.0109357	0.0493676								0.0139347	0.0636222
						0.0351584	0.0647282								0.019998	0.0568725
						0.0158182	0.0579131								0.0153994	0.067344
						0.0103091	0.0690486								0.0249049	0.0787061
						0.0142314	0.0487828								0.0242094	0.0745766
						0.0095172	0.0579596								0.0350906	0.0672058
						0.015233	0.0478829								0.0145688	0.0610807
						0.0122906	0.0482509								0.0206314	0.0512141
						0.0115255	0.0556029								0.0163961	0.0832361
						0.00676762	0.0549764								0.0275342	0.0736883
						0.0107551	0.0674007								0.0248436	0.0682664
						0.0113127	0.0621872								0.0314282	0.0666487
						0.021997	0.0633971								0.0191085	0.0591919
						0.0157962	0.0552043								0.0163384	0.0597416
						0.0178174	0.0579344								0.0112824	0.0726903
						0.0230508	0.0637629								0.0246454	0.0680158
						0.0155628	0.0361405								0.0222105	0.0658236
						0.021067	0.0436867								0.0127957	0.0710243
						0.00883192	0.0741927								0.0397375	0.06939
						0.0132206	0.0801594								0.027252	0.0642931
						0.0174905	0.045517								0.0101196	0.0550913
						0.00993409	0.0497337								0.00941847	0.0646091
						0.0116447	0.0482959								0.0252636	0.0795328
						0.0102901	0.0508402								0.0261801	0.077762
						0.0175185	0.050461								0.0266018	0.0758689
						0.0100024	0.0478092								0.0171418	0.0641974
						0.0290688	0.049149								0.0266042	0.0617758
						0.0123984	0.0487106								0.0135076	0.0714012
						0.0170749	0.0503332								0.0180713	0.0709594
						0.0117173	0.0608801								0.0209637	0.073334
						0.0107001	0.0608077								0.0211178	0.0785015
						0.00995724	0.0817473								0.0117032	0.0707331
						0.0135735	0.060107								0.0157765	0.093836
						0.0108019	0.0707902								0.0205142	0.0982637
						0.0139752	0.0674691								0.0104174	0.084854
						0.00579635	0.0368125								0.0109166	0.0988274
						0.0075971	0.0937347								0.015826	0.058131
						0.0145606	0.0642301								0.014877	0.0730498
						0.0159212	0.0555166								0.0315923	0.10041
						0.0122891	0.0634347								0.0226439	0.100039
						0.0198267	0.0507355								0.0203025	0.0575121
						0.0422167	0.0592297								0.0256887	0.0805923
						0.0224837	0.0433467								0.0115675	0.0724297
						0.00984655	0.0627278								0.0227274	0.0665077
						0.0104082	0.0639481								0.0504257	0.0744612
						0.0100226	0.0802646								0.0212946	0.0778991
						0.0167027	0.0869518								0.0256725	0.0761838
						0.00909456	0.0532651								0.0139473	0.0482868
						0.0136808	0.0545983								0.021665	0.0616131
						0.0249873	0.0647752								0.0134793	0.0728317
						0.00910871	0.0665918								0.0155219	0.0636332
						0.0131986	0.0767297								0.020947	0.101332
						0.01677	0.0638639								0.0156242	0.077749
						0.0155953	0.0599548								0.0202718	0.0987693
						0.0151883	0.0562805								0.0131465	0.0717951
						0.0265042	0.0516976								0.0191367	0.0752949
						0.0269519	0.0444823								0.0322763	0.0607757
						0.0150161	0.040649								0.0308252	0.0641415
						0.0117808	0.0593311								0.0226054	0.0818056
						0.0188796	0.0644685								0.0116652	0.0595774
						0.0183411	0.0735771								0.0258931	0.0642505
						0.0110933	0.0562011								0.0238053	0.0654043
						0.0145905	0.0635239								0.0162335	0.0912992
						0.0104225	0.0589094								0.0204566	0.0602015
						0.0110283	0.0514511								0.0406037	0.0762974
						0.0116422	0.064376								0.00995733	0.0629358
						0.019767	0.0527589								0.019616	0.0887893
						0.0125982	0.0576596								0.0245446	0.0670675
						0.013426	0.0602276								0.0135241	0.0711232
						0.028996	0.0461583								0.0231635	0.0906139
						0.0206029	0.0605247								0.0232371	0.0753751
						0.012895	0.0723065								0.0251568	0.0579095
						0.011369	0.102804								0.0256708	0.0923426
						0.012465	0.0497859								0.0144631	0.0813241
						0.0167291	0.0759735								0.0171745	0.104935
						0.0117627	0.0635233								0.0129741	0.0815278
						0.0072301	0.0341378								0.0131556	0.0819976
						0.0181158	0.0802668								0.0219534	0.0704551
						0.0129794	0.0635024								0.0196666	0.0960722
						0.011096	0.0389968								0.0135702	0.0697753
						0.0113436	0.048019								0.0179741	0.0920618
						0.00951559	0.062991								0.0172585	0.0609024
						0.0188418	0.06142								0.0215433	0.0892812
						0.0149051	0.0594648								0.014055	0.0775432
						0.0138543	0.0588348								0.00988061	0.0704219
						0.02216	0.03722								0.0150345	0.067778
						0.0135951	0.0733694								0.0176423	0.0769381
						0.0142103	0.0832177								0.0151766	0.0881577
						0.0117205	0.0503684								0.0161717	0.0671204
						0.0103882	0.0556049								0.0119028	0.0732487
						0.0393569	0.0316451								0.0164633	0.0781677
						0.00800576	0.0658516								0.0214853	0.0814576
						0.0112656	0.0835552								0.0159091	0.0722954
						0.0122775	0.0749329								0.0120952	0.0774397
						0.0450424	0.0648893								0.0136128	0.0781859
						0.0211579	0.0422363								0.0118732	0.0699101
						0.0258695	0.0464283								0.0202511	0.0673357
						0.0111254	0.0660816								0.0240004	0.0581878
						0.0143427	0.0795414								0.0167208	0.062021
						0.0125449	0.0483787								0.0103557	0.0696838
						0.0111891	0.0519723								0.0191881	0.0571123
						0.0105088	0.0608889								0.0154193	0.106085
						0.0141237	0.0552299								0.0360785	0.0645082
						0.00839314	0.0569279								0.0180864	0.0619823
						0.00823703	0.0502573								0.0142522	0.0702573
						0.0131285	0.0649654								0.0238815	0.0509541
						0.014029	0.0480809								0.0267614	0.0694147
						0.0223851	0.0417999								0.0165933	0.0702817
						0.0145793	0.0595114								0.0171369	0.0998177
						0.0143161	0.0648502								0.0188591	0.0833092
						0.00994348	0.0435167								0.0189234	0.0636912
						0.0128635	0.0567889								0.011823	0.0652745
						0.0154855	0.0690394								0.0130846	0.0566759
						0.0122445	0.0529954								0.0260189	0.0985975
						0.0123109	0.0651309								0.0266676	0.0725236
						0.0109931	0.0421258								0.0189474	0.059544
						0.0340063	0.0748364								0.0209403	0.0589115
						0.0191374	0.0761754								0.0255601	0.100355
						0.0165921	0.062638								0.0202534	0.0609036
						0.0356643	0.0872242								0.0142108	0.07321
						0.0228712	0.0821261								0.0267618	0.0781788
						0.0190806	0.0492011								0.0152683	0.0987639
						0.0135475	0.0753114								0.0126719	0.0679499
						0.00884273	0.0602272								0.0180617	0.072377
						0.0181503	0.0420979								0.0316433	0.0529514
						0.0176038	0.0649288								0.0224785	0.0820341
						0.0228705	0.0508803								0.0253361	0.0587372
						0.0137375	0.0623018								0.01666	0.0898798
						0.010866	0.032205								0.0128618	0.0486998
						0.0101063	0.0628488								0.0281487	0.0603122
						0.0152471	0.071882								0.0172388	0.0636895
						0.00588905	0.052658								0.0178866	0.0747156
						0.0136924	0.0373437								0.0244825	0.0875399
						0.0244117	0.0424056								0.0207495	0.0811203
						0.0153818	0.0564539								0.0182237	0.066303
						0.0252233	0.0670643								0.0119062	0.0868529
						0.0146563	0.071862								0.0277759	0.10803
						0.0139014	0.0854342								0.0101091	0.0590079
						0.0131927	0.0774642								0.0188819	0.0612852
						0.0107592	0.0586475								0.0242502	0.0970937
						0.0103175	0.065549								0.0135783	0.0806711
						0.0187414	0.0379048								0.0150307	0.0709377
						0.0138715	0.0482727								0.0189124	0.0804241
						0.0255945	0.0453372								0.0169779	0.0654042
						0.0106962	0.068221								0.0149823	0.0809107
						0.0146606	0.0494369								0.0189582	0.0466626
						0.0538782	0.0534484								0.029696	0.0778065
						0.0167551	0.0432574								0.0211537	0.0854092
						0.0204477	0.100997								0.0314265	0.104648
						0.026824	0.0510876								0.0106552	0.0910244
						0.0140444	0.0756548								0.0232503	0.0726881
						0.00693864	0.0504224								0.028994	0.0786532
						0.0199121	0.0443245								0.0133805	0.0860664
						0.0299651	0.0435442								0.0241001	0.0640714
						0.0104293	0.0469663								0.0138203	0.0636056
						0.0152736	0.0696575								0.0162482	0.076029
						0.0122181	0.0585157								0.0187206	0.086778
						0.0285654	0.0412269								0.0416604	0.072307
						0.0167059	0.0594705								0.0177867	0.0857344
						0.0101086	0.087422								0.0149674	0.0768646
						0.00790087	0.0711483								0.0168236	0.0606627
						0.0215899	0.0657456								0.0338791	0.0853163
						0.0189906	0.0707815								0.011165	0.0583903
						0.00857251	0.0709988								0.014355	0.0563675
						0.0129721	0.0604602								0.0171059	0.0613675
						0.0223977	0.0485481								0.0277802	0.0548711
						0.0177308	0.0598445								0.025513	0.0812928
						0.0157346	0.0461384								0.00967213	0.0724221
						0.0262281	0.0625559								0.0362663	0.0701297
						0.00949919	0.0650314								0.0119499	0.0753729
						0.0219873	0.0733786								0.0220772	0.0730949
						0.028511	0.0604678								0.0114024	0.0734495
						0.00996513	0.0534586								0.0189959	0.0631016
						0.0189196	0.105133								0.0153288	0.0805378
						0.011455	0.0409894								0.0369041	0.0929117
						0.010621	0.0682364								0.00958431	0.0664426
						0.0217694	0.0511697								0.0219277	0.0927037
						0.0169395	0.0470311								0.0171859	0.0849286
						0.0228451	0.04736								0.015902	0.0965053
						0.0116593	0.0453377								0.0227716	0.0787032
						0.00983928	0.0545732								0.0156525	0.0665017
						0.013192	0.0607836								0.0146086	0.0563352
						0.0116524	0.0653246								0.0262694	0.0904809
						0.00967545	0.0972103								0.0239474	0.0987554
						0.010714	0.0720252								0.0157171	0.0827203
						0.02117	0.0602059								0.0324984	0.075319
						0.0099311	0.0596406								0.0168468	0.0686783
						0.0280758	0.0466956								0.0110669	0.061451
						0.00512991	0.0743013								0.014351	0.069292
						0.0221206	0.0519053								0.0147741	0.123122
						0.0230263	0.0461048								0.0195112	0.074665
						0.0248384	0.0595673								0.0260699	0.0612201
						0.0107774	0.0496552								0.00692962	0.0658743
						0.0145898	0.0417867								0.0160101	0.0790409
						0.0103242	0.0484451								0.0195815	0.0491457
						0.0149129	0.0489677								0.0265535	0.059229
						0.0175029	0.0866029								0.02433	0.070695
						0.0161347	0.0720309								0.0427565	0.0972896
						0.00942376	0.046131								0.0211071	0.0555628
						0.00744182	0.0649218								0.0147751	0.0718044
						0.0154631	0.0493543								0.0150195	0.0676383
						0.016228	0.052509								0.0185747	0.058954
						0.0196207	0.0471114								0.0206377	0.0676102
						0.0252415	0.0665375								0.011193	0.0613889
						0.00777533	0.0551743								0.00981899	0.0793633
						0.0186657	0.0607914								0.0178024	0.0803302
						0.0353762	0.0490344								0.0277574	0.0670389
						0.0186926	0.0664037								0.0141983	0.0844664
						0.0280881	0.0526038								0.0135043	0.0671772
						0.0165299	0.0564819								0.0155444	0.0653644
						0.014464	0.0722543								0.0400245	0.0748209
						0.021253	0.0607253								0.0137374	0.0689367
						0.0208441	0.0434158								0.0180154	0.058642
						0.00724386	0.0497246								0.0122584	0.0838687
						0.0270185	0.0563579								0.0258008	0.0695385
						0.0145741	0.0537217								0.0287063	0.0644696
						0.0156909	0.0523792								0.0124207	0.0750682
						0.0110258	0.0508314								0.00831073	0.117531
						0.0198988	0.0586056								0.0344325	0.0751348
						0.0150897	0.0557964								0.0110807	0.0892671
						0.0239894	0.0463938								0.0285978	0.0988086
						0.00814553	0.0483039								0.0255562	0.0838989
						0.0169373	0.050616								0.0271955	0.0701281
						0.00934111	0.050894								0.0123122	0.0910856
						0.0150452	0.0555064								0.0189899	0.0525036
						0.0145884	0.0329818								0.0385446	0.0875931
						0.0130753	0.0346712								0.0180717	0.0857115
						0.0244294	0.0413015								0.0184796	0.0558337
						0.0107686	0.0421566								0.0087603	0.0865496
						0.0195743	0.0535415								0.0316236	0.0840907
						0.0207941	0.0673727								0.0333598	0.0673573
						0.00589091	0.0499817								0.0217049	0.0694393
						0.011186	0.0557322								0.0151464	0.0633727
						0.013257	0.0679314								0.0282902	0.0933348
						0.0152686	0.0565647								0.0159551	0.0636979
						0.0212586	0.063554								0.0154516	0.0517573
						0.0181659	0.0806033								0.0153512	0.0887641
						0.0103238	0.060058								0.0220888	0.065202
						0.0196074	0.0907477								0.0192502	0.0854826
						0.0183844	0.0657712								0.0139097	0.0725644
						0.00942952	0.0532104								0.0273183	0.068946
						0.0189023	0.0387032								0.0158243	0.0662824
						0.0111565	0.0631833								0.0160586	0.0666922
						0.0285264	0.0408238								0.0199738	0.0645203
						0.0250396	0.0567107								0.0189604	0.0782182
						0.0393978	0.0735814								0.0151359	0.0880142
						0.0183274	0.0450337								0.0227918	0.0704831
						0.0144112	0.0503291								0.0232082	0.0593328
						0.0168313	0.0399347								0.0258414	0.0507419
						0.0329192	0.0574582								0.0129044	0.0849872
						0.019817	0.0584383								0.0308157	0.0860602
						0.0129937	0.0568677								0.0140154	0.0738054
						0.0124163	0.0509709								0.0158173	0.0802428
						0.00982975	0.0509892								0.0204409	0.0783813
						0.0110185	0.0549381								0.0231592	0.05869
						0.023148	0.0640056								0.0233835	0.0803066
						0.0335723	0.0564816								0.0190794	0.113324
						0.0161785	0.0501484								0.0124346	0.080794
						0.00930208	0.0591364								0.0121445	0.0510517
						0.0160422	0.0411721								0.0217925	0.0714381
						0.0166642	0.0365706								0.0232139	0.0905624
						0.00769151	0.116205								0.0207113	0.0575679
						0.0228558	0.0430867								0.0170207	0.10576
						0.0148963	0.0920903								0.0284152	0.0704901
						0.0140975	0.0632081								0.0282502	0.0858762
						0.0106326	0.0408881								0.0283216	0.0737087
						0.0145632	0.0523408								0.0254044	0.0794001
						0.0217484	0.049007								0.0132077	0.0755924
						0.0133975	0.0540853								0.0228662	0.0881996
						0.0166355	0.0696232								0.0207447	0.0694536
						0.0114977	0.0466546								0.0184692	0.0683856
						0.00831048	0.0425014								0.0353523	0.0608177
						0.0314572	0.0585816								0.0134361	0.0888114
						0.0130401	0.0950586								0.0145796	0.0782798
						0.0288874	0.0619686								0.0105953	0.0650518
						0.0187531	0.0859146								0.0141458	0.0922366
						0.0109192	0.0652851								0.0173271	0.0672168
						0.0158895	0.0872577								0.0218268	0.0582325
						0.0137525	0.036216								0.0166037	0.0755432
						0.0144245	0.0741203								0.0276523	0.0859505
						0.0127167	0.0405852								0.023092	0.0781005
						0.0135604	0.0590725								0.0182847	0.0692002
						0.0104023	0.0601418								0.0119898	0.0580849
						0.0129995	0.0522036								0.0160993	0.0798412
						0.0135628	0.0406554								0.0217852	0.056577
						0.0190127	0.0640777								0.0161249	0.0765137
						0.0117707	0.056596								0.0189291	0.0684235
						0.0281796	0.0549505								0.0275249	0.0745851
						0.0113729	0.0505377								0.0296895	0.0767013
						0.0139141	0.0578683								0.0284878	0.0817586
						0.00953882	0.0406612								0.0151214	0.0555353
						0.0251782	0.05161								0.0142732	0.0670717
						0.0126962	0.0423512								0.0220348	0.0556019
						0.0137996	0.0627782								0.0193613	0.0570292
						0.0173308	0.0736468								0.0154059	0.0778097
						0.0120677	0.0497984								0.0232575	0.060136
						0.0173645	0.0521691								0.0327766	0.0863169
						0.0258372	0.0392024								0.0113256	0.0648053
						0.0154824	0.0702448								0.0345213	0.0611594
						0.0120035	0.0439561								0.0240029	0.0881326
						0.0142571	0.0469411								0.019839	0.0633201
						0.0183659	0.0446062								0.019279	0.0657943
						0.0113515	0.06611								0.0241398	0.0631419
						0.011871	0.081706								0.0290626	0.0793528
						0.0146732	0.051914								0.0261995	0.07553
						0.0187002	0.0640743								0.0162251	0.0555107
						0.0165121	0.0908586								0.0327987	0.0613848
						0.0192066	0.0561009								0.0131385	0.0729231
						0.0172061	0.0475851								0.0356298	0.0616206
						0.0134883	0.0813664								0.0116494	0.117942
						0.0151349	0.0619237								0.012176	0.0679845
						0.018966	0.0464545								0.0158597	0.0618972
						0.0147455	0.0528675								0.0145911	0.0629317
						0.007434	0.0587873								0.0273764	0.0564697
						0.0114866	0.0541798								0.0172116	0.0638065
						0.0179173	0.0547925								0.016039	0.0774512
						0.0187857	0.0487334								0.0230985	0.0612728
						0.0146307	0.0614036								0.0216751	0.0755122
						0.0134037	0.0867286								0.0213352	0.050327
						0.0233673	0.0555125								0.0106394	0.0931878
						0.0154951	0.0924674								0.0187371	0.0769258
						0.0136688	0.0414255								0.0166208	0.0450857
						0.0103599	0.079048								0.0350538	0.0895884
						0.00867269	0.0679318								0.0112168	0.082316
						0.0147637	0.0466693								0.0136263	0.0716472
						0.0149205	0.0490561								0.035552	0.0918673
						0.0173866	0.0464074								0.0120416	0.0817572
						0.00762234	0.0462251								0.0151175	0.065534
						0.0147096	0.0614201								0.0193638	0.101659
						0.0246408	0.062746								0.0169438	0.0697825
						0.0215804	0.0654885								0.0149881	0.0669774
						0.0184928	0.0803128								0.0152734	0.0829688
						0.0207334	0.05579								0.0172042	0.0552207
						0.0104723	0.0451169								0.0148042	0.0898454
						0.0141265	0.0644825								0.0284503	0.0795132
						0.015465	0.0391046								0.0100316	0.0752778
						0.011694	0.0539998								0.0166108	0.0659852
						0.0229635	0.0720174								0.0156458	0.0581437
						0.01648	0.0487051								0.0177152	0.0853601
						0.0119007	0.0592421								0.0141146	0.0709143
						0.0136038	0.0589367								0.0270941	0.0741775
						0.016995	0.0540038								0.0175739	0.0836678
						0.0144243	0.0532064								0.0152684	0.0790948
						0.015448	0.0511623								0.0243974	0.0793319
						0.0134892	0.056458								0.0150505	0.0602425
						0.019699	0.0766553								0.0231065	0.0797354
						0.0239876	0.0822073								0.0217048	0.0672612
						0.0152734	0.069785								0.0286207	0.0629687
						0.0188641	0.0621779								0.021449	0.0603799
						0.0142068	0.05693								0.0207393	0.0573955
						0.013431	0.0488424								0.0170234	0.0991672
						0.0398185	0.0751126								0.0121034	0.0945101
						0.0125474	0.0495139								0.0142964	0.0547665
						0.011134	0.0698353								0.0315509	0.0616232
						0.00934937	0.0636586								0.0120291	0.0716813
						0.0140347	0.0520183								0.0311833	0.0654081
						0.00762644	0.0532822								0.0146805	0.068422
						0.00610632	0.0661781								0.014028	0.0792011
						0.0160882	0.0762047								0.0340822	0.0876194
						0.0166502	0.0520956								0.0198628	0.0765931
						0.0174202	0.0691662								0.0111517	0.0853531
						0.0213544	0.0495559								0.0330417	0.0674803
						0.0263387	0.0836405								0.0233209	0.0650778
						0.0131634	0.0535768								0.023354	0.0530203
						0.0156828	0.0493283								0.0158699	0.120219
						0.0149901	0.0461431								0.0261013	0.0566478
						0.00897126	0.0466386								0.0161622	0.0875189
						0.0123699	0.0677735								0.0167866	0.0612503
						0.0232237	0.100092								0.0149576	0.0562103
						0.0177711	0.0607978								0.0184245	0.0759999
						0.0206282	0.0789684								0.0135353	0.0545215
						0.0239937	0.0602387								0.00993779	0.0875614
						0.0493493	0.0384								0.0164896	0.0755069
						0.0073839	0.0659702								0.0231337	0.0681591
						0.0176903	0.077229								0.0223691	0.0988952
						0.0145526	0.0529873								0.0191492	0.058221
						0.0097024	0.0583827								0.0273407	0.0827719
						0.0338058	0.106145								0.019935	0.0797913
						0.0174112	0.0473643								0.0270942	0.0782293
						0.0101814	0.0408336								0.0135523	0.0589292
						0.0173082	0.055405								0.0271431	0.0769935
						0.0120931	0.044527								0.0339084	0.117026
						0.0110912	0.0478744								0.00893842	0.0538567
						0.0126608	0.0617451								0.0132905	0.0649715
						0.014514	0.0500442								0.0345835	0.0687932
						0.0106412	0.0664849								0.0178305	0.0873277
						0.012468	0.048306								0.0138114	0.0681317
						0.014877	0.0826056								0.0161104	0.0783588
						0.018953	0.0477012								0.0201502	0.0883459
						0.0135157	0.0575524								0.0206019	0.0577807
						0.0131392	0.0739182								0.016585	0.0665365
						0.0183536	0.0551631								0.0178617	0.0735589
						0.00752546	0.0622626								0.0357338	0.0730705
						0.0147312	0.0551982								0.0212662	0.0598391
						0.0158905	0.0912409								0.00928552	0.0693622
						0.0081024	0.0603894								0.0207877	0.0754504
						0.0133772	0.062812								0.0167033	0.068809
						0.0200619	0.068827								0.0219	0.0579901
						0.0244446	0.0522747								0.0221243	0.0679361
						0.013538	0.0725806								0.0359759	0.0681913
						0.0239944	0.0406557								0.0148561	0.0735036
						0.0318336	0.0844823								0.0389816	0.0723761
						0.0165275	0.0559905								0.0219133	0.0786229
						0.0123441	0.0578144								0.0116022	0.07599
						0.0124064	0.061523								0.0182486	0.0567166
						0.0134244	0.0466211								0.0181797	0.0596345
						0.018349	0.0637127								0.0122131	0.0863071
						0.0137715	0.0649183								0.0236605	0.0577451
						0.00852545	0.0507311								0.0235359	0.0502672
						0.0181446	0.0447062								0.0264926	0.0949365
						0.00905758	0.0802543								0.0203672	0.0872771
						0.0160409	0.074138								0.0158265	0.0739934
						0.0148045	0.0564373								0.0261593	0.0494893
						0.0170275	0.0896171								0.0253675	0.0825545
						0.00971189	0.0469034								0.0298736	0.0703481
						0.013826	0.0760709								0.0240803	0.0645113
						0.0108943	0.0531496								0.0162803	0.0682026
						0.0186375	0.0662899								0.0161688	0.0850837
						0.0174548	0.0554969								0.0135713	0.0557856
						0.0144068	0.0551418								0.0134185	0.0730927
						0.0193542	0.0642612								0.0214724	0.0776414
						0.012704	0.0688316								0.014095	0.0464596
						0.0144906	0.0474908								0.0157753	0.0810873
						0.0177666	0.0683262								0.0166652	0.0569604
						0.0169077	0.0654559								0.0123645	0.0936272
						0.0129977	0.0574878								0.0176711	0.0678061
						0.0103012	0.0455607								0.0338218	0.0752715
						0.0106807	0.052624								0.0128191	0.0661729
						0.00777101	0.0477957								0.0271936	0.0653533
						0.0119965	0.0386372								0.0105472	0.0569275
						0.0180067	0.0559311								0.0194398	0.078611
						0.0214627	0.0703657								0.0114296	0.0582815
						0.0183703	0.0596417								0.0235002	0.0542922
						0.018021	0.0811284								0.0162327	0.0772443
						0.0161027	0.061436								0.0102976	0.0638686
						0.00462641	0.0490096								0.0212385	0.0808968
						0.015446	0.0660703								0.0114814	0.0582371
						0.0169964	0.076324								0.0136724	0.0723543
						0.011786	0.0536265								0.0198535	0.0717054
						0.0217241	0.0415324								0.0219699	0.0748963
						0.0117719	0.0565213								0.0374734	0.0602257
						0.0100347	0.0740173								0.0140805	0.0799963
						0.0154958	0.0643287								0.0142543	0.0768135
						0.0143636	0.0902343								0.0166125	0.0842381
						0.00880299	0.0571595								0.0146525	0.0569104
						0.0138338	0.0634178								0.0114415	0.0603475
						0.0175744	0.064984								0.0223592	0.0716497
						0.0188057	0.0803276								0.0147515	0.0655892
						0.0127264	0.0662811								0.0237935	0.0763852
						0.0188498	0.0601703								0.0239349	0.0561739
						0.0207575	0.0367038								0.00999611	0.0537148
						0.0301521	0.0336888								0.0194579	0.052992
						0.016213	0.054862								0.0145305	0.0848128
						0.0185299	0.0535478								0.0104174	0.0788406
						0.0102724	0.0510127								0.023805	0.0765047
						0.00659322	0.0699508								0.0191584	0.0584208
						0.0173969	0.0483059								0.027654	0.0585162
						0.00624622	0.0607587								0.0142096	0.0728106
						0.0234699	0.0593943								0.0260913	0.0795437
						0.00918067	0.0404018								0.0214715	0.0695417
						0.014061	0.0567097								0.026359	0.0792547
						0.0198577	0.0653125								0.0226325	0.080741
						0.0157504	0.0477477								0.0164483	0.0813266
						0.01076	0.0887173								0.036733	0.0605627
						0.0251607	0.0464883								0.0407303	0.0652382
						0.00673937	0.0379037								0.0294395	0.0664049
						0.0151226	0.081663								0.0123589	0.0612678
						0.0320254	0.0573206								0.0227893	0.0601467
						0.0143931	0.0962129								0.0307148	0.0596888
						0.0176187	0.0417248								0.0115051	0.101591
						0.00864364	0.044214								0.0148048	0.0758319
						0.00994918	0.0372325								0.0176823	0.064638
						0.0101204	0.0586854								0.0246217	0.0683608
						0.0190841	0.0498502								0.0182047	0.0649174
						0.020675	0.0466324								0.0244459	0.0605928
						0.0150793	0.0508379								0.0179576	0.0739944
						0.0134701	0.0455703								0.0241214	0.0683528
						0.0139726	0.0663789								0.0235757	0.0527161
						0.0112473	0.0418961								0.0127698	0.0752676
						0.0155198	0.0657723								0.0349154	0.0621487
						0.0104159	0.0354808								0.018026	0.0826408
						0.0098092	0.0456976								0.0340764	0.0668941
						0.0168696	0.0599609								0.0234448	0.0596073
						0.0122054	0.0824669								0.0166347	0.0630293
						0.014504	0.0719538								0.0193459	0.0653689
						0.0434141	0.0774175								0.0166234	0.0794736
						0.0178643	0.0619588								0.0117742	0.0881647
						0.0150312	0.0612282								0.0170068	0.0764896
						0.013239	0.0682836								0.0120216	0.0928728
						0.0100921	0.0686669								0.0204271	0.066289
						0.0120301	0.0635602								0.0145477	0.0588362
						0.00964014	0.0569617								0.0107777	0.0915338
						0.0158241	0.0575464								0.0220643	0.0816853
						0.0230018	0.0397642								0.0425583	0.0582548
						0.0097591	0.0497179								0.019098	0.0663437
						0.0237028	0.0606917								0.0076245	0.0720342
						0.0133964	0.0684769								0.0229488	0.0668783
						0.0153122	0.078455								0.01621	0.0770487
						0.0151757	0.0448611								0.0181543	0.0685555
						0.0198015	0.0528544								0.0138054	0.0676836
						0.0142346	0.0496141								0.0231981	0.0589751
						0.0140295	0.0384325								0.0153679	0.0977358
						0.0200254	0.0506517								0.0206099	0.0671178
						0.0202243	0.0460534								0.00906996	0.069595
						0.0240084	0.0462127								0.0424318	0.0751274
						0.0157339	0.0534601								0.0237451	0.0778994
						0.0126279	0.0776815								0.0193654	0.0636726
						0.0125735	0.0524433								0.0130231	0.0720718
						0.00850806	0.0589357								0.0159988	0.0670134
						0.0111471	0.0542819								0.0176137	0.0833277
						0.0163632	0.0603486								0.0267877	0.0650504
						0.0143884	0.0504418								0.0125243	0.0741673
						0.0193799	0.0463835								0.0182078	0.0678556
						0.0147681	0.0561632								0.0109329	0.0756977
						0.0226181	0.0693325								0.0126918	0.0827474
						0.0239763	0.0656372								0.0154192	0.0766344
						0.0142527	0.0651429								0.0108562	0.0739605
						0.0224751	0.0562043								0.0256332	0.0731577
						0.00823939	0.0785498								0.0212585	0.0637551
						0.0104687	0.0803204								0.0198662	0.0774977
						0.00972768	0.0495996								0.0160326	0.0782916
						0.00959207	0.0504409								0.0253754	0.0653351
						0.0165474	0.0608698								0.0116332	0.0696449
						0.0107991	0.0375696								0.0255035	0.0647312
						0.027922	0.0362997								0.0273685	0.0556637
						0.0116357	0.0612807								0.0111639	0.0641398
						0.0127807	0.0681845								0.011827	0.0579821
						0.00983896	0.0685907								0.0157275	0.0868815
						0.0314885	0.0541921								0.0379986	0.0524413
						0.00962753	0.0465574								0.0108307	0.06736
						0.0125864	0.0606569								0.0139012	0.0995485
						0.0223561	0.0490269								0.0230657	0.0542595
						0.00916961	0.0634517								0.0161674	0.0508483
						0.00885872	0.0566648								0.0185343	0.0722748
						0.0108399	0.0537415								0.0133727	0.060889
						0.0191783	0.0554255								0.014209	0.0599732
						0.015523	0.0577225								0.0319569	0.0614107
						0.0197678	0.0650355								0.0162369	0.0669894
						0.0168243	0.0774814								0.020615	0.0643842
						0.0116174	0.0505592								0.0147862	0.0842632
						0.0431136	0.0577996								0.0111683	0.0966764
						0.0253392	0.0514259								0.0211484	0.0793416
						0.0105645	0.0486118								0.0324186	0.0612871
						0.0174288	0.0553414								0.0208365	0.0605183
						0.0104312	0.0525954								0.0222503	0.0824675
						0.0231417	0.0520442								0.0163859	0.0613994
						0.0164081	0.049863								0.0314545	0.0767551
						0.0119592	0.0429359								0.0135483	0.0627421
						0.00842205	0.0472422								0.0231769	0.066913
						0.0184756	0.0521987								0.0105433	0.0740767
						0.0206263	0.0681271								0.0227077	0.0821291
						0.0218831	0.0467989								0.0247936	0.0966739
						0.0207373	0.0670121								0.0356187	0.101639
						0.00854146	0.0518868								0.0123967	0.0671784
						0.00934812	0.0852964								0.0512072	0.083328
						0.018862	0.0661193								0.0528169	0.0948489
						0.0133551	0.0847838								0.0252697	0.0777771
						0.0151879	0.0548162								0.0173943	0.0651533
						0.0136571	0.0540425								0.0144767	0.0560213
						0.0112527	0.0674113								0.0226447	0.0731198
						0.0365293	0.0596948								0.0287745	0.0597648
						0.00681884	0.0369002								0.0453069	0.0977172
						0.00783849	0.0554995								0.0162143	0.0647488
						0.0113852	0.0555024								0.0187551	0.078427
						0.0118253	0.060562								0.0188037	0.0667531
						0.0305514	0.0496475								0.0182927	0.0749115
						0.0154961	0.0479417								0.0291397	0.0700369
						0.0248478	0.0664298								0.0115873	0.0698324
						0.0238247	0.0757274								0.0123881	0.0820728
						0.0135411	0.0562291								0.0106053	0.0554507
						0.0106629	0.042737								0.0187553	0.0736553
						0.0118926	0.0421699								0.0215235	0.057045
						0.0139533	0.0400562								0.0136541	0.0983141
						0.0273521	0.0622499								0.0101968	0.0842926
						0.0229199	0.04272								0.0160675	0.0682321
						0.0101884	0.0421894								0.0235225	0.0635354
						0.0216524	0.0599146								0.0373355	0.0647805
						0.00903336	0.0538271								0.0132856	0.0626394
						0.0127394	0.0599854								0.0211907	0.0646567
						0.013548	0.0610494								0.0215953	0.0632554
						0.00965103	0.0640484								0.0196524	0.0567689
						0.0110166	0.0425524								0.0296004	0.0788921
						0.0181203	0.0499735								0.0129421	0.0694814
						0.0149338	0.0465626								0.0143344	0.0736753
						0.0161501	0.0507731								0.0130773	0.0677094
						0.0215577	0.056031								0.0194364	0.0735615
						0.0101584	0.033561								0.0144861	0.0702122
						0.010732	0.0518818								0.0155458	0.0818174
						0.0104387	0.051944								0.00807572	0.0788428
						0.0226075	0.0561826								0.0269038	0.0674682
						0.0120908	0.0482081								0.0171497	0.0723773
						0.017636	0.0656974								0.0257113	0.0772689
						0.0180578	0.0450071								0.0139806	0.0609907
						0.0130746	0.0612677								0.0201297	0.0640797
						0.0268298	0.102421								0.0205894	0.0903306
						0.0160005	0.0468897								0.0137903	0.0734955
						0.00524211	0.0491691								0.0198388	0.0477896
						0.0175148	0.0660154								0.0162389	0.0721825
						0.00840141	0.0707415								0.0161408	0.0678354
						0.0193173	0.0989085								0.0217926	0.0777846
						0.00936139	0.0722674								0.034608	0.0589724
						0.0096973	0.0382913								0.0201269	0.0578424
						0.0167056	0.0569831								0.012763	0.0721417
						0.0110958	0.059592								0.024852	0.0674745
						0.013326	0.0569126								0.0133107	0.0900451
						0.0174016	0.0489995								0.0132469	0.114812
						0.00961069	0.0515654								0.0231904	0.0639914
						0.0110424	0.0663954								0.012118	0.0739704
						0.0125905	0.0481354								0.012805	0.0711763
						0.011408	0.0533291								0.0142604	0.0816081
						0.0163996	0.0618004								0.0216851	0.0746346
						0.0127082	0.0586017								0.022348	0.0671812
						0.010896	0.0570019								0.0238462	0.0775891
						0.0194211	0.0373556								0.0107946	0.0521745
						0.0166415	0.0605527								0.0144314	0.0771348
						0.00892192	0.0847621								0.0178218	0.0718658
						0.00811878	0.0598173								0.022148	0.0801433
						0.0146409	0.0627833								0.0261835	0.0893085
						0.0182144	0.0470267								0.0329509	0.0793873
						0.0155112	0.0547448								0.0176963	0.0644787
						0.0124737	0.0470342								0.0170169	0.0675564
						0.017123	0.0478593								0.0161112	0.0969087
						0.0184842	0.0623861								0.0173025	0.0680421
						0.0278655	0.0636486								0.0152974	0.0954595
						0.0151654	0.0422079								0.0310268	0.0598887
						0.0113087	0.0455818								0.0310206	0.0599183
						0.0174103	0.0555216								0.011876	0.0895672
						0.0245789	0.0695699								0.0228894	0.0773761
						0.0242616	0.0393922								0.0183265	0.0704094
						0.0105119	0.047563								0.0419742	0.0511767
						0.00744856	0.0577543								0.0223421	0.0569837
						0.0127099	0.0578912								0.021522	0.0552085
						0.0153219	0.0534603								0.0254527	0.0800246
						0.00898713	0.0768023								0.0163749	0.102028
						0.0084451	0.0590388								0.0230461	0.0616366
						0.00813664	0.0465339								0.0179823	0.0649081
						0.0159282	0.0645113								0.0165643	0.0917591
						0.0310477	0.0457024								0.0127967	0.0650734
						0.012137	0.056466								0.0200292	0.0632327
						0.0178364	0.0574816								0.0140377	0.0792976
						0.0134627	0.0686706								0.021101	0.0790964
						0.0127012	0.0466438								0.0152584	0.0877575
						0.0237137	0.0604037								0.0101914	0.107742
						0.0171653	0.0444719								0.0237137	0.0635551
						0.014289	0.0670662								0.020167	0.0805098
						0.00987009	0.0433482								0.00849511	0.0776481
						0.00840627	0.0520496								0.0178314	0.0716566
						0.0180905	0.0377599								0.0211883	0.0542762
						0.0164088	0.0502203								0.0225686	0.0839645
						0.0232489	0.0543773								0.0211906	0.0701394
						0.0268764	0.0543056								0.0145549	0.0619518
						0.0139894	0.0556166								0.0215101	0.0688202
						0.010474	0.0697918								0.018844	0.0673895
						0.00885162	0.0459667								0.0157679	0.0687317
						0.0186668	0.0657051								0.0126157	0.0504005
						0.0166073	0.0582453								0.0240111	0.066298
						0.0157858	0.039161								0.0261469	0.0822664
						0.0121491	0.0451806								0.0130439	0.095795
						0.00964199	0.0546139								0.0173892	0.0814587
						0.00917879	0.0410108								0.01667	0.0683416
						0.0142626	0.0592027								0.0144078	0.0581174
						0.0121997	0.0437441								0.0200593	0.0874477
						0.0110262	0.0666757								0.0196065	0.0887914
						0.0120103	0.0463196								0.0211408	0.107215
						0.00748275	0.0573169								0.0134526	0.0783974
						0.0110579	0.0606098								0.0285826	0.0763098
						0.0177237	0.0538918								0.0220909	0.0773276
						0.0134112	0.0443971								0.02069	0.0689743
						0.00806856	0.0821984								0.0218006	0.0755343
						0.0171328	0.0742039								0.0237215	0.0506997
						0.0108616	0.0566182								0.0336553	0.0568073
						0.0184149	0.0660335								0.0131016	0.0768701
						0.0227863	0.0695501								0.0115892	0.0637778
						0.0101633	0.0504298								0.00979422	0.0697182
						0.0134662	0.0443571								0.0226311	0.0675547
						0.0144052	0.0494695								0.0160755	0.0536033
						0.0160425	0.0694421								0.0221057	0.0726242
						0.016655	0.0405657								0.0174089	0.0690765
						0.018692	0.0447587								0.0080737	0.0779779
						0.0129377	0.060037								0.0261485	0.0643319
						0.0310961	0.0775625								0.0322045	0.0752331
						0.012459	0.0940162								0.019436	0.0702727
						0.017618	0.0541149								0.0164682	0.064906
						0.0125537	0.0710856								0.0179596	0.0698595
						0.0205622	0.0383592								0.0115236	0.0705416
						0.0154168	0.0498511								0.0164926	0.081733
						0.0154258	0.0561526								0.0280124	0.0512056
						0.00840274	0.054138								0.0244915	0.0908433
						0.00930794	0.043898								0.0261546	0.0628462
						0.00982541	0.0500045								0.015115	0.0692359
						0.0118314	0.0453564								0.0184694	0.0764894
						0.0115892	0.0766349								0.0231334	0.0704753
						0.0177571	0.0531673								0.0218032	0.0836554
						0.0365658	0.0413146								0.0311638	0.0780324
						0.0133082	0.0763593								0.0184195	0.0571263
						0.0153106	0.0948602								0.016313	0.0564499
						0.00868708	0.0683467								0.0331036	0.0621273
						0.0164439	0.0499176								0.0165922	0.068227
						0.0157634	0.0604414								0.0186931	0.0650374
						0.0292739	0.0660015								0.0109819	0.0867977
						0.0225867	0.0489137								0.0128841	0.0597545
						0.0257261	0.0643929								0.0165272	0.0719042
						0.0150278	0.0420053								0.0137397	0.0719107
						0.0118918	0.0496155								0.0174214	0.065714
						0.0171603	0.059589								0.0313516	0.104003
						0.0163823	0.0425752								0.0217196	0.0698952
						0.0110652	0.0386096								0.0146243	0.066428
						0.0104198	0.050699								0.0159778	0.0728303
						0.0121284	0.0952167								0.0184684	0.0712466
						0.0147188	0.0433144								0.02259	0.0622543
						0.0114056	0.0421813								0.00908156	0.0698384
						0.0194766	0.0698372								0.0222412	0.0799628
						0.0339364	0.0627015								0.0137708	0.0626636
						0.0333363	0.0485708								0.0205805	0.0706848
						0.0174299	0.056402								0.0265215	0.078862
						0.0235641	0.0534393								0.013193	0.0870109
						0.0126457	0.0393591								0.0161182	0.0691043
						0.0113554	0.070183								0.0156765	0.0740499
						0.0135192	0.0517004								0.0147198	0.0602199
						0.0126216	0.0663171								0.024336	0.0769457
						0.00928261	0.065308								0.0137583	0.097398
						0.0239066	0.0494221								0.0288754	0.0743546
						0.0154012	0.0549642								0.015837	0.0501967
						0.0249134	0.0453745								0.0121355	0.0729953
						0.0181843	0.0642353								0.0263584	0.0574793
						0.0162448	0.0595058								0.0222469	0.0695091
						0.0108231	0.0676797								0.0105372	0.0592302
						0.0100302	0.0510649								0.0130326	0.0843027
						0.00760399	0.0481911								0.0225821	0.0602819
						0.017561	0.0550977								0.0135484	0.119689
						0.015019	0.0560479								0.0171434	0.083809
						0.0129842	0.05482								0.0181772	0.0434489
						0.0118994	0.0751606								0.0257843	0.0665224
						0.0186936	0.0562194								0.0143816	0.0783665
						0.0145942	0.0498078								0.00907736	0.0598907
						0.0079537	0.050241								0.0295661	0.0850995
						0.0256585	0.0844557								0.0324161	0.073108
						0.0115399	0.0370108								0.0316194	0.0612173
						0.0132198	0.0540477								0.0105579	0.0550748
						0.0160889	0.0615031								0.0231684	0.0540562
						0.00736104	0.0921445								0.024162	0.0576761
						0.0150765	0.0537035								0.0213452	0.0739518
						0.00955914	0.0569579								0.0222415	0.0884789
						0.0131486	0.0479422								0.0221468	0.0830175
						0.0208276	0.0419907								0.0164375	0.0762768
						0.0232631	0.0585754								0.0160288	0.0642378
						0.013839	0.057544								0.0174081	0.0531487
						0.0169016	0.0547127								0.0236548	0.0633682
						0.0107572	0.0517983								0.0187653	0.0638229
						0.0138826	0.0454733								0.0259625	0.0668156
						0.0187466	0.0411091								0.0131892	0.074056
						0.0279058	0.0402464								0.0170998	0.0812403
						0.0146356	0.0499085								0.0399745	0.0748982
						0.0126671	0.05223								0.0132729	0.0858728
						0.0147024	0.0696327								0.0177279	0.0830698
						0.0324899	0.0696627								0.0162895	0.0558382
						0.0163522	0.0679423								0.0240757	0.079656
						0.0112053	0.0590399								0.0182559	0.0602751
						0.0175307	0.0468269								0.0241658	0.0541463
						0.00916992	0.0566736								0.0137073	0.0640603
						0.024091	0.0514056								0.0159234	0.0712685
						0.0201371	0.0825032								0.0258586	0.0835321
						0.0197264	0.0469463								0.0243338	0.072883
						0.0237797	0.0532037								0.0203972	0.0587919
						0.01082	0.100607								0.0209944	0.101425
						0.0170598	0.059019								0.0170017	0.0681405
						0.0186178	0.081593								0.0123687	0.0858625
						0.0118639	0.0614913								0.0144913	0.0714733
						0.0188822	0.0574826								0.0468215	0.0578052
						0.00843435	0.0634936								0.0122699	0.0546707
						0.0210616	0.0395196								0.0107624	0.0710555
						0.0190459	0.0502814								0.0208986	0.0594646
						0.0253598	0.0658901								0.00859237	0.0794345
						0.0110685	0.0680608								0.0197443	0.0714067
						0.0220452	0.0450447								0.0288443	0.108353
						0.00910949	0.0544613								0.0128306	0.0707522
						0.0240151	0.0442962								0.0244433	0.0492621
						0.0140884	0.0616731								0.0266645	0.0979235
						0.0136607	0.0468008								0.0219351	0.0732264
						0.0128104	0.0696192								0.028743	0.0782414
						0.0105958	0.0414248								0.0164904	0.0877255
						0.0126866	0.0495878								0.018445	0.0544079
						0.0170572	0.0549761								0.0167353	0.0787983
						0.0181802	0.056564								0.0164171	0.076805
						0.0151505	0.0609915								0.0187228	0.0667237
						0.021492	0.0562866								0.0166391	0.0795956
						0.0127689	0.0635433								0.0173119	0.079855
						0.00955409	0.0357885								0.00851191	0.0694066
						0.0134587	0.067312								0.0209666	0.0669834
						0.0162233	0.0552215								0.0174218	0.0994732
						0.00682708	0.062022								0.0138622	0.0973207
						0.0106335	0.0619577								0.0227267	0.0708574
						0.0115331	0.0750654								0.0103445	0.065545
						0.00895989	0.0466901								0.0149565	0.0666902
						0.0325282	0.0697032								0.0201093	0.0646126
						0.0102155	0.0772594								0.0251298	0.0469625
						0.0208266	0.0579503								0.0275277	0.0847614
						0.0205495	0.0468031								0.0140776	0.0721418
						0.012173	0.0498313								0.0196155	0.0746438
						0.0217408	0.060206								0.017686	0.0794415
						0.0103074	0.0542679								0.0124239	0.0794707
						0.0124429	0.0710157								0.0121755	0.0659777
						0.0136937	0.0753414								0.0338907	0.0669869
						0.015262	0.0511363								0.017831	0.0661935
						0.010076	0.0690081								0.0125983	0.0755901
						0.0124328	0.0956347								0.0159637	0.0746982
						0.0138754	0.0559152								0.0467998	0.0563811
						0.00451986	0.061468								0.0126267	0.102027
						0.0125926	0.0483087								0.0262173	0.0664611
						0.0153429	0.0562456								0.0111642	0.0754813
						0.0133428	0.0528102								0.00949556	0.0591965
						0.0160169	0.0356199								0.0121386	0.0697321
						0.00955514	0.0992161								0.0163829	0.0825407
						0.0145058	0.0430805								0.051599	0.0723061
						0.0146622	0.0709853								0.0226171	0.06529
						0.016575	0.0692452								0.0147978	0.0779731
						0.0168831	0.0524788								0.0424322	0.0890238
						0.011701	0.0582206								0.0253068	0.0686798
						0.0129735	0.0635883								0.0195424	0.0752658
						0.0214445	0.0489491								0.0149637	0.0880755
						0.0102497	0.050298								0.0176669	0.0712382
						0.011263	0.0555605								0.0138417	0.0527391
						0.0116063	0.0788304								0.0172846	0.0826965
						0.0159989	0.0594842								0.0132421	0.0704991
						0.011124	0.0805688								0.0251563	0.0913066
						0.0311826	0.0522758								0.0182206	0.0599177
						0.0129424	0.0531564								0.0126232	0.0698772
						0.0129248	0.043371								0.0173211	0.0712761
						0.0166067	0.063969								0.0324617	0.0646416
						0.015822	0.0357413								0.0185005	0.0746868
						0.0115542	0.0572102								0.0104027	0.0751394
						0.0091578	0.0511775								0.0188826	0.0683534
[truncated: 8,003 more rows]

## Sheet: Fig. 3e
mass [kDa]	0.1 um-2	0.3 um-2	0.6 um-2	0.8 um-2
0	5.99276e-05	4.5845e-05	1.19022e-05	1.77919e-05
0.390625	6.37701e-05	4.5834e-05	1.24778e-05	1.88385e-05
0.78125	6.83499e-05	4.56949e-05	1.31192e-05	1.98328e-05
1.17188	7.35529e-05	4.53959e-05	1.37962e-05	2.0757e-05
1.5625	7.9142e-05	4.49233e-05	1.44774e-05	2.15837e-05
1.95312	8.47397e-05	4.42861e-05	1.51331e-05	2.22772e-05
2.34375	8.98483e-05	4.35169e-05	1.57367e-05	2.27979e-05
2.73438	9.39148e-05	4.26697e-05	1.62671e-05	2.31095e-05
3.125	9.64325e-05	4.1814e-05	1.67119e-05	2.3186e-05
3.51562	9.70551e-05	4.10278e-05	1.70733e-05	2.30186e-05
3.90625	9.56896e-05	4.03887e-05	1.73722e-05	2.26193e-05
4.29688	9.25381e-05	3.99656e-05	1.76489e-05	2.20224e-05
4.6875	8.80711e-05	3.9811e-05	1.79574e-05	2.12811e-05
5.07812	8.29376e-05	3.9957e-05	1.83521e-05	2.04616e-05
5.46875	7.78338e-05	4.04131e-05	1.8872e-05	1.96349e-05
5.85938	7.3368e-05	4.1168e-05	1.9527e-05	1.88682e-05
6.25	6.99554e-05	4.2194e-05	2.02923e-05	1.82171e-05
6.64062	6.77679e-05	4.34537e-05	2.11147e-05	1.77205e-05
7.03125	6.67458e-05	4.49065e-05	2.19272e-05	1.73975e-05
7.42188	6.66581e-05	4.65155e-05	2.26673e-05	1.72487e-05
7.8125	6.71923e-05	4.82506e-05	2.32911e-05	1.72583e-05
8.20312	6.80427e-05	5.00901e-05	2.37802e-05	1.73995e-05
8.59375	6.89787e-05	5.20187e-05	2.41379e-05	1.7639e-05
8.98438	6.98776e-05	5.40251e-05	2.43801e-05	1.79425e-05
9.375	7.07234e-05	5.60979e-05	2.4525e-05	1.82777e-05
9.76562	7.15793e-05	5.82246e-05	2.45872e-05	1.86167e-05
10.1562	7.25495e-05	6.03916e-05	2.45776e-05	1.89362e-05
10.5469	7.3743e-05	6.25878e-05	2.45077e-05	1.92162e-05
10.9375	7.52511e-05	6.48096e-05	2.43967e-05	1.9439e-05
11.3281	7.71386e-05	6.70657e-05	2.42743e-05	1.95865e-05
11.7188	7.9445e-05	6.93805e-05	2.41806e-05	1.96406e-05
12.1094	8.21857e-05	7.17923e-05	2.416e-05	1.95829e-05
12.5	8.53458e-05	7.43482e-05	2.42539e-05	1.93979e-05
12.8906	8.88644e-05	7.7093e-05	2.44944e-05	1.90769e-05
13.2812	9.26149e-05	8.00575e-05	2.49005e-05	1.86228e-05
13.6719	9.63934e-05	8.32463e-05	2.54798e-05	1.80542e-05
14.0625	9.99287e-05	8.66305e-05	2.6232e-05	1.74079e-05
14.4531	0.000102918	9.01473e-05	2.71532e-05	1.67388e-05
14.8438	0.000105084	9.37067e-05	2.82392e-05	1.61157e-05
15.2344	0.000106243	9.72057e-05	2.94861e-05	1.56147e-05
15.625	0.000106353	0.000100546	3.08881e-05	1.53094e-05
16.0156	0.000105543	0.000103651	3.24357e-05	1.52615e-05
16.4062	0.000104096	0.000106478	3.41137e-05	1.55111e-05
16.7969	0.000102409	0.000109022	3.59013e-05	1.6071e-05
17.1875	0.000100923	0.000111308	3.77747e-05	1.69238e-05
17.5781	0.000100051	0.00011338	3.97099e-05	1.8024e-05
17.9688	0.00010011	0.000115284	4.16863e-05	1.93041e-05
18.3594	0.000101279	0.000117044	4.36877e-05	2.06836e-05
18.75	0.000103578	0.000118657	4.57016e-05	2.20798e-05
19.1406	0.000106889	0.000120088	4.7716e-05	2.34185e-05
19.5312	0.000111005	0.000121277	4.97158e-05	2.46429e-05
19.9219	0.000115693	0.000122157	5.16802e-05	2.57198e-05
20.3125	0.000120767	0.000122677	5.35841e-05	2.66423e-05
20.7031	0.00012613	0.000122822	5.54012e-05	2.74285e-05
21.0938	0.000131795	0.000122637	5.71111e-05	2.81173e-05
21.4844	0.00013786	0.000122229	5.87051e-05	2.87624e-05
21.875	0.00014446	0.000121772	6.01893e-05	2.94244e-05
22.2656	0.000151701	0.000121495	6.15833e-05	3.01638e-05
22.6562	0.000159618	0.000121668	6.29162e-05	3.10352e-05
23.0469	0.000168154	0.000122576	6.42219e-05	3.20829e-05
23.4375	0.000177165	0.000124506	6.55374e-05	3.33387e-05
23.8281	0.000186451	0.000127719	6.69088e-05	3.48222e-05
24.2188	0.000195796	0.000132439	6.84008e-05	3.6542e-05
24.6094	0.000204996	0.000138835	7.01084e-05	3.8499e-05
25	0.000213881	0.000147004	7.21609e-05	4.069e-05
25.3906	0.000222321	0.00015696	7.47143e-05	4.31107e-05
25.7812	0.000230225	0.000168622	7.79297e-05	4.57583e-05
26.1719	0.000237536	0.000181809	8.19401e-05	4.86321e-05
26.5625	0.000244224	0.000196243	8.68147e-05	5.17318e-05
26.9531	0.000250285	0.000211568	9.25268e-05	5.50541e-05
27.3438	0.000255742	0.000227379	9.89355e-05	5.85871e-05
27.7344	0.000260649	0.000243264	0.000105784	6.2304e-05
28.125	0.000265113	0.000258853	0.000112717	6.61571e-05
28.5156	0.000269316	0.000273867	0.000119318	7.00743e-05
28.9062	0.000273545	0.000288154	0.000125168	7.39578e-05
29.2969	0.000278205	0.000301711	0.000129905	7.76888e-05
29.6875	0.000283803	0.000314689	0.000133299	8.11351e-05
30.0781	0.000290906	0.00032736	0.000135302	8.41642e-05
30.4688	0.000300057	0.000340084	0.00013607	8.66588e-05
30.8594	0.00031168	0.000353248	0.000135952	8.85322e-05
31.25	0.000326005	0.000367212	0.000135433	8.97428e-05
31.6406	0.000343019	0.000382257	0.000135051	9.03035e-05
32.0312	0.000362487	0.000398551	0.0001353	9.02854e-05
32.4219	0.000384008	0.000416135	0.000136547	8.98136e-05
32.8125	0.000407105	0.000434929	0.000138984	8.90575e-05
33.2031	0.000431318	0.000454761	0.000142617	8.82143e-05
33.5938	0.000456279	0.000475413	0.000147298	8.7491e-05
33.9844	0.000481763	0.000496676	0.000152792	8.7085e-05
34.375	0.00050772	0.000518404	0.00015886	8.7168e-05
34.7656	0.0005343	0.000540565	0.000165328	8.78743e-05
35.1562	0.000561871	0.000563285	0.000172149	8.92944e-05
35.5469	0.00059101	0.000586856	0.000179415	9.14755e-05
35.9375	0.000622463	0.000611741	0.000187335	9.4426e-05
36.3281	0.000657054	0.000638537	0.000196174	9.81238e-05
36.7188	0.000695565	0.000667928	0.000206184	0.000102525
37.1094	0.000738598	0.000700619	0.000217523	0.000107573
37.5	0.000786479	0.000737267	0.000230211	0.000113204
37.8906	0.000839229	0.000778422	0.000244112	0.000119346
38.2812	0.000896603	0.000824488	0.000258957	0.000125926
38.6719	0.000958185	0.000875704	0.000274395	0.000132861
39.0625	0.0010235	0.000932165	0.000290059	0.000140059
39.4531	0.00109214	0.000993858	0.000305639	0.000147422
39.8438	0.0011638	0.00106072	0.000320938	0.000154851
40.2344	0.00123848	0.0011327	0.000335912	0.000162257
40.625	0.00131655	0.00120981	0.000350677	0.000169575
41.0156	0.001399	0.00129219	0.000365495	0.00017678
41.4062	0.00148761	0.00138007	0.000380722	0.0001839
41.7969	0.00158505	0.00147384	0.00039675	0.000191019
42.1875	0.0016947	0.001574	0.000413946	0.000198275
42.5781	0.00182025	0.00168113	0.000432601	0.000205844
42.9688	0.00196512	0.00179593	0.000452905	0.000213919
43.3594	0.00213181	0.00191918	0.000474941	0.000222677
43.75	0.00232144	0.00205181	0.000498717	0.000232261
44.1406	0.00253376	0.0021949	0.000524211	0.000242761
44.5312	0.0027675	0.0023498	0.000551436	0.000254214
44.9219	0.00302107	0.0025181	0.000580494	0.000266611
45.3125	0.00329342	0.00270168	0.000611608	0.000279925
45.7031	0.00358457	0.00290267	0.000645111	0.000294133
46.0938	0.00389591	0.00312334	0.000681394	0.000309247
46.4844	0.00423008	0.00336601	0.000720833	0.000325316
46.875	0.00459068	0.00363292	0.000763714	0.000342435
47.2656	0.00498198	0.0039261	0.000810198	0.000360717
47.6562	0.00540882	0.00424739	0.000860326	0.000380262
48.0469	0.00587675	0.00459837	0.000914064	0.000401118
48.4375	0.00639229	0.00498054	0.000971371	0.000423248
48.8281	0.00696319	0.00539539	0.00103224	0.000446499
49.2188	0.00759845	0.00584457	0.0010967	0.000470601
49.6094	0.00830796	0.00632999	0.00116479	0.000495183
50	0.00910198	0.00685389	0.00123647	0.000519813
50.3906	0.00999043	0.00741882	0.00131152	0.000544063
50.7812	0.0109823	0.00802758	0.00138948	0.000567578
51.1719	0.0120853	0.00868314	0.00146971	0.000590158
51.5625	0.0133061	0.00938858	0.0015515	0.00061182
51.9531	0.0146507	0.0101471	0.00163426	0.000632847
52.3438	0.0161256	0.0109618	0.00171782	0.000653795
52.7344	0.0177385	0.0118363	0.00180252	0.00067546
53.125	0.0194999	0.0127742	0.00188934	0.000698808
53.5156	0.0214235	0.0137794	0.00197978	0.000724866
53.9062	0.0235259	0.014856	0.00207561	0.000754601
54.2969	0.0258254	0.0160082	0.00217859	0.000788795
54.6875	0.0283373	0.0172402	0.00229022	0.000827957
55.0781	0.031069	0.0185552	0.00241151	0.00087226
55.4688	0.0340131	0.0199559	0.00254292	0.000921541
55.8594	0.0371421	0.0214431	0.00268429	0.000975334
56.25	0.040406	0.0230158	0.00283492	0.00103295
56.6406	0.0437345	0.0246703	0.00299359	0.00109356
57.0312	0.0470427	0.0263994	0.00315876	0.00115633
57.4219	0.050241	0.0281921	0.00332885	0.00122044
57.8125	0.0532437	0.0300327	0.00350256	0.00128526
58.2031	0.0559769	0.0319006	0.00367928	0.00135032
58.5938	0.0583806	0.0337706	0.00385937	0.00141539
58.9844	0.0604069	0.0356132	0.00404435	0.00148046
59.375	0.0620148	0.0373958	0.00423678	0.00154576
59.7656	0.0631648	0.0390846	0.00444009	0.00161172
60.1562	0.0638168	0.040646	0.00465824	0.00167887
60.5469	0.063932	0.0420489	0.00489548	0.00174785
60.9375	0.0634807	0.043266	0.00515611	0.00181934
61.3281	0.0624527	0.0442756	0.00544439	0.00189403
61.7188	0.0608672	0.0450618	0.00576427	0.00197263
62.1094	0.0587792	0.0456156	0.00611908	0.00205596
62.5	0.0562785	0.0459342	0.006511	0.00214498
62.8906	0.0534819	0.0460215	0.00694047	0.00224088
63.2812	0.0505193	0.0458874	0.0074058	0.0023451
63.6719	0.0475176	0.0455473	0.00790302	0.00245929
64.0625	0.0445859	0.0450218	0.00842634	0.00258514
64.4531	0.0418049	0.0443354	0.00896903	0.00272419
64.8438	0.0392224	0.0435152	0.0095247	0.00287755
65.2344	0.0368549	0.0425891	0.0100884	0.00304562
65.625	0.0346933	0.0415837	0.0106573	0.003228
66.0156	0.0327117	0.0405226	0.0112305	0.00342336
66.4062	0.0308762	0.0394248	0.0118077	0.00362966
66.7969	0.0291526	0.0383036	0.0123878	0.00384437
67.1875	0.0275122	0.0371668	0.012967	0.00406489
67.5781	0.0259349	0.0360176	0.0135381	0.0042889
67.9688	0.02441	0.0348559	0.0140912	0.00451474
68.3594	0.0229351	0.0336805	0.0146159	0.00474159
68.75	0.0215138	0.0324905	0.0151047	0.00496952
69.1406	0.0201533	0.0312872	0.0155555	0.00519942
69.5312	0.0188615	0.0300745	0.0159732	0.00543276
69.9219	0.0176456	0.0288596	0.0163686	0.00567132
70.3125	0.0165103	0.0276519	0.016756	0.00591694
70.7031	0.0154578	0.0264626	0.0171485	0.00617124
71.0938	0.0144873	0.0253032	0.0175548	0.00643546
71.4844	0.0135952	0.0241851	0.017977	0.00671027
71.875	0.012776	0.0231176	0.0184105	0.00699574
72.2656	0.0120229	0.0221082	0.0188461	0.00729119
72.6562	0.0113289	0.0211614	0.0192733	0.00759519
73.0469	0.0106875	0.0202787	0.019683	0.00790548
73.4375	0.0100933	0.0194586	0.0200694	0.00821903
73.8281	0.0095423	0.0186967	0.02043	0.00853206
74.2188	0.00903189	0.0179864	0.020764	0.00884026
74.6094	0.00856036	0.0173197	0.0210705	0.00913909
75	0.00812677	0.0166882	0.0213466	0.00942413
75.3906	0.00773071	0.0160838	0.0215875	0.00969154
75.7812	0.00737228	0.0155003	0.0217866	0.00993845
76.1719	0.00705205	0.0149334	0.0219379	0.0101633
76.5625	0.00677092	0.0143814	0.0220379	0.0103657
76.9531	0.00652965	0.0138445	0.0220871	0.0105471
77.3438	0.00632819	0.0133246	0.0220906	0.0107095
77.7344	0.00616482	0.0128243	0.0220578	0.0108559
78.125	0.00603547	0.0123464	0.0220008	0.0109899
78.5156	0.00593344	0.0118927	0.0219331	0.0111153
78.9062	0.00584968	0.0114639	0.0218677	0.0112358
79.2969	0.00577366	0.0110595	0.0218161	0.0113557
79.6875	0.00569466	0.0106778	0.0217872	0.0114793
80.0781	0.00560324	0.0103167	0.021787	0.0116116
80.4688	0.00549252	0.00997368	0.0218178	0.0117579
80.8594	0.00535906	0.00964686	0.0218786	0.0119234
81.25	0.00520308	0.00933488	0.0219655	0.012113
81.6406	0.00502817	0.00903726	0.0220723	0.0123307
82.0312	0.00484034	0.00875426	0.022192	0.0125787
82.4219	0.00464683	0.00848664	0.0223167	0.0128571
82.8125	0.0044548	0.00823527	0.0224385	0.0131633
83.2031	0.00427029	0.00800071	0.0225492	0.0134921
83.5938	0.00409746	0.00778283	0.0226394	0.0138358
83.9844	0.00393842	0.00758056	0.0226992	0.0141849
84.375	0.00379343	0.00739179	0.0227177	0.0145285
84.7656	0.00366133	0.00721348	0.0226848	0.0148553
85.1562	0.00354006	0.00704193	0.0225919	0.0151545
85.5469	0.00342716	0.00687316	0.0224334	0.0154163
85.9375	0.00332009	0.00670347	0.0222077	0.0156331
86.3281	0.0032165	0.00652982	0.0219178	0.0157999
86.7188	0.00311451	0.00635022	0.0215714	0.0159142
87.1094	0.00301286	0.00616393	0.0211807	0.0159769
87.5	0.0029111	0.00597141	0.0207614	0.0159916
87.8906	0.0028096	0.00577411	0.0203305	0.0159646
88.2812	0.00270947	0.00557414	0.0199047	0.0159045
88.6719	0.00261223	0.00537385	0.0194973	0.0158211
89.0625	0.00251955	0.00517549	0.0191159	0.015725
89.4531	0.00243295	0.004981	0.0187614	0.0156269
89.8438	0.00235371	0.00479189	0.0184288	0.0155367
90.2344	0.00228285	0.00460933	0.018109	0.0154628
90.625	0.00222121	0.00443429	0.0177919	0.0154119
91.0156	0.00216949	0.00426767	0.0174699	0.0153884
91.4062	0.00212815	0.00411047	0.0171404	0.0153944
91.7969	0.00209723	0.00396378	0.0168064	0.01543
92.1875	0.00207608	0.00382878	0.0164755	0.0154937
92.5781	0.00206318	0.00370659	0.0161575	0.015583
92.9688	0.00205618	0.00359808	0.0158607	0.0156957
93.3594	0.00205211	0.00350372	0.0155901	0.01583
93.75	0.00204779	0.00342341	0.0153454	0.0159859
94.1406	0.00204026	0.00335637	0.0151225	0.0161653
94.5312	0.00202728	0.00330113	0.0149157	0.0163717
94.9219	0.00200755	0.00325556	0.0147206	0.0166093
95.3125	0.0019809	0.00321706	0.0145359	0.0168821
95.7031	0.0019482	0.00318269	0.0143634	0.0171923
96.0938	0.00191121	0.00314956	0.0142067	0.0175391
96.4844	0.00187221	0.00311501	0.0140679	0.0179182
96.875	0.00183357	0.00307696	0.0139454	0.0183219
97.2656	0.0017973	0.0030341	0.0138329	0.0187401
97.6562	0.0017646	0.00298592	0.0137205	0.0191626
98.0469	0.00173562	0.00293276	0.0135974	0.0195805
98.4375	0.0017095	0.00287559	0.0134552	0.0199886
98.8281	0.00168458	0.00281583	0.0132914	0.0203863
99.2188	0.00165892	0.00275501	0.0131105	0.0207783
99.6094	0.00163085	0.00269458	0.0129239	0.0211736
100	0.00159946	0.00263565	0.0127475	0.0215837
100.391	0.00156495	0.00257893	0.0125981	0.0220207
100.781	0.0015286	0.00252463	0.0124904	0.0224948
101.172	0.00149256	0.00247256	0.0124333	0.0230122
101.562	0.00145934	0.00242222	0.0124288	0.0235737
101.953	0.00143123	0.00237292	0.0124713	0.0241744
102.344	0.00140978	0.00232392	0.0125499	0.0248037
102.734	0.00139547	0.00227457	0.0126503	0.0254466
103.125	0.00138754	0.00222437	0.0127582	0.0260848
103.516	0.00138423	0.00217308	0.0128617	0.0266994
103.906	0.00138313	0.00212073	0.0129535	0.0272716
104.297	0.00138173	0.00206764	0.0130306	0.027785
104.688	0.001378	0.00201438	0.0130939	0.0282259
105.078	0.00137075	0.00196173	0.0131465	0.0285846
105.469	0.0013599	0.0019106	0.0131915	0.0288553
105.859	0.0013464	0.00186194	0.0132303	0.0290358
106.25	0.00133189	0.00181667	0.0132622	0.0291275
106.641	0.00131831	0.00177553	0.0132836	0.0291347
107.031	0.00130744	0.00173907	0.0132899	0.029064
107.422	0.00130049	0.0017075	0.0132764	0.0289236
107.812	0.00129788	0.00168074	0.0132395	0.0287222
108.203	0.00129922	0.00165833	0.0131775	0.0284681
108.594	0.00130331	0.00163952	0.0130898	0.0281686
108.984	0.00130842	0.00162334	0.012976	0.0278286
109.375	0.00131245	0.00160869	0.012835	0.0274506
109.766	0.00131329	0.00159449	0.0126643	0.0270349
110.156	0.00130914	0.00157981	0.012461	0.0265799
110.547	0.00129877	0.00156399	0.0122232	0.0260832
110.938	0.00128182	0.00154665	0.0119522	0.0255429
111.328	0.00125891	0.00152779	0.0116535	0.0249588
111.719	0.00123157	0.00150761	0.011337	0.024333
112.109	0.00120203	0.00148655	0.0110156	0.0236709
112.5	0.00117281	0.00146504	0.0107028	0.0229801
112.891	0.00114627	0.00144349	0.0104091	0.0222704
113.281	0.0011242	0.00142211	0.0101407	0.021552
113.672	0.00110755	0.00140093	0.00989751	0.0208343
114.062	0.00109628	0.00137976	0.00967447	0.0201243
114.453	0.00108951	0.00135828	0.00946288	0.0194259
114.844	0.00108574	0.00133614	0.00925288	0.0187394
115.234	0.00108315	0.00131306	0.00903544	0.0180612
115.625	0.00107994	0.00128894	0.00880362	0.0173851
116.016	0.00107457	0.00126392	0.0085528	0.0167031
116.406	0.00106598	0.00123838	0.00828016	0.0160068
116.797	0.00105359	0.00121293	0.007984	0.0152893
117.188	0.00103737	0.00118826	0.00766324	0.0145459
117.578	0.0010177	0.00116504	0.00731754	0.0137758
117.969	0.000995252	0.00114379	0.0069479	0.012982
118.359	0.000970935	0.00112475	0.00655749	0.0121715
118.75	0.000945734	0.00110788	0.00615237	0.0113548
119.141	0.00092068	0.00109281	0.0057417	0.0105445
119.531	0.00089682	0.00107896	0.00533728	0.00975484
119.922	0.000875204	0.00106564	0.00495242	0.00899947
120.312	0.000856857	0.00105214	0.0046002	0.00829067
120.703	0.000842715	0.0010379	0.00429148	0.00763813
121.094	0.000833512	0.00102255	0.00403299	0.00704816
121.484	0.00082966	0.001006	0.00382613	0.00652341
121.875	0.000831136	0.000988384	0.00366668	0.006063
122.266	0.000837434	0.000970037	0.00354567	0.005663
122.656	0.000847603	0.000951421	0.00345116	0.00531724
123.047	0.00086035	0.000933024	0.00337052	0.00501826
123.438	0.000874196	0.000915276	0.00329265	0.0047582
123.828	0.000887635	0.000898471	0.00320955	0.00452964
124.219	0.00089927	0.000882729	0.00311713	0.00432616
124.609	0.000907906	0.000867975	0.00301494	0.00414259
125	0.000912603	0.000853967	0.00290539	0.0039751
125.391	0.000912701	0.000840342	0.00279239	0.00382096
125.781	0.000907829	0.000826686	0.00268019	0.00367828
126.172	0.000897918	0.000812614	0.0025723	0.00354567
126.562	0.000883215	0.000797854	0.00247101	0.00342191
126.953	0.0008643	0.000782302	0.00237727	0.00330579
127.344	0.000842089	0.000766062	0.00229087	0.00319601
127.734	0.000817803	0.000749443	0.00221089	0.00309124
128.125	0.00079287	0.000732925	0.00213609	0.00299017
128.516	0.000768762	0.000717085	0.00206528	0.00289172
128.906	0.000746781	0.000702508	0.0019976	0.00279511
129.297	0.000727838	0.000689689	0.0019326	0.00269994
129.688	0.000712292	0.000678948	0.00187028	0.00260623
130.078	0.000699908	0.000670373	0.00181099	0.00251426
130.469	0.000689933	0.0006638	0.00175524	0.00242447
130.859	0.000681294	0.000658833	0.00170351	0.00233728
131.25	0.00067283	0.0006549	0.00165598	0.00225292
131.641	0.000663515	0.000651331	0.00161249	0.00217138
132.031	0.000652612	0.000647442	0.0015725	0.00209238
132.422	0.000639748	0.000642621	0.00153519	0.00201548
132.812	0.000624912	0.000636388	0.00149961	0.00194024
133.203	0.000608402	0.000628442	0.00146481	0.00186637
133.594	0.00059075	0.000618677	0.0014298	0.00179389
133.984	0.000572633	0.000607177	0.0013936	0.00172315
134.375	0.000554776	0.000594195	0.00135523	0.00165483
134.766	0.00053785	0.000580116	0.00131383	0.00158976
135.156	0.000522378	0.000565406	0.00126893	0.00152875
135.547	0.000508651	0.000550559	0.00122069	0.00147236
135.938	0.000496683	0.000536044	0.00117004	0.00142077
136.328	0.000486216	0.000522257	0.00111872	0.00137373
136.719	0.000476782	0.000509484	0.00106899	0.00133052
137.109	0.000467815	0.000497886	0.00102318	0.00129013
137.5	0.000458783	0.000487494	0.000983273	0.00125142
137.891	0.000449299	0.000478228	0.000950465	0.00121332
138.281	0.000439189	0.000469927	0.000925031	0.00117501
138.672	0.000428485	0.000462383	0.000906326	0.00113604
139.062	0.00041736	0.000455378	0.000892983	0.00109636
139.453	0.000406048	0.00044871	0.000883204	0.00105632
139.844	0.00039476	0.00044222	0.000875097	0.00101655
140.234	0.000383667	0.000435796	0.000866998	0.000977836
140.625	0.000372918	0.000429382	0.000857735	0.00094098
141.016	0.000362696	0.000422968	0.0008468	0.000906702
141.406	0.000353273	0.000416586	0.000834371	0.000875542
141.797	0.000345008	0.000410299	0.000821171	0.000847834
142.188	0.000338295	0.000404184	0.000808189	0.000823706
142.578	0.000333452	0.000398322	0.000796325	0.000803106
142.969	0.000330592	0.000392784	0.000786074	0.000785838
143.359	0.000329526	0.000387613	0.000777338	0.00077159
143.75	0.000329735	0.000382811	0.000769417	0.000759946
144.141	0.000330437	0.000378334	0.000761185	0.000750386
144.531	0.000330729	0.000374085	0.000751388	0.000742275
144.922	0.000329776	0.000369926	0.000738951	0.000734867
145.312	0.000326983	0.000365687	0.000723241	0.000727324
145.703	0.000322106	0.000361198	0.000704197	0.000718768
146.094	0.000315278	0.000356312	0.000682331	0.000708364
146.484	0.00030694	0.000350937	0.00065861	0.000695424
146.875	0.000297719	0.000345056	0.000634261	0.00067951
147.266	0.000288277	0.000338741	0.00061054	0.000660527
147.656	0.000279182	0.000332147	0.000588511	0.000638764
148.047	0.000270834	0.000325496	0.000568897	0.000614887
148.438	0.000263439	0.000319048	0.000551997	0.000589873
148.828	0.000257045	0.000313068	0.000537729	0.000564894
149.219	0.0002516	0.000307787	0.000525747	0.000541169
149.609	0.000247013	0.000303374	0.000515613	0.000519819
150	0.000243198	0.00029992	0.000506963	0.000501727
150.391	0.000240082	0.00029742	0.0004996	0.000487453
150.781	0.000237597	0.000295784	0.000493497	0.000477184
151.172	0.000235647	0.000294844	0.000488719	0.000470748
151.562	0.000234092	0.000294373	0.000485293	0.00046767
151.953	0.000232751	0.000294106	0.0004831	0.000467258
152.344	0.000231432	0.000293769	0.000481826	0.000468709
152.734	0.000229973	0.000293095	0.000480991	0.000471212
153.125	0.000228282	0.000291854	0.000480034	0.000474036
153.516	0.000226349	0.000289864	0.000478426	0.000476593
153.906	0.000224228	0.00028701	0.000475759	0.000478472
154.297	0.000221998	0.000283249	0.000471801	0.000479438
154.688	0.000219708	0.000278617	0.000466499	0.000479419
155.078	0.000217343	0.000273224	0.000459958	0.00047847
155.469	0.000214822	0.000267246	0.000452403	0.000476734
155.859	0.000212031	0.000260912	0.000444149	0.000474404
156.25	0.000208886	0.000254484	0.000435555	0.000471691
156.641	0.000205396	0.000248238	0.000426988	0.000468796
157.031	0.000201703	0.000242433	0.000418774	0.00046589
157.422	0.000198087	0.000237289	0.00041115	0.000463096
157.812	0.000194908	0.000232968	0.000404245	0.000460474
158.203	0.000192525	0.00022955	0.000398085	0.000458013
158.594	0.000191183	0.00022703	0.000392623	0.000455632
158.984	0.000190929	0.000225315	0.000387782	0.00045319
159.375	0.00019156	0.000224237	0.000383484	0.00045051
159.766	0.000192642	0.00022357	0.000379655	0.000447412
160.156	0.000193588	0.000223054	0.000376215	0.000443753
160.547	0.000193795	0.000222429	0.000373052	0.000439466
160.938	0.000192782	0.000221459	0.000370023	0.000434588
161.328	0.000190317	0.00021996	0.000366967	0.000429267
161.719	0.000186475	0.000217813	0.00036376	0.000423754
162.109	0.000181621	0.00021498	0.000360354	0.000418359
162.5	0.000176321	0.000211496	0.00035682	0.000413401
162.891	0.000171205	0.000207464	0.000353344	0.000409146
163.281	0.000166824	0.000203036	0.000350193	0.00040575
163.672	0.000163532	0.000198399	0.000347641	0.000403223
164.062	0.000161436	0.000193752	0.000345877	0.000401417
164.453	0.000160392	0.000189294	0.000344934	0.000400046
164.844	0.000160065	0.000185208	0.000344636	0.000398728
165.234	0.000160014	0.000181657	0.000344612	0.000397051
165.625	0.000159784	0.000178769	0.000344353	0.000394642
166.016	0.000159	0.00017664	0.000343306	0.000391228
166.406	0.000157422	0.000175318	0.000340991	0.000386688
166.797	0.000154993	0.000174803	0.000337097	0.000381065
167.188	0.000151832	0.000175042	0.000331535	0.000374558
167.578	0.000148215	0.000175926	0.000324457	0.000367492
167.969	0.000144508	0.000177299	0.000316216	0.000360254
168.359	0.000141091	0.000178966	0.000307307	0.000353233
168.75	0.000138278	0.000180715	0.000298285	0.000346761
169.141	0.000136247	0.000182333	0.000289689	0.000341061
169.531	0.000134999	0.000183634	0.000281977	0.00033622
169.922	0.000134357	0.000184473	0.000275484	0.000332194
170.312	0.000134007	0.000184761	0.000270396	0.000328821
170.703	0.000133571	0.000184472	0.000266756	0.000325866
171.094	0.00013269	0.000183633	0.000264482	0.00032307
171.484	0.000131116	0.00018232	0.000263404	0.000320195
171.875	0.000128766	0.000180634	0.0002633	0.000317068
172.266	0.000125748	0.000178686	0.000263929	0.000313606
172.656	0.000122336	0.000176573	0.000265058	0.000309824
173.047	0.000118918	0.000174368	0.000266478	0.000305826
173.438	0.000115918	0.000172107	0.000268021	0.000301781
173.828	0.000113724	0.000169792	0.000269568	0.000297889
174.219	0.000112623	0.000167392	0.000271053	0.000294346
174.609	0.000112761	0.000164859	0.000272457	0.000291313
175	0.000114128	0.000162144	0.000273778	0.000288891
175.391	0.000116565	0.000159211	0.000274994	0.000287114
175.781	0.000119782	0.000156048	0.000276016	0.000285947
176.172	0.000123398	0.00015268	0.000276664	0.000285303
176.562	0.000126988	0.000149162	0.000276659	0.000285061
176.953	0.000130138	0.000145576	0.00027567	0.00028509
177.344	0.00013249	0.00014202	0.000273381	0.000285263
177.734	0.000133791	0.000138587	0.000269589	0.000285472
178.125	0.000133908	0.000135358	0.00026427	0.000285624
178.516	0.00013284	0.000132381	0.000257621	0.000285636
178.906	0.000130697	0.000129675	0.000250038	0.000285428
179.297	0.000127673	0.000127223	0.000242055	0.000284912
179.688	0.000124005	0.000124986	0.000234251	0.000283995
180.078	0.000119941	0.000122914	0.000227157	0.000282588
180.469	0.000115709	0.000120962	0.000221177	0.000280622
180.859	0.000111509	0.000119106	0.000216543	0.000278069
181.25	0.000107514	0.000117348	0.0002133	0.000274956
181.641	0.000103879	0.000115719	0.000211315	0.000271373
182.031	0.000100749	0.000114276	0.000210305	0.000267464
182.422	9.82625e-05	0.000113085	0.000209881	0.0002634
182.812	9.65313e-05	0.000112208	0.000209605	0.000259352
183.203	9.56195e-05	0.000111686	0.00020904	0.000255452
183.594	9.5515e-05	0.000111533	0.000207816	0.000251769
183.984	9.61185e-05	0.000111726	0.000205675	0.000248293
184.375	9.72543e-05	0.000112214	0.000202507	0.000244934
184.766	9.87071e-05	0.000112921	0.000198367	0.000241548
185.156	0.000100273	0.000113763	0.000193473	0.000237967
185.547	0.000101805	0.000114656	0.000188167	0.000234032
185.938	0.000103237	0.000115526	0.000182864	0.000229631
186.328	0.000104573	0.000116312	0.00017798	0.000224717
186.719	0.000105849	0.000116964	0.000173851	0.000219321
187.109	0.000107082	0.000117443	0.00017068	0.000213539
187.5	0.000108229	0.000117712	0.000168501	0.000207516
187.891	0.000109179	0.000117735	0.000167197	0.000201416
188.281	0.000109769	0.000117478	0.000166538	0.000195395
188.672	0.000109835	0.000116908	0.000166251	0.000189579
189.062	0.000109271	0.000116005	0.000166074	0.000184051
189.453	0.000108066	0.00011476	0.000165811	0.000178848
189.844	0.000106321	0.000113188	0.000165344	0.000173972
190.234	0.00010423	0.000111323	0.000164633	0.000169403
190.625	0.000102045	0.000109225	0.000163703	0.00016511
191.016	0.000100021	0.00010697	0.000162616	0.000161062
191.406	9.83727e-05	0.00010465	0.00016145	0.000157234
191.797	9.72423e-05	0.000102356	0.000160278	0.000153606
192.188	9.668e-05	0.000100174	0.000159138	0.000150155
192.578	9.6644e-05	9.81689e-05	0.000158022	0.00014686
192.969	9.70104e-05	9.63781e-05	0.000156866	0.000143697
193.359	9.75914e-05	9.48035e-05	0.000155555	0.000140644
193.75	9.81595e-05	9.34128e-05	0.00015396	0.000137697
194.141	9.84759e-05	9.21463e-05	0.000151969	0.000134872
194.531	9.83213e-05	9.09283e-05	0.000149535	0.00013222
194.922	9.75277e-05	8.96832e-05	0.000146697	0.000129822
195.312	9.60055e-05	8.8351e-05	0.000143583	0.000127787
195.703	9.37629e-05	8.68992e-05	0.000140383	0.000126234
196.094	9.09095e-05	8.53295e-05	0.000137299	0.000125266
196.484	8.76404e-05	8.36758e-05	0.0001345	0.000124953
196.875	8.41995e-05	8.1996e-05	0.000132083	0.000125306
197.266	8.08274e-05	8.0359e-05	0.000130061	0.00012627
197.656	7.77062e-05	7.88299e-05	0.000128385	0.000127719
198.047	7.49174e-05	7.74574e-05	0.000126976	0.000129478
198.438	7.24285e-05	7.62653e-05	0.000125776	0.000131338
198.828	7.01151e-05	7.52515e-05	0.000124776	0.000133093
199.219	6.78158e-05	7.43916e-05	0.000124031	0.000134565
199.609	6.54018e-05	7.36484e-05	0.000123636	0.000135627
200	6.284e-05	7.29834e-05	0.000123687	0.000136207

## Sheet: Fig. 3f
rl
MinD						inset:	MinD
time [s]	2-mer	time [s]	4-mer				2-mer	4-mer
0.0251509	1	0.0251509	1				0.0151473	0.0415928
0.0301811	0.894236	0.0301811	0.976339				0.0101541	0.0170205
0.0352113	0.608529	0.0352113	0.728958				0.0121172	0.0363342
0.0402414	0.402933	0.0402414	0.54216				0.0133107	0.0260388
0.0452716	0.26965	0.0452716	0.407279				0.00416392	0.0219145
0.0503018	0.181768	0.0503018	0.313842				0.0114019	0.0199871
0.055332	0.121585	0.055332	0.227865				0.0124601	0.0164399
0.0603622	0.0832382	0.0603622	0.173687				0.0172817	0.0265337
0.0653924	0.0590689	0.0653924	0.136086				0.0199444	0.030988
0.0704225	0.0421622	0.0704225	0.104137				0.0100424	0.0189228
0.0754527	0.0299627	0.0754527	0.0827368				0.0190165	0.0404565
0.0804829	0.0216625	0.0804829	0.0693994				0.013927	0.0299389
0.0855131	0.0157438	0.0855131	0.0565896				0.0154165	0.0148375
0.0905433	0.0120812	0.0905433	0.0431015				0.0127312	0.0196134
0.0955734	0.00910787	0.0955734	0.0386557				0.0182928	0.0245289
0.100604	0.00722085	0.100604	0.0317233				0.0121289	0.046706
0.105634	0.00554968	0.105634	0.0265994				0.0115081	0.0155544
0.110664	0.00444253	0.110664	0.0223043				0.0153718	0.0176473
0.115694	0.00382976	0.115694	0.0210233				0.013044	0.059282
0.120724	0.00304988	0.120724	0.0156733				0.0182016	0.0190386
0.125755	0.00231875	0.125755	0.0149197				0.0116676	0.0206066
0.130785	0.00232571	0.130785	0.0123578				0.0168525	0.0206341
0.135815	0.00163635	0.135815	0.00896692				0.0250498	0.0201997
0.140845	0.001135	0.140845	0.00783664				0.0175901	0.0225964
0.145875	0.00114197	0.145875	0.00866551				0.011762	0.0198111
0.150905	0.000905217	0.150905	0.00708311				0.0110132	0.0105561
0.155936	0.000668468	0.155936	0.00572677				0.0123186	0.0164996
0.160966	0.000710247	0.160966	0.00542536				0.0128412	0.0211453
0.165996	0.000675431	0.165996	0.00572677				0.00995451	0.0156105
0.171026	0.000424756	0.171026	0.00421973				0.0085526	0.0179506
0.176056	0.00036905	0.176056	0.00444578				0.0136983	0.0224559
0.181087	0.00034816	0.181087	0.0033155				0.016225	0.0237125
0.186117	0.000320307	0.186117	0.00399367				0.010498	0.0241916
0.191147	0.000278528	0.191147	0.0034662				0.00880644	0.019339
0.196177	0.000153191	0.196177	0.00233592				0.0117937	0.0218757
0.201207	0.000188007	0.201207	0.00233592				0.0178314	0.0373378
0.206237	0.000181043	0.206237	0.00278803				0.00669415	0.0246749
0.211268	0.000118375	0.211268	0.00218522				0.0133704	0.0366826
0.216298	0.000160154	0.216298	0.00256198				0.0125017	0.0226013
0.221328	0.000146227	0.221328	0.00293874				0.0125358	0.01818
0.226358	7.65953e-05	0.226358	0.00203451				0.0136816	0.0168143
0.231388	5.57057e-05	0.231388	0.00188381				0.0133411	0.0284508
0.236419	5.57057e-05	0.236419	0.00128099				0.0168381	0.0239642
0.241449	7.65953e-05	0.241449	0.00120564				0.0120941	0.0326322
0.246479	4.17792e-05	0.246479	0.0017331				0.0101561	0.0168497
0.251509	4.17792e-05	0.251509	0.00203451				0.0120327	0.0280196
0.256539	7.65953e-05	0.256539	0.0015824				0.00797017	0.0413528
0.261569	4.17792e-05	0.261569	0.00097958				0.0136536	0.0179389
0.2666	3.4816e-05	0.2666	0.00120564				0.0142245	0.0305354
0.27163	1.39264e-05	0.27163	0.000828875				0.011912	0.0135302
0.27666	1.39264e-05	0.27666	0.000753523				0.0125626	0.0350414
0.28169	3.4816e-05	0.28169	0.00097958				0.0160711	0.0187292
0.28672	2.08896e-05	0.28672	0.000753523				0.0116573	0.0196797
0.291751	2.08896e-05	0.291751	0.000753523				0.028496	0.0523423
0.296781	6.96321e-06	0.296781	0.00097958				0.00657221	0.0366543
0.301811	2.08896e-05	0.301811	0.000753523				0.011472	0.0228463
0.306841	6.96321e-06	0.306841	0.00097958				0.00974462	0.0313786
0.311871	6.96321e-06	0.311871	0.000904227				0.0121613	0.0152736
0.316901	1.39264e-05	0.316901	0.000753523				0.0201549	0.0178418
0.321932	6.96321e-06	0.321932	0.000753523				0.0229682	0.0176966
0.326962	6.96321e-06	0.326962	0.000828875				0.0197743	0.0169653
0.331992	6.96321e-06	0.331992	0.00067817				0.0326191	0.0210935
0.352113	6.96321e-06	0.337022	0.000376761				0.0250327	0.0237938
0.427565	6.96321e-06	0.342052	0.000527466				0.0119969	0.0172228
		0.347082	0.000301409				0.0117373	0.0241095
		0.352113	0.000527466				0.0117679	0.0226474
		0.357143	0.000301409				0.0144655	0.0248652
		0.362173	0.000527466				0.0151754	0.0209506
		0.367203	0.000226057				0.0135903	0.0294317
		0.372233	0.000301409				0.00964475	0.020143
		0.377264	0.000452114				0.0105956	0.0214608
		0.382294	0.000527466				0.011942	0.027763
		0.387324	0.000226057				0.0136551	0.0196832
		0.392354	7.53523e-05				0.0250084	0.0205597
		0.397384	0.000150705				0.0184972	0.0163329
		0.402414	0.000452114				0.0110807	0.0262481
		0.407445	0.000527466				0.0193812	0.016573
		0.412475	0.000226057				0.0179122	0.0240916
		0.417505	0.000301409				0.0185003	0.0189088
		0.422535	0.000376761				0.00711407	0.0220918
		0.427565	0.000226057				0.0122838	0.0226037
		0.432596	0.000150705				0.00926397	0.0244884
		0.437626	7.53523e-05				0.0130467	0.0161666
		0.442656	7.53523e-05				0.00896786	0.0210417
		0.447686	0.000376761				0.0123869	0.0196482
		0.452716	0.000301409				0.00782052	0.0171944
		0.457746	0.000376761				0.00833326	0.0257662
		0.462777	0.000226057				0.0203618	0.0344976
		0.467807	7.53523e-05				0.0145211	0.0168711
		0.472837	0.000150705				0.0142188	0.0215783
		0.477867	0.000301409				0.0119625	0.0172461
		0.482897	0.000226057				0.00738903	0.0223015
		0.487928	0.000150705				0.0125118	0.0134234
		0.492958	0.000376761				0.00903753	0.0231528
		0.497988	0.000226057				0.0152735	0.0231487
		0.508048	0.000226057				0.0119075	0.0260452
		0.513078	0.000301409				0.0107411	0.017896
		0.518109	7.53523e-05				0.0101412	0.0143702
		0.523139	0.000150705				0.0149768	0.0300742
		0.528169	0.000226057				0.0152288	0.0286609
		0.533199	7.53523e-05				0.0138237	0.0157016
		0.538229	0.000150705				0.0106453	0.0198414
		0.54829	0.000226057				0.0100113	0.0209264
		0.55332	7.53523e-05				0.0148034	0.0168694
		0.56338	7.53523e-05				0.00922673	0.0349557
		0.573441	7.53523e-05				0.0125994	0.0214457
		0.578471	0.000150705				0.0107443	0.0188674
		0.588531	7.53523e-05				0.0125184	0.0230406
		0.593561	7.53523e-05				0.0199978	0.0258097
		0.603622	7.53523e-05				0.0282492	0.0382125
		0.608652	7.53523e-05				0.0157318	0.06555
		0.613682	0.000226057				0.0150827	0.0248716
		0.643863	7.53523e-05				0.0103107	0.0240577
		0.684105	7.53523e-05				0.01674	0.0144104
		0.694165	0.000150705				0.00501286	0.0240761
		0.704225	7.53523e-05				0.0152652	0.0209286
		0.709256	7.53523e-05				0.0111527	0.0320457
		0.729376	7.53523e-05				0.0253369	0.0179922
		0.799799	7.53523e-05				0.01362	0.0270365
		0.814889	7.53523e-05				0.00932227	0.0226637
		0.82998	7.53523e-05				0.0123698	0.0459077
		0.84004	7.53523e-05				0.0150431	0.0391082
							0.0100487	0.0296026
							0.00847113	0.0157413
							0.0176778	0.0506701
							0.0137846	0.0175152
							0.0231922	0.0251235
							0.00793222	0.0210106
							0.00764851	0.0307857
							0.0116351	0.0277748
							0.0114499	0.0152271
							0.00824774	0.0210257
							0.0120481	0.0221921
							0.0122667	0.0376333
							0.0111515	0.0203727
							0.0212952	0.0194051
							0.0128687	0.019092
							0.00777088	0.0171688
							0.0085569	0.018412
							0.0107039	0.0202649
							0.0104146	0.029468
							0.00851921	0.0192171
							0.00812933	0.0150507
							0.0420435	0.0235535
							0.0137428	0.0117574
							0.0132585	0.0369824
							0.00959595	0.0155491
							0.0155166	0.0236449
							0.0177522	0.0202193
							0.0182304	0.0169092
							0.0134054	0.0259652
							0.0171785	0.027621
							0.0175436	0.0355825
							0.00738131	0.0178231
							0.00841007	0.0128103
							0.0171403	0.026243
							0.0247705	0.0380952
							0.018508	0.0228659
							0.0114016	0.0153322
							0.0161168	0.0345819
							0.0107253	0.0281136
							0.0123758	0.0211525
							0.0148735	0.0272946
							0.0162895	0.0406394
							0.0173765	0.0255713
							0.0205656	0.0235339
							0.0094245	0.0179253
							0.00645103	0.0223886
							0.00785315	0.0210946
							0.00757194	0.0288177
							0.0123499	0.0184743
							0.0127941	0.023339
							0.0275023	0.0201847
							0.0164278	0.0331192
							0.0241241	0.0297573
							0.00733516	0.0247165
							0.0108051	0.0147067
							0.0137899	0.0175883
							0.00824126	0.0114502
							0.0112818	0.0144805
							0.00494504	0.0264675
							0.0158244	0.0310034
							0.018282	0.033464
							0.00847862	0.0164872
							0.019456	0.0284806
							0.014195	0.0279756
							0.0102419	0.0169133
							0.0212068	0.0233881
							0.0122664	0.027624
							0.0154685	0.0219914
							0.0123008	0.0262923
							0.0187708	0.0183933
							0.00630978	0.037556
							0.00857179	0.0168614
							0.0116044	0.0334466
							0.0142532	0.0182162
							0.0216915	0.0232923
							0.0165364	0.029102
							0.0122987	0.0330756
							0.0100818	0.0306738
							0.00789916	0.0154632
							0.0115422	0.0284859
							0.0151257	0.0156498
							0.0272647	0.0270505
							0.0163771	0.0164888
							0.0147147	0.020674
							0.0127961	0.0305724
							0.0136591	0.031829
							0.0252342	0.0217074
							0.0151147	0.0243505
							0.0157091	0.0301688
							0.0187227	0.0221491
							0.0165325	0.0252061
							0.0106931	0.0192963
							0.0291453	0.038126
							0.022266	0.0170162
							0.0128763	0.021454
							0.0132025	0.0261687
							0.0223676	0.0217525
							0.0154223	0.0199351
							0.018387	0.0206156
							0.0187442	0.0154015
							0.0227457	0.0222552
							0.0107533	0.0173734
							0.00681802	0.0296791
							0.0168872	0.0238498
							0.00874535	0.0240269
							0.00807757	0.0179462
							0.0278156	0.0153708
							0.0147451	0.0240023
							0.0200578	0.0152244
							0.0155257	0.0189003
							0.0160458	0.0278292
							0.0173977	0.0224762
							0.0110983	0.0432921
							0.00679597	0.0218142
							0.0197936	0.0258051
							0.00846376	0.0106345
							0.0110079	0.0434662
							0.0160648	0.0360653
							0.0118976	0.0285107
							0.00926127	0.0211622
							0.0190226	0.0260443
							0.0142474	0.125336
							0.0105306	0.0174395
							0.0159188	0.0228392
							0.0105201	0.0195061
							0.0132007	0.0245214
							0.0244001	0.0304874
							0.0129654	0.0209298
							0.00561703	0.0201075
							0.00985439	0.0179221
							0.0204613	0.0214728
							0.011251	0.0203801
							0.0178577	0.0258283
							0.0124188	0.0174881
							0.0189436	0.0195554
							0.0133477	0.0226709
							0.0084496	0.0289417
							0.0143353	0.0238604
							0.0119067	0.0232874
							0.0149203	0.0210093
							0.00889564	0.0190768
							0.0132646	0.0185353
							0.018129	0.0195617
							0.0134681	0.0160528
							0.0106243	0.0225254
							0.0105046	0.0243554
							0.0119584	0.0203985
							0.0102052	0.0405115
							0.0108475	0.0272926
							0.0109201	0.0164002
							0.0146359	0.0274683
							0.0120581	0.0163998
							0.0133127	0.0196513
							0.0129219	0.0200039
							0.0250936	0.0191218
							0.0118223	0.0197673
							0.00958501	0.0227381
							0.00964673	0.0183833
							0.0122205	0.0223309
							0.0306785	0.0130966
							0.0133784	0.0139856
							0.0145202	0.0397277
							0.0157988	0.0196994
							0.00807419	0.0136639
							0.0101702	0.0130541
							0.0119223	0.0249457
							0.0173271	0.020855
							0.012844	0.0247618
							0.0104803	0.020896
							0.0116681	0.0192512
							0.00934125	0.0214427
							0.018238	0.0130897
							0.0116266	0.0146368
							0.00758225	0.024494
							0.0142589	0.0181422
							0.00959309	0.0181061
							0.00888662	0.0188175
							0.0317655	0.0190699
							0.0138199	0.022799
							0.00885006	0.0179087
							0.018205	0.02179
							0.013298	0.0378319
							0.0112099	0.0232649
							0.00947098	0.0292378
							0.0130579	0.0236492
							0.0119082	0.0228779
							0.0110216	0.0177801
							0.013404	0.0266598
							0.0100224	0.0202597
							0.01285	0.0347628
							0.0131838	0.0214921
							0.0170225	0.0224482
							0.0115593	0.0179303
							0.0184614	0.0227013
							0.0159765	0.0216679
							0.0113456	0.0254176
							0.0176986	0.0381624
							0.0225481	0.0144338
							0.0125414	0.0245353
							0.00909314	0.029559
							0.00579659	0.0153621
							0.00944838	0.0225725
							0.0115733	0.0367841
							0.0101344	0.0225457
							0.0109821	0.0225673
							0.0128859	0.0321098
							0.0082066	0.0177042
							0.0102223	0.0199024
							0.029777	0.0288248
							0.011125	0.0201302
							0.0174232	0.0251691
							0.0113441	0.0203444
							0.00882572	0.0227421
							0.00689271	0.0386157
							0.0268418	0.0244331
							0.0258451	0.0190026
							0.0135358	0.0191304
							0.00690968	0.0228954
							0.0089929	0.0221592
							0.0133458	0.0210455
							0.0179395	0.0236378
							0.0166809	0.0368799
							0.0100067	0.015387
							0.0095507	0.0169577
							0.0183934	0.0244757
							0.0145585	0.0219531
							0.0118049	0.0298832
							0.011043	0.0349182
							0.0115473	0.0181884
							0.0169036	0.0442576
							0.0144481	0.038837
							0.0181754	0.0535371
							0.0111036	0.0226733
							0.00727461	0.0211289
							0.0115752	0.0251976
							0.0143544	0.0307155
							0.00961727	0.0208957
							0.0155687	0.0266514
							0.0241672	0.0217194
							0.0132582	0.0288718
							0.0101132	0.0183844
							0.0123055	0.0222737
							0.0118075	0.0352852
							0.00682304	0.0223084
							0.0173762	0.0133121
							0.012552	0.0265787
							0.0217055	0.0246579
							0.00795849	0.0225236
							0.0116251	0.0241354
							0.00903276	0.035844
							0.0125578	0.0285317
							0.0136011	0.0276782
							0.0133331	0.0198759
							0.0170504	0.0161259
							0.0127701	0.0166181
							0.0105877	0.0276854
							0.0263031	0.0280687
							0.0153014	0.0188951
							0.0127031	0.0200681
							0.0270608	0.0286419
							0.0167173	0.0192208
							0.0121835	0.0206043
							0.0123012	0.0193685
							0.0138716	0.0182303
							0.0164439	0.023912
							0.012652	0.0133883
							0.0100792	0.0240873
							0.0173089	0.0147262
							0.00963337	0.0286715
							0.0155947	0.0266751
							0.0127978	0.0225821
							0.0129054	0.0237036
							0.00602559	0.0206084
							0.0125979	0.0157263
							0.0111983	0.0543287
							0.0191967	0.0185135
							0.0126615	0.0229831
							0.0153457	0.0332733
							0.0105314	0.0371723
							0.00921186	0.0286741
							0.0100797	0.0216577
							0.0142741	0.0217568
							0.0104108	0.024244
							0.0119172	0.0209074
							0.0340827	0.0147381
							0.0109363	0.0442847
							0.0101525	0.0138886
							0.0183101	0.0148435
							0.0122979	0.0281252
							0.0129463	0.0191598
							0.00890563	0.0223215
							0.00863372	0.0190192
							0.0126412	0.0156625
							0.011418	0.0165325
							0.0107326	0.0176109
							0.00640155	0.0263538
							0.0122973	0.022521
							0.00859242	0.0189768
							0.00971625	0.0212958
							0.010572	0.0344116
							0.012299	0.0328307
							0.015853	0.0208631
							0.01719	0.0219575
							0.0203179	0.0265953
							0.0246225	0.0259109
							0.00925843	0.0188457
							0.0110238	0.0214952
							0.0233237	0.0229313
							0.0133397	0.0259921
							0.0175837	0.0185578
							0.0161483	0.0173031
							0.0112751	0.0225155
							0.0150414	0.0161343
							0.00866074	0.0279791
							0.0180246	0.0167081
							0.0188377	0.0220539
							0.0120676	0.0229232
							0.00833468	0.0199613
							0.0130398	0.0186436
							0.0300269	0.0137588
							0.0154601	0.0191611
							0.00925662	0.0229927
							0.013989	0.0233876
							0.0101163	0.0259115
							0.0167232	0.0197057
							0.0135473	0.0259007
							0.0112567	0.0327039
							0.00633155	0.0247995
							0.013924	0.0274439
							0.00842608	0.0298051
							0.00979641	0.0174363
							0.0160698	0.0186004
							0.00929702	0.0242934
							0.0120979	0.0407546
							0.00962058	0.0332783
							0.00668366	0.0266185
							0.0120254	0.0230327
							0.0139229	0.021817
							0.0102357	0.0141319
							0.0120471	0.0382488
							0.0218084	0.0210208
							0.0183685	0.0188503
							0.00739085	0.015576
							0.0308681	0.0253497
							0.0118479	0.0216832
							0.0114377	0.0361697
							0.00970267	0.0230331
							0.0230685	0.0219995
							0.0101854	0.0169751
							0.0141281	0.0204572
							0.0201278	0.045856
							0.0151483	0.0224054
							0.0077013	0.0132833
							0.0156103	0.019905
							0.0187402	0.0198851
							0.00651624	0.0299382
							0.0157917	0.0290578
							0.0160973	0.0239985
							0.0136042	0.0248066
							0.0225504	0.0131762
							0.0080709	0.0254189
							0.0115377	0.0276262
							0.00760291	0.0223827
							0.0117687	0.0164362
							0.0132054	0.0212263
							0.00997493	0.0239216
							0.0129076	0.020978
							0.0101884	0.0244581
							0.0165491	0.0313905
							0.0105512	0.019541
							0.0173822	0.0160006
							0.015717	0.0236055
							0.0105235	0.0141915
							0.0134443	0.0155937
							0.00624036	0.0187276
							0.00605868	0.0179267
							0.0163628	0.0176604
							0.0104127	0.0252205
							0.0126634	0.0255523
							0.0180788	0.0193079
							0.0128753	0.0257609
							0.0157446	0.0227149
							0.0149415	0.0176809
							0.0226127	0.0307722
							0.0157263	0.0224294
							0.00916857	0.020477
							0.0146869	0.0212959
							0.017741	0.0194713
							0.0127622	0.0201155
							0.0148087	0.0237807
							0.0461062	0.0161476
							0.0116459	0.0216504
							0.011436	0.0396415
							0.00974277	0.0275294
							0.0159236	0.0209034
							0.00649827	0.0286839
							0.0131698	0.0289427
							0.0145783	0.0283944
							0.00984637	0.0276358
							0.023244	0.0145705
							0.0161877	0.0285406
							0.0119665	0.0329458
							0.0134877	0.0156957
							0.0105247	0.022625
							0.0166588	0.0215882
							0.0111738	0.0273021
							0.00820158	0.0278284
							0.00870109	0.0225436
							0.0142228	0.0200715
							0.0127863	0.0231792
							0.0123507	0.0191776
							0.0211386	0.0284224
							0.0148143	0.0177926
							0.0101145	0.0275567
							0.0145854	0.0335217
							0.00947248	0.0205507
							0.0115223	0.0229691
							0.00956459	0.0181854
							0.00973761	0.0217178
							0.0076766	0.0330522
							0.00949181	0.0239674
							0.0121277	0.0206144
							0.0139472	0.0332123
							0.0100314	0.0206277
							0.0114264	0.0206832
							0.0110991	0.0178491
							0.0138875	0.0123596
							0.00940876	0.0218797
							0.0169451	0.0233533
							0.00959394	0.0194264
							0.0111655	0.0177826
							0.00758291	0.032143
							0.0278164	0.0269195
							0.00909646	0.0182056
							0.00871214	0.0211292
							0.00963851	0.0280804
							0.0384627	0.027035
							0.00443804	0.0248628
							0.0106914	0.0234808
							0.0147291	0.0192206
							0.012056	0.0278357
							0.0158213	0.0173873
							0.011651	0.0135444
							0.0146465	0.0278194
							0.018011	0.0207453
							0.0161577	0.0182024
							0.0149792	0.0164931
							0.0227272	0.0140162
							0.011288	0.0223676
							0.0176053	0.0210822
							0.0110437	0.0314074
							0.00905093	0.0169216
							0.01004	0.0223746
							0.0168049	0.0149644
							0.009541	0.0276418
							0.0152442	0.0154623
							0.0122487	0.0142231
							0.00931103	0.02797
							0.0107199	0.0241596
							0.0103591	0.0294487
							0.010964	0.0177979
							0.0118283	0.0198108
							0.0106678	0.0124991
							0.0138617	0.0223563
							0.0158251	0.0205511
							0.012257	0.0316156
							0.00854857	0.0232607
							0.0175787	0.0163441
							0.00822635	0.025748
							0.00987575	0.017374
							0.0105644	0.0237001
							0.0112825	0.0213823
							0.0134202	0.0220971
							0.010481	0.0217607
							0.0110748	0.0295441
							0.00838964	0.020819
							0.0103279	0.0186602
							0.0193849	0.0234582
							0.0121157	0.0162626
							0.0113015	0.0296406
							0.0172751	0.0156988
							0.00698627	0.0213461
							0.0155313	0.0188483
							0.0142623	0.0345187
							0.00768431	0.0182277
							0.00663783	0.0256538
							0.00827929	0.0194622
							0.0102663	0.0196431
							0.0112131	0.0267517
							0.0161669	0.0270571
							0.0109844	0.0266859
							0.0105075	0.0227183
							0.0142674	0.0168695
							0.00854594	0.015619
							0.00707174	0.0236308
							0.0106153	0.0504004
							0.0118214	0.0231833
							0.0148517	0.0277276
							0.0248427	0.0254126
							0.0112915	0.027646
							0.0264047	0.0161238
							0.00776131	0.0189824
							0.0212326	0.0166399
							0.00939831	0.0214409
							0.0135359	0.0161655
							0.0119337	0.0212976
							0.0106173	0.0331138
							0.00812304	0.0174399
							0.0247347	0.0332226
							0.0174729	0.0215817
							0.00815015	0.0193938
							0.00863872	0.0230055
							0.0104326	0.0201406
							0.0111929	0.0328935
							0.0111696	0.0241996
							0.0157238	0.0269696
							0.0140361	0.0253853
							0.00573619	0.0237235
							0.0145025	0.0244834
							0.0147595	0.0296322
							0.0239755	0.0345874
							0.0133202	0.0201656
							0.0147132	0.0262751
							0.0159576	0.0150603
							0.00973441	0.0168852
							0.0104549	0.043271
							0.0163056	0.0147012
							0.0205415	0.0233844
							0.0157435	0.0147964
							0.0145181	0.0236081
							0.00581033	0.0189133
							0.00984709	0.049538
							0.0121484	0.0171608
							0.016793	0.0260306
							0.00921097	0.0205845
							0.0268187	0.0200479
							0.0114109	0.0184247
							0.0203072	0.015902
							0.0130993	0.0215188
							0.0169191	0.0332551
							0.0148118	0.0177648
							0.0128345	0.0143539
							0.0161365	0.0263158
							0.0140512	0.0163409
							0.0122629	0.0216599
							0.0136227	0.0161138
							0.0127664	0.0202405
							0.0153558	0.0233596
							0.0104751	0.0167292
							0.00826343	0.0160873
							0.0128492	0.0196759
							0.0213494	0.0293143
							0.0192362	0.0232345
							0.0146334	0.0277351
							0.0214904	0.0229545
							0.0176599	0.0265145
							0.0259379	0.03893
							0.0117103	0.029927
							0.0127467	0.0263775
							0.0122422	0.0299466
							0.0106862	0.0214923
							0.0144912	0.0292441
							0.0140282	0.0216874
							0.00955567	0.0227377
							0.0146452	0.0239477
							0.008327	0.02509
							0.0168215	0.0237128
							0.014554	0.0201798
							0.0186163	0.0172483
							0.0161804	0.0285547
							0.0122072	0.0280936
							0.018006	0.0157934
							0.0166341	0.0174314
							0.0128392	0.023397
							0.0183801	0.0244208
							0.014253	0.0202166
							0.0142254	0.0311373
							0.0140005	0.0182677
							0.0110194	0.0166161
							0.0252619	0.0219897
							0.0160875	0.0205224
							0.00917845	0.0387958
							0.0127092	0.0244524
							0.0170177	0.0139268
							0.0123785	0.018079
							0.00826346	0.0287418
							0.011471	0.011734
							0.0113603	0.0139458
							0.0291635	0.0210477
							0.016519	0.0185594
							0.00899767	0.0196086
							0.0158393	0.013244
							0.0142426	0.0234729
							0.00898566	0.0329155
							0.014479	0.0185197
							0.0113538	0.0201708
							0.00987676	0.0191904
							0.00648088	0.0177899
							0.0116902	0.0256022
							0.00946998	0.0251831
							0.0133688	0.0487736
							0.0126748	0.0201714
							0.00868802	0.0601317
							0.0184308	0.0271388
							0.0192056	0.0206845
							0.0111006	0.0233161
							0.0174806	0.015737
							0.0121744	0.0215019
							0.0101874	0.0227318
							0.00866183	0.0263319
							0.0127423	0.0215722
							0.0106886	0.0225798
							0.0145172	0.0237856
							0.021561	0.0166722
							0.0187777	0.0237835
							0.0141328	0.0279133
							0.0127249	0.0475518
							0.0146531	0.0188821
							0.0137709	0.0260745
							0.020355	0.0227419
							0.0154771	0.0203945
							0.0152249	0.0295236
							0.0171615	0.0113781
							0.012341	0.0150202
							0.0186786	0.019668
							0.0149613	0.0140249
							0.0123059	0.0274928
							0.013169	0.0172677
							0.00915967	0.0310804
							0.0171	0.0254915
							0.00767372	0.0172225
							0.0108079	0.0252567
							0.00977056	0.0253012
							0.0133744	0.0200518
							0.018794	0.0267658
							0.00799969	0.0191061
							0.0133765	0.0186439
							0.0179591	0.0234115
							0.00999272	0.0215849
							0.00865926	0.0253364
							0.00956179	0.0207647
							0.0156312	0.0424866
							0.0171024	0.0236084
							0.00875847	0.025823
							0.0167268	0.0201641
							0.00960642	0.0153142
							0.00880548	0.021236
							0.00681394	0.03179
							0.0215948	0.0199458
							0.00985216	0.020305
							0.0135384	0.0177626
							0.0143782	0.0273652
							0.0250066	0.0262718
							0.00866298	0.0290939
							0.012483	0.016766
							0.00919044	0.0296224
							0.0122422	0.0315559
							0.022464	0.0313471
							0.0180899	0.0235918
							0.0141423	0.0188996
							0.0177301	0.033466
							0.0112176	0.0308278
							0.012967	0.0339766
							0.013658	0.0268585
							0.0103738	0.0297288
							0.00856998	0.0157271
							0.0119361	0.0214482
							0.0133871	0.0173069
							0.00963837	0.0267833
							0.0137006	0.0278422
							0.0113239	0.0442109
							0.00925364	0.0229961
							0.0128784	0.0237792
							0.0179397	0.0288234
							0.019335	0.0250101
							0.0133404	0.0231936
							0.0200935	0.045681
							0.0170467	0.0242223
							0.017339	0.0661948
							0.0483197	0.0284719
							0.0106506	0.0150527
							0.00652752	0.0263153
							0.0206017	0.023271
							0.0152188	0.0166316
							0.0105738	0.0174684
							0.0137367	0.0243274
							0.0091764	0.0155259
							0.0294308	0.0251971
							0.0183572	0.0273528
							0.0303506	0.0188473
							0.012164	0.0247988
							0.0185685	0.0225988
							0.0127114	0.0214696
							0.017739	0.0225558
							0.0068365	0.0201016
							0.0139408	0.0230931
							0.0184923	0.0262806
							0.0161104	0.0213968
							0.0156799	0.0166575
							0.00465845	0.0148761
							0.0190815	0.0196158
							0.00777215	0.0224463
							0.013863	0.0172596
							0.0129188	0.0246938
							0.00834078	0.018921
							0.00861676	0.0210605
							0.00818959	0.0240186
							0.00793989	0.0180754
							0.0230443	0.0186004
							0.013739	0.0249849
							0.00788205	0.0280936
							0.0221921	0.0228017
							0.0100988	0.0207876
							0.0166464	0.016184
							0.0110837	0.0206802
							0.0306278	0.0467577
							0.00542586	0.0403264
							0.0181212	0.0235677
							0.0118826	0.0156264
							0.0163483	0.026508
							0.0100073	0.0154088
							0.0105272	0.0211771
							0.00785204	0.0317665
							0.0141404	0.0178805
							0.0141286	0.0361024
							0.0155825	0.01597
							0.0121406	0.0489528
							0.0160191	0.0206732
							0.0126014	0.0205189
							0.0119909	0.0346383
							0.0131819	0.0198262
							0.00792086	0.0216335
							0.0146307	0.0288194
							0.0104056	0.0329892
							0.0114423	0.0303656
							0.0165062	0.0241224
							0.013385	0.0328313
							0.0201717	0.0203207
							0.0264266	0.0180547
							0.00876053	0.0196778
							0.0112298	0.0156843
							0.0174468	0.0291212
							0.00928635	0.017966
							0.0264745	0.0213104
							0.00979767	0.0204179
							0.0103834	0.0208595
							0.00789495	0.0182002
							0.0128004	0.021409
							0.0132358	0.0292779
							0.0154345	0.0222645
							0.00950881	0.022529
							0.00897221	0.0258156
							0.0168612	0.0194634
							0.0268478	0.0383202
							0.0161191	0.0202977
							0.0125091	0.0216024
							0.0116757	0.0174042
							0.0105647	0.0404905
							0.0161691	0.0551277
							0.0159892	0.0143226
							0.0336532	0.0232997
							0.0209749	0.0236546
							0.00812643	0.0234762
							0.0225284	0.0226579
							0.00908913	0.0163443
							0.00780793	0.027982
							0.00731962	0.0179377
							0.0156906	0.0315244
							0.0120498	0.0334025
							0.0108775	0.0241544
							0.0145949	0.0218048
							0.0147065	0.0165377
							0.0154268	0.0154385
							0.0106288	0.0247761
							0.0139428	0.0194295
							0.0175142	0.0491113
							0.0087792	0.018701
							0.0164458	0.0212997
							0.0098803	0.0280959
							0.0106445	0.0176565
							0.0101113	0.0475009
							0.0124807	0.0378424
							0.0165632	0.0238174
							0.0108723	0.0238557
							0.00922256	0.0178647
							0.0122439	0.0165903
							0.0147827	0.0181853
							0.0187201	0.0274605
							0.00742609	0.0148147
							0.0103188	0.0174524
							0.00862396	0.0183941
							0.00878576	0.0261517
							0.0185637	0.0261294
							0.0152692	0.0315241
							0.0129002	0.0144201
							0.0088511	0.0274087
							0.0147812	0.0218657
							0.0115042	0.017696
							0.014997	0.0227456
							0.0208813	0.028463
							0.0124876	0.0214318
							0.0234152	0.0188991
							0.0254331	0.0167105
							0.0141377	0.0241697
							0.0199435	0.0459131
							0.0149657	0.0129475
							0.0152931	0.0172064
							0.014311	0.0260506
							0.017044	0.0145336
							0.0158852	0.0241973
							0.0238879	0.020242
							0.0120402	0.039221
							0.0137579	0.0154769
							0.0193003	0.0254481
							0.0122162	0.0289661
							0.0130905	0.0279137
							0.00876164	0.02003
							0.0150451	0.0479685
							0.00752663	0.0188192
							0.00826104	0.0274201
							0.00908644	0.0253284
							0.0094087	0.0244937
							0.0186357	0.0180127
							0.0118912	0.0396966
							0.0067187	0.0229212
							0.01014	0.0318891
							0.00771897	0.0235734
							0.00998424	0.0444303
							0.0082745	0.0147841
							0.0141744	0.0184659
							0.010052	0.0168892
							0.0126313	0.017137
							0.0159498	0.0148202
							0.00960507	0.023402
							0.0219668	0.0190505
							0.00967126	0.0245855
							0.0098369	0.0164071
							0.0307988	0.0192631
							0.0197705	0.0170544
							0.0102701	0.0174526
							0.0174707	0.0392845
							0.0128481	0.0209042
							0.0180926	0.0199044
							0.010669	0.0377605
							0.00867661	0.0236231
							0.0125205	0.0234134
							0.0108099	0.0213304
							0.00947496	0.0242653
							0.0175311	0.0239557
							0.0097077	0.0258431
							0.0140816	0.0350163
							0.0131642	0.0312058
							0.00910558	0.0438695
							0.0231728	0.0174673
							0.0132467	0.0262064
							0.0238042	0.0220577
							0.024363	0.016947
							0.0125841	0.0334905
							0.0151437	0.0302969
							0.0113129	0.0164347
							0.0111068	0.0261191
							0.01311	0.0307005
							0.0111999	0.0172999
							0.018004	0.0223418
							0.013501	0.0231752
							0.0192058	0.0273539
							0.00784954	0.031167
							0.0129776	0.0249978
							0.0160743	0.0220323
							0.0101517	0.0445014
							0.0259787	0.0162428
							0.0102608	0.0300803
							0.0163411	0.0219798
							0.0146309	0.0270096
							0.0145123	0.0222072
							0.0192761	0.0188161
							0.0204065	0.0150405
							0.0108165	0.0153865
							0.0129071	0.0259962
							0.00917967	0.0220576
							0.0113221	0.0302647
							0.0246617	0.0334627
							0.0149971	0.0192401
							0.0140351	0.030351
							0.0181368	0.0264251
							0.0235746	0.0220136
							0.0291112	0.0214116
							0.0159902	0.0249476
							0.010068	0.0237131
							0.0122883	0.0256829
							0.0236849	0.0200956
							0.0106827	0.0198704
							0.0102496	0.0264616
							0.0103711	0.0293694
							0.00881499	0.0181317
							0.0139727	0.0212062
							0.0133115	0.0149783
							0.0118436	0.0388531
							0.0131468	0.0441472
							0.00950266	0.0155813
							0.0100582	0.0211777
							0.017408	0.020568
							0.0191737	0.0397248
							0.0197336	0.0269851
							0.0204736	0.027751
							0.0127908	0.0187977
							0.0153199	0.0228961
							0.00712287	0.0196823
							0.0124587	0.0284255
							0.00775177	0.0238574
							0.019368	0.0178291
							0.0222724	0.0219255
							0.0143567	0.0147094
							0.0116276	0.0216215
							0.0164193	0.0264556
							0.00986675	0.0202181
							0.0124098	0.0159776
							0.0116956	0.0298489
							0.0158287	0.0219506
							0.0160786	0.0287799
							0.0325295	0.0243374
							0.0186624	0.0294268
							0.0135681	0.0251262
							0.0142693	0.0276691
							0.013677	0.0268774
							0.0165496	0.0215132
							0.0101313	0.0213418
							0.0209749	0.0148216
							0.00930142	0.0260404
							0.0103684	0.0143241
							0.00581465	0.019653
							0.0111673	0.0164143
							0.0145227	0.0221983
							0.00971766	0.0299871
							0.0141461	0.0351464
							0.0250319	0.0293053
							0.0130509	0.0179855
							0.00704707	0.0327425
							0.0129237	0.0192245
							0.0254261	0.0210745
							0.00634072	0.0201844
							0.0109408	0.0314781
							0.0122812	0.0220851
							0.023714	0.025195
							0.0154876	0.0309441
							0.00904329	0.0180611
							0.0118132	0.0164139
							0.00877627	0.0240892
							0.0121707	0.0337126
							0.0120588	0.0213538
							0.0144816	0.0161222
							0.0169322	0.0293844
							0.00962089	0.0331796
							0.0116979	0.0266216
							0.0106678	0.0232403
							0.0117791	0.0143081
							0.0140396	0.0207287
							0.0141755	0.0262233
							0.00786786	0.016172
							0.0158567	0.0150558
							0.0296451	0.0274655
							0.0173876	0.0228843
							0.0181122	0.0183332
							0.0104138	0.0184324
							0.0143532	0.0218704
							0.0129586	0.015996
							0.00994524	0.0146308
							0.00927502	0.0184896
							0.0231835	0.0195326
							0.0127959	0.0156508
							0.0279212	0.0209351
							0.0344506	0.0370453
							0.0148893	0.0169932
							0.0127741	0.0233073
							0.0121865	0.0282829
							0.00972229	0.0141463
							0.0161215	0.0185387
							0.0185358	0.0268322
							0.0121212	0.0170748
							0.0150511	0.0205757
							0.012468	0.0234419
							0.0150746	0.0406614
							0.0115248	0.0229776
							0.0196268	0.0251295
							0.0182206	0.0156035
							0.0119169	0.0274206
							0.0159681	0.022353
							0.0105244	0.0391253
							0.00761058	0.0282176
							0.0122608	0.0309438
							0.00992593	0.0256846
							0.0150513	0.0411233
							0.018356	0.0259853
							0.00589385	0.0198173
							0.00979313	0.0195459
							0.0154346	0.0253106
							0.0204008	0.0133963
							0.00990248	0.0324443
							0.0109236	0.0172871
							0.0122585	0.0304496
							0.0247929	0.0163725
							0.0215197	0.028848
							0.015458	0.020845
							0.0172791	0.0353894
							0.0168523	0.0250158
							0.0069046	0.0195631
							0.0145808	0.0180435
							0.016098	0.0217731
							0.0143336	0.0233102
							0.0124663	0.0240297
							0.00776629	0.0256154
							0.0185275	0.0192584
							0.0127067	0.0206564
							0.00875265	0.0388668
							0.0153851	0.0203265
							0.0133098	0.085317
							0.00639055	0.0260578
							0.0200785	0.0172328
							0.0127269	0.0193715
							0.0193162	0.0123406
							0.0135192	0.0220456
							0.0141193	0.0355136
							0.0108306	0.0172616
							0.0126998	0.0173389
							0.00890016	0.0237593
							0.0138977	0.0213253
							0.0131953	0.0222597
							0.0092946	0.0297083
							0.0121091	0.0184012
							0.0129247	0.0284046
							0.0106757	0.0188668
							0.0223053	0.0281924
							0.0172073	0.0257608
							0.0131807	0.0206012
							0.0169384	0.0243532
							0.00695677	0.0265109
							0.0110089	0.0159642
							0.0373321	0.0335372
							0.0221204	0.0190841
							0.014097	0.0157606
							0.0163586	0.0188943
							0.0232638	0.01945
							0.021924	0.0131739
							0.00837804	0.015343
							0.0113245	0.0275774
							0.00958739	0.0162224
							0.0114697	0.0252108
							0.0114154	0.0286223
							0.0135097	0.0191855
							0.0106329	0.0228823
							0.00535007	0.0262365
							0.0194326	0.0186801
							0.00991147	0.0255948
							0.0180479	0.0196684
							0.00899928	0.0159513
							0.0221741	0.0303246
							0.0126646	0.0238924
							0.0156052	0.0259362
							0.0108073	0.0176362
							0.0086182	0.0183018
							0.0306982	0.02737
							0.01296	0.0258239
							0.00772444	0.0242137
							0.00693854	0.0271683
							0.0152677	0.0265879
							0.00840153	0.0245742
							0.0215943	0.0163999
							0.0100443	0.0229091
							0.0156155	0.0248979
							0.0153755	0.0170891
							0.0143655	0.0264337
							0.0152778	0.0190011
							0.00700121	0.0147412
							0.0184786	0.0160445
							0.00886585	0.0139326
							0.0119944	0.0357773
							0.0115356	0.0379759
							0.00961849	0.0224275
							0.0233273	0.0279998
							0.0108564	0.0315531
							0.0137167	0.0138897
							0.020294	0.0152072
							0.0117278	0.0220191
							0.0118435	0.0170368
							0.0100385	0.0225131
							0.00948709	0.0223741
							0.0101094	0.0275382
							0.0116347	0.0146149
							0.0117786	0.0244712
							0.0128389	0.0196601
							0.00830949	0.0160533
							0.0176273	0.0226589
							0.0103805	0.0245459
							0.0113211	0.0212837
							0.0121087	0.0253036
							0.0388017	0.0227399
							0.0104921	0.0136924
							0.0156819	0.0168049
							0.0104428	0.0241682
							0.0193919	0.017634
							0.0102742	0.0186411
							0.0145998	0.0208065
							0.0203157	0.019972
							0.00760602	0.019301
							0.0109	0.0190743
							0.0156808	0.0243853
							0.0121661	0.0234011
							0.019262	0.0205278
							0.00942579	0.0195648
							0.0163356	0.0232182
							0.0182028	0.0284416
							0.0250908	0.0263562
							0.0289565	0.0214498
							0.0117947	0.0180555
							0.0165213	0.0590759
							0.0120322	0.0131207
							0.012274	0.0327997
							0.00646568	0.03031
							0.00463585	0.0227802
							0.0124012	0.0353966
							0.0123786	0.0219001
							0.0154184	0.0168736
							0.0103881	0.0135364
							0.0152931	0.0394637
							0.0115043	0.0280415
							0.0210743	0.0305765
							0.0140654	0.0197057
							0.0125196	0.0224915
							0.00736312	0.0242641
							0.0113919	0.0262407
							0.0071606	0.0193236
							0.00731682	0.0222149
							0.0150159	0.0168943
							0.0164096	0.0174078
							0.0138964	0.0256979
							0.00900281	0.01922
							0.0179784	0.0343819
							0.010268	0.015814
							0.0168294	0.0456717
							0.0123324	0.0177191
							0.0235154	0.0233296
							0.0215114	0.0243028
							0.0136505	0.0265403
							0.00968891	0.0207967
							0.00934365	0.028007
							0.00738345	0.0287216
							0.0125145	0.0285624
							0.0116105	0.0234809
							0.00727224	0.0254975
							0.0110202	0.0576814
							0.0124169	0.0320876
							0.011888	0.0251667
							0.0123862	0.0209062
							0.0119098	0.0180402
							0.0118792	0.0295037
							0.00852796	0.0184489
							0.0101972	0.0347556
							0.00893357	0.0361963
							0.0118842	0.018169
							0.0097074	0.0206477
							0.0116861	0.0309177
							0.0135277	0.0249597
							0.0116056	0.0261033
							0.0224034	0.0154872
							0.0312284	0.0269824
							0.0146837	0.0198631
							0.0181429	0.0154827
							0.00863691	0.0295432
							0.0166487	0.025979
							0.014087	0.0227456
							0.0155567	0.0163529
							0.023903	0.0240182
							0.0151788	0.0241719
							0.0134477	0.0239852
							0.00922523	0.0210195
							0.00573678	0.0252343
							0.0220177	0.0166876
							0.00879567	0.0169875
							0.0091162	0.0280259
							0.0128633	0.0170736
							0.0100079	0.0183702
							0.0106072	0.0184594
							0.013161	0.0248478
							0.00809143	0.0190134
							0.0150739	0.0235005
							0.0116429	0.0227629
							0.0108898	0.0294909
							0.0143583	0.018874
							0.0118751	0.0222449
							0.0120168	0.0204607
							0.00885255	0.0175728
							0.00599457	0.0226759
							0.0215063	0.0147641
							0.00970639	0.0188368
							0.0142295	0.020035
							0.0111659	0.038072
							0.0140413	0.0164654
							0.0123388	0.0192067
							0.0166012	0.0236086
							0.0166933	0.0210897
							0.00975537	0.0536577
							0.0138013	0.0168178
							0.0132437	0.0165233
							0.0183078	0.0349823
							0.0110517	0.0227076
							0.0174314	0.0177908
							0.0142795	0.0256217
							0.00991638	0.019894
							0.00842827	0.0227296
							0.0144025	0.0156099
							0.0107045	0.0194474
							0.0152413	0.0161637
							0.0181545	0.0203623
							0.0133165	0.0261939
							0.0233018	0.0156809
							0.00746915	0.0195059
							0.0150093	0.0538177
							0.0140877	0.0221172
							0.0121229	0.0205444
							0.017804	0.0169323
							0.00851898	0.0198382
							0.00965866	0.0269049
							0.0129367	0.0192483
							0.0143018	0.0321284
							0.00973571	0.0191759
							0.011043	0.0280198
							0.0200424	0.0183799
							0.0121563	0.0414679
							0.00840272	0.0199592
							0.0129851	0.0144001
							0.011366	0.0303315
							0.00998395	0.018458
							0.0205363	0.0182249
							0.00634625	0.0347289
							0.0156104	0.0243405
							0.011298	0.0183068
							0.0122722	0.0194565
							0.00816147	0.0201847
							0.0130024	0.0366528
							0.0133585	0.035576
							0.0108262	0.0221621
							0.00941237	0.0200431
							0.0127753	0.0256996
							0.0163176	0.0213066
							0.014777	0.023777
							0.0203793	0.0125334
							0.00873977	0.0269226
							0.00497831	0.0151093
							0.0113418	0.0408703
							0.0126721	0.0245815
							0.0216974	0.0178649
							0.0182371	0.0180975
							0.0115613	0.0372077
							0.0108642	0.0122316
							0.0236956	0.0256459
							0.0100977	0.0379848
							0.00693798	0.0172108
							0.00613838	0.021281
							0.0159722	0.0332671
							0.0180015	0.0150094
							0.00767259	0.0224837
							0.010135	0.0146006
							0.0143872	0.0161437
							0.010815	0.0189034
							0.00889548	0.0241077
							0.0104244	0.0356744
							0.00732581	0.0160436
							0.0227147	0.029192
							0.0219441	0.0197903
							0.00960572	0.0207234
							0.0152258	0.0212294
							0.0101241	0.0227489
							0.01651	0.0219185
							0.0119772	0.0127345
							0.00777029	0.0209464
							0.00643785	0.0311326
							0.0141894	0.0205454
							0.0169	0.0216821
							0.00615561	0.0228684
							0.0140211	0.0272109
							0.0170128	0.0268107
							0.00763676	0.0347628
							0.0120991	0.0159439
							0.0158935	0.0399526
							0.00823869	0.0237633
							0.0086185	0.019995
							0.0092198	0.0239049
							0.00878214	0.0208803
							0.00924324	0.0339399
							0.0111236	0.0254853
							0.00646966	0.0176661
							0.00924274	0.0221265
							0.0160135	0.0239147
							0.0165336	0.0222956
							0.0181236	0.0189887
							0.0131073	0.0329779
							0.0138984	0.0180684
							0.00736441	0.0344564
							0.0166431	0.0244894
							0.0172661	0.0177545
							0.0175309	0.0189969
							0.0109008	0.0281947
							0.00984356	0.0366263
							0.00985415	0.0162807
							0.00984137	0.0332388
							0.0192925	0.0222312
							0.0194129	0.0264036
							0.0105378	0.025552
							0.011435	0.0205331
							0.0185437	0.0213462
							0.0369214	0.0408094
							0.0158338	0.0245013
							0.0159636	0.0317509
							0.0156984	0.0250651
							0.00971026	0.0146985
							0.0114265	0.0197235
							0.00953571	0.0222967
							0.0131955	0.0154892
							0.025869	0.0256996
							0.0385365	0.0349105
							0.00905354	0.0154316
							0.022426	0.0212004
							0.0168788	0.027505
							0.0202331	0.0170546
							0.015253	0.0224764
							0.00737662	0.0243838
							0.0102054	0.0246549
							0.015554	0.0310441
							0.0203588	0.0138176
							0.0113532	0.0336338
							0.00749861	0.0292089
							0.0107636	0.0351501
							0.0135796	0.0140132
							0.00976536	0.0232721
							0.0101229	0.0204943
							0.0300454	0.0172928
							0.0161858	0.0146934
							0.0125577	0.0193415
							0.0205214	0.0328714
							0.00876345	0.0209313
							0.0167869	0.026915
							0.00799058	0.0204173
							0.00682354	0.0172929
							0.0114534	0.0239337
							0.00923457	0.0177531
							0.0111103	0.0306464
							0.00972857	0.0359994
							0.0123999	0.0179668
							0.023573	0.0300025
							0.00682038	0.0261236
							0.0109515	0.0176289
							0.00971578	0.018103
							0.0113618	0.0224135
							0.0145534	0.0399868
							0.00946745	0.0186329
							0.00967622	0.0143902
							0.0121616	0.0179447
							0.00984353	0.0211541
							0.0104267	0.0314484
							0.0093594	0.0282206
							0.0122546	0.0207061
							0.00714574	0.0233729
							0.0108517	0.0274873
							0.0116781	0.0349381
							0.00768189	0.021341
							0.0121288	0.0175564
							0.0117202	0.0145215
							0.0129827	0.0307207
							0.0155948	0.0231797
							0.00622934	0.0213011
							0.0172262	0.0173142
							0.0151275	0.0198603
							0.0137316	0.0190355
							0.00748844	0.0357204
							0.0134135	0.063634
							0.0240922	0.0264658
							0.0133932	0.0274465
							0.018026	0.0248755
							0.0294322	0.0230577
							0.00842675	0.0201755
							0.0105106	0.0226106
							0.0182519	0.0205245
							0.00989283	0.0245112
							0.0158932	0.0161856
							0.00859645	0.0140834
							0.011952	0.0334469
							0.0266096	0.0160659
							0.0110906	0.0136589
							0.0117894	0.0299539
							0.0118485	0.0213613
							0.011393	0.0349526
							0.0117644	0.0139676
							0.0139211	0.0180906
							0.012966	0.024233
							0.00887279	0.0182648
							0.0130542	0.0191083
							0.00732107	0.023281
							0.0147105	0.0258978
							0.0171643	0.0273907
							0.0206611	0.0175606
							0.0113229	0.0354062
							0.0127231	0.0343512
							0.0174638	0.021166
							0.019394	0.0215775
							0.0125619	0.0233784
							0.0123921	0.0256658
							0.0217318	0.0291762
							0.0131611	0.0432872
							0.0246	0.0281615
							0.00855976	0.0214657
							0.0124869	0.0183707
							0.0145812	0.0138679
							0.0243163	0.0287017
							0.0294865	0.0249385
							0.0159558	0.0212953
							0.0083385	0.0349519
							0.00786713	0.0316387
							0.013483	0.0236301
							0.0215258	0.022774
							0.0108163	0.0169497
							0.0167748	0.0204424
							0.0144115	0.0223998
							0.0102781	0.0206513
							0.0207573	0.024477
							0.0105326	0.0192876
							0.0139766	0.0225891
							0.0124024	0.0369093
							0.0110248	0.0255968
							0.0268579	0.0258683
							0.0157136	0.0285712
							0.0104196	0.027175
							0.0107176	0.0179066
							0.00766652	0.0252206
							0.0151876	0.0274781
							0.0195583	0.0245184
							0.0216137	0.0248888
							0.013155	0.0178365
							0.0120673	0.0310943
							0.0157698	0.0289528
							0.0107898	0.0197087
							0.011662	0.0204966
							0.0259409	0.0281705
							0.0176276	0.0177673
							0.00883462	0.0241745
							0.0119169	0.019678
							0.0169239	0.0309829
							0.0130335	0.0219973
							0.0209159	0.0271613
							0.0126376	0.0177693
							0.00664553	0.0146369
							0.0151349	0.0158551
							0.00943843	0.0258726
							0.0108112	0.0246634
							0.0138776	0.0190772
							0.00946682	0.0198647
							0.0103776	0.0402806
							0.0142849	0.0155638
							0.00975535	0.0252101
							0.00912709	0.0190022
							0.0106219	0.0342904
							0.00736277	0.017321
							0.0138906	0.0177296
							0.0144511	0.0162727
							0.0288288	0.0194073
							0.0163791	0.0215028
							0.0159153	0.0278783
							0.0150129	0.0208183
							0.0232198	0.0206049
							0.0136078	0.0201558
							0.0138223	0.0164711
							0.0117458	0.0286963
							0.0238019	0.0232813
							0.0295541	0.0229915
							0.0180473	0.0342789
							0.00695462	0.0215213
							0.0142961	0.0196307
							0.0203418	0.0274013
							0.0151711	0.0233414
							0.0115172	0.0387143
							0.00886696	0.0299244
							0.0105918	0.0191468
							0.00949113	0.0222855
							0.00805161	0.0188382
							0.012391	0.0254552
							0.0143114	0.0262865
							0.015278	0.0299108
							0.011935	0.0233713
							0.01117	0.0330202
							0.00720613	0.0157739
							0.0140289	0.0175975
							0.00612904	0.0258914
							0.0107922	0.0199608
							0.0126762	0.0255812
							0.0100169	0.0163527
							0.0328331	0.0277513
							0.014033	0.0395245
							0.0123889	0.0270686
							0.00789188	0.0223391
							0.00634545	0.0238647
							0.0130649	0.0149421
							0.0232113	0.0383935
							0.0223223	0.0368508
							0.00723283	0.0209199
							0.0159402	0.0169346
							0.00536751	0.0607326
							0.0116979	0.0212598
							0.0141821	0.0178056
							0.0232187	0.0203435
							0.0106866	0.0242987
							0.0151559	0.0240913
							0.0121865	0.0249266
							0.0114154	0.0179291
							0.0162907	0.0182144
							0.0177316	0.0146771
							0.0173714	0.0122826
							0.00855184	0.0249474
							0.0124177	0.0290779
							0.0124993	0.0203178
							0.0128393	0.0201718
							0.0138083	0.0275151
							0.0139586	0.0213011
							0.0270883	0.0250304
							0.00994618	0.0151792
							0.0105624	0.0126527
							0.0134864	0.0194023
							0.0116802	0.0244744
							0.00995809	0.0179337
							0.0135671	0.0225542
							0.0178262	0.0198918
							0.0103439	0.0122744
							0.018152	0.0277314
							0.0117908	0.0150506
							0.0130155	0.0289141
							0.0159843	0.0180659
							0.0101634	0.013926
							0.0124873	0.0243185
							0.00977247	0.0235683
							0.0101079	0.0233688
							0.0141943	0.0161662
							0.0167113	0.0209207
							0.0105156	0.0198272
							0.0125218	0.0197607
							0.0384005	0.0238734
							0.0129779	0.0219803
							0.0108763	0.0244596
							0.0111924	0.0186494
							0.0140795	0.0178413
							0.00982766	0.0240315
							0.0192137	0.0263699
							0.0145486	0.0162418
							0.0100464	0.0134262
							0.0119374	0.0505871
							0.00951046	0.0155141
							0.0201515	0.0247161
							0.0118405	0.0256744
							0.0406545	0.0254836
							0.0165138	0.0273854
							0.00905327	0.0224172
							0.0196386	0.0225929
							0.0109357	0.037893
							0.011484	0.0261101
							0.0124012	0.0168055
							0.0105839	0.024809
							0.0116411	0.0336954
							0.0138259	0.0241016
							0.0118468	0.0272374
							0.00990665	0.0165797
							0.0145833	0.0168709
							0.0131318	0.0424395
							0.0103319	0.0222613
							0.010785	0.0241463
							0.0179779	0.0158156
							0.0155409	0.0223792
							0.0198686	0.0187029
							0.0152341	0.0208496
							0.0108837	0.0147245
							0.0159174	0.0222424
							0.0126002	0.0172766
							0.0132087	0.0196138
							0.0164671	0.0151662
							0.0221509	0.0201243
							0.0103642	0.0380699
							0.0122485	0.0175981
							0.0121581	0.0336539
							0.0122679	0.0210009
							0.0141519	0.025318
							0.0159254	0.0245067
							0.0140847	0.0262598
							0.0306839	0.0267045
							0.00853956	0.0168011
							0.0170393	0.0269899
							0.0227574	0.0243788
							0.00697912	0.0190573
							0.0111268	0.0300031
							0.00901045	0.0183883
							0.00989014	0.0284425
							0.00935435	0.0202663
							0.0131717	0.0262431
							0.0149265	0.0146981
							0.010037	0.0172624
							0.0104011	0.0133304
							0.018694	0.0151574
							0.00699611	0.0203103
							0.0202147	0.0184032
							0.0139883	0.0299539
							0.013442	0.0298743
							0.00883484	0.0219364
							0.0333281	0.0220928
							0.0165318	0.0171887
							0.0155885	0.0256586
							0.00988088	0.0305644
							0.0227865	0.0163807
							0.0136788	0.0292371
							0.0185625	0.05326
							0.0144935	0.0240004
							0.0115156	0.0332223
							0.0144264	0.0162614
							0.0104864	0.0252837
							0.018985	0.0222697
							0.00556972	0.021709
							0.0151017	0.0224127
							0.0106161	0.0143177
							0.0202601	0.023798
							0.00839793	0.0148651
							0.009774	0.0243834
							0.00989817	0.034045
							0.0167121	0.0260749
							0.0131899	0.018808
							0.00718759	0.0379262
							0.0145962	0.0187562
							0.013298	0.0204188
							0.0139851	0.0208717
							0.0116981	0.0303136
							0.0142756	0.0193823
							0.0163491	0.02602
							0.0116502	0.0220188
							0.00773835	0.0196394
							0.0152981	0.0251847
							0.0138446	0.0292885
							0.00957774	0.0241923
							0.0167347	0.0203083
							0.0181776	0.0194804
							0.010303	0.0255514
							0.0145767	0.0180254
							0.00906686	0.0259788
							0.0159115	0.0213838
							0.0126593	0.0442931
							0.0149031	0.0247522
							0.0155463	0.0258942
							0.0178696	0.0212856
							0.0161271	0.0150911
							0.0113541	0.0261479
							0.0128882	0.0137601
							0.0125982	0.0246643
							0.0136214	0.021419
							0.00981314	0.0249779
							0.0109869	0.030678
							0.0137043	0.0242653
							0.015333	0.0263089
							0.0116455	0.0176831
							0.0185808	0.0260727
							0.013838	0.0191457
							0.0113515	0.0223228
							0.016303	0.0262707
							0.0215236	0.0225359
							0.0157784	0.0206014
							0.0138128	0.0309969
							0.00793754	0.0175567
							0.0233186	0.0341424
							0.011442	0.0199891
							0.0119161	0.0236512
							0.0158717	0.0220833
							0.0143793	0.0306159
							0.0212444	0.0269271
							0.010229	0.0209171
							0.0150713	0.0206828
							0.0102336	0.0174441
							0.00922649	0.0237054
							0.009344	0.020646
							0.00996373	0.0370267
							0.0185345	0.0418194
							0.00965233	0.0212744
							0.00539418	0.0219118
							0.0112441	0.0493202
							0.0133211	0.0258909
							0.014024	0.0202693
							0.00875323	0.0260723
							0.00883989	0.029493
							0.0117517	0.0217532
							0.00947617	0.0277717
							0.0106603	0.0144161
							0.00996073	0.021004
							0.0122105	0.0216209
							0.0200501	0.0385797
							0.0216849	0.0228953
							0.010998	0.0163399
							0.013895	0.0418525
							0.0179593	0.0224845
							0.0152032	0.0216241
							0.0100923	0.0247672
							0.008004	0.0216798
							0.00736276	0.0241267
							0.0130954	0.0249306
							0.0122469	0.0207463
							0.0115852	0.0192769
							0.0143408	0.0214782
							0.0128575	0.0259731
							0.0159723	0.0150602
							0.0120168	0.0219917
							0.0167034	0.0247905
							0.0122705	0.0155254
							0.0108153	0.024308
							0.0119879	0.023092
							0.00622669	0.0222902
							0.0154719	0.0203252
							0.00711144	0.0289049
							0.0137205	0.0150559
							0.00767807	0.0171716
							0.0130668	0.023564
							0.0230314	0.0201127
							0.0110305	0.0249273
							0.00941158	0.015774
							0.00874801	0.02038
							0.0102408	0.0237221
							0.0102637	0.0322434
							0.0142232	0.0295584
							0.0197307	0.023343
							0.0111867	0.0189954
							0.00797884	0.0142525
							0.00538287	0.0171943
							0.0116468	0.011794
							0.00712224	0.0223562
							0.0146499	0.0147725
							0.0133235	0.0167207
							0.0131071	0.0167706
							0.0151161	0.0319779
							0.00861215	0.0149681
							0.0222153	0.0184884
							0.00888011	0.02777
							0.0154462	0.0273175
							0.0111417	0.0612571
							0.0114022	0.025857
							0.00934959	0.0228087
							0.0158195	0.0136686
							0.0177892	0.0247509
							0.019016	0.0195314
							0.00936766	0.0403252
							0.0231049	0.015367
							0.0147771	0.0228678
							0.0119223	0.0149398
							0.0227906	0.0172756
							0.0213393	0.0183731
							0.0136619	0.0176345
							0.0256005	0.0207163
							0.00804791	0.026815
							0.0484418	0.022509
							0.0269783	0.0210287
							0.019133	0.0160103
							0.0116684	0.023545
							0.0122951	0.0212858
							0.0161821	0.0177737
							0.0118364	0.0448409
							0.015289	0.0318751
							0.0118388	0.0252358
							0.00692027	0.0220233
							0.0139604	0.0207459
							0.0134334	0.0212495
							0.0121306	0.0219173
							0.017275	0.0202877
							0.0121153	0.031065
							0.0281227	0.0648987
							0.0117736	0.0199538
							0.0128813	0.0192381
							0.0132412	0.0197358
							0.0125508	0.0257375
							0.0157179	0.0187498
							0.00805239	0.0146049
							0.0141503	0.0206316
							0.0165354	0.029592
							0.0102532	0.0254063
							0.0137396	0.0270479
							0.0176518	0.0311451
							0.0156512	0.0185436
							0.0107795	0.0209257
							0.0126624	0.0178757
							0.00637846	0.0192327
							0.01231	0.0387153
							0.0112794	0.0286102
							0.0112393	0.0232112
							0.0144535	0.0115555
							0.0137684	0.0189721
							0.00902755	0.014653
							0.0112703	0.030394
							0.00676724	0.0287298
							0.0259426	0.0153719
							0.025164	0.026071
							0.0175375	0.0205786
							0.0132578	0.0259262
							0.00902558	0.054275
							0.0199705	0.0253653
							0.0158412	0.0254838
							0.0138508	0.0202592
							0.00739781	0.0368418
							0.0132043	0.0273847
							0.00827637	0.0355553
							0.0131821	0.0252382
							0.0142937	0.0234649
							0.0103221	0.0228044
							0.0177083	0.0306105
							0.0137704	0.0338778
							0.008512	0.0228207
							0.0213856	0.0412673
							0.00993433	0.0328444
							0.0171639	0.0320652
							0.0096619	0.0250466
							0.0124523	0.022394
							0.0140965	0.0241527
							0.00367434	0.0271955
							0.0206115	0.0190244
							0.0086216	0.0219496
							0.0188046	0.0176321
							0.0273022	0.0313324
							0.0102835	0.0195925
							0.0170742	0.0222886
							0.0106307	0.0211653
							0.0113514	0.0467917
							0.0129851	0.0182587
							0.0116792	0.0295668
							0.0135337	0.020554
							0.0174599	0.0229861
							0.00717681	0.0191836
							0.0115254	0.0282288
							0.0122739	0.0360652
							0.0218198	0.0206445
							0.0235051	0.0352097
							0.0107276	0.0221342
							0.0124498	0.03214
							0.0307127	0.0192604
							0.00871719	0.0193021
							0.0100861	0.0170039
							0.0106521	0.025366
							0.0110023	0.0181492
							0.0139975	0.0195837
							0.0154919	0.0228729
							0.00964577	0.0175412
							0.0122471	0.04967
							0.0241477	0.0245755
							0.0140556	0.0220694
							0.0157421	0.0271541
							0.0188159	0.0235192
							0.012228	0.0222405
							0.012288	0.0204582
							0.0243537	0.0216578
							0.0107248	0.0189131
							0.0109463	0.0281838
							0.0112017	0.0320128
							0.014915	0.0138464
							0.00899102	0.0222048
							0.0182877	0.0223991
							0.0118504	0.0304818
							0.0114858	0.0194078
							0.00981854	0.0158881
							0.00748843	0.0251733
							0.0116317	0.0170323
							0.00976589	0.0324056
							0.0178254	0.0193723
							0.0278626	0.0335133
							0.0114824	0.0225945
							0.0111049	0.020045
							0.0116025	0.0169655
							0.0149294	0.0375576
							0.0139304	0.0271517
							0.0128059	0.028518
							0.00968849	0.0247327
							0.0108392	0.0213797
[truncated: 8,003 more rows]
