# Supplementary material for: Mass-sensitive particle tracking to elucidate the membrane-associated MinDE reaction cycle
Source: Nat Methods. 2021 Oct 4;18(10):1239–46. doi: 10.1038/s41592-021-01260-x (PMC8490154; doi:10.1038/s41592-021-01260-x)
Supplement: Source Data Fig. 4 — Statistical source data. [file 41592_2021_1260_MOESM9_ESM.xlsx]

## Sheet: Fig. 4a (i)
log(D) | mass [kDa]	0.126758	0.907129	1.6875	2.46787	3.24824	4.02861	4.80898	5.58936	6.36973	7.1501	7.93047	8.71084	9.49121	10.2716	11.052	11.8323	12.6127	13.3931	14.1734	14.9538	15.7342	16.5146	17.2949	18.0753	18.8557	19.636	20.4164	21.1968	21.9771	22.7575	23.5379	24.3183	25.0986	25.879	26.6594	27.4397	28.2201	29.0005	29.7809	30.5612	31.3416	32.122	32.9023	33.6827	34.4631	35.2435	36.0238	36.8042	37.5846
-1.29723	1.65851e-05	1.79373e-05	1.92159e-05	2.04309e-05	2.15976e-05	2.27359e-05	2.38701e-05	2.5028e-05	2.62401e-05	2.75391e-05	2.89584e-05	3.05318e-05	3.2292e-05	3.42701e-05	3.64947e-05	3.89915e-05	4.17825e-05	4.48858e-05	4.83158e-05	5.20831e-05	5.61952e-05	6.06569e-05	6.54715e-05	7.06418e-05	7.61714e-05	8.20664e-05	8.8337e-05	9.49991e-05	0.000102076	0.000109601	0.000117618	0.000126183	0.000135365	0.000145249	0.000155935	0.000167539	0.00018019	0.000194034	0.00020923	0.000225948	0.00024437	0.000264682	0.000287076	0.000311744	0.000338876	0.000368652	0.000401242	0.000436799	0.000475456
-1.29334	1.80106e-05	1.93517e-05	2.06078e-05	2.17893e-05	2.29119e-05	2.39963e-05	2.5068e-05	2.61559e-05	2.72924e-05	2.85117e-05	2.98494e-05	3.1341e-05	3.30215e-05	3.4924e-05	3.70794e-05	3.95151e-05	4.22551e-05	4.53191e-05	4.8723e-05	5.24787e-05	5.65945e-05	6.10759e-05	6.59265e-05	7.11492e-05	7.67475e-05	8.27268e-05	8.90968e-05	9.58722e-05	0.000103076	0.000110739	0.000118904	0.000127626	0.000136973	0.000147029	0.000157893	0.000169678	0.000182515	0.000196548	0.000211937	0.000228851	0.000247472	0.000267989	0.000290593	0.000315478	0.000342835	0.000372846	0.000405683	0.000441502	0.000480436
-1.28944	1.93887e-05	2.07158e-05	2.19468e-05	2.30923e-05	2.41684e-05	2.51968e-05	2.6204e-05	2.72204e-05	2.82799e-05	2.94185e-05	3.06735e-05	3.20827e-05	3.36831e-05	3.55099e-05	3.75959e-05	3.99706e-05	4.26596e-05	4.56844e-05	4.90622e-05	5.28061e-05	5.69252e-05	6.14257e-05	6.63115e-05	7.15855e-05	7.72508e-05	8.33125e-05	8.97792e-05	9.66651e-05	0.000103991	0.000111788	0.000120097	0.000128972	0.000138479	0.000148701	0.000159736	0.000171697	0.000184713	0.000198928	0.000214503	0.000231606	0.00025042	0.000271135	0.000293942	0.000319039	0.000346615	0.000376857	0.000409938	0.000446014	0.000485223
-1.28555	2.07195e-05	2.203e-05	2.32334e-05	2.43404e-05	2.53679e-05	2.63384e-05	2.72795e-05	2.82231e-05	2.92044e-05	3.02614e-05	3.14333e-05	3.27598e-05	3.42799e-05	3.6031e-05	3.80478e-05	4.03617e-05	4.3e-05	4.59859e-05	4.93378e-05	5.30699e-05	5.71923e-05	6.17116e-05	6.66319e-05	7.1956e-05	7.76869e-05	8.38291e-05	9.03903e-05	9.73837e-05	0.000104829	0.000112757	0.000121205	0.000130227	0.000139889	0.000150271	0.000161471	0.000173601	0.000186789	0.000201181	0.000216934	0.000234219	0.00025322	0.000274126	0.000297131	0.000322433	0.000350224	0.000380691	0.000414011	0.000450342	0.000489823
-1.28166	2.20037e-05	2.32951e-05	2.44684e-05	2.55349e-05	2.65119e-05	2.74229e-05	2.82965e-05	2.9166e-05	3.00684e-05	3.10431e-05	3.21316e-05	3.33753e-05	3.48153e-05	3.6491e-05	3.84391e-05	4.06927e-05	4.3281e-05	4.62285e-05	4.95551e-05	5.32758e-05	5.74015e-05	6.19394e-05	6.68937e-05	7.22672e-05	7.80625e-05	8.42833e-05	9.09367e-05	9.80348e-05	0.000105597	0.00011365	0.000122234	0.000131399	0.00014121	0.000151747	0.000163105	0.000175398	0.000188752	0.000203313	0.000219237	0.000236699	0.000255879	0.00027697	0.000300166	0.000325667	0.000353668	0.000384356	0.000417911	0.000454492	0.000494242
-1.27776	2.32422e-05	2.45121e-05	2.56534e-05	2.66774e-05	2.76022e-05	2.84522e-05	2.92572e-05	3.00519e-05	3.08747e-05	3.1767e-05	3.27719e-05	3.39331e-05	3.52935e-05	3.68945e-05	3.87746e-05	4.09688e-05	4.35079e-05	4.64179e-05	4.97198e-05	5.34298e-05	5.75593e-05	6.21158e-05	6.7104e-05	7.25262e-05	7.83847e-05	8.46826e-05	9.14262e-05	9.86264e-05	0.000106301	0.000114477	0.000123192	0.000132495	0.00014245	0.000153136	0.000164647	0.000177096	0.00019061	0.000205332	0.000221422	0.000239052	0.000258406	0.000279675	0.000303057	0.000328751	0.000356956	0.000387861	0.000421646	0.000458475	0.000498491
-1.27387	2.44362e-05	2.56826e-05	2.67899e-05	2.77698e-05	2.8641e-05	2.94289e-05	3.01644e-05	3.08836e-05	3.16266e-05	3.24365e-05	3.33583e-05	3.44375e-05	3.57191e-05	3.72462e-05	3.90595e-05	4.11955e-05	4.36867e-05	4.65603e-05	4.98387e-05	5.35388e-05	5.76727e-05	6.22483e-05	6.72702e-05	7.27408e-05	7.86616e-05	8.50353e-05	9.18671e-05	9.9167e-05	0.000106952	0.000115247	0.000124088	0.000133525	0.000143619	0.000154448	0.000166106	0.000178705	0.000192372	0.000207249	0.000223498	0.00024129	0.00026081	0.000282251	0.000305812	0.000331695	0.000360098	0.000391214	0.000425226	0.000462299	0.000502579
-1.26997	2.55871e-05	2.68082e-05	2.78798e-05	2.88142e-05	2.96307e-05	3.03556e-05	3.10211e-05	3.16646e-05	3.23279e-05	3.30558e-05	3.3895e-05	3.48931e-05	3.6097e-05	3.75517e-05	3.92995e-05	4.13789e-05	4.38236e-05	4.66624e-05	4.99186e-05	5.361e-05	5.77493e-05	6.23447e-05	6.74006e-05	7.29194e-05	7.8902e-05	8.53503e-05	9.22686e-05	9.9666e-05	0.000107558	0.000115969	0.000124933	0.000134498	0.000144726	0.000155693	0.000167493	0.000180235	0.000194048	0.000209075	0.000225475	0.000243423	0.000263102	0.000284709	0.000308443	0.000334508	0.000363105	0.000394429	0.000428664	0.000465978	0.000506519
-1.26608	2.66966e-05	2.78908e-05	2.89254e-05	2.98131e-05	3.05741e-05	3.12354e-05	3.18306e-05	3.23985e-05	3.29824e-05	3.36289e-05	3.43867e-05	3.5305e-05	3.64326e-05	3.78165e-05	3.95007e-05	4.15252e-05	4.39255e-05	4.67313e-05	4.99671e-05	5.36513e-05	5.77972e-05	6.24133e-05	6.75039e-05	7.3071e-05	7.9115e-05	8.5637e-05	9.26404e-05	0.000100133	0.00010813	0.000116653	0.000125736	0.000135426	0.000145782	0.000156882	0.000168817	0.000181698	0.00019565	0.00021082	0.000227365	0.000245462	0.000265295	0.000287061	0.000310963	0.000337205	0.000365991	0.000397517	0.000431971	0.000469523	0.000510323
-1.26218	2.77664e-05	2.89324e-05	2.99288e-05	3.0769e-05	3.14738e-05	3.20714e-05	3.25964e-05	3.3089e-05	3.35943e-05	3.41606e-05	3.48381e-05	3.56782e-05	3.67314e-05	3.80466e-05	3.96693e-05	4.16413e-05	4.39993e-05	4.67744e-05	4.99917e-05	5.36707e-05	5.78249e-05	6.24629e-05	6.7589e-05	7.32048e-05	7.93101e-05	8.59052e-05	9.29926e-05	0.000100579	0.000108677	0.00011731	0.000126509	0.000136319	0.0001468	0.000158027	0.000170092	0.000183104	0.000197191	0.000212496	0.000229181	0.00024742	0.0002674	0.00028932	0.000313384	0.000339797	0.000368767	0.000400492	0.000435161	0.000472948	0.000514005
-1.25829	2.87985e-05	2.99351e-05	3.08925e-05	3.16846e-05	3.2333e-05	3.28668e-05	3.3322e-05	3.37402e-05	3.4168e-05	3.46553e-05	3.52544e-05	3.60182e-05	3.69993e-05	3.8248e-05	3.98119e-05	4.1734e-05	4.40523e-05	4.67991e-05	5.00005e-05	5.36764e-05	5.78409e-05	6.25024e-05	6.76653e-05	7.33305e-05	7.94973e-05	8.61651e-05	9.33354e-05	0.000101014	0.000109212	0.000117951	0.000127262	0.000137189	0.000147789	0.000159139	0.000171328	0.000184467	0.000198682	0.000214117	0.000230934	0.00024931	0.000269432	0.000291499	0.000315719	0.000342299	0.000371448	0.000403367	0.000438249	0.000476268	0.00051758
-1.25439	2.97946e-05	3.0901e-05	3.18189e-05	3.25626e-05	3.31546e-05	3.3625e-05	3.40111e-05	3.43559e-05	3.47075e-05	3.51177e-05	3.56404e-05	3.63304e-05	3.72419e-05	3.84271e-05	3.9935e-05	4.18101e-05	4.40918e-05	4.68133e-05	5.00015e-05	5.3677e-05	5.78539e-05	6.25409e-05	6.7742e-05	7.34577e-05	7.96865e-05	8.6427e-05	9.36796e-05	0.000101449	0.000109745	0.000118588	0.000128008	0.000138047	0.000148763	0.00016023	0.000172539	0.000185799	0.000200136	0.000215695	0.000232639	0.000251145	0.000271402	0.000293612	0.000317982	0.000344724	0.000374048	0.000406158	0.000441248	0.000479498	0.000521063
-1.2505	3.07566e-05	3.18322e-05	3.27103e-05	3.34056e-05	3.39415e-05	3.43493e-05	3.46673e-05	3.49401e-05	3.52174e-05	3.55526e-05	3.60013e-05	3.66202e-05	3.74651e-05	3.85899e-05	4.00451e-05	4.18766e-05	4.4125e-05	4.68245e-05	5.00028e-05	5.36807e-05	5.78727e-05	6.25875e-05	6.78287e-05	7.35961e-05	7.98878e-05	8.67012e-05	9.40357e-05	0.000101895	0.000110287	0.000119232	0.000128758	0.000138906	0.000149734	0.000161314	0.000173737	0.000187112	0.000201566	0.000217244	0.000234309	0.000252939	0.000273326	0.000295672	0.000320188	0.000347087	0.000376582	0.000408879	0.000444176	0.000482653	0.00052447
-1.2466	3.16862e-05	3.27308e-05	3.35689e-05	3.42161e-05	3.46966e-05	3.50427e-05	3.5294e-05	3.54966e-05	3.57017e-05	3.59644e-05	3.6342e-05	3.68928e-05	3.76744e-05	3.87424e-05	4.01486e-05	4.19403e-05	4.41592e-05	4.68404e-05	5.00121e-05	5.36958e-05	5.7906e-05	6.26511e-05	6.79345e-05	7.37555e-05	8.01112e-05	8.6998e-05	9.44143e-05	0.000102362	0.00011085	0.000119894	0.000129523	0.000139778	0.000150713	0.000162402	0.000174935	0.00018842	0.000202985	0.000218776	0.000235956	0.000254706	0.000275217	0.000297695	0.000322352	0.000349403	0.000379065	0.000411546	0.000447046	0.000485749	0.000527817
-1.24271	3.25851e-05	3.35985e-05	3.4397e-05	3.49967e-05	3.54227e-05	3.57084e-05	3.58947e-05	3.60292e-05	3.61646e-05	3.63575e-05	3.66671e-05	3.71534e-05	3.78755e-05	3.88905e-05	4.02518e-05	4.20078e-05	4.42013e-05	4.68682e-05	5.00374e-05	5.37304e-05	5.79621e-05	6.27406e-05	6.80688e-05	7.39453e-05	8.03663e-05	8.73275e-05	9.48258e-05	0.000102862	0.000111444	0.000120586	0.000130316	0.000140673	0.000151713	0.000163507	0.000176145	0.000189736	0.000204407	0.000220306	0.000237596	0.000256459	0.000277089	0.000299694	0.000324487	0.000351687	0.000381512	0.000414173	0.000449875	0.000488801	0.000531119
-1.23881	3.34546e-05	3.4437e-05	3.51964e-05	3.57494e-05	3.61221e-05	3.63491e-05	3.64725e-05	3.65412e-05	3.66096e-05	3.67361e-05	3.69812e-05	3.74067e-05	3.80734e-05	3.90398e-05	4.03605e-05	4.20854e-05	4.4258e-05	4.6915e-05	5.00858e-05	5.37923e-05	5.80492e-05	6.28644e-05	6.82401e-05	7.41745e-05	8.06627e-05	8.76993e-05	9.52801e-05	0.000103405	0.000112079	0.000121318	0.000131147	0.000141605	0.000152745	0.00016464	0.000177379	0.000191071	0.000205844	0.000221845	0.00023924	0.000258212	0.000278957	0.000301684	0.000326609	0.000353954	0.000383938	0.000416778	0.000452678	0.000491827	0.000534394
-1.23492	3.42959e-05	3.52479e-05	3.59688e-05	3.64763e-05	3.67973e-05	3.69673e-05	3.70301e-05	3.70358e-05	3.70405e-05	3.71039e-05	3.72884e-05	3.76574e-05	3.82731e-05	3.91954e-05	4.04805e-05	4.2179e-05	4.43355e-05	4.69875e-05	5.01646e-05	5.38889e-05	5.81749e-05	6.30304e-05	6.8457e-05	7.44519e-05	8.10094e-05	8.81229e-05	9.5787e-05	0.000104	0.000112767	0.000122102	0.000132027	0.000142583	0.000153821	0.000165814	0.00017865	0.000192439	0.000207308	0.000223408	0.000240903	0.000259979	0.000280834	0.000303678	0.000328731	0.000356217	0.000386358	0.000419373	0.00045547	0.000494841	0.000537657
-1.23102	3.511e-05	3.60321e-05	3.67156e-05	3.7179e-05	3.74499e-05	3.75653e-05	3.757e-05	3.75158e-05	3.74601e-05	3.74643e-05	3.75925e-05	3.79094e-05	3.84789e-05	3.93622e-05	4.06167e-05	4.22941e-05	4.44398e-05	4.70917e-05	5.028e-05	5.40268e-05	5.83465e-05	6.32462e-05	6.87271e-05	7.47855e-05	8.14147e-05	8.86068e-05	9.63555e-05	0.000104658	0.000113517	0.000122946	0.000132967	0.000143618	0.000154952	0.000167039	0.000179969	0.00019385	0.000208812	0.000225005	0.000242596	0.000261772	0.000282732	0.00030569	0.000330867	0.00035849	0.000388785	0.000421974	0.000458267	0.000497859	0.000540924
-1.22713	3.58975e-05	3.67906e-05	3.7438e-05	3.78587e-05	3.80817e-05	3.81449e-05	3.80944e-05	3.79836e-05	3.78712e-05	3.78204e-05	3.78967e-05	3.81664e-05	3.86948e-05	3.95444e-05	4.07737e-05	4.24356e-05	4.45759e-05	4.72333e-05	5.04381e-05	5.42125e-05	5.85704e-05	6.35187e-05	6.90578e-05	7.51829e-05	8.18865e-05	8.91594e-05	9.69939e-05	0.000105386	0.000114338	0.00012386	0.000133976	0.000144721	0.000156147	0.000168326	0.000181345	0.000195316	0.000210367	0.000226649	0.000244332	0.000263603	0.000284664	0.000307732	0.00033303	0.000360788	0.000391235	0.000424595	0.000461082	0.000500895	0.000544209
-1.22323	3.66587e-05	3.75238e-05	3.81365e-05	3.85165e-05	3.86937e-05	3.87074e-05	3.86049e-05	3.8441e-05	3.82761e-05	3.81747e-05	3.82039e-05	3.84315e-05	3.89241e-05	3.97457e-05	4.09557e-05	4.26078e-05	4.47487e-05	4.74173e-05	5.06442e-05	5.44514e-05	5.88526e-05	6.38541e-05	6.94554e-05	7.56509e-05	8.24318e-05	8.97878e-05	9.771e-05	0.000106193	0.000115237	0.000124853	0.000135062	0.000145899	0.000157416	0.000169683	0.00018279	0.000196846	0.000211982	0.00022835	0.000246121	0.000265483	0.000286642	0.000309816	0.000335232	0.000363122	0.000393718	0.000427248	0.00046393	0.000503963	0.000547527
-1.21934	3.73935e-05	3.8232e-05	3.88114e-05	3.91528e-05	3.92868e-05	3.92538e-05	3.91027e-05	3.88896e-05	3.86763e-05	3.8529e-05	3.85162e-05	3.87071e-05	3.91697e-05	3.99692e-05	4.11659e-05	4.28143e-05	4.49619e-05	4.76478e-05	5.09026e-05	5.47483e-05	5.91982e-05	6.42577e-05	6.99257e-05	7.61954e-05	8.30569e-05	9.04987e-05	9.85104e-05	0.000107085	0.000116223	0.000125932	0.000136234	0.000147162	0.000158768	0.000171121	0.000184312	0.000198451	0.000213668	0.000230118	0.000247973	0.000267423	0.000288677	0.000311954	0.000337485	0.000365505	0.000396249	0.000429948	0.000466822	0.000507076	0.000550892
-1.21545	3.81015e-05	3.89147e-05	3.94628e-05	3.97676e-05	3.9861e-05	3.97846e-05	3.95884e-05	3.93301e-05	3.9073e-05	3.88847e-05	3.88352e-05	3.89951e-05	3.94337e-05	4.02172e-05	4.14069e-05	4.30582e-05	4.52189e-05	4.79284e-05	5.12173e-05	5.51074e-05	5.96114e-05	6.47341e-05	7.04734e-05	7.68215e-05	8.37671e-05	9.12975e-05	9.9401e-05	0.00010807	0.000117301	0.000127104	0.000137498	0.000148515	0.000160209	0.000172646	0.000185919	0.000200137	0.000215434	0.000231962	0.000249898	0.000269433	0.000290778	0.000314156	0.000339799	0.000367947	0.000398837	0.000432704	0.000469771	0.000510246	0.000554314
-1.21155	3.87819e-05	3.95712e-05	4.009e-05	4.03606e-05	4.04163e-05	4.02996e-05	4.00622e-05	3.9763e-05	3.94668e-05	3.92427e-05	3.9162e-05	3.92968e-05	3.97176e-05	4.04914e-05	4.16808e-05	4.33416e-05	4.5522e-05	4.82616e-05	5.15911e-05	5.55316e-05	6.00956e-05	6.52869e-05	7.11024e-05	7.75332e-05	8.45667e-05	9.21889e-05	0.000100387	0.000109151	0.000118478	0.000128375	0.00013886	0.000149967	0.000161746	0.000174266	0.000187618	0.000201913	0.000217285	0.00023389	0.000251903	0.00027152	0.000292954	0.000316429	0.000342183	0.000370457	0.000401492	0.000435526	0.000472787	0.000513484	0.000557807
-1.20766	3.94334e-05	4.02006e-05	4.0692e-05	4.0931e-05	4.09518e-05	4.07984e-05	4.05237e-05	4.0188e-05	3.98576e-05	3.96029e-05	3.94969e-05	3.96127e-05	4.00219e-05	4.07929e-05	4.19887e-05	4.36658e-05	4.58727e-05	4.86493e-05	5.20259e-05	5.60233e-05	6.06533e-05	6.59188e-05	7.18156e-05	7.83337e-05	8.54591e-05	9.31764e-05	0.000101471	0.000110332	0.000119756	0.000129748	0.000140325	0.00015152	0.000163384	0.000175985	0.000189415	0.000203784	0.00021923	0.000235907	0.000253996	0.000273692	0.000295212	0.000318783	0.000344646	0.000373044	0.000404224	0.000438425	0.000475879	0.0005168	0.000561379
-1.20376	4.00544e-05	4.08012e-05	4.12673e-05	4.14773e-05	4.14664e-05	4.12799e-05	4.09719e-05	4.06043e-05	4.02447e-05	3.9965e-05	3.98395e-05	3.99425e-05	4.03468e-05	4.11217e-05	4.23309e-05	4.40313e-05	4.62719e-05	4.90924e-05	5.25229e-05	5.65838e-05	6.12859e-05	6.66314e-05	7.26149e-05	7.9225e-05	8.64465e-05	9.42625e-05	0.000102657	0.000111618	0.00012114	0.000131227	0.000141896	0.00015318	0.000165127	0.000177808	0.000191313	0.000205756	0.000221272	0.00023802	0.000256181	0.000275955	0.000297558	0.000321223	0.000347193	0.000375715	0.000407038	0.000441407	0.000479056	0.000520202	0.000565039
-1.19987	4.06429e-05	4.1371e-05	4.18142e-05	4.19978e-05	4.19583e-05	4.17423e-05	4.14053e-05	4.10104e-05	4.06268e-05	4.03277e-05	4.01887e-05	4.02854e-05	4.06915e-05	4.14772e-05	4.27069e-05	4.44379e-05	4.67194e-05	4.95909e-05	5.30823e-05	5.72132e-05	6.19939e-05	6.74253e-05	7.35009e-05	8.02081e-05	8.753e-05	9.54484e-05	0.000103946	0.000113009	0.000122631	0.000132814	0.000143576	0.000154948	0.000166978	0.000179737	0.000193317	0.00020783	0.000223415	0.000240232	0.000258464	0.000278312	0.000299997	0.000323755	0.000349831	0.000378475	0.000409942	0.00044448	0.000482324	0.000523697	0.000568795
-1.19597	4.11965e-05	4.19078e-05	4.23301e-05	4.24901e-05	4.24253e-05	4.21835e-05	4.18217e-05	4.14043e-05	4.1002e-05	4.06892e-05	4.05429e-05	4.06397e-05	4.10545e-05	4.1858e-05	4.31154e-05	4.48844e-05	4.7214e-05	5.01438e-05	5.37031e-05	5.7911e-05	6.27767e-05	6.83002e-05	7.44736e-05	8.12828e-05	8.87096e-05	9.67342e-05	0.000105338	0.000114505	0.000124229	0.000134511	0.000145366	0.000156825	0.000168938	0.000181775	0.000195427	0.00021001	0.000225662	0.000242546	0.000260846	0.000280767	0.000302533	0.000326382	0.000352562	0.00038133	0.00041294	0.000447646	0.000485688	0.00052729	0.000572652
-1.19208	4.17125e-05	4.24087e-05	4.28125e-05	4.29516e-05	4.28647e-05	4.26009e-05	4.22185e-05	4.17835e-05	4.13677e-05	4.10471e-05	4.08996e-05	4.10031e-05	4.14334e-05	4.22619e-05	4.35544e-05	4.53687e-05	4.77539e-05	5.07493e-05	5.43837e-05	5.86755e-05	6.36328e-05	6.92545e-05	7.55314e-05	8.24478e-05	8.99842e-05	9.8119e-05	0.000106832	0.000116107	0.000125934	0.000136315	0.000147264	0.000158812	0.000171007	0.000183921	0.000197645	0.000212295	0.000228013	0.000244962	0.000263329	0.000283321	0.000305166	0.000329105	0.00035539	0.00038428	0.000416035	0.000450911	0.000489151	0.000530985	0.000576615
-1.18818	4.21878e-05	4.28706e-05	4.32582e-05	4.3379e-05	4.32733e-05	4.29913e-05	4.25926e-05	4.21448e-05	4.17208e-05	4.13981e-05	4.12557e-05	4.13726e-05	4.18253e-05	4.2686e-05	4.40209e-05	4.58879e-05	4.83362e-05	5.14046e-05	5.51214e-05	5.9504e-05	6.45596e-05	7.02857e-05	7.66718e-05	8.37008e-05	9.13513e-05	9.96004e-05	0.000108426	0.000117811	0.000127744	0.000138226	0.00014927	0.000160906	0.000173184	0.000186173	0.000199968	0.000214685	0.000230467	0.00024748	0.000265912	0.000285975	0.000307898	0.000331926	0.000358315	0.000387327	0.000419228	0.000454274	0.000492716	0.000534784	0.000580685
-1.18429	4.26189e-05	4.32901e-05	4.36635e-05	4.37689e-05	4.36475e-05	4.3351e-05	4.29404e-05	4.24844e-05	4.20577e-05	4.17386e-05	4.16076e-05	4.17443e-05	4.22264e-05	4.31266e-05	4.45112e-05	4.64384e-05	4.89572e-05	5.21061e-05	5.59124e-05	6.03929e-05	6.55534e-05	7.13903e-05	7.78914e-05	8.50382e-05	9.28076e-05	0.000101175	0.000110117	0.000119615	0.000129656	0.00014024	0.00015138	0.000163106	0.000175465	0.000188531	0.000202395	0.000217178	0.000233023	0.000250098	0.000268595	0.000288727	0.000310727	0.000334843	0.000361336	0.000390472	0.000422518	0.000457737	0.000496383	0.000538688	0.000584864
-1.18039	4.30022e-05	4.36634e-05	4.40248e-05	4.41172e-05	4.39833e-05	4.36759e-05	4.32576e-05	4.27984e-05	4.23741e-05	4.20644e-05	4.19508e-05	4.21141e-05	4.26325e-05	4.35792e-05	4.50208e-05	4.70158e-05	4.96126e-05	5.28491e-05	5.67523e-05	6.13376e-05	6.66098e-05	7.25637e-05	7.91856e-05	8.64554e-05	9.43485e-05	0.000102839	0.0001119	0.000121514	0.000131666	0.000142354	0.000153591	0.000165406	0.000177848	0.000190988	0.000204923	0.00021977	0.000235677	0.000252813	0.000271373	0.000291573	0.00031365	0.000337855	0.000364452	0.000393711	0.000425904	0.000461298	0.00050015	0.000542696	0.000589152
-1.1765	4.33337e-05	4.39865e-05	4.43378e-05	4.44198e-05	4.42763e-05	4.39618e-05	4.35398e-05	4.30819e-05	4.26652e-05	4.23707e-05	4.22807e-05	4.2477e-05	4.30384e-05	4.40387e-05	4.55447e-05	4.76147e-05	5.02968e-05	5.36285e-05	5.76356e-05	6.23327e-05	6.77231e-05	7.38002e-05	8.05488e-05	8.7947e-05	9.59683e-05	0.000104585	0.00011377	0.000123502	0.000133767	0.000144561	0.000155896	0.000167801	0.000180325	0.000193541	0.000207544	0.000222456	0.000238424	0.00025562	0.000274242	0.00029451	0.000316663	0.000340956	0.000367658	0.000397041	0.000429383	0.000464954	0.000504014	0.000546805	0.000593544
-1.1726	4.36094e-05	4.42551e-05	4.45981e-05	4.46721e-05	4.4522e-05	4.42036e-05	4.37821e-05	4.333e-05	4.2926e-05	4.26521e-05	4.25917e-05	4.28274e-05	4.34386e-05	4.44995e-05	4.6077e-05	4.82293e-05	5.10041e-05	5.44381e-05	5.85562e-05	6.33719e-05	6.8887e-05	7.50935e-05	8.19744e-05	8.95061e-05	9.76605e-05	0.000106408	0.00011572	0.000125573	0.000135953	0.000146854	0.000158288	0.000170285	0.000182892	0.000196183	0.000210254	0.000225229	0.000241257	0.000258513	0.000277197	0.000297532	0.00031976	0.000344142	0.000370948	0.000400458	0.00043295	0.0004687	0.000507972	0.000551011	0.000598039
-1.16871	4.3825e-05	4.44647e-05	4.48012e-05	4.48693e-05	4.47153e-05	4.43964e-05	4.39791e-05	4.35374e-05	4.31509e-05	4.2903e-05	4.2878e-05	4.31593e-05	4.38269e-05	4.49552e-05	4.66113e-05	4.8853e-05	5.17276e-05	5.5271e-05	5.95071e-05	6.4448e-05	7.00944e-05	7.64363e-05	8.34551e-05	9.11254e-05	9.94173e-05	0.000108299	0.000117742	0.00012772	0.000138216	0.000149226	0.000160761	0.000172849	0.000185539	0.000198905	0.000213044	0.000228082	0.00024417	0.000261484	0.000280229	0.000300631	0.000322935	0.000347405	0.000374317	0.000403954	0.000436598	0.00047253	0.000512017	0.000555309	0.000602629
-1.16481	4.39762e-05	4.46109e-05	4.49423e-05	4.50065e-05	4.48512e-05	4.45349e-05	4.41255e-05	4.36982e-05	4.33341e-05	4.31174e-05	4.31335e-05	4.34665e-05	4.41968e-05	4.53992e-05	4.71407e-05	4.94787e-05	5.246e-05	5.61198e-05	6.04807e-05	6.55534e-05	7.13372e-05	7.78203e-05	8.49826e-05	9.27964e-05	0.00010123	0.000110251	0.000119827	0.000129932	0.000140548	0.000151669	0.000163305	0.000175485	0.000188258	0.000201699	0.000215906	0.000231006	0.000247152	0.000264525	0.000283331	0.000303799	0.000326179	0.000350738	0.000377757	0.000407521	0.00044032	0.000476436	0.000516142	0.00055969	0.000607308
-1.16092	4.40585e-05	4.4689e-05	4.50166e-05	4.50787e-05	4.49244e-05	4.46136e-05	4.42154e-05	4.38067e-05	4.34694e-05	4.32889e-05	4.33516e-05	4.37421e-05	4.45413e-05	4.58243e-05	4.76577e-05	5.00988e-05	5.31937e-05	5.69764e-05	6.14686e-05	6.66796e-05	7.26068e-05	7.9237e-05	8.65478e-05	9.45101e-05	0.00010309	0.000112253	0.000121966	0.0001322	0.000142937	0.000154171	0.00016591	0.000178182	0.000191039	0.000204554	0.000218829	0.00023399	0.000250195	0.000267626	0.000286492	0.000307026	0.000329481	0.00035413	0.000381256	0.000411151	0.000444106	0.00048041	0.000520338	0.000564147	0.000612068
-1.15703	4.40676e-05	4.46944e-05	4.50192e-05	4.50808e-05	4.49296e-05	4.46269e-05	4.42432e-05	4.38567e-05	4.35505e-05	4.3411e-05	4.35254e-05	4.3979e-05	4.48531e-05	4.62228e-05	4.81546e-05	5.07053e-05	5.39202e-05	5.78324e-05	6.24623e-05	6.78176e-05	7.3894e-05	8.06766e-05	8.81411e-05	9.62564e-05	0.000104987	0.000114296	0.000124148	0.000134515	0.000145375	0.000156722	0.000168564	0.00018093	0.00019387	0.00020746	0.000221801	0.000237025	0.000253287	0.000270775	0.000289701	0.000310301	0.000332832	0.000357572	0.000384806	0.000414832	0.000447946	0.00048444	0.000524594	0.000568669	0.000616898
-1.15313	4.39993e-05	4.46226e-05	4.49454e-05	4.50077e-05	4.48613e-05	4.45691e-05	4.4203e-05	4.38421e-05	4.3571e-05	4.3477e-05	4.36481e-05	4.41701e-05	4.51248e-05	4.6587e-05	4.86233e-05	5.12898e-05	5.4631e-05	5.86789e-05	6.34525e-05	6.89579e-05	7.51892e-05	8.21295e-05	8.97524e-05	9.8025e-05	0.00010691	0.000116368	0.000126363	0.000136863	0.000147849	0.000159311	0.000171257	0.000183717	0.000196741	0.000210405	0.000224813	0.000240096	0.000256416	0.000273961	0.000292946	0.000313612	0.00033622	0.00036105	0.000388395	0.000418554	0.000451829	0.000488516	0.0005289	0.000573245	0.000621788
-1.14924	4.38493e-05	4.44691e-05	4.47903e-05	4.48543e-05	4.47144e-05	4.44348e-05	4.40887e-05	4.37567e-05	4.35244e-05	4.34801e-05	4.37125e-05	4.4308e-05	4.53485e-05	4.6909e-05	4.90556e-05	5.18438e-05	5.53172e-05	5.95066e-05	6.44296e-05	7.00908e-05	7.64822e-05	8.3585e-05	9.1371e-05	9.9805e-05	0.000108847	0.000118458	0.000128598	0.000139235	0.000150347	0.000161925	0.000173977	0.00018653	0.000199637	0.000213375	0.000227849	0.000243193	0.00025957	0.000277171	0.000296215	0.000316947	0.000339631	0.000364553	0.000392009	0.000422303	0.000455742	0.000492626	0.000533243	0.000577863	0.000626726
-1.14534	4.36137e-05	4.42297e-05	4.45495e-05	4.46159e-05	4.44837e-05	4.42185e-05	4.38948e-05	4.35945e-05	4.34044e-05	4.34136e-05	4.37116e-05	4.43853e-05	4.55166e-05	4.71806e-05	4.9443e-05	5.23584e-05	5.59697e-05	6.03062e-05	6.53841e-05	7.12061e-05	7.77626e-05	8.50326e-05	9.29859e-05	0.000101585	0.000110789	0.000120554	0.000130841	0.000141617	0.000152857	0.000164552	0.000176709	0.000189356	0.000202547	0.000216358	0.000230898	0.000246301	0.000262734	0.000280391	0.000299494	0.000320291	0.000343053	0.000368067	0.000395635	0.000426066	0.000459671	0.000496755	0.00053761	0.000582509	0.000631697
-1.14145	4.32888e-05	4.39004e-05	4.42186e-05	4.42878e-05	4.41642e-05	4.39148e-05	4.36156e-05	4.33496e-05	4.32046e-05	4.32709e-05	4.36385e-05	4.43946e-05	4.56215e-05	4.73939e-05	4.97771e-05	5.2825e-05	5.65793e-05	6.10681e-05	6.6306e-05	7.22938e-05	7.90199e-05	8.64614e-05	9.45857e-05	0.000103354	0.000112721	0.000122644	0.000133081	0.000143997	0.000155366	0.000167178	0.000179441	0.000192182	0.000205455	0.00021934	0.000233944	0.000249406	0.000265894	0.000283606	0.000302768	0.000323631	0.00034647	0.000371577	0.000399259	0.000429829	0.000463603	0.00050089	0.000541987	0.00058717	0.000636689
-1.13755	4.28713e-05	4.34775e-05	4.37937e-05	4.38657e-05	4.37513e-05	4.35188e-05	4.32456e-05	4.30161e-05	4.29191e-05	4.30456e-05	4.34863e-05	4.43289e-05	4.56556e-05	4.75409e-05	5.00496e-05	5.32349e-05	5.71371e-05	6.1783e-05	6.71854e-05	7.33434e-05	8.02435e-05	8.78603e-05	9.61593e-05	0.000105099	0.000114633	0.000124716	0.000135304	0.000146361	0.00015786	0.00016979	0.000182159	0.000194994	0.000208349	0.000222306	0.000236975	0.000252494	0.000269037	0.000286803	0.000306023	0.000326951	0.000349868	0.000375069	0.000402866	0.000433577	0.000467523	0.000505016	0.000546359	0.000591831	0.000641686
-1.13366	4.23581e-05	4.29576e-05	4.3271e-05	4.33455e-05	4.32405e-05	4.30257e-05	4.278e-05	4.25887e-05	4.25419e-05	4.27314e-05	4.32485e-05	4.41811e-05	4.56115e-05	4.76139e-05	5.02524e-05	5.35794e-05	5.76339e-05	6.24413e-05	6.80126e-05	7.4345e-05	8.14227e-05	8.92184e-05	9.76952e-05	0.000106809	0.000116513	0.000126758	0.000137498	0.000148697	0.000160327	0.000172375	0.000184849	0.000197777	0.000211214	0.000225243	0.000239974	0.00025555	0.000272147	0.000289966	0.000309244	0.000330238	0.000353232	0.000378528	0.000406441	0.000437295	0.000471415	0.000509118	0.000550711	0.000596477	0.000646673
-1.12976	4.17467e-05	4.23379e-05	4.26473e-05	4.27238e-05	4.2628e-05	4.24313e-05	4.22139e-05	4.20624e-05	4.20677e-05	4.23226e-05	4.29188e-05	4.39446e-05	4.54822e-05	4.76054e-05	5.03777e-05	5.38503e-05	5.80612e-05	6.3034e-05	6.8778e-05	7.52884e-05	8.25472e-05	9.05249e-05	9.91822e-05	0.000108473	0.000118348	0.000128756	0.00013965	0.000150992	0.000162752	0.000174918	0.000187497	0.000200518	0.000214036	0.000228134	0.000242927	0.00025856	0.000275208	0.000293081	0.000312415	0.000333474	0.000356546	0.000381937	0.000409968	0.000440967	0.000475263	0.00051318	0.000555027	0.000601092	0.000651635
-1.12587	4.1035e-05	4.16159e-05	4.19199e-05	4.19972e-05	4.19103e-05	4.17318e-05	4.15432e-05	4.14325e-05	4.14915e-05	4.18138e-05	4.24915e-05	4.36132e-05	4.5261e-05	4.75083e-05	5.04178e-05	5.40397e-05	5.84105e-05	6.35522e-05	6.94723e-05	7.61639e-05	8.36069e-05	9.17692e-05	0.000100609	0.000110079	0.000120126	0.000130699	0.000141748	0.000153232	0.000165123	0.000177407	0.00019009	0.000203202	0.0002168	0.000230967	0.00024582	0.000261507	0.000278207	0.000296132	0.000315522	0.000336646	0.000359796	0.000385283	0.000413433	0.000444578	0.000479053	0.000517186	0.000559291	0.00060566	0.000656557
-1.12197	4.02214e-05	4.07898e-05	4.10865e-05	4.11634e-05	4.10844e-05	4.09238e-05	4.07643e-05	4.0695e-05	4.08089e-05	4.12001e-05	4.19614e-05	4.31814e-05	4.4942e-05	4.73162e-05	5.03659e-05	5.41401e-05	5.86739e-05	6.39877e-05	7.00869e-05	7.69624e-05	8.4592e-05	9.29412e-05	0.000101966	0.000111616	0.000121837	0.000132575	0.000143779	0.000155406	0.000167427	0.000179828	0.000192614	0.000205817	0.000219492	0.000233727	0.000248639	0.000264378	0.000281128	0.000299103	0.000318549	0.000339737	0.000362965	0.000388549	0.000416819	0.000448113	0.000482769	0.000521122	0.000563488	0.000610166	0.000661421
-1.11808	3.9305e-05	3.98582e-05	4.01455e-05	4.02204e-05	4.01482e-05	4.00047e-05	3.9874e-05	3.98465e-05	4.0016e-05	4.04773e-05	4.13237e-05	4.26438e-05	4.45195e-05	4.7023e-05	5.02154e-05	5.41446e-05	5.88441e-05	6.43325e-05	7.06133e-05	7.76751e-05	8.54933e-05	9.40312e-05	0.000103242	0.000113074	0.00012347	0.000134373	0.000145731	0.000157501	0.000169651	0.000182168	0.000195056	0.000208347	0.000222099	0.000236399	0.000251368	0.000267159	0.000283957	0.000301982	0.000321481	0.000342734	0.00036604	0.00039172	0.000420111	0.000451555	0.000486396	0.000524971	0.000567603	0.000614594	0.000666213
-1.11418	3.82853e-05	3.88206e-05	3.9096e-05	3.91667e-05	3.90997e-05	3.89724e-05	3.887e-05	3.88842e-05	3.91096e-05	3.96418e-05	4.05745e-05	4.19962e-05	4.39886e-05	4.66235e-05	4.99607e-05	5.4047e-05	5.89144e-05	6.45796e-05	7.10439e-05	7.82939e-05	8.63024e-05	9.50302e-05	0.000104429	0.000114443	0.000125013	0.000136081	0.000147594	0.000159506	0.000171784	0.000184415	0.000197404	0.000210781	0.000224608	0.000238971	0.000253996	0.000269835	0.00028668	0.000304753	0.000324306	0.000345621	0.000369004	0.000394782	0.000423295	0.000454891	0.000489918	0.000528718	0.000571621	0.000618929	0.000670917
-1.11029	3.71628e-05	3.76768e-05	3.79375e-05	3.80018e-05	3.79382e-05	3.78255e-05	3.77506e-05	3.78059e-05	3.80873e-05	3.86908e-05	3.97104e-05	4.12348e-05	4.33453e-05	4.61129e-05	4.95966e-05	5.38418e-05	5.88788e-05	6.47224e-05	7.13719e-05	7.88113e-05	8.70113e-05	9.593e-05	0.000105516	0.000115712	0.000126457	0.000137691	0.000149357	0.000161409	0.000173815	0.000186558	0.000199645	0.000213107	0.000227005	0.000241431	0.000256507	0.000272394	0.000289284	0.000307403	0.000327007	0.000348385	0.000371846	0.000397721	0.000426357	0.000458105	0.000493321	0.00053235	0.000575526	0.000623156	0.000675518
-1.10639	3.59383e-05	3.64276e-05	3.66705e-05	3.67257e-05	3.66633e-05	3.65637e-05	3.65148e-05	3.66105e-05	3.69473e-05	3.76221e-05	3.8729e-05	4.03567e-05	4.25862e-05	4.54876e-05	4.9119e-05	5.35244e-05	5.87322e-05	6.47554e-05	7.15911e-05	7.9221e-05	8.7613e-05	9.6723e-05	0.000106497	0.000116876	0.000127795	0.000139192	0.00015101	0.000163202	0.000175732	0.000188586	0.000201769	0.000215313	0.000229281	0.000243765	0.000258892	0.000274824	0.000291756	0.000309919	0.000329574	0.000351013	0.000374551	0.000400524	0.000429283	0.000461186	0.000496592	0.000535853	0.000579305	0.000627262	0.000680004
-1.1025	3.46136e-05	3.50744e-05	3.52962e-05	3.53394e-05	3.52757e-05	3.51869e-05	3.51626e-05	3.52974e-05	3.5689e-05	3.64346e-05	3.76287e-05	3.936e-05	4.17088e-05	4.47447e-05	4.85246e-05	5.30908e-05	5.84703e-05	6.46739e-05	7.16964e-05	7.95171e-05	8.81015e-05	9.74027e-05	0.000107365	0.000117924	0.000129016	0.000140576	0.000152545	0.000164874	0.000177527	0.000190489	0.000203765	0.000217389	0.000231424	0.000245964	0.000261138	0.000277112	0.000294085	0.00031229	0.000331994	0.000353493	0.000377107	0.000403178	0.000432061	0.00046412	0.000499718	0.000539213	0.000582946	0.000631234	0.00068436
-1.09861	3.31912e-05	3.36193e-05	3.38164e-05	3.38443e-05	3.37766e-05	3.36964e-05	3.36946e-05	3.38671e-05	3.43122e-05	3.51279e-05	3.64088e-05	3.82434e-05	4.07116e-05	4.38822e-05	4.78109e-05	5.25384e-05	5.809e-05	6.44742e-05	7.16837e-05	7.96952e-05	8.84717e-05	9.79637e-05	0.000108112	0.000118852	0.000130116	0.000141837	0.000153955	0.000166418	0.000179192	0.000192258	0.000205625	0.000219326	0.000233424	0.000248017	0.000263236	0.00027925	0.00029626	0.000314506	0.000334257	0.000355814	0.000379504	0.000405672	0.000434679	0.000466895	0.000502688	0.00054242	0.000586437	0.000635059	0.000688575
-1.09471	3.1674e-05	3.20654e-05	3.22339e-05	3.22431e-05	3.21682e-05	3.20939e-05	3.21125e-05	3.23208e-05	3.28181e-05	3.37027e-05	3.50695e-05	3.70069e-05	3.95942e-05	4.28993e-05	4.69766e-05	5.18654e-05	5.75889e-05	6.41537e-05	7.15498e-05	7.97518e-05	8.87196e-05	9.84014e-05	0.000108736	0.000119655	0.000131088	0.000142968	0.000155232	0.000167827	0.000180718	0.000193887	0.000207341	0.000221115	0.000235273	0.000249916	0.000265177	0.000281227	0.000298273	0.000316556	0.000336353	0.000357967	0.000381731	0.000407997	0.000437129	0.000469503	0.000505492	0.000545463	0.000589767	0.000638727	0.000692637
-1.09082	3.00662e-05	3.04164e-05	3.05522e-05	3.0539e-05	3.04536e-05	3.03824e-05	3.04187e-05	3.06608e-05	3.12084e-05	3.21605e-05	3.36121e-05	3.56514e-05	3.83571e-05	4.17961e-05	4.60215e-05	5.10711e-05	5.69661e-05	6.37108e-05	7.12929e-05	7.96843e-05	8.88425e-05	9.87128e-05	0.000109231	0.000120327	0.000131929	0.000143965	0.000156372	0.000169096	0.000182101	0.000195369	0.000208907	0.00022275	0.000236965	0.000251654	0.000266953	0.000283037	0.000300114	0.000318433	0.000338273	0.000359944	0.000383781	0.000410143	0.000439401	0.000471933	0.00050812	0.000548333	0.000592927	0.00064223	0.000696538
-1.08692	2.83723e-05	2.86767e-05	2.87755e-05	2.8736e-05	2.86368e-05	2.85654e-05	2.86169e-05	2.88902e-05	2.94861e-05	3.0504e-05	3.20389e-05	3.41788e-05	3.70017e-05	4.05737e-05	4.49465e-05	5.0156e-05	5.62215e-05	6.31452e-05	7.09122e-05	7.94918e-05	8.88388e-05	9.88958e-05	0.000109596	0.000120867	0.000132633	0.000144823	0.00015737	0.000170221	0.000183336	0.000196699	0.000210317	0.000224225	0.000238494	0.000253225	0.000268559	0.000284672	0.00030178	0.000320131	0.000340012	0.000361737	0.000385647	0.000412104	0.000441487	0.00047418	0.000510566	0.000551023	0.000595909	0.000645559	0.00070027
-1.08303	2.65977e-05	2.68515e-05	2.69091e-05	2.68393e-05	2.67224e-05	2.66476e-05	2.67112e-05	2.70131e-05	2.7655e-05	2.87367e-05	3.03531e-05	3.2592e-05	3.55309e-05	3.92346e-05	4.37534e-05	4.91216e-05	5.53564e-05	6.24577e-05	7.04081e-05	7.91743e-05	8.87082e-05	9.89497e-05	0.00010983	0.000121272	0.000133201	0.000145541	0.000158225	0.000171198	0.00018442	0.000197874	0.000211567	0.000225538	0.000239855	0.000254625	0.00026999	0.00028613	0.000303263	0.000321645	0.000341564	0.000363341	0.000387322	0.000413876	0.000443384	0.000476236	0.000512823	0.000553526	0.000598709	0.000648708	0.000703826
-1.07913	2.47485e-05	2.4947e-05	2.49587e-05	2.48545e-05	2.47161e-05	2.46344e-05	2.47069e-05	2.50347e-05	2.57201e-05	2.68632e-05	2.85591e-05	3.08953e-05	3.39483e-05	3.77821e-05	4.24454e-05	4.79708e-05	5.43733e-05	6.16505e-05	6.97825e-05	7.87331e-05	8.84517e-05	9.88753e-05	0.000109932	0.000121544	0.000133631	0.000146118	0.000158935	0.000172026	0.000185351	0.000198892	0.000212657	0.000226685	0.000241047	0.000255851	0.000271243	0.000287406	0.000304562	0.000322971	0.000342926	0.000364753	0.000388805	0.000415453	0.000445086	0.0004781	0.000514889	0.00055584	0.00060132	0.000651673	0.000707203
-1.07524	2.28316e-05	2.29699e-05	2.29312e-05	2.27882e-05	2.26244e-05	2.25322e-05	2.26103e-05	2.2961e-05	2.36871e-05	2.48892e-05	2.66624e-05	2.90937e-05	3.22589e-05	3.62209e-05	4.10269e-05	4.67076e-05	5.32759e-05	6.07269e-05	6.90382e-05	7.8171e-05	8.80716e-05	9.86746e-05	0.000109905	0.000121682	0.000133925	0.000146555	0.000159501	0.000172706	0.000186129	0.000199752	0.000213584	0.000227665	0.000242068	0.000256902	0.000272317	0.000288499	0.000305675	0.000324108	0.000344097	0.000365972	0.000390092	0.000416834	0.000446592	0.000479768	0.00051676	0.000557961	0.000603743	0.000654452	0.000710397
-1.07134	2.08544e-05	2.09276e-05	2.08339e-05	2.06478e-05	2.04546e-05	2.03482e-05	2.04285e-05	2.07989e-05	2.15628e-05	2.28213e-05	2.46693e-05	2.71934e-05	3.04687e-05	3.45568e-05	3.95033e-05	4.53372e-05	5.2069e-05	5.96916e-05	6.81798e-05	7.7492e-05	8.75718e-05	9.83509e-05	0.000109752	0.000121691	0.000134086	0.000146854	0.000159925	0.00017324	0.000186756	0.000200457	0.000214352	0.000228481	0.000242919	0.000257779	0.000273213	0.00028941	0.000306602	0.000325056	0.000345076	0.000366998	0.000391184	0.00041802	0.000447903	0.00048124	0.000518437	0.000559889	0.000605975	0.000657044	0.000713408
-1.06745	1.88251e-05	1.88283e-05	1.86749e-05	1.84414e-05	1.82147e-05	1.80904e-05	1.81695e-05	1.85563e-05	1.93551e-05	2.06671e-05	2.25872e-05	2.52017e-05	2.85847e-05	3.27965e-05	3.78813e-05	4.38659e-05	5.07589e-05	5.85504e-05	6.72127e-05	7.67014e-05	8.69573e-05	9.79091e-05	0.000109477	0.000121574	0.000134116	0.00014702	0.000160211	0.00017363	0.000187235	0.000201009	0.000214961	0.000229134	0.000243603	0.000258485	0.000273933	0.000290142	0.000307346	0.000325817	0.000345866	0.000367832	0.000392084	0.000419012	0.00044902	0.000482519	0.000519922	0.000561628	0.000608019	0.000659451	0.000716238
-1.06355	1.67524e-05	1.66808e-05	1.64632e-05	1.61779e-05	1.59138e-05	1.57676e-05	1.58419e-05	1.62419e-05	1.70725e-05	1.84351e-05	2.04248e-05	2.3127e-05	2.66151e-05	3.09481e-05	3.61687e-05	4.23015e-05	4.93529e-05	5.73105e-05	6.6144e-05	7.5806e-05	8.62346e-05	9.73555e-05	0.000109086	0.000121338	0.000134023	0.000147056	0.000160363	0.000173882	0.000187571	0.000201413	0.000215418	0.000229629	0.000244125	0.000259023	0.000274481	0.000290697	0.00030791	0.000326397	0.000346471	0.00036848	0.000392796	0.000419814	0.000449946	0.000483609	0.000521218	0.000563179	0.000609879	0.000661676	0.00071889
-1.05966	1.46456e-05	1.44944e-05	1.42081e-05	1.38669e-05	1.35612e-05	1.33895e-05	1.34555e-05	1.38653e-05	1.47246e-05	1.6135e-05	1.81913e-05	2.09785e-05	2.45691e-05	2.90207e-05	3.43743e-05	4.06525e-05	4.78595e-05	5.59803e-05	6.49818e-05	7.48137e-05	8.54114e-05	9.66976e-05	0.000108587	0.000120989	0.000133812	0.000146971	0.000160388	0.000174002	0.000187771	0.000201675	0.000215728	0.000229972	0.00024449	0.0002594	0.000274864	0.000291084	0.000308302	0.0003268	0.000346898	0.000368946	0.000393324	0.000420434	0.00045069	0.000484515	0.000522332	0.00056455	0.000611561	0.000663727	0.00072137
-1.05576	1.25143e-05	1.2279e-05	1.19197e-05	1.15183e-05	1.11672e-05	1.09663e-05	1.10205e-05	1.1437e-05	1.23218e-05	1.37769e-05	1.5897e-05	1.87664e-05	2.24568e-05	2.70243e-05	3.25081e-05	3.8929e-05	4.62885e-05	5.45693e-05	6.37354e-05	7.37338e-05	8.44968e-05	9.59444e-05	0.000107988	0.000120535	0.000133493	0.000146772	0.000160295	0.000173999	0.000187841	0.000201804	0.000215898	0.000230171	0.000244706	0.000259624	0.000275089	0.000291308	0.000308528	0.000327035	0.000347153	0.000369239	0.000393678	0.000420877	0.000451257	0.000485246	0.000523271	0.000565748	0.000613072	0.00066561	0.000723687
-1.05187	1.03689e-05	1.00451e-05	9.60848e-06	9.14304e-06	8.74271e-06	8.50896e-06	8.548e-06	8.96786e-06	9.8752e-06	1.13721e-05	1.35532e-05	1.6502e-05	2.02893e-05	2.49699e-05	3.05811e-05	3.71416e-05	4.46507e-05	5.30882e-05	6.24155e-05	7.25767e-05	8.35011e-05	9.5106e-05	0.0001073	0.000119988	0.000133075	0.00014647	0.000160094	0.000173882	0.000187793	0.000201808	0.00021594	0.000230236	0.000244783	0.000259703	0.000275166	0.000291381	0.000308598	0.000327111	0.000347247	0.000369369	0.000393868	0.000421155	0.000451659	0.000485812	0.000524047	0.000566784	0.000614424	0.000667336	0.00072585
-1.04797	8.21987e-06	7.80341e-06	7.28554e-06	6.75219e-06	6.29904e-06	6.02905e-06	6.04966e-06	6.46979e-06	7.39666e-06	8.93254e-06	1.11717e-05	1.41972e-05	1.80787e-05	2.28695e-05	2.86052e-05	3.53023e-05	4.29578e-05	5.15488e-05	6.10338e-05	7.1354e-05	8.24359e-05	9.41939e-05	0.000106534	0.000119358	0.000132569	0.000146075	0.000159794	0.000173663	0.000187637	0.000201699	0.000215863	0.000230178	0.000244731	0.000259651	0.000275107	0.000291313	0.000308525	0.00032704	0.000347192	0.000369348	0.000393905	0.00042128	0.000451907	0.000486225	0.000524671	0.00056767	0.000615628	0.000668917	0.000727872
-1.04408	6.07813e-06	5.56509e-06	4.96223e-06	4.35741e-06	3.84804e-06	3.53856e-06	3.53765e-06	3.95509e-06	4.89863e-06	6.47069e-06	8.76523e-06	1.18648e-05	1.58377e-05	2.07359e-05	2.65932e-05	3.3424e-05	4.12227e-05	4.99637e-05	5.96029e-05	7.00785e-05	8.13139e-05	9.32207e-05	0.000105702	0.000118658	0.000131989	0.0001456	0.00015941	0.000173353	0.000187385	0.00020149	0.000215681	0.00023001	0.000244565	0.000259478	0.000274923	0.000291117	0.000308321	0.000326835	0.000347	0.000369189	0.000393803	0.000421266	0.000452016	0.000486499	0.000525157	0.00056842	0.000616698	0.000670368	0.000729767
-1.04019	3.95479e-06	3.34156e-06	2.65027e-06	1.97068e-06	1.40193e-06	1.04997e-06	1.02465e-06	1.43663e-06	2.39416e-06	3.99976e-06	6.34711e-06	9.518e-06	1.35797e-05	1.85827e-05	2.45588e-05	3.15202e-05	3.94589e-05	4.83468e-05	5.81366e-05	6.87637e-05	8.01487e-05	9.22001e-05	0.000104819	0.000117902	0.000131347	0.000145059	0.000158955	0.000172967	0.000187052	0.000201194	0.000215407	0.000229745	0.000244298	0.000259201	0.000274631	0.000290809	0.000308001	0.000326512	0.000346688	0.000368908	0.000393578	0.000421128	0.000452002	0.000486651	0.000525522	0.000569051	0.000617652	0.000671705	0.000731551
-1.03629	1.86112e-06	1.14446e-06	3.61602e-07	0	0	0	0	0	0	1.53344e-06	3.93115e-06	7.17094e-06	1.13189e-05	1.6424e-05	2.25162e-05	2.96054e-05	3.76811e-05	4.67125e-05	5.66494e-05	6.74244e-05	7.89549e-05	9.11469e-05	0.000103898	0.000117103	0.000130659	0.000144467	0.000158443	0.00017252	0.000186653	0.000200827	0.000215058	0.000229399	0.000243946	0.000258834	0.000274245	0.000290405	0.000307582	0.000326088	0.000346273	0.000368521	0.000393247	0.000420883	0.000451882	0.000486698	0.000525784	0.000569581	0.000618506	0.000672946	0.000733243
-1.0324	0	0	0	0	0	0	0	0	0	0	1.53166e-06	4.83806e-06	9.06995e-06	1.42747e-05	2.04803e-05	2.76945e-05	3.59043e-05	4.5076e-05	5.51566e-05	6.60758e-05	7.77481e-05	9.00765e-05	0.000102956	0.000116279	0.00012994	0.00014384	0.000157891	0.000172028	0.000186204	0.000200405	0.000214649	0.00022899	0.000243526	0.000258396	0.000273784	0.000289922	0.000307081	0.000325579	0.000345772	0.000368049	0.000392829	0.000420552	0.000451675	0.000486659	0.000525962	0.000570029	0.000619282	0.000674112	0.000734863
-1.0285	0	0	0	0	0	0	0	0	0	0	0	2.53424e-06	6.84789e-06	1.215e-05	1.84666e-05	2.58032e-05	3.41442e-05	4.34531e-05	5.36743e-05	6.47342e-05	7.65445e-05	8.90053e-05	0.000102009	0.000115446	0.000129208	0.000143194	0.000157317	0.000171508	0.000185723	0.000199947	0.000214198	0.000228535	0.000243056	0.000257904	0.000273267	0.000289379	0.000306519	0.000325007	0.000345206	0.00036751	0.000392344	0.000420155	0.000451403	0.000486556	0.000526078	0.000570417	0.000620001	0.000675224	0.000736434
-1.02461	0	0	0	0	0	0	0	0	0	0	0	2.74641e-07	4.66812e-06	1.00655e-05	1.64909e-05	2.39475e-05	3.2417e-05	4.18604e-05	5.22189e-05	6.34162e-05	7.53609e-05	8.79504e-05	0.000101075	0.000114621	0.000128479	0.000142547	0.000156737	0.000170978	0.000185228	0.00019947	0.000213726	0.000228054	0.000242556	0.000257379	0.000272713	0.000288797	0.000305915	0.000324392	0.000344596	0.000366927	0.000391815	0.000419713	0.000451088	0.000486412	0.000526154	0.000570768	0.000620687	0.000676306	0.000737978
-1.02071	0	0	0	0	0	0	0	0	0	0	0	0	2.54625e-06	8.03712e-06	1.45693e-05	2.21436e-05	3.07393e-05	4.03144e-05	5.08074e-05	6.21389e-05	7.42147e-05	8.69293e-05	0.00010017	0.000113822	0.000127773	0.000141919	0.000156171	0.000170458	0.000184737	0.000198994	0.00021325	0.000227566	0.000242047	0.000256841	0.000272143	0.000288198	0.000305292	0.000323756	0.000343964	0.000366321	0.000391264	0.00041925	0.000450753	0.00048625	0.000526215	0.000571108	0.000621363	0.000677382	0.000739521
-1.01682	0	0	0	0	0	0	0	0	0	0	0	0	4.97961e-07	6.08079e-06	1.2718e-05	2.04081e-05	2.91277e-05	3.88322e-05	4.9457e-05	6.09198e-05	7.31235e-05	8.59598e-05	9.93134e-05	0.000113067	0.000127107	0.000141327	0.000155637	0.000169967	0.000184272	0.000198539	0.000212792	0.000227093	0.000241548	0.000256311	0.00027158	0.000287602	0.000304671	0.000323122	0.000343334	0.000365718	0.000390715	0.000418791	0.000450424	0.000486096	0.000526286	0.00057146	0.000622056	0.00067848	0.000741089
-1.01292	0	0	0	0	0	0	0	0	0	0	0	0	0	4.21247e-06	1.09533e-05	1.87576e-05	2.75992e-05	3.74308e-05	4.8185e-05	5.97765e-05	7.21052e-05	8.50601e-05	9.85233e-05	0.000112375	0.0001265	0.00014079	0.000155155	0.000169524	0.000183851	0.000198126	0.000212372	0.000226654	0.000241082	0.000255811	0.000271045	0.000287034	0.000304076	0.000322514	0.000342729	0.00036514	0.000390194	0.000418361	0.000450125	0.000485974	0.000526394	0.000571852	0.000622793	0.000679625	0.000742709
-1.00903	0	0	0	0	0	0	0	0	0	0	0	0	0	2.44802e-06	9.29137e-06	1.72084e-05	2.61705e-05	3.61274e-05	4.70089e-05	5.87266e-05	7.11778e-05	8.42485e-05	9.78183e-05	0.000111765	0.000125972	0.00014033	0.000154746	0.000169149	0.000183496	0.000197775	0.000212012	0.000226273	0.000240671	0.000255365	0.000270561	0.000286516	0.000303532	0.000321955	0.000342174	0.000364613	0.000389725	0.000417985	0.000449883	0.000485913	0.000526565	0.000572311	0.000623601	0.000680845	0.000744409
-1.00513	0	0	0	0	0	0	0	0	0	0	0	0	0	8.0302e-07	7.7481e-06	1.57769e-05	2.48581e-05	3.49388e-05	4.59457e-05	5.77877e-05	7.0359e-05	8.3543e-05	9.72168e-05	0.000111256	0.000125542	0.000139964	0.000154428	0.000168864	0.000183228	0.000197508	0.000211733	0.000225971	0.000240337	0.000254994	0.000270152	0.000286072	0.000303061	0.000321471	0.000341695	0.000364163	0.000389334	0.00041769	0.000449725	0.000485939	0.000526826	0.000572865	0.000624508	0.00068217	0.000746219
-1.00124	0	0	0	0	0	0	0	0	0	0	0	0	0	0	6.33908e-06	1.44789e-05	2.36784e-05	3.38817e-05	4.50126e-05	5.69771e-05	6.96665e-05	8.29617e-05	9.67371e-05	0.000110866	0.000125228	0.000139712	0.000154222	0.000168688	0.000183066	0.000197345	0.000211556	0.00022577	0.000240103	0.000254722	0.000269841	0.000285726	0.000302688	0.000321085	0.000341316	0.000363815	0.000389049	0.000417503	0.000449678	0.000486079	0.000527207	0.000573543	0.000625544	0.000683628	0.000748167
-0.997344	0	0	0	0	0	0	0	0	0	0	0	0	0	0	5.07937e-06	1.333e-05	2.26471e-05	3.29721e-05	4.42258e-05	5.63115e-05	6.91175e-05	8.2522e-05	9.63971e-05	0.000110614	0.00012505	0.000139593	0.000154147	0.000168641	0.000183031	0.000197308	0.000211503	0.000225691	0.00023999	0.000254571	0.000269652	0.000285502	0.000302438	0.000320823	0.000341062	0.000363596	0.000388894	0.000417449	0.000449768	0.000486362	0.000527734	0.000574371	0.000626736	0.000685249	0.000750283
-0.993449	0	0	0	0	0	0	0	0	0	0	0	0	0	0	3.98341e-06	1.23449e-05	2.17795e-05	3.22256e-05	4.36015e-05	5.58073e-05	6.87287e-05	8.2241e-05	9.62141e-05	0.000110517	0.000125026	0.000139626	0.000154222	0.000168742	0.000183143	0.000197416	0.000211595	0.000225756	0.000240021	0.000254563	0.000269606	0.000285422	0.000302334	0.00032071	0.000340959	0.000363529	0.000388895	0.000417556	0.000450024	0.000486814	0.000528435	0.00057538	0.000628113	0.00068706	0.000752597
-0.989554	0	0	0	0	0	0	0	0	0	0	0	0	0	0	3.06488e-06	1.15377e-05	2.10898e-05	3.16571e-05	4.31547e-05	5.548e-05	6.85158e-05	8.21351e-05	9.6205e-05	0.000110593	0.000125173	0.000139829	0.000154466	0.00016901	0.000183421	0.00019769	0.000211852	0.000225985	0.000240216	0.00025472	0.000269726	0.00028551	0.0003024	0.000320768	0.000341031	0.000363641	0.000389079	0.00041785	0.000450471	0.000487462	0.000529338	0.000576596	0.000629704	0.000689091	0.000755136
-0.98566	0	0	0	0	0	0	0	0	0	0	0	0	0	0	2.33659e-06	1.09216e-05	2.05918e-05	3.12804e-05	4.28998e-05	5.53443e-05	6.84942e-05	8.22196e-05	9.63856e-05	0.000110858	0.000125507	0.000140219	0.000154896	0.000169464	0.000183883	0.000198148	0.000212293	0.000226399	0.000240596	0.000255064	0.000270034	0.000285787	0.000302657	0.000321022	0.000341302	0.000363956	0.00038947	0.000418356	0.000451134	0.000488333	0.00053047	0.000578047	0.000631537	0.00069137	0.00075793
-0.981765	0	0	0	0	0	0	0	0	0	0	0	0	0	0	1.81033e-06	1.05087e-05	2.0298e-05	3.11086e-05	4.285e-05	5.54139e-05	6.86777e-05	8.2509e-05	9.67707e-05	0.000111326	0.000126046	0.000140812	0.000155528	0.00017012	0.000184548	0.000198808	0.000212936	0.000227017	0.000241182	0.000255614	0.00027055	0.000286276	0.000303129	0.000321493	0.000341794	0.000364496	0.000390092	0.000419097	0.00045204	0.000489452	0.000531857	0.00057976	0.000633637	0.000693924	0.000761006
-0.97787	0	0	0	0	0	0	0	0	0	0	0	0	0	0	1.4968e-06	1.03102e-05	2.02199e-05	3.11534e-05	4.30176e-05	5.57013e-05	6.90793e-05	8.30167e-05	9.7374e-05	0.000112013	0.000126802	0.000141623	0.000156378	0.000170994	0.000185431	0.000199687	0.0002138	0.000227856	0.00024199	0.00025639	0.000271294	0.000286996	0.000303835	0.000322202	0.000342529	0.000365284	0.000390967	0.000420098	0.000453212	0.000490843	0.000533522	0.000581758	0.000636031	0.000696779	0.00076439
-0.973976	0	0	0	0	0	0	0	0	0	0	0	0	0	0	1.40546e-06	1.03358e-05	2.03675e-05	3.14254e-05	4.34135e-05	5.62179e-05	6.97107e-05	8.37546e-05	9.82079e-05	0.00011293	0.000127789	0.000142665	0.00015746	0.000172101	0.000186548	0.000200801	0.000214899	0.000228932	0.000243038	0.000257408	0.000272284	0.000287965	0.000304795	0.00032317	0.000343528	0.000366342	0.000392118	0.000421381	0.000454671	0.00049253	0.00053549	0.000584067	0.000638743	0.00069996	0.000768108
-0.970081	0	0	0	0	0	0	0	0	0	0	0	0	0	0	1.54445e-06	1.0594e-05	2.07498e-05	3.19338e-05	4.40472e-05	5.69735e-05	7.05822e-05	8.47334e-05	9.92834e-05	0.00011409	0.000129019	0.000143951	0.000158786	0.000173453	0.000187912	0.000202163	0.000216249	0.000230262	0.000244342	0.000258685	0.000273537	0.0002892	0.000306026	0.000324415	0.000344808	0.000367688	0.000393563	0.000422965	0.00045644	0.000494533	0.000537783	0.000586708	0.000641795	0.00070349	0.000772183
-0.966186	0	0	0	0	0	0	0	0	0	0	0	0	0	0	1.92051e-06	1.1092e-05	2.13741e-05	3.26862e-05	4.49267e-05	5.79765e-05	7.17023e-05	8.59621e-05	0.00010061	0.000115502	0.000130503	0.000145492	0.000160369	0.000175063	0.000189535	0.000203786	0.000217863	0.000231858	0.000245916	0.000260235	0.000275067	0.000290718	0.000307545	0.000325952	0.000346388	0.000369339	0.000395321	0.00042487	0.000458536	0.000496872	0.00054042	0.000589701	0.000645208	0.000707389	0.000776637
-0.962292	0	0	0	0	0	0	0	0	0	0	0	0	0	0	2.53887e-06	1.18352e-05	2.22463e-05	3.36888e-05	4.60586e-05	5.92336e-05	7.30783e-05	8.74481e-05	0.000102195	0.000117174	0.000132248	0.000147295	0.000162216	0.000176939	0.000191426	0.000205681	0.000219751	0.000233731	0.00024777	0.00026207	0.000276887	0.000292531	0.000309364	0.000327797	0.000348282	0.000371312	0.000397407	0.000427111	0.000460978	0.000499565	0.000543418	0.000593066	0.000649002	0.000711678	0.000781489
-0.958397	0	0	0	0	0	0	0	0	0	0	0	0	0	0	3.4032e-06	1.28276e-05	2.33705e-05	3.49461e-05	4.74474e-05	6.07498e-05	7.47153e-05	8.91971e-05	0.000104045	0.000119113	0.000134261	0.000149369	0.000164335	0.000179089	0.000193595	0.000207856	0.000221922	0.000235891	0.000249916	0.000264202	0.000279008	0.000294651	0.000311497	0.000329961	0.000350503	0.000373619	0.000399836	0.000429703	0.000463779	0.000502626	0.000546795	0.000596818	0.000653192	0.000716372	0.000786757
-0.954502	0	0	0	0	0	0	0	0	0	0	0	0	0	0	4.51556e-06	1.40714e-05	2.47494e-05	3.64609e-05	4.90964e-05	6.25286e-05	7.66171e-05	9.12129e-05	0.000106164	0.000121322	0.000136548	0.000151718	0.000166732	0.00018152	0.000196047	0.000210317	0.000224383	0.000238346	0.000252361	0.000266637	0.00028144	0.000297087	0.000313952	0.000332455	0.000353061	0.000376272	0.00040262	0.000432658	0.000466952	0.000506069	0.000550563	0.000600971	0.000657793	0.000721487	0.000792454
-0.950608	0	0	0	0	0	0	0	0	0	0	0	0	0	0	5.87631e-06	1.55674e-05	2.63837e-05	3.82342e-05	5.10066e-05	6.45712e-05	7.87852e-05	9.34973e-05	0.000108554	0.000123805	0.00013911	0.000154345	0.00016941	0.000184235	0.000198786	0.000213069	0.000227139	0.000241101	0.000255111	0.000269383	0.000284187	0.000299846	0.000316738	0.000335287	0.000355965	0.000379279	0.000405766	0.000435986	0.000470508	0.000509903	0.000554733	0.000605535	0.000662816	0.000727035	0.000798594
-0.946713	0	0	0	0	0	0	0	0	0	0	0	0	0	0	7.48411e-06	1.73142e-05	2.82724e-05	4.0265e-05	5.31774e-05	6.68772e-05	8.12192e-05	9.60503e-05	0.000111215	0.000126561	0.000141948	0.000157251	0.00017237	0.000187236	0.000201814	0.000216115	0.000230193	0.000244157	0.000258168	0.000272443	0.000287254	0.000302932	0.000319858	0.000338462	0.00035922	0.000382646	0.000409282	0.000439692	0.000474452	0.000514137	0.000559312	0.00061052	0.000668269	0.000733023	0.000805185
-0.942818	0	0	0	0	0	0	0	0	0	0	0	0	0	5.66315e-07	9.3359e-06	1.93089e-05	3.04126e-05	4.25508e-05	5.56062e-05	6.94441e-05	8.3917e-05	9.88697e-05	0.000114145	0.000129589	0.000145061	0.000160435	0.000175611	0.00019052	0.00020513	0.000219452	0.000233544	0.000247517	0.000261534	0.000275817	0.000290644	0.000306347	0.000323314	0.000341982	0.00036283	0.000386377	0.000413171	0.000443782	0.000478789	0.000518774	0.000564306	0.00061593	0.000674159	0.000739458	0.000812233
-0.938924	0	0	0	0	0	0	0	0	0	0	0	0	0	2.51504e-06	1.14269e-05	2.15468e-05	3.27998e-05	4.50869e-05	5.82885e-05	7.22676e-05	8.68743e-05	0.000101951	0.00011734	0.000132885	0.000148444	0.000163892	0.000179129	0.000194086	0.000208732	0.00022308	0.000237191	0.000251177	0.000265206	0.000279504	0.000294353	0.00031009	0.000327107	0.000345846	0.000366793	0.000390471	0.000417434	0.000448255	0.000483522	0.000523817	0.000569716	0.000621767	0.000680487	0.000746342	0.000819743
-0.935029	0	0	0	0	0	0	0	0	0	0	0	0	0	4.692e-06	1.37504e-05	2.40214e-05	3.54273e-05	4.78669e-05	6.1218e-05	7.53412e-05	9.00847e-05	0.000105289	0.000120794	0.000136443	0.000152093	0.000167619	0.00018292	0.000197928	0.000212614	0.000226993	0.000241127	0.000255133	0.000269181	0.000283501	0.000298379	0.000314158	0.000331233	0.000350053	0.000371108	0.000394926	0.000422068	0.000453111	0.000488647	0.000529264	0.000575541	0.000628031	0.000687253	0.000753676	0.000827712
-0.931134	0	0	0	0	0	0	0	0	0	0	0	0	0	7.08897e-06	1.62984e-05	2.67243e-05	3.82869e-05	5.08824e-05	6.43862e-05	7.86567e-05	9.35398e-05	0.000108874	0.000124498	0.000140255	0.000155999	0.000171605	0.000186974	0.000202038	0.000216769	0.000231183	0.000245346	0.000259377	0.000273451	0.0002878	0.000302715	0.000318543	0.000335686	0.000354596	0.000375768	0.000399738	0.000427069	0.000458345	0.000494161	0.000535111	0.000581778	0.000634718	0.000694453	0.000761455	0.000836138
-0.92724	0	0	0	0	0	0	0	0	0	0	0	0	1.60796e-06	9.69606e-06	1.90607e-05	2.96456e-05	4.13685e-05	5.41233e-05	6.7783e-05	8.22037e-05	9.72294e-05	0.000112697	0.000128443	0.00014431	0.000160151	0.000175842	0.000191282	0.000206406	0.000221186	0.000235641	0.000249839	0.000263901	0.000278007	0.000292392	0.000307352	0.000323238	0.000340457	0.000359466	0.000380767	0.000404897	0.000432428	0.000463947	0.000500055	0.00054135	0.000588418	0.00064182	0.00070208	0.000769673	0.000845014
-0.923345	0	0	0	0	0	0	0	0	0	0	0	0	4.25995e-06	1.25018e-05	2.20258e-05	3.27735e-05	4.46602e-05	5.75775e-05	7.13962e-05	8.59701e-05	0.000101141	0.000116745	0.000132616	0.000148595	0.000164537	0.000180316	0.000195831	0.000211019	0.000225853	0.000240353	0.000254591	0.000268692	0.000282836	0.000297265	0.000312277	0.00032823	0.000345535	0.000364653	0.000386091	0.000410393	0.000438134	0.000469909	0.00050632	0.000547971	0.000595452	0.000649327	0.000710123	0.000778319	0.00085433
-0.91945	0	0	0	0	0	0	0	0	0	0	0	1.40749e-08	7.09328e-06	1.54932e-05	2.51806e-05	3.60946e-05	4.81485e-05	6.12314e-05	7.5212e-05	8.99419e-05	0.000105261	0.000121003	0.000137002	0.000153098	0.000169143	0.000185012	0.000200607	0.000215862	0.000230755	0.000245306	0.00025959	0.000273734	0.000287924	0.000302404	0.000317477	0.000333505	0.000350904	0.00037014	0.000391726	0.000416211	0.000444174	0.000476214	0.00051294	0.000554959	0.000602864	0.000657224	0.000718569	0.000787379	0.000864072
-0.915556	0	0	0	0	0	0	0	0	0	0	0	2.85935e-06	1.00938e-05	1.86559e-05	2.85103e-05	3.95941e-05	5.18182e-05	6.50697e-05	7.92147e-05	9.41032e-05	0.000109573	0.000125456	0.000141585	0.000157799	0.000173951	0.000189915	0.000205592	0.00022092	0.000235875	0.000250483	0.000264818	0.000279012	0.000293254	0.000307792	0.000322934	0.000339046	0.000356548	0.000375913	0.000397657	0.000422335	0.00045053	0.000482847	0.000519899	0.000562297	0.000610639	0.000665496	0.000727401	0.000796837	0.000874223
-0.911661	0	0	0	0	0	0	0	0	0	0	0	5.85209e-06	1.32459e-05	2.19739e-05	3.19988e-05	4.32556e-05	5.56528e-05	6.90753e-05	8.33873e-05	9.84365e-05	0.000114059	0.000130086	0.000146348	0.000162683	0.000178944	0.000195005	0.000210769	0.000226172	0.000241195	0.000255863	0.000270255	0.000284506	0.000298806	0.00031341	0.000328629	0.000344833	0.000362448	0.00038195	0.000403862	0.000428743	0.000457182	0.000489788	0.000527177	0.000569966	0.000618756	0.000674122	0.000736599	0.000806672	0.000884763
-0.907766	1.64115e-07	0	0	0	0	0	0	0	0	0	2.77038e-06	8.97592e-06	1.65329e-05	2.54303e-05	3.56288e-05	4.70612e-05	5.9634e-05	7.32299e-05	8.77109e-05	0.000102923	0.0001187	0.000134873	0.000151269	0.000167728	0.000184101	0.000200262	0.000216115	0.000231598	0.000246692	0.000261426	0.000275881	0.000290193	0.000304559	0.000319236	0.000334539	0.000350844	0.00036858	0.00038823	0.00041032	0.000435415	0.000464108	0.000497013	0.000534752	0.000577943	0.000627193	0.000683079	0.000746139	0.000816861	0.000895668
-0.903872	2.28215e-06	0	0	0	0	0	0	0	0	8.27986e-07	5.84883e-06	1.22134e-05	1.9937e-05	2.90069e-05	3.93817e-05	5.09921e-05	6.37426e-05	7.75137e-05	9.21655e-05	0.000107542	0.000123476	0.000139795	0.000156328	0.000172912	0.000189399	0.000205663	0.000221608	0.000237175	0.000252344	0.000267148	0.00028167	0.000296051	0.000310489	0.000325246	0.000340641	0.000357054	0.000374921	0.000394728	0.000417006	0.000442325	0.000471283	0.000504498	0.000542597	0.000586202	0.000635923	0.00069234	0.000755996	0.000827378	0.000906912
-0.899977	4.43832e-06	1.66078e-06	0	0	0	0	0	0	0	3.84471e-06	9.01917e-06	1.55462e-05	2.34394e-05	3.26844e-05	4.32377e-05	5.50281e-05	6.79579e-05	8.19057e-05	9.67296e-05	0.000112272	0.000128363	0.00014483	0.000161502	0.000178213	0.000194815	0.000211185	0.000227225	0.000242877	0.000258126	0.000273005	0.000287599	0.000302053	0.000316569	0.000331413	0.000346908	0.000363438	0.000381445	0.000401417	0.000423893	0.000449446	0.000478679	0.000512215	0.000550685	0.000594715	0.000644918	0.000701879	0.00076614	0.000838194	0.000918466
-0.896082	6.61838e-06	3.89606e-06	1.53021e-06	0	0	0	0	1.6701e-07	2.92115e-06	6.9313e-06	1.22627e-05	1.8955e-05	2.70205e-05	3.64426e-05	4.71762e-05	5.91481e-05	7.22585e-05	8.6384e-05	0.000101381	0.000117089	0.000133339	0.000149955	0.000166765	0.000183605	0.000200325	0.000216801	0.000232939	0.00024868	0.000264012	0.000278969	0.00029364	0.000308173	0.000322773	0.00033771	0.000353312	0.000369967	0.000388121	0.000408268	0.000430951	0.000456748	0.000486267	0.000520134	0.000558985	0.000603451	0.000654148	0.000711662	0.00077654	0.000849276	0.000930298
-0.892188	8.80787e-06	6.14646e-06	3.85148e-06	2.07237e-06	9.58541e-07	6.55169e-07	1.299e-06	3.0142e-06	5.90837e-06	1.0069e-05	1.55602e-05	2.24202e-05	3.06598e-05	4.02607e-05	5.11759e-05	6.33302e-05	7.66218e-05	9.09255e-05	0.000106095	0.000121971	0.000138379	0.000155145	0.000172094	0.000189063	0.000205901	0.000222486	0.000238723	0.000254556	0.000269973	0.000285012	0.000299765	0.000314381	0.000329071	0.000344107	0.000359823	0.00037661	0.000394919	0.00041525	0.000438149	0.0004642	0.000494014	0.000528223	0.000567466	0.000612378	0.000663578	0.000721657	0.000787163	0.000860591	0.000942372
-0.888293	1.09922e-05	8.39693e-06	6.17784e-06	4.48527e-06	3.4692e-06	3.27516e-06	4.03994e-06	5.88745e-06	8.92476e-06	1.32385e-05	1.88917e-05	2.59213e-05	3.43365e-05	4.41172e-05	5.52147e-05	6.75517e-05	8.10248e-05	9.55065e-05	0.00011085	0.000126891	0.000143458	0.000160373	0.000177462	0.000194559	0.000211517	0.000228211	0.000244549	0.000260476	0.000275981	0.000291105	0.000305943	0.000320647	0.000335432	0.000350573	0.000366409	0.000383336	0.000401809	0.000422331	0.000445455	0.000471768	0.000501887	0.000536447	0.000576092	0.000621461	0.000673175	0.000731828	0.000797972	0.000872103	0.000954653
-0.884398	1.31569e-05	1.06324e-05	8.49368e-06	6.89191e-06	5.97761e-06	5.89658e-06	6.78563e-06	8.76839e-06	1.19514e-05	1.64203e-05	2.22372e-05	2.94377e-05	3.80292e-05	4.79902e-05	5.92701e-05	7.17897e-05	8.54436e-05	0.000100103	0.000115618	0.000131825	0.000148549	0.000165613	0.000182841	0.000200067	0.000217145	0.000233949	0.000250388	0.00026641	0.000282005	0.000297217	0.000312143	0.00032694	0.000341824	0.000357077	0.000373039	0.000390112	0.000408755	0.000429477	0.000452834	0.000479418	0.000509851	0.000544772	0.000584828	0.000630662	0.0006829	0.000742138	0.000808929	0.000883773	0.000967102
-0.880503	1.52874e-05	1.28378e-05	1.07834e-05	9.27619e-06	8.46708e-06	8.50216e-06	9.51821e-06	1.16386e-05	1.49691e-05	1.95948e-05	2.55764e-05	3.29483e-05	4.17165e-05	5.18576e-05	6.33193e-05	7.60206e-05	8.98544e-05	0.00010469	0.000120376	0.000136747	0.000153627	0.000170838	0.000188204	0.000205559	0.000222755	0.000239669	0.00025621	0.000272328	0.000288015	0.000303318	0.000318335	0.000333227	0.000348216	0.000363584	0.000379678	0.000396903	0.000415723	0.000436652	0.00046025	0.000487113	0.000517869	0.000553159	0.000593636	0.000639946	0.000692716	0.000752548	0.000819995	0.000895561	0.000979678
-0.876609	1.73695e-05	1.49984e-05	1.30317e-05	1.16221e-05	1.0921e-05	1.10747e-05	1.22199e-05	1.44795e-05	1.79589e-05	2.27422e-05	2.8889e-05	3.64323e-05	4.53766e-05	5.56971e-05	6.73394e-05	8.0221e-05	9.42328e-05	0.000109242	0.000125097	0.00014163	0.000158665	0.000176022	0.000193523	0.000211005	0.000228318	0.000245342	0.000261985	0.0002782	0.00029398	0.000309374	0.000324485	0.000339476	0.000354572	0.000370061	0.000386291	0.000403675	0.000422679	0.000443821	0.000467667	0.000494818	0.000525903	0.000561572	0.000602478	0.000649271	0.000702583	0.000763017	0.00083113	0.000907426	0.00099234
-0.872714	1.93893e-05	1.70996e-05	1.52234e-05	1.3914e-05	1.33231e-05	1.35973e-05	1.48731e-05	1.72731e-05	2.0902e-05	2.5843e-05	3.21548e-05	3.98688e-05	4.89882e-05	5.94864e-05	7.13075e-05	8.43672e-05	9.85547e-05	0.000113736	0.000129757	0.000146449	0.000163636	0.000181135	0.00019877	0.000216377	0.000233806	0.000250938	0.000267683	0.000283994	0.000299868	0.000315355	0.000330562	0.000345654	0.000360861	0.000376473	0.000392845	0.000410392	0.000429585	0.000450948	0.000475049	0.000502494	0.000533917	0.000569971	0.000611314	0.000658599	0.000712461	0.000773505	0.000842292	0.000919326	0.00100504
-0.868819	2.13332e-05	1.91273e-05	1.73438e-05	1.61364e-05	1.56574e-05	1.60533e-05	1.74605e-05	2.00014e-05	2.37798e-05	2.88781e-05	3.53538e-05	4.32373e-05	5.25299e-05	6.32037e-05	7.52011e-05	8.84361e-05	0.000102796	0.000118146	0.00013433	0.000151178	0.000168512	0.000186151	0.000203918	0.000221646	0.000239189	0.000256427	0.000273273	0.000289679	0.000305646	0.000321227	0.000336531	0.000351727	0.000367047	0.000382787	0.000399305	0.000417019	0.000436407	0.000457995	0.000482357	0.000510103	0.000541871	0.000578317	0.000620104	0.000667888	0.000722308	0.00078397	0.000853438	0.000931218	0.00101775
-0.864925	2.31883e-05	2.10681e-05	1.93788e-05	1.82747e-05	1.79085e-05	1.84267e-05	1.99656e-05	2.2647e-05	2.65742e-05	3.18287e-05	3.84668e-05	4.65176e-05	5.59811e-05	6.68276e-05	7.8998e-05	9.24047e-05	0.000106934	0.000122448	0.00013879	0.000155791	0.000173269	0.000191044	0.000208938	0.000226785	0.000244439	0.000261781	0.000278725	0.000295225	0.000311285	0.00032696	0.000342361	0.000357662	0.000373097	0.000388967	0.000405634	0.000423521	0.000443107	0.000464926	0.000489554	0.000517607	0.000549726	0.000586571	0.000628809	0.000677099	0.000732083	0.00079437	0.000864526	0.000943058	0.00103041
-0.86103	2.49423e-05	2.29088e-05	2.13147e-05	2.03147e-05	2.00616e-05	2.0702e-05	2.23721e-05	2.51932e-05	2.92679e-05	3.46768e-05	4.1475e-05	4.96903e-05	5.93214e-05	7.03371e-05	8.26767e-05	9.62509e-05	0.000110944	0.000126618	0.000143115	0.000160262	0.00017788	0.000195786	0.000213803	0.000231765	0.000249527	0.00026697	0.000284009	0.000300602	0.000316754	0.000332521	0.00034802	0.000363426	0.000378979	0.000394981	0.0004118	0.000429861	0.000449651	0.000471705	0.000496605	0.000524969	0.000557445	0.000594695	0.00063739	0.000686192	0.000741746	0.000804664	0.000875514	0.000954805	0.00104298
-0.857135	2.65836e-05	2.46375e-05	2.31389e-05	2.22429e-05	2.21026e-05	2.28646e-05	2.46648e-05	2.7624e-05	3.18442e-05	3.74049e-05	4.43603e-05	5.27368e-05	6.25317e-05	7.37123e-05	8.62164e-05	9.99532e-05	0.000114806	0.000130634	0.000147279	0.000164569	0.000182321	0.000200353	0.000218488	0.00023656	0.000254425	0.000271965	0.000289097	0.00030578	0.000322022	0.000337881	0.000353477	0.000368988	0.000384659	0.000400795	0.000417767	0.000436007	0.000456003	0.000478295	0.000503471	0.000532152	0.000564989	0.000602649	0.000645806	0.000695126	0.000751255	0.00081481	0.000886359	0.000966414	0.00105542
-0.853241	2.81014e-05	2.62427e-05	2.48393e-05	2.40468e-05	2.40184e-05	2.49007e-05	2.68292e-05	2.99244e-05	3.42873e-05	3.99968e-05	4.71057e-05	5.56392e-05	6.55934e-05	7.6934e-05	8.95973e-05	0.000103491	0.000118497	0.000134474	0.000151262	0.000168687	0.000186567	0.00020472	0.000222967	0.000241145	0.000259108	0.000276741	0.000293962	0.000310732	0.00032706	0.000343009	0.000358701	0.000374318	0.000390106	0.000406377	0.000423504	0.000441924	0.000462129	0.000484664	0.000510118	0.00053912	0.000572322	0.000610397	0.00065402	0.000703862	0.000760572	0.000824768	0.000897021	0.000977845	0.00106768
-0.849346	2.9486e-05	2.77141e-05	2.6405e-05	2.57148e-05	2.57968e-05	2.67975e-05	2.8852e-05	3.20803e-05	3.65827e-05	4.24371e-05	4.96952e-05	5.83811e-05	6.84893e-05	7.99844e-05	9.2801e-05	0.000106846	0.000121999	0.000138117	0.000155041	0.000172595	0.000190597	0.000208863	0.000227217	0.000245494	0.00026355	0.000281271	0.000298576	0.000315429	0.000331841	0.000347878	0.000363664	0.000379385	0.000395291	0.000411696	0.00042898	0.000447581	0.000467997	0.000490776	0.000516513	0.000545838	0.000579409	0.000617902	0.000661996	0.000712364	0.000769658	0.000834499	0.00090746	0.000989057	0.00107973
-0.845451	3.07286e-05	2.90422e-05	2.78262e-05	2.72366e-05	2.74269e-05	2.85433e-05	3.07209e-05	3.40789e-05	3.87169e-05	4.47117e-05	5.21142e-05	6.09471e-05	7.12036e-05	8.28467e-05	9.581e-05	0.000109999	0.000125291	0.000141545	0.000158597	0.000176272	0.000194389	0.000212762	0.000231216	0.000249585	0.000267728	0.000285531	0.000302916	0.000319848	0.00033634	0.000352461	0.000368338	0.000384161	0.000400184	0.000416724	0.000434164	0.000452947	0.000473575	0.000496601	0.000522622	0.000552273	0.000586216	0.00062513	0.000669697	0.000720594	0.000778476	0.000843965	0.000917638	0.00100001	0.00109153
-0.841557	3.18214e-05	3.02191e-05	2.90941e-05	2.86028e-05	2.88987e-05	3.01279e-05	3.2425e-05	3.59086e-05	4.06777e-05	4.6808e-05	5.43493e-05	6.33232e-05	7.37215e-05	8.5506e-05	9.86088e-05	0.000112934	0.000128359	0.000144739	0.000161911	0.000179701	0.000197923	0.000216396	0.000234942	0.000253397	0.00027162	0.0002895	0.000306958	0.000323963	0.000340531	0.000356733	0.000372699	0.000388622	0.00040476	0.000421433	0.000439029	0.000457995	0.000478836	0.000502108	0.000528415	0.000558394	0.000592711	0.000632048	0.000677091	0.00072852	0.000786992	0.000853132	0.000927518	0.00101067	0.00110303
-0.837662	3.2758e-05	3.12375e-05	3.02011e-05	2.98054e-05	3.02037e-05	3.15421e-05	3.39546e-05	3.75593e-05	4.24544e-05	4.87146e-05	5.63888e-05	6.54971e-05	7.60302e-05	8.79486e-05	0.000101183	0.000115636	0.000131185	0.000147684	0.000164968	0.000182863	0.000201183	0.000219747	0.000238377	0.00025691	0.000275207	0.000293156	0.000310682	0.000327755	0.000344394	0.000360672	0.000376723	0.000392743	0.000408993	0.000425799	0.00044355	0.000462698	0.000483751	0.000507271	0.000533864	0.000564172	0.000598864	0.000638626	0.000684147	0.000736109	0.000795172	0.000861965	0.000937066	0.001021	0.0011142
-0.833767	3.3533e-05	3.20918e-05	3.11411e-05	3.08377e-05	3.13348e-05	3.27783e-05	3.53016e-05	3.90224e-05	4.40379e-05	5.0422e-05	5.82223e-05	6.74579e-05	7.81184e-05	9.01628e-05	0.000103521	0.000118094	0.000133757	0.000150365	0.000167753	0.000185743	0.000204153	0.000222799	0.000241504	0.000260108	0.00027847	0.000296481	0.000314068	0.000331204	0.000347908	0.000364258	0.00038039	0.000396504	0.000412864	0.000429799	0.000447703	0.000467032	0.000488297	0.000512065	0.000538945	0.000569582	0.00060465	0.000644837	0.000690836	0.000743332	0.000802988	0.000870434	0.000946252	0.00103096	0.00112502
-0.829873	3.41426e-05	3.27775e-05	3.19093e-05	3.16944e-05	3.22863e-05	3.38303e-05	3.64595e-05	4.02908e-05	4.54207e-05	5.19221e-05	5.98415e-05	6.91969e-05	7.99766e-05	9.21386e-05	0.000105611	0.000120295	0.000136064	0.000152772	0.000170253	0.00018833	0.000206819	0.000225538	0.00024431	0.000262975	0.000281395	0.00029946	0.000317102	0.000334292	0.000351056	0.000367472	0.000383681	0.000399885	0.000416351	0.000433413	0.000451468	0.000470976	0.000492453	0.000516467	0.000543633	0.0005746	0.000610043	0.000650656	0.000697134	0.000750164	0.000810413	0.000878512	0.000955046	0.00104054	0.00113544
-0.825978	3.45839e-05	3.32918e-05	3.25022e-05	3.23719e-05	3.30541e-05	3.46936e-05	3.74233e-05	4.13591e-05	4.65969e-05	5.32086e-05	6.12396e-05	7.07069e-05	8.15974e-05	9.38681e-05	0.000107446	0.000122231	0.000138096	0.000154894	0.000172458	0.000190612	0.000209171	0.000227953	0.000246783	0.0002655	0.000283968	0.00030208	0.000319768	0.000337007	0.000353824	0.000370301	0.000386581	0.00040287	0.000419439	0.000436625	0.000454829	0.000474513	0.000496199	0.000520459	0.00054791	0.000579205	0.000615023	0.000656061	0.000703017	0.000756581	0.000817422	0.000886175	0.000963424	0.00104969	0.00114544
-0.822083	3.48559e-05	3.36329e-05	3.29181e-05	3.28679e-05	3.36355e-05	3.53653e-05	3.81896e-05	4.22237e-05	4.75626e-05	5.42773e-05	6.24121e-05	7.19828e-05	8.29753e-05	9.53454e-05	0.000109019	0.000123895	0.000139846	0.000156723	0.000174361	0.000192581	0.0002112	0.000230035	0.000248913	0.000267673	0.000286181	0.000304331	0.000322057	0.000339337	0.000356201	0.000372732	0.000389078	0.000405448	0.000422115	0.000439421	0.00045777	0.000477629	0.000499522	0.000524025	0.000551759	0.000583381	0.000619573	0.000661034	0.000708467	0.000762564	0.000823997	0.000893401	0.000971364	0.00105841	0.001155
-0.818189	3.49586e-05	3.38009e-05	3.31564e-05	3.31817e-05	3.40296e-05	3.58441e-05	3.8757e-05	4.28828e-05	4.83157e-05	5.51256e-05	6.3356e-05	7.30214e-05	8.41068e-05	9.65667e-05	0.000110326	0.000125283	0.00014131	0.000158256	0.000175956	0.000194232	0.0002129	0.000231778	0.000250693	0.000269486	0.000288025	0.000306204	0.000323961	0.000341275	0.000358177	0.000374757	0.000391163	0.000407607	0.000424368	0.00044179	0.000460281	0.000480311	0.000502408	0.000527152	0.000555167	0.000587114	0.000623678	0.000665562	0.00071347	0.000768097	0.000830119	0.000900173	0.000978849	0.00106668	0.00116411
-0.814294	3.48936e-05	3.37969e-05	3.32183e-05	3.33143e-05	3.42371e-05	3.61306e-05	3.91257e-05	4.33364e-05	4.88558e-05	5.57531e-05	6.40706e-05	7.38219e-05	8.49907e-05	9.75307e-05	0.000111366	0.000126393	0.000142484	0.000159489	0.00017724	0.000195561	0.000214267	0.000233178	0.00025212	0.000270937	0.000289496	0.000307696	0.000325474	0.000342813	0.000359748	0.000376369	0.000392829	0.000409343	0.000426193	0.000443726	0.000462355	0.000482552	0.00050485	0.000529833	0.000558126	0.000590395	0.000627329	0.000669632	0.000718013	0.000773169	0.000835778	0.000906479	0.000985865	0.00107446	0.00117274
-0.810399	3.46639e-05	3.3624e-05	3.31066e-05	3.32681e-05	3.42604e-05	3.62268e-05	3.92977e-05	4.35862e-05	4.91847e-05	5.61612e-05	6.45572e-05	7.43852e-05	8.56278e-05	9.82379e-05	0.000112139	0.000127226	0.00014337	0.000160422	0.000178214	0.000196568	0.000215302	0.000234234	0.000253193	0.000272023	0.000290594	0.000308805	0.000326596	0.000343953	0.000360912	0.000377567	0.000394074	0.000410652	0.000427586	0.000445226	0.000463987	0.000484349	0.000506844	0.000532061	0.00056063	0.000593219	0.000630519	0.000673239	0.00072209	0.000777772	0.000840964	0.00091231	0.000992402	0.00108177	0.00118088
-0.806505	3.42738e-05	3.32863e-05	3.28255e-05	3.30474e-05	3.41036e-05	3.61368e-05	3.92769e-05	4.36361e-05	4.93059e-05	5.63535e-05	6.48192e-05	7.47146e-05	8.60214e-05	9.86913e-05	0.000112647	0.000127783	0.00014397	0.000161058	0.000178879	0.000197256	0.000216006	0.000234949	0.000253914	0.000272748	0.000291319	0.000309532	0.000327327	0.000344693	0.000361669	0.000378352	0.0003949	0.000411536	0.000428547	0.000446289	0.000465179	0.0004857	0.000508389	0.000533837	0.000562678	0.000595583	0.000633247	0.000676381	0.000725698	0.000781902	0.000845675	0.000917661	0.000998456	0.00108859	0.00118853
-0.80261	3.37293e-05	3.27898e-05	3.23807e-05	3.26578e-05	3.37722e-05	3.58662e-05	3.90688e-05	4.34915e-05	4.92249e-05	5.63353e-05	6.48619e-05	7.48155e-05	8.61767e-05	9.88963e-05	0.000112896	0.000128071	0.00014429	0.000161402	0.000179241	0.000197629	0.000216385	0.000235328	0.000254289	0.000273115	0.000291678	0.000309883	0.000327673	0.00034504	0.000362025	0.000378728	0.00039531	0.000411997	0.000429081	0.000446919	0.000465934	0.00048661	0.000509489	0.000535164	0.000564273	0.00059749	0.000635514	0.000679058	0.000728838	0.000785561	0.00084991	0.000922533	0.00100403	0.00109493	0.00119569
-0.798715	3.30375e-05	3.21416e-05	3.17795e-05	3.21067e-05	3.32737e-05	3.54224e-05	3.86808e-05	4.31599e-05	4.89492e-05	5.61141e-05	6.46929e-05	7.46953e-05	8.61012e-05	9.88604e-05	0.000112894	0.000128096	0.000144336	0.000161462	0.000179308	0.000197696	0.000216446	0.000235378	0.000254324	0.000273132	0.000291677	0.000309865	0.000327642	0.000345001	0.000361987	0.000378703	0.000395313	0.000412046	0.000429196	0.000447126	0.00046626	0.000487086	0.00051015	0.000536048	0.000565422	0.000598947	0.000637327	0.000681277	0.000731516	0.000788753	0.000853674	0.000926929	0.00100912	0.00110078	0.00120237
-0.794821	3.2207e-05	3.13504e-05	3.10306e-05	3.14028e-05	3.2617e-05	3.48143e-05	3.8122e-05	4.26504e-05	4.8488e-05	5.56992e-05	6.43216e-05	7.43637e-05	8.58045e-05	9.85933e-05	0.00011265	0.000127869	0.000144118	0.000161247	0.000179089	0.000197467	0.0002162	0.00023511	0.000254031	0.000272811	0.000291328	0.00030949	0.000327245	0.000344588	0.000361568	0.000378289	0.00039492	0.000411692	0.000428904	0.000446919	0.000466167	0.000487139	0.000510384	0.000536501	0.000566135	0.000599965	0.000638697	0.000683048	0.000733742	0.000791489	0.000856978	0.00093086	0.00101374	0.00110615	0.00120856
-0.790926	3.12475e-05	3.04261e-05	3.01443e-05	3.05565e-05	3.18125e-05	3.40525e-05	3.74033e-05	4.19739e-05	4.78524e-05	5.5102e-05	6.37593e-05	7.38321e-05	8.52985e-05	9.8107e-05	0.000112177	0.000127402	0.000143651	0.000160772	0.000178598	0.000196954	0.00021566	0.000234538	0.000253423	0.000272166	0.000290646	0.000308772	0.000326496	0.000343815	0.000360781	0.000377501	0.000394146	0.000410952	0.000428219	0.000446315	0.000465673	0.000486786	0.000510207	0.000536539	0.000566429	0.000600559	0.000639637	0.000684386	0.00073553	0.000793782	0.000859834	0.000934338	0.0010179	0.00111106	0.00121428
-0.787031	3.017e-05	2.938e-05	2.91318e-05	2.95795e-05	3.08721e-05	3.31492e-05	3.65368e-05	4.11431e-05	4.70552e-05	5.43354e-05	6.30194e-05	7.31141e-05	8.45969e-05	9.74154e-05	0.000111489	0.00012671	0.000142947	0.000160049	0.00017785	0.000196174	0.000214842	0.000233678	0.000252517	0.000271213	0.000289646	0.000307728	0.000325413	0.000342701	0.000359645	0.000376357	0.000393011	0.000409844	0.00042716	0.000445332	0.000464794	0.000486045	0.000509638	0.00053618	0.000566321	0.000600747	0.000640169	0.000685311	0.000736899	0.000795652	0.000862261	0.000937382	0.00102162	0.00111552	0.00121955
-0.783137	2.89869e-05	2.82245e-05	2.8006e-05	2.84847e-05	2.98091e-05	3.2118e-05	3.55365e-05	4.01721e-05	4.61108e-05	5.34142e-05	6.21169e-05	7.22251e-05	8.37153e-05	9.65346e-05	0.000110602	0.000125809	0.000142025	0.000159098	0.000176863	0.000195145	0.000213764	0.000232548	0.000251332	0.000269972	0.00028835	0.000306379	0.000324017	0.000341266	0.000358182	0.000374879	0.000391535	0.000408389	0.000425751	0.000443993	0.000463556	0.000484938	0.000508699	0.000535447	0.000565836	0.000600554	0.000640314	0.000685844	0.000737873	0.000797121	0.000864282	0.000940015	0.00102493	0.00111957	0.0012244
-0.779242	2.77112e-05	2.69733e-05	2.67807e-05	2.72864e-05	2.8638e-05	3.09737e-05	3.44177e-05	3.90765e-05	4.50353e-05	5.23547e-05	6.10686e-05	7.11821e-05	8.26712e-05	9.54824e-05	0.000109534	0.000124718	0.000140903	0.000157937	0.000175657	0.000193886	0.000212448	0.00023117	0.00024989	0.000268465	0.000286779	0.000304748	0.000322331	0.000339534	0.000356415	0.000373091	0.000389743	0.000406614	0.000424016	0.000442325	0.000461982	0.000483493	0.000507417	0.000534367	0.000564999	0.000600005	0.000640099	0.000686013	0.000738478	0.000798216	0.000865925	0.000942264	0.00102784	0.00112321	0.00122884
-0.775347	2.63571e-05	2.56407e-05	2.54709e-05	2.59999e-05	2.73747e-05	2.97326e-05	3.31969e-05	3.78733e-05	4.3846e-05	5.11748e-05	5.98926e-05	7.00039e-05	8.14839e-05	9.42785e-05	0.000108306	0.000123457	0.000139602	0.000156589	0.000174253	0.000192421	0.000210917	0.000229568	0.000248216	0.000266717	0.000284959	0.00030286	0.000320381	0.000337531	0.000354371	0.000371022	0.000387664	0.000404547	0.000421984	0.000440355	0.000460104	0.000481739	0.000505823	0.000532971	0.000563843	0.000599132	0.000639556	0.000685849	0.000738746	0.000798969	0.000867219	0.000944159	0.0010304	0.00112649	0.00123291
-0.771453	2.49396e-05	2.42424e-05	2.40926e-05	2.46417e-05	2.60359e-05	2.84118e-05	3.18918e-05	3.65807e-05	4.25616e-05	4.98936e-05	5.86087e-05	6.87106e-05	8.01739e-05	9.29441e-05	0.000106939	0.00012205	0.000138145	0.000155075	0.000172676	0.000190774	0.000209195	0.000227768	0.000246334	0.000264755	0.000282917	0.000300743	0.000318197	0.000335288	0.000352081	0.0003687	0.000385329	0.00040222	0.000419688	0.000438116	0.000457954	0.000479709	0.000503949	0.000531292	0.0005624	0.000597968	0.000638719	0.000685387	0.00073871	0.000799414	0.000868201	0.000945736	0.00103263	0.00112945	0.00123664
-0.767558	2.34746e-05	2.27945e-05	2.26623e-05	2.32288e-05	2.46394e-05	2.70296e-05	3.05212e-05	3.52179e-05	4.1202e-05	4.85315e-05	5.72378e-05	6.73237e-05	7.87634e-05	9.15018e-05	0.000105456	0.000120519	0.000136557	0.000153423	0.000170952	0.000188972	0.00020731	0.000225796	0.000244274	0.000262607	0.000280683	0.000298429	0.000315808	0.000332835	0.000349577	0.00036616	0.000382771	0.000399665	0.000417161	0.000435644	0.000455566	0.000477439	0.000501833	0.000529367	0.000560707	0.000596552	0.000637625	0.000684665	0.00073841	0.000799589	0.000868908	0.000947033	0.00103458	0.00113211	0.00124008
-0.763663	2.19783e-05	2.1314e-05	2.11976e-05	2.17793e-05	2.32035e-05	2.56051e-05	2.91047e-05	3.38051e-05	3.97878e-05	4.71098e-05	5.58017e-05	6.58658e-05	7.72755e-05	8.99755e-05	0.000103883	0.000118889	0.000134864	0.000151658	0.000169107	0.000187042	0.00020529	0.000223683	0.000242066	0.000260304	0.000278289	0.000295948	0.000313248	0.000330207	0.000346893	0.000363435	0.000380026	0.00039692	0.00041444	0.000432976	0.00045298	0.000474968	0.000499512	0.000527236	0.000558806	0.000594924	0.000636316	0.000683723	0.000737886	0.000799537	0.000869383	0.000948093	0.00103629	0.00113452	0.00124327
-0.759769	2.04676e-05	1.98181e-05	1.97163e-05	2.03116e-05	2.17476e-05	2.4158e-05	2.76626e-05	3.23633e-05	3.83406e-05	4.56507e-05	5.43235e-05	6.43604e-05	7.57345e-05	8.83901e-05	0.000102244	0.000117188	0.000133092	0.000149807	0.000167171	0.000185015	0.000203166	0.000221459	0.000239742	0.00025788	0.000275768	0.000293336	0.000310553	0.000327438	0.000344065	0.000360565	0.000377131	0.000394023	0.000411566	0.000430151	0.000450236	0.000472337	0.00049703	0.00052494	0.000556737	0.000593126	0.000634834	0.000682605	0.000737183	0.000799302	0.00086967	0.000948961	0.00103779	0.00113673	0.00124625
-0.755874	1.89596e-05	1.83247e-05	1.82369e-05	1.88447e-05	2.0291e-05	2.27083e-05	2.62157e-05	3.09139e-05	3.68826e-05	4.41771e-05	5.28265e-05	6.28317e-05	7.41653e-05	8.67712e-05	0.000100566	0.000115443	0.00013127	0.000147901	0.000165173	0.000182919	0.000200968	0.000219157	0.000237334	0.000255368	0.000273155	0.000290627	0.000307757	0.000324567	0.000341132	0.000357586	0.000374126	0.000391014	0.000408578	0.000427212	0.000447375	0.000469588	0.000494428	0.000522524	0.000554547	0.000591203	0.000633226	0.000681358	0.000736347	0.00079893	0.000869817	0.000949684	0.00103915	0.00113879	0.00124907
-0.751979	1.74716e-05	1.68516e-05	1.67778e-05	1.73979e-05	1.88536e-05	2.12768e-05	2.47852e-05	2.94788e-05	3.54363e-05	4.27122e-05	5.13348e-05	6.13046e-05	7.25934e-05	8.51453e-05	9.8877e-05	0.000113681	0.000129427	0.000145968	0.000163144	0.000180787	0.00019873	0.00021681	0.000234877	0.000252802	0.000270485	0.000287859	0.000304899	0.000321631	0.000338132	0.00035454	0.000371053	0.000387936	0.00040552	0.000424202	0.000444443	0.000466767	0.000491754	0.000520033	0.000552281	0.000589204	0.000631538	0.00068003	0.000735428	0.000798471	0.000869874	0.000950312	0.00104041	0.00114074	0.00125178
-0.748084	1.60211e-05	1.54169e-05	1.53578e-05	1.59904e-05	1.74555e-05	1.98839e-05	2.33924e-05	2.808e-05	3.40245e-05	4.12795e-05	4.98727e-05	5.98039e-05	7.10447e-05	8.35388e-05	9.72032e-05	0.00011193	0.000127591	0.000144038	0.000161114	0.000178651	0.000196484	0.000214451	0.000232405	0.000250219	0.000267795	0.000285068	0.000302018	0.00031867	0.000335107	0.000351466	0.000367952	0.00038483	0.000402434	0.000421165	0.000441485	0.00046392	0.000489052	0.000517516	0.000549987	0.000587177	0.000629822	0.00067867	0.000734475	0.000797976	0.000869891	0.000950898	0.00104163	0.00114264	0.00125443
-0.74419	1.46254e-05	1.40386e-05	1.39954e-05	1.46414e-05	1.61164e-05	1.85502e-05	2.20586e-05	2.67396e-05	3.26699e-05	3.99026e-05	4.84645e-05	5.83549e-05	6.95451e-05	8.19787e-05	9.55727e-05	0.00011022	0.000125792	0.000142143	0.000159114	0.000176543	0.000194262	0.000212114	0.000229953	0.000247654	0.000265121	0.000282293	0.000299151	0.000315724	0.000332096	0.000348408	0.000364867	0.000381741	0.000399367	0.000418146	0.000438545	0.000461093	0.000486373	0.000515021	0.000547716	0.000585172	0.000628126	0.000677331	0.000733541	0.000797498	0.000869922	0.000951495	0.00104285	0.00114455	0.00125709
-0.740295	1.33013e-05	1.27341e-05	1.27088e-05	1.33699e-05	1.48561e-05	1.72962e-05	2.0805e-05	2.54793e-05	3.13952e-05	3.86048e-05	4.71342e-05	5.69824e-05	6.81203e-05	8.04915e-05	9.4013e-05	0.000108578	0.000124059	0.000140311	0.000157177	0.000174494	0.000192099	0.000209834	0.000227556	0.000245144	0.000262502	0.000279573	0.000296339	0.000312833	0.000329141	0.000345408	0.000361841	0.000378713	0.000396362	0.000415192	0.000435673	0.000458334	0.000483762	0.000512596	0.000545516	0.000583238	0.000626503	0.000676064	0.000732677	0.000797089	0.000870021	0.000952157	0.00104413	0.00114652	0.0012598
-0.7364	1.20654e-05	1.15208e-05	1.1516e-05	1.21944e-05	1.36937e-05	1.61417e-05	1.9652e-05	2.43205e-05	3.02224e-05	3.74089e-05	4.59056e-05	5.5711e-05	6.67958e-05	7.91034e-05	9.25513e-05	0.000107033	0.000122422	0.000138573	0.000155332	0.000172537	0.000190026	0.000207644	0.00022525	0.000242724	0.000259974	0.000276944	0.00029362	0.000310037	0.000326283	0.000342506	0.000358917	0.000375789	0.000393464	0.000412348	0.000432913	0.000455691	0.00048127	0.000510292	0.000543439	0.000581428	0.000625003	0.00067492	0.000731938	0.000796803	0.000870242	0.00095294	0.00104553	0.0011486	0.00126263
-0.732506	1.09338e-05	1.04152e-05	1.04341e-05	1.11328e-05	1.26479e-05	1.5106e-05	1.86197e-05	2.3284e-05	2.9173e-05	3.63373e-05	4.48018e-05	5.45646e-05	6.55962e-05	7.78401e-05	9.12139e-05	0.000105612	0.000120908	0.000136959	0.000153611	0.000170703	0.000188077	0.000205578	0.000223068	0.00024043	0.000257573	0.000274444	0.000291033	0.000307375	0.000323563	0.000339746	0.000356137	0.000373013	0.000390718	0.00040966	0.000430312	0.00045321	0.000478944	0.000508157	0.000541532	0.000579792	0.000623679	0.000673953	0.000731375	0.000796694	0.000870638	0.000953897	0.00104711	0.00115085	0.00126562
-0.728611	9.92163e-06	9.43321e-06	9.47963e-06	1.02022e-05	1.17364e-05	1.42076e-05	1.77273e-05	2.23895e-05	2.82676e-05	3.54113e-05	4.38449e-05	5.35662e-05	6.45455e-05	7.67263e-05	9.00266e-05	0.000104341	0.000119545	0.000135496	0.000152041	0.000169023	0.000186282	0.000203668	0.000221045	0.000238296	0.000255335	0.000272111	0.000288615	0.000304886	0.00032102	0.000337167	0.000353544	0.000370429	0.000388168	0.000407172	0.000427917	0.000450939	0.000476832	0.000506239	0.000539847	0.000578378	0.00062258	0.000673213	0.00073104	0.000796814	0.000871264	0.000955083	0.00104891	0.00115333	0.00126885
-0.724716	9.04328e-06	8.5897e-06	8.66816e-06	9.41883e-06	1.09759e-05	1.34638e-05	1.69928e-05	2.16561e-05	2.75258e-05	3.46512e-05	4.30561e-05	5.27376e-05	6.36662e-05	7.57854e-05	8.90137e-05	0.000103247	0.000118359	0.000134212	0.000150653	0.000167525	0.000184672	0.000201946	0.000219211	0.000236356	0.000253294	0.000269979	0.000286403	0.000302608	0.000318692	0.000334809	0.000351177	0.000368076	0.000385856	0.000404928	0.000425771	0.000448923	0.000474979	0.000504585	0.00053843	0.000577238	0.000621757	0.000672752	0.000730986	0.000797216	0.000872172	0.000956552	0.001051	0.0011561	0.00127235
-0.720822	8.31205e-06	7.89857e-06	8.01411e-06	8.79766e-06	1.03823e-05	1.2891e-05	1.64333e-05	2.11011e-05	2.69659e-05	3.40761e-05	4.24549e-05	5.20994e-05	6.29797e-05	7.50398e-05	8.81983e-05	0.000102352	0.000117376	0.000133132	0.000149471	0.000166237	0.000183276	0.00020044	0.000217599	0.000234641	0.000251483	0.000268082	0.000284431	0.000300577	0.000316617	0.000332711	0.000349075	0.000365996	0.000383822	0.00040297	0.000423917	0.000447205	0.000473431	0.000503241	0.000537328	0.000576416	0.000621257	0.000672616	0.000731261	0.000797948	0.000873413	0.000958355	0.00105342	0.0011592	0.00127619
-0.716927	7.7401e-06	7.37247e-06	7.53068e-06	8.35245e-06	9.96962e-06	1.25041e-05	1.60642e-05	2.07409e-05	2.66047e-05	3.37035e-05	4.20599e-05	5.16706e-05	6.25059e-05	7.45098e-05	8.76017e-05	0.000101679	0.000116618	0.000132282	0.000148522	0.000165185	0.000182119	0.00019918	0.000216236	0.00023318	0.000249933	0.000266451	0.000282733	0.000298825	0.00031483	0.000330907	0.000347276	0.000364226	0.000382107	0.000401337	0.000422396	0.000445827	0.000472229	0.00050225	0.000536585	0.000575959	0.000621126	0.000672854	0.000731912	0.00079906	0.000875036	0.000960541	0.00105623	0.00116268	0.00128042
-0.713032	7.33825e-06	7.02273e-06	7.22965e-06	8.0955e-06	9.75087e-06	1.23165e-05	1.58995e-05	2.05899e-05	2.64574e-05	3.35491e-05	4.18873e-05	5.14684e-05	6.22626e-05	7.42143e-05	8.72435e-05	0.000101248	0.000116106	0.000131681	0.000147828	0.000164393	0.000181228	0.000198189	0.000215149	0.000232003	0.000248673	0.000265117	0.000281339	0.000297386	0.000313363	0.000329431	0.000345815	0.000362802	0.000380746	0.000400066	0.000421246	0.000444828	0.000471414	0.000501654	0.000536242	0.000575909	0.000621408	0.000673509	0.000732985	0.000800598	0.000877087	0.000963158	0.00105946	0.0011666	0.00128508
-0.709138	7.11593e-06	6.85916e-06	7.1213e-06	8.03755e-06	9.73723e-06	1.23399e-05	1.59515e-05	2.0661e-05	2.65374e-05	3.36271e-05	4.19518e-05	5.1508e-05	6.22658e-05	7.41699e-05	8.71409e-05	0.000101077	0.000115859	0.000131352	0.000147409	0.000163883	0.000180624	0.000197493	0.000214363	0.000231133	0.000247727	0.000264107	0.000280276	0.000296287	0.000312245	0.000328315	0.000344721	0.000361756	0.000379773	0.000399193	0.000420503	0.000444245	0.000471023	0.000501489	0.00053634	0.000576305	0.000622142	0.000674623	0.000734521	0.000802603	0.00087961	0.00096625	0.00106318	0.001171	0.00129022
-0.705243	7.081e-06	6.89001e-06	7.21426e-06	8.18761e-06	9.93812e-06	1.25841e-05	1.62304e-05	2.0965e-05	2.6856e-05	3.39492e-05	4.2266e-05	5.18025e-05	6.25291e-05	7.43909e-05	8.73091e-05	0.000101183	0.000115895	0.000131309	0.000147285	0.000163673	0.000180327	0.00019711	0.0002139	0.000230594	0.000247121	0.000263445	0.000279571	0.000295555	0.000311505	0.000327585	0.000344026	0.000361117	0.000379218	0.000398749	0.000420198	0.000444111	0.00047109	0.000501792	0.000536912	0.000577184	0.000623367	0.000676233	0.00073656	0.000805114	0.000882643	0.000969857	0.00106742	0.00117592	0.00129589
-0.701348	7.23969e-06	7.12181e-06	7.51537e-06	8.55289e-06	1.03611e-05	1.30571e-05	1.67446e-05	2.15106e-05	2.74224e-05	3.45252e-05	4.28399e-05	5.23627e-05	6.3064e-05	7.48894e-05	8.77607e-05	0.000101579	0.000116226	0.00013157	0.000147469	0.000163779	0.000180354	0.00019706	0.000213776	0.000230404	0.000246873	0.000263151	0.000279245	0.000295213	0.000311165	0.000327268	0.000343753	0.000360914	0.000379109	0.000398762	0.000420361	0.000444454	0.000471646	0.000502592	0.000537991	0.000578578	0.000625114	0.000678373	0.000739134	0.000808169	0.000886224	0.000974015	0.00107221	0.0011814	0.00130213
-0.697454	7.59651e-06	7.5593e-06	8.02962e-06	9.13863e-06	1.10117e-05	1.37648e-05	1.75004e-05	2.23045e-05	2.82437e-05	3.53625e-05	4.36816e-05	5.3197e-05	6.38793e-05	7.56746e-05	8.85057e-05	0.000102274	0.000116864	0.000132144	0.000147976	0.000164215	0.000180719	0.000197357	0.000214009	0.00023058	0.000247002	0.000263244	0.000279317	0.00029528	0.000311245	0.000327383	0.000343925	0.000361167	0.000379468	0.000399255	0.000421016	0.000445301	0.000472716	0.000503917	0.000539605	0.000580517	0.000627413	0.000681072	0.000742276	0.000811796	0.000890385	0.000978759	0.00107759	0.00118748	0.00130896
-0.693559	8.15417e-06	8.20535e-06	8.76007e-06	9.9481e-06	1.18935e-05	1.47109e-05	1.85017e-05	2.33509e-05	2.93244e-05	3.6466e-05	4.47962e-05	5.4311e-05	6.49811e-05	7.67533e-05	8.95511e-05	0.000103277	0.000117817	0.000133041	0.000148813	0.00016499	0.000181433	0.000198012	0.00021461	0.000231134	0.00024752	0.000263738	0.000279801	0.000295772	0.000311763	0.000327948	0.00034456	0.000361896	0.000380316	0.00040025	0.000422185	0.000446674	0.000474323	0.00050579	0.000541777	0.000583022	0.000630289	0.000684357	0.00074601	0.000816023	0.000895151	0.000984114	0.00108358	0.00119417	0.00131642
-0.689664	8.91349e-06	9.06089e-06	9.70775e-06	1.09825e-05	1.30077e-05	1.58968e-05	1.97502e-05	2.46518e-05	3.06667e-05	3.78382e-05	4.61866e-05	5.57078e-05	6.63729e-05	7.81292e-05	9.09012e-05	0.000104593	0.00011909	0.000134267	0.000149988	0.000166112	0.000182503	0.000199033	0.000215588	0.000232076	0.000248437	0.000264643	0.00028071	0.0002967	0.000312731	0.000328977	0.000345672	0.000363114	0.000381668	0.000401761	0.000423883	0.000448588	0.000476484	0.000508229	0.000544526	0.000586116	0.000633762	0.000688248	0.000750358	0.000820871	0.000900545	0.000990103	0.00109022	0.00120152	0.00132453
-0.68577	9.87341e-06	1.01249e-05	1.08716e-05	1.22407e-05	1.43534e-05	1.73219e-05	2.12452e-05	2.62065e-05	3.22701e-05	3.94789e-05	4.78528e-05	5.73877e-05	6.80552e-05	7.98032e-05	9.25571e-05	0.000106222	0.000120686	0.000135824	0.000151503	0.000167584	0.000183933	0.000200424	0.000216947	0.000233412	0.00024976	0.000265966	0.000282049	0.000298073	0.000314157	0.000330477	0.000347269	0.000364833	0.000383534	0.0004038	0.000426123	0.000451058	0.000479212	0.000511247	0.000547866	0.00058981	0.000637847	0.000692759	0.000755336	0.000826358	0.000906585	0.000996745	0.00109752	0.00120952	0.00133331
-0.681875	1.10309e-05	1.13942e-05	1.22486e-05	1.37197e-05	1.59275e-05	1.89828e-05	2.29836e-05	2.80121e-05	3.41318e-05	4.13851e-05	4.97919e-05	5.93481e-05	7.00257e-05	8.17732e-05	9.45171e-05	0.000108164	0.000122603	0.000137711	0.000153357	0.000169405	0.000185723	0.000202187	0.000218689	0.000235142	0.00025149	0.00026771	0.000283822	0.000299894	0.000316046	0.000332454	0.000349358	0.000367058	0.000385919	0.000406373	0.000428912	0.000454089	0.000482516	0.000514853	0.000551806	0.000594116	0.000642553	0.000697903	0.000760954	0.000832493	0.000913281	0.00100405	0.00110549	0.00121821	0.00134277
-0.67798	1.23811e-05	1.28638e-05	1.38335e-05	1.54142e-05	1.77246e-05	2.08741e-05	2.49598e-05	3.00628e-05	3.6246e-05	4.35514e-05	5.19986e-05	6.15836e-05	7.2279e-05	8.4034e-05	9.6776e-05	0.000110413	0.000124836	0.000139924	0.000155547	0.000171572	0.000187869	0.000204318	0.000220811	0.000237265	0.000253626	0.000269873	0.000286028	0.000302162	0.000318396	0.000334908	0.000351938	0.000369789	0.000388827	0.000409483	0.000432251	0.000457686	0.000486398	0.00051905	0.000556349	0.000599037	0.000647886	0.000703682	0.000767218	0.000839282	0.00092064	0.00101203	0.00111413	0.00122758	0.00135293
-0.674086	1.39171e-05	1.45265e-05	1.56188e-05	1.73166e-05	1.97369e-05	2.2988e-05	2.71658e-05	3.23507e-05	3.86047e-05	4.59695e-05	5.44644e-05	6.40859e-05	7.48068e-05	8.65772e-05	9.93258e-05	0.000112962	0.000127378	0.000142455	0.000158065	0.000174078	0.000190366	0.000206809	0.000223306	0.000239774	0.000256161	0.000272449	0.000288662	0.000304873	0.000321203	0.000337834	0.000355006	0.000373023	0.000392253	0.000413126	0.000436138	0.000461844	0.000490856	0.000523837	0.000561494	0.000604572	0.000653843	0.000710096	0.000774127	0.000846726	0.000928661	0.00102067	0.00112345	0.00123764	0.00136378
-0.670191	1.563e-05	1.63733e-05	1.75954e-05	1.94171e-05	2.19544e-05	2.53142e-05	2.95913e-05	3.48651e-05	4.1197e-05	4.86284e-05	5.71785e-05	6.68438e-05	7.7598e-05	8.93918e-05	0.000102155	0.000115799	0.000130217	0.000145293	0.0001609	0.000176911	0.0001932	0.000209652	0.000226164	0.000242659	0.000259085	0.000275428	0.000291714	0.000308016	0.000324458	0.000341224	0.000358554	0.000376752	0.000396189	0.000417295	0.000440566	0.000466558	0.000495883	0.000529206	0.000567234	0.000610714	0.000660419	0.00071714	0.000781676	0.000854818	0.00093734	0.00102998	0.00113345	0.00124837	0.00137532
-0.666296	1.75092e-05	1.83932e-05	1.97516e-05	2.17042e-05	2.43652e-05	2.78404e-05	3.22234e-05	3.75929e-05	4.40097e-05	5.15145e-05	6.01269e-05	6.98435e-05	8.06384e-05	9.24635e-05	0.00010525	0.000118909	0.000133339	0.000148423	0.000164037	0.000180057	0.00019636	0.00021283	0.000229371	0.000245905	0.000262385	0.000278797	0.00029517	0.000311578	0.000328148	0.000345063	0.000362567	0.000380963	0.000400622	0.000421976	0.000445521	0.000471813	0.000501467	0.000535144	0.000573557	0.000617451	0.000667601	0.000724801	0.000789851	0.000863546	0.000946663	0.00103995	0.00114411	0.00125978	0.00138753
-0.662402	1.95422e-05	2.0573e-05	2.20742e-05	2.41638e-05	2.69549e-05	3.05518e-05	3.50472e-05	4.05188e-05	4.70269e-05	5.46119e-05	6.32933e-05	7.30681e-05	8.39111e-05	9.5775e-05	0.000108592	0.000122276	0.000136726	0.000151827	0.000167459	0.000183499	0.000199825	0.000216327	0.000232909	0.000249496	0.000266042	0.000282538	0.000299012	0.000315542	0.000332255	0.000349335	0.000367028	0.000385637	0.000405534	0.000427152	0.000450986	0.000477594	0.000507589	0.000541636	0.000580445	0.000624765	0.000675372	0.000733061	0.000798636	0.000872893	0.000956615	0.00105055	0.00115541	0.00127183	0.0014004
-0.658507	2.17149e-05	2.28982e-05	2.45478e-05	2.67803e-05	2.97071e-05	3.34316e-05	3.80453e-05	4.3625e-05	5.02305e-05	5.79019e-05	6.66588e-05	7.64985e-05	8.73965e-05	9.93065e-05	0.000112162	0.000125879	0.000140357	0.000155485	0.000171145	0.000187214	0.000203576	0.00022012	0.000236755	0.000253408	0.000270035	0.000286628	0.000303219	0.000319885	0.000336756	0.000354018	0.000371914	0.000390753	0.000410904	0.0004328	0.000456938	0.000483876	0.000514227	0.000548657	0.000587876	0.000632634	0.000683709	0.000741899	0.000808007	0.000882837	0.000967171	0.00106176	0.00116733	0.00128452	0.00141391
-0.654612	2.40114e-05	2.53523e-05	2.71554e-05	2.95359e-05	3.26038e-05	3.64611e-05	4.11984e-05	4.68916e-05	5.36001e-05	6.13637e-05	7.0202e-05	8.01128e-05	9.10723e-05	0.000103035	0.000115937	0.000129694	0.00014421	0.000159373	0.000175069	0.000191179	0.000207586	0.000224185	0.000240885	0.000257617	0.000274338	0.000291042	0.000307764	0.000324581	0.000341626	0.000359084	0.0003772	0.000396284	0.000416703	0.000438894	0.000463351	0.000490633	0.000521354	0.000556179	0.000595821	0.00064103	0.000692584	0.000751284	0.000817937	0.000893347	0.000978303	0.00107356	0.00117984	0.0012978	0.00142803
-0.650718	2.64143e-05	2.79172e-05	2.98783e-05	3.24112e-05	3.56247e-05	3.96196e-05	4.44851e-05	5.02968e-05	5.71132e-05	6.49742e-05	7.38993e-05	8.38869e-05	9.49139e-05	0.000106936	0.000119891	0.000133696	0.000148256	0.000163464	0.000179206	0.000195365	0.000211829	0.000228494	0.000245271	0.000262093	0.000278922	0.000295751	0.000312617	0.0003296	0.000346833	0.000364503	0.000382855	0.000402198	0.000422902	0.000445401	0.000470193	0.000497834	0.000528938	0.000564172	0.000604249	0.000649919	0.000701964	0.000761184	0.000828391	0.000904391	0.000989976	0.00108591	0.00119291	0.00131165	0.00144272
-0.646823	2.89049e-05	3.05734e-05	3.26963e-05	3.53855e-05	3.87484e-05	4.28846e-05	4.78825e-05	5.38168e-05	6.07454e-05	6.87083e-05	7.7725e-05	8.77945e-05	9.88945e-05	0.000110982	0.000123996	0.000137856	0.000152468	0.000167728	0.000183524	0.000199743	0.000216273	0.000233014	0.00024988	0.000266805	0.000283754	0.000300722	0.000317746	0.00033491	0.000352346	0.000370241	0.000388844	0.000408462	0.000429465	0.000452288	0.000477427	0.00050544	0.000536942	0.000572597	0.000613121	0.000659264	0.00071181	0.000771561	0.000839331	0.000915929	0.00100215	0.00109877	0.0012065	0.00132603	0.00145794
-0.642928	3.14631e-05	3.33002e-05	3.55877e-05	3.84361e-05	4.19516e-05	4.62323e-05	5.13659e-05	5.7426e-05	6.44706e-05	7.25391e-05	8.16515e-05	9.18073e-05	0.000102985	0.000115143	0.000128222	0.000142143	0.000156814	0.000172134	0.000187993	0.000204279	0.000220886	0.000237713	0.000254678	0.000271719	0.000288799	0.000305918	0.000323115	0.000340472	0.000358125	0.000376262	0.000395129	0.000415036	0.000436353	0.000459514	0.000485015	0.000513414	0.000545325	0.000581414	0.000622396	0.000669024	0.000722081	0.000782372	0.000850713	0.000927918	0.00101479	0.00111209	0.00122056	0.00134088	0.00147364
-0.639034	3.40681e-05	3.60756e-05	3.85298e-05	4.15396e-05	4.52097e-05	4.96374e-05	5.4909e-05	6.10977e-05	6.8261e-05	7.64382e-05	8.56496e-05	9.58953e-05	0.000107155	0.000119388	0.000132536	0.000146524	0.000161261	0.000176647	0.000192576	0.000208939	0.00022563	0.000242554	0.000259629	0.000276795	0.000294019	0.000311302	0.000328684	0.000346249	0.000364132	0.000382523	0.00040167	0.00042188	0.000443524	0.000467036	0.000492913	0.00052171	0.000554043	0.000590578	0.00063203	0.000679152	0.000732729	0.00079357	0.000862491	0.00094031	0.00102783	0.00112583	0.00123505	0.00135616	0.00148979
-0.635139	3.66976e-05	3.88767e-05	4.14988e-05	4.46712e-05	4.84974e-05	5.30734e-05	5.84846e-05	6.48037e-05	7.20875e-05	8.03756e-05	8.96886e-05	0.000100027	0.000111372	0.000123684	0.000136906	0.000150965	0.000165773	0.000181231	0.000197237	0.000213684	0.000230469	0.000247498	0.000264693	0.000281995	0.000299374	0.000316833	0.000334411	0.000352196	0.000370323	0.000388982	0.000408421	0.000428948	0.000450932	0.000474809	0.000501073	0.000530282	0.000563048	0.00060004	0.000641972	0.000689598	0.000743705	0.000805103	0.000874611	0.000953052	0.00104123	0.00113993	0.0012499	0.00137182	0.00150631
-0.631244	3.93291e-05	4.168e-05	4.44701e-05	4.78055e-05	5.17881e-05	5.65129e-05	6.20644e-05	6.85147e-05	7.59202e-05	8.43205e-05	9.37366e-05	0.00010417	0.000115602	0.000127996	0.000141296	0.00015543	0.000170313	0.00018585	0.000201939	0.000218476	0.000235362	0.000252505	0.000269829	0.000287277	0.000304822	0.000322466	0.000340253	0.00035827	0.000376653	0.000395593	0.000415336	0.000436192	0.000458531	0.000482784	0.000509448	0.000539079	0.00057229	0.000609749	0.00065217	0.00070031	0.000754955	0.000816918	0.000887021	0.000966089	0.00105493	0.00115434	0.00126506	0.00138779	0.00152315
-0.62735	4.19394e-05	4.44611e-05	4.74185e-05	5.09162e-05	5.50548e-05	5.99279e-05	6.56195e-05	7.22007e-05	7.9728e-05	8.8241e-05	9.7761e-05	0.00010829	0.000119811	0.000132289	0.000145669	0.000159882	0.000174844	0.000190464	0.000206641	0.000223275	0.000240268	0.000257533	0.000274993	0.000292597	0.000310317	0.000328158	0.000346164	0.000364424	0.000383075	0.000402307	0.000422368	0.000443565	0.000466268	0.00049091	0.000517985	0.000548049	0.000581715	0.000619651	0.000662571	0.000711231	0.000766423	0.000828957	0.000899661	0.000979362	0.00106888	0.001169	0.00128048	0.00140402	0.00154026
-0.623455	4.45047e-05	4.71956e-05	5.03186e-05	5.39769e-05	5.82698e-05	6.32899e-05	6.91202e-05	7.58314e-05	8.34797e-05	9.21047e-05	0.000101728	0.000112354	0.000123965	0.000136527	0.000149989	0.000164282	0.000179327	0.000195033	0.000211303	0.000228039	0.000245146	0.000262538	0.000280144	0.000297911	0.000315814	0.000333861	0.000352097	0.000370611	0.00038954	0.000409075	0.000429464	0.000451013	0.000474093	0.000499133	0.00052663	0.000557137	0.000591268	0.000629689	0.000673116	0.000722306	0.000778049	0.000841161	0.000912471	0.00099281	0.001083	0.00118384	0.00129608	0.00142044	0.00155756
-0.61956	4.70015e-05	4.98587e-05	5.31446e-05	5.69609e-05	6.14056e-05	6.65702e-05	7.2537e-05	7.9376e-05	8.71434e-05	9.58789e-05	0.000105605	0.000116325	0.000128026	0.000140673	0.000154217	0.000168593	0.000183723	0.000199518	0.000215884	0.000232726	0.000249952	0.000267478	0.000285234	0.000303172	0.000321268	0.000339529	0.000358004	0.000376781	0.000395998	0.000415847	0.000436574	0.000458486	0.000481951	0.000507401	0.000535329	0.000566288	0.000600892	0.000639806	0.000683747	0.000733472	0.000789774	0.000853469	0.00092539	0.00100637	0.00109724	0.00119879	0.00131181	0.00143699	0.00157499
-0.615666	4.94062e-05	5.24259e-05	5.5871e-05	5.98415e-05	6.44344e-05	6.97401e-05	7.584e-05	8.28039e-05	9.06875e-05	9.9531e-05	0.000109357	0.000120171	0.00013196	0.000144691	0.000158318	0.000172776	0.000187991	0.000203877	0.000220342	0.000237294	0.000254643	0.000272308	0.000290221	0.000308336	0.00032663	0.000345115	0.000363836	0.000382885	0.0004024	0.000422571	0.000443645	0.000465929	0.00048979	0.000515658	0.000544025	0.000575445	0.000610529	0.000649943	0.000694405	0.000744671	0.000801536	0.000865818	0.000938353	0.00101998	0.00111153	0.0012138	0.00132758	0.00145359	0.00159248
-0.611771	5.16955e-05	5.4873e-05	5.84724e-05	6.25926e-05	6.73291e-05	7.27714e-05	7.90002e-05	8.60847e-05	9.40807e-05	0.000103029	0.000112952	0.000123857	0.000135731	0.000148545	0.000162252	0.000176793	0.000192094	0.000208071	0.000224637	0.000241701	0.000259176	0.000276984	0.000295059	0.000313356	0.000331856	0.000350569	0.000369544	0.000388873	0.000408693	0.000429195	0.000450625	0.000473289	0.000497554	0.000523848	0.000552662	0.000584549	0.00062012	0.000660042	0.000705029	0.000755841	0.000813272	0.000878145	0.000951297	0.00103357	0.0011258	0.0012288	0.00134335	0.00147018	0.00160995
-0.607876	5.38468e-05	5.71762e-05	6.09242e-05	6.51883e-05	7.00629e-05	7.56363e-05	8.19886e-05	8.91886e-05	9.72922e-05	0.00010634	0.000116356	0.000127348	0.000139304	0.000152198	0.000165985	0.000180606	0.000195992	0.000212061	0.000228728	0.000245905	0.000263509	0.000281462	0.000299703	0.000318187	0.000336897	0.000355845	0.000375081	0.000394696	0.000414828	0.000435669	0.000457462	0.000480514	0.000505189	0.000531916	0.000561184	0.000593545	0.000629609	0.000670041	0.000715558	0.00076692	0.000824921	0.000890387	0.000964158	0.00104708	0.00113999	0.00124372	0.00135904	0.00148669	0.00162735
-0.603981	5.5838e-05	5.93126e-05	6.32025e-05	6.76039e-05	7.26099e-05	7.8308e-05	8.47775e-05	9.2087e-05	0.000100292	0.000109434	0.000119538	0.000130612	0.000142646	0.000155616	0.000169479	0.000184178	0.000199647	0.000215807	0.000232575	0.000249866	0.0002676	0.000285701	0.00030411	0.000322785	0.000341709	0.000360897	0.000380399	0.000400306	0.000420757	0.000441941	0.000464105	0.00048755	0.000512643	0.000539808	0.000569536	0.000602375	0.000638936	0.000679884	0.000725934	0.000777847	0.000836421	0.000902481	0.000976871	0.00106044	0.00115404	0.00125848	0.00137457	0.00150305	0.00164459
-0.600087	5.76482e-05	6.12603e-05	6.52845e-05	6.98156e-05	7.49455e-05	8.07608e-05	8.73403e-05	9.47522e-05	0.000103052	0.000112282	0.000122467	0.000133617	0.000145725	0.000158766	0.0001727	0.000187475	0.000203024	0.000219272	0.00023614	0.000253545	0.000271408	0.000289659	0.000308238	0.000327106	0.000346248	0.00036568	0.000385452	0.000405656	0.00042643	0.000447964	0.000470503	0.000494348	0.000519862	0.000547471	0.000577663	0.000610985	0.000648047	0.000689513	0.000736098	0.000788565	0.000847711	0.000914365	0.000989374	0.00107359	0.00116787	0.00127303	0.00138989	0.00151919	0.00166162
-0.596192	5.92577e-05	6.29987e-05	6.71486e-05	7.18009e-05	7.70462e-05	8.29704e-05	8.96517e-05	9.71579e-05	0.000105545	0.000114855	0.000125115	0.000136335	0.000148509	0.000161615	0.000175616	0.000190461	0.000206087	0.000222421	0.000239386	0.000256904	0.000274897	0.000293296	0.000312046	0.000331109	0.000350472	0.00037015	0.000390195	0.0004107	0.000431802	0.00045369	0.000476608	0.000500856	0.000526797	0.000554854	0.000585513	0.000619321	0.000656886	0.000698872	0.000745994	0.000799014	0.000858733	0.00092598	0.00100161	0.00108647	0.00118142	0.00128731	0.00140493	0.00153505	0.00167836
-0.592297	6.06481e-05	6.45086e-05	6.87748e-05	7.35388e-05	7.88903e-05	8.49142e-05	9.16881e-05	9.92798e-05	0.000107745	0.000117127	0.000127453	0.000138735	0.000150969	0.000164135	0.000178197	0.000193107	0.000208804	0.00022522	0.00024228	0.000259907	0.000278028	0.000296576	0.000315497	0.000334756	0.00035434	0.000374267	0.000394588	0.000415396	0.000436829	0.000459074	0.000482375	0.00050703	0.0005334	0.000561908	0.000593036	0.000627332	0.000665402	0.000707908	0.000755567	0.000809141	0.000869431	0.000937269	0.00101351	0.00109901	0.00119464	0.00130124	0.00141963	0.00155056	0.00169475
-0.588403	6.18026e-05	6.57724e-05	7.01447e-05	7.50102e-05	8.04577e-05	8.65712e-05	9.34279e-05	0.000101095	0.00010963	0.000119074	0.000129458	0.000140794	0.000153079	0.000166296	0.000180412	0.000195381	0.000211145	0.000227639	0.000244789	0.000262523	0.000280769	0.000299464	0.000318555	0.000338009	0.000357815	0.000377991	0.00039859	0.000419703	0.000441469	0.000464074	0.00048776	0.000512825	0.000539626	0.000568586	0.000600186	0.00063497	0.000673545	0.000716572	0.000764766	0.000818892	0.00087975	0.000948177	0.00102503	0.00111117	0.00120747	0.00131478	0.00143392	0.00156566	0.00171073
-0.584508	6.27062e-05	6.67744e-05	7.12418e-05	7.6198e-05	8.17306e-05	8.79229e-05	9.48516e-05	0.000102584	0.000111177	0.000120675	0.000131106	0.000142486	0.000154815	0.000168075	0.000182238	0.000197259	0.000213083	0.000229648	0.000246884	0.000264721	0.000283089	0.000301928	0.000321188	0.000340837	0.000360864	0.000381289	0.000402166	0.000423586	0.000445686	0.000468652	0.000492724	0.000518199	0.000545434	0.000574846	0.000606917	0.000642191	0.00068127	0.000724816	0.000773544	0.000828218	0.000889643	0.000958654	0.00103611	0.00112289	0.00121985	0.00132787	0.00144775	0.0015803	0.00172624
-0.580613	6.33459e-05	6.75009e-05	7.20519e-05	7.70871e-05	8.26932e-05	8.89528e-05	9.59422e-05	0.000103729	0.00011237	0.000121909	0.000132378	0.000143793	0.000156154	0.000169449	0.00018365	0.000198715	0.000214593	0.000231223	0.000248539	0.000266474	0.000284961	0.000303941	0.000323366	0.000343207	0.000363455	0.000384129	0.000405283	0.000427009	0.000449443	0.000472771	0.00049723	0.000523117	0.000550784	0.00058065	0.000613192	0.000648953	0.000688534	0.000732597	0.000781857	0.000837076	0.000899062	0.000968653	0.00104671	0.00113412	0.00123174	0.00134045	0.00146108	0.00159443	0.00174122
-0.576719	6.37108e-05	6.79405e-05	7.25628e-05	7.76648e-05	8.33323e-05	8.96471e-05	9.66851e-05	0.000104514	0.000113191	0.000122761	0.000133256	0.000144695	0.00015708	0.0001704	0.000184629	0.00019973	0.000215653	0.000232342	0.000249732	0.000267759	0.000286359	0.000305476	0.000325064	0.000345095	0.000365561	0.000386482	0.000407913	0.000429945	0.000452713	0.000476402	0.000501248	0.000527544	0.000555644	0.000585962	0.000618974	0.00065522	0.000695302	0.000739879	0.000789665	0.000845426	0.000907967	0.000978131	0.00105678	0.00114481	0.00124308	0.00135248	0.00147385	0.00160799	0.00175564
-0.572824	6.37922e-05	6.80839e-05	7.27649e-05	7.79211e-05	8.36372e-05	8.99946e-05	9.70687e-05	0.000104927	0.000113628	0.000123217	0.000133727	0.000145178	0.000157576	0.00017091	0.000185159	0.000200287	0.000216247	0.000232986	0.000250444	0.000268557	0.000287265	0.000306514	0.000326261	0.000346478	0.000367159	0.000388325	0.000410031	0.000432367	0.000455468	0.000479516	0.000504748	0.000531454	0.000559985	0.000590753	0.000624232	0.000660962	0.00070154	0.000746627	0.000796935	0.000853231	0.000916322	0.000987053	0.00106629	0.00115493	0.00125385	0.00136393	0.00148602	0.00162094	0.00176944
-0.568929	6.35838e-05	6.79246e-05	7.26512e-05	7.78483e-05	8.36e-05	8.99868e-05	9.7084e-05	0.000104959	0.000113671	0.000123266	0.000133779	0.000145232	0.00015763	0.000170969	0.000185227	0.000200372	0.000216361	0.000233142	0.000250659	0.000268851	0.000287662	0.000307038	0.000326939	0.000347338	0.000368231	0.000389639	0.000411617	0.000434255	0.000457687	0.000482094	0.000507709	0.000534822	0.000563782	0.000594997	0.000628941	0.00066615	0.000707221	0.000752813	0.000803638	0.000860463	0.000924097	0.000995387	0.00107521	0.00116445	0.001264	0.00137475	0.00149756	0.00163325	0.00178259
-0.565035	6.30818e-05	6.74583e-05	7.22171e-05	7.74418e-05	8.32155e-05	8.96183e-05	9.67253e-05	0.000104604	0.000113314	0.000122903	0.000133406	0.000144848	0.000157236	0.000170567	0.000184823	0.000199976	0.000215984	0.000232799	0.000250367	0.000268632	0.000287538	0.000307035	0.000327084	0.000347661	0.000368762	0.00039041	0.000412656	0.000435594	0.000459354	0.000484116	0.000510113	0.000537631	0.000567016	0.000598676	0.000633081	0.000670765	0.000712324	0.000758414	0.00080975	0.000867097	0.000931267	0.00100311	0.0010835	0.00117333	0.00127351	0.00138492	0.00150844	0.00164489	0.00179505
-0.56114	6.22848e-05	6.66836e-05	7.1461e-05	7.66996e-05	8.24817e-05	8.88869e-05	9.599e-05	0.000103859	0.000112554	0.000122123	0.000132604	0.000144022	0.000156388	0.0001697	0.000183944	0.000199093	0.000215111	0.000231951	0.000249562	0.000267892	0.000286886	0.000306498	0.000326691	0.00034744	0.000368745	0.000390627	0.000413139	0.000436372	0.000460457	0.000485573	0.000511947	0.000539867	0.000569674	0.000601774	0.000636636	0.00067479	0.000716831	0.000763415	0.000815255	0.000873117	0.000937813	0.0010102	0.00109115	0.00118156	0.00128235	0.00139442	0.00151863	0.00165583	0.00180681
-0.557245	6.11943e-05	6.56018e-05	7.03841e-05	7.56228e-05	8.13994e-05	8.77932e-05	9.48787e-05	0.000102724	0.00011139	0.000120927	0.000131373	0.000142754	0.000155086	0.000168367	0.000182588	0.000197724	0.00021374	0.000230596	0.000248242	0.000266628	0.000285704	0.000305424	0.000325754	0.000346671	0.000368174	0.000390286	0.00041306	0.000436585	0.000460992	0.000486456	0.000513206	0.000541523	0.000571749	0.000604285	0.000639598	0.000678217	0.000720735	0.000767805	0.000820141	0.000878509	0.000943723	0.00101664	0.00109814	0.00118913	0.00129052	0.00140322	0.00152812	0.00166607	0.00181785
-0.553351	5.98143e-05	6.42168e-05	6.89903e-05	7.42153e-05	7.99727e-05	8.63411e-05	9.33952e-05	0.000101204	0.000109828	0.000119318	0.000129715	0.000141048	0.000153333	0.000166572	0.000180758	0.000195869	0.000211875	0.000228736	0.000246408	0.000264843	0.000283993	0.000303815	0.000324275	0.000345354	0.000367051	0.000389389	0.00041242	0.000436233	0.000460958	0.000486767	0.000513888	0.000542598	0.000573238	0.000606206	0.000641965	0.000681043	0.00072403	0.00077158	0.000824404	0.000883269	0.000948992	0.00102243	0.00110447	0.00119602	0.00129801	0.00141133	0.00153691	0.00167558	0.00182816
-0.549456	5.81513e-05	6.25354e-05	6.72864e-05	7.24841e-05	7.82084e-05	8.45377e-05	9.15467e-05	9.93044e-05	0.000107873	0.000117303	0.000127639	0.000138911	0.000151136	0.000164322	0.000178461	0.000193537	0.000209522	0.00022638	0.000244069	0.000262544	0.00028176	0.000301676	0.000322262	0.000343497	0.000365382	0.00038794	0.000411224	0.000435322	0.000460359	0.00048651	0.000513997	0.000543097	0.000574145	0.00060754	0.00064374	0.00068327	0.00072672	0.000774741	0.000828046	0.0008874	0.000953622	0.00102757	0.00111014	0.00120224	0.0013048	0.00141875	0.00154498	0.00168437	0.00183773
-0.545561	5.62146e-05	6.0567e-05	6.52823e-05	7.04391e-05	7.61168e-05	8.23934e-05	8.93437e-05	9.70371e-05	0.000105536	0.000114894	0.000125156	0.000136353	0.000148508	0.000161627	0.000175709	0.00019074	0.000206693	0.000223538	0.000241235	0.000259742	0.000279017	0.000299021	0.000319725	0.00034111	0.000363178	0.000385952	0.000409485	0.000433861	0.000459208	0.000485696	0.000513545	0.000543029	0.000574482	0.000608297	0.000644932	0.000684909	0.000728815	0.0007773	0.000831075	0.000890909	0.00095762	0.00103207	0.00111516	0.0012078	0.00131093	0.00142547	0.00155235	0.00169244	0.00184657
-0.541667	5.40162e-05	5.83241e-05	6.29904e-05	6.80932e-05	7.37109e-05	7.99215e-05	8.67998e-05	9.44156e-05	0.000102833	0.000112105	0.00012228	0.000133391	0.000145462	0.000158504	0.000172518	0.000187492	0.000203405	0.000220227	0.000237924	0.000256455	0.000275781	0.000295866	0.000316681	0.000338211	0.000360457	0.000383442	0.000407217	0.000431869	0.000457521	0.000484341	0.000512547	0.000542412	0.000574264	0.000608494	0.000645558	0.000685974	0.000730329	0.00077927	0.000833508	0.000893812	0.000961002	0.00103594	0.00111953	0.0012127	0.00131638	0.00143152	0.00155903	0.00169981	0.0018547
-0.537772	5.15705e-05	5.58212e-05	6.04261e-05	6.54619e-05	7.10069e-05	7.71386e-05	8.39319e-05	9.14574e-05	9.97794e-05	0.000108954	0.00011903	0.000130042	0.000142018	0.000154972	0.000168906	0.000183814	0.000199676	0.000216467	0.000234154	0.000252702	0.000272072	0.000292231	0.000313152	0.000334821	0.000357239	0.00038043	0.000404444	0.000429367	0.000455319	0.000482467	0.000511027	0.000541266	0.000573513	0.000608153	0.00064564	0.000686489	0.000731285	0.000780674	0.000835366	0.000896131	0.000963789	0.00103921	0.00112329	0.00121698	0.0013212	0.00143691	0.00156505	0.00170651	0.00186214
-0.533877	4.88943e-05	5.3076e-05	5.76072e-05	6.25638e-05	6.80237e-05	7.4064e-05	8.076e-05	8.81827e-05	9.63975e-05	0.000105462	0.000115427	0.000126329	0.000138199	0.000151053	0.000164898	0.000179729	0.000195532	0.000212283	0.000229953	0.000248508	0.000267916	0.000288142	0.000309164	0.000330966	0.000353551	0.000376944	0.000401193	0.000426381	0.00045263	0.000480103	0.000509011	0.000539621	0.000572257	0.000607302	0.000645206	0.000686482	0.000731711	0.00078154	0.000836678	0.000897893	0.00096601	0.0010419	0.00112647	0.00122065	0.0013254	0.00144168	0.00157043	0.00171255	0.00186891
-0.529983	4.60069e-05	5.01082e-05	5.45541e-05	5.942e-05	6.4783e-05	7.07201e-05	7.73069e-05	8.46151e-05	9.2711e-05	0.000101654	0.000111496	0.000122278	0.000134031	0.000146775	0.000160521	0.000175266	0.000191	0.000207702	0.000225348	0.000243905	0.000263342	0.000283631	0.000304747	0.000326678	0.000349426	0.000373015	0.000397495	0.000422946	0.000449487	0.00047728	0.000506533	0.00053751	0.00057053	0.000605975	0.00064429	0.000685986	0.000731643	0.000781904	0.000837478	0.000899136	0.0009677	0.00104405	0.00112908	0.00122376	0.00132903	0.00144586	0.0015752	0.00171797	0.00187505
-0.526088	4.29297e-05	4.694e-05	5.12899e-05	5.6054e-05	6.13089e-05	6.71318e-05	7.35982e-05	8.07807e-05	8.87469e-05	9.75577e-05	0.000107266	0.000117917	0.000129543	0.000142168	0.000155805	0.000170456	0.000186113	0.000202759	0.000220372	0.000238924	0.000258386	0.000278731	0.000299937	0.000321991	0.000344898	0.00036868	0.000393387	0.000419097	0.000445928	0.000474037	0.000503632	0.000534971	0.000568371	0.00060421	0.000642931	0.000685042	0.000731119	0.000781805	0.000837808	0.000899898	0.000968901	0.00104569	0.00113119	0.00122635	0.00133212	0.00144949	0.00157941	0.00172282	0.00188061
-0.522193	3.96862e-05	4.35956e-05	4.78395e-05	5.24916e-05	5.76283e-05	6.33265e-05	6.96622e-05	7.67087e-05	8.45348e-05	9.3203e-05	0.000102769	0.000113278	0.000124768	0.000137265	0.000150785	0.000165333	0.000180906	0.000197489	0.000215063	0.000233604	0.000253086	0.000273482	0.000294772	0.000316947	0.000340009	0.000363981	0.000388911	0.000414878	0.000441994	0.000470417	0.000500349	0.000532047	0.000565824	0.000602054	0.000641175	0.000683695	0.000730186	0.00078129	0.000837714	0.000900228	0.00096966	0.00104689	0.00113284	0.00122846	0.00133473	0.00145262	0.00158312	0.00172715	0.00188563
-0.518299	3.63018e-05	4.01013e-05	4.423e-05	4.87609e-05	5.37699e-05	5.93339e-05	6.55295e-05	7.24305e-05	8.0107e-05	8.86234e-05	9.8037e-05	0.000108397	0.000119742	0.000132103	0.000145498	0.000159936	0.000175417	0.000191931	0.000209461	0.000227986	0.000247482	0.000267925	0.000289297	0.000311588	0.000334802	0.000358961	0.000384113	0.000410333	0.000437733	0.000466467	0.000496735	0.000528788	0.000562938	0.000599554	0.000639072	0.000681995	0.000728895	0.00078041	0.000837247	0.000900178	0.000970031	0.00104769	0.00113408	0.00123015	0.0013369	0.00145531	0.00158637	0.00173102	0.00189018
-0.514404	3.28033e-05	3.6485e-05	4.04903e-05	4.48916e-05	4.97645e-05	5.51859e-05	6.12326e-05	6.79796e-05	7.54982e-05	8.38544e-05	9.31078e-05	0.00010331	0.000114503	0.00012672	0.000139983	0.000154306	0.000169689	0.000186128	0.000203609	0.000222113	0.000241619	0.000262106	0.000283556	0.000305961	0.000329325	0.00035367	0.000379041	0.000405512	0.000433195	0.000462238	0.000492839	0.000525246	0.000559766	0.000596765	0.000636676	0.000679998	0.000727301	0.000779221	0.000836465	0.000899804	0.00097007	0.00104815	0.00113496	0.00123149	0.00133871	0.00145762	0.00158922	0.00173448	0.00189431
-0.510509	2.92194e-05	3.27763e-05	3.6651e-05	4.09154e-05	4.56447e-05	5.09159e-05	5.68063e-05	6.33917e-05	7.07448e-05	7.89335e-05	8.80195e-05	9.80569e-05	0.000109091	0.000121158	0.000134284	0.000148485	0.000163766	0.000180126	0.000197553	0.000216033	0.000235547	0.000256075	0.000277601	0.000300118	0.00032363	0.000348159	0.000373748	0.000400471	0.000428434	0.000457785	0.000488718	0.000521477	0.000556365	0.000593745	0.000634046	0.000677763	0.000725464	0.000777784	0.000835429	0.000899171	0.00096984	0.00104833	0.00113557	0.00123253	0.00134021	0.00145962	0.00159175	0.0017376	0.00189809
-0.506615	2.55797e-05	2.90059e-05	3.27439e-05	3.68651e-05	4.14444e-05	4.6559e-05	5.22865e-05	5.87039e-05	6.58852e-05	7.39001e-05	8.28126e-05	9.26796e-05	0.000103549	0.000115461	0.000128445	0.000142519	0.000157694	0.000173971	0.000191342	0.000209796	0.000229314	0.000249881	0.000271483	0.000294111	0.000317771	0.000342483	0.00036829	0.000395264	0.000423508	0.000453167	0.000484431	0.000517541	0.000552796	0.000590555	0.000631242	0.000675352	0.000723448	0.000776164	0.000834205	0.000898342	0.00096941	0.0010483	0.00113595	0.00123334	0.00134147	0.00146137	0.00159403	0.00174046	0.0019016
-0.50272	2.19149e-05	2.52055e-05	2.88019e-05	3.27748e-05	3.71989e-05	4.21514e-05	4.77108e-05	5.39548e-05	6.09589e-05	6.87949e-05	7.75289e-05	8.72206e-05	9.79214e-05	0.000109674	0.000122511	0.000136456	0.000151522	0.000167713	0.000185026	0.000203451	0.000222974	0.00024358	0.000265256	0.000287995	0.000311803	0.000336699	0.000362725	0.00038995	0.000418476	0.000448444	0.000480039	0.000513501	0.000549122	0.000587259	0.000628332	0.000672832	0.00072132	0.000774428	0.00083286	0.000897388	0.000968847	0.00104813	0.00113619	0.001234	0.00134258	0.00146295	0.00159613	0.00174313	0.00190491
-0.498825	1.82562e-05	2.14076e-05	2.48587e-05	2.86793e-05	3.29441e-05	3.77305e-05	4.31175e-05	4.91839e-05	5.60067e-05	6.36597e-05	7.22115e-05	8.17243e-05	9.22528e-05	0.000103843	0.000116531	0.000130344	0.000145299	0.000161403	0.000178657	0.000197053	0.00021658	0.000237225	0.000258976	0.000281828	0.000305785	0.000330867	0.000357114	0.000384592	0.000413401	0.000443678	0.000475607	0.000509421	0.000545409	0.000583923	0.000625382	0.000670271	0.000719149	0.000772646	0.000831466	0.00089638	0.000968227	0.0010479	0.00113636	0.00123458	0.0013436	0.00146443	0.00159812	0.00174569	0.0019081
-0.494931	1.46355e-05	1.76454e-05	2.09484e-05	2.4614e-05	2.87165e-05	3.33338e-05	3.85455e-05	4.44313e-05	5.107e-05	5.85372e-05	6.6904e-05	7.62355e-05	8.65895e-05	9.80154e-05	0.000110553	0.000124233	0.000139076	0.000155094	0.000172288	0.000190656	0.000210188	0.000230873	0.000252701	0.000275668	0.000299777	0.000325047	0.000351517	0.000379251	0.000408346	0.000438935	0.000471199	0.000505367	0.000541724	0.000580617	0.000622461	0.000667739	0.000717006	0.000770891	0.000830096	0.000895394	0.000967625	0.00104769	0.00113654	0.00123517	0.00134461	0.00146591	0.0016001	0.00174823	0.00191126
-0.491036	1.10848e-05	1.39519e-05	1.71054e-05	2.06144e-05	2.45532e-05	2.89996e-05	3.40341e-05	3.97376e-05	4.61904e-05	5.34703e-05	6.16507e-05	7.07997e-05	8.09783e-05	9.22392e-05	0.000104626	0.000118173	0.000132905	0.000148836	0.000165973	0.000184314	0.000203853	0.000224581	0.00024649	0.000269574	0.000293838	0.0003193	0.000345996	0.00037399	0.000403375	0.00043428	0.000466883	0.000501407	0.000538135	0.00057741	0.000619641	0.000665308	0.000714964	0.000769237	0.000828826	0.000894505	0.000967116	0.00104756	0.0011368	0.00123583	0.0013457	0.00146745	0.00160215	0.00175082	0.00191448
-0.487141	7.63596e-06	1.03602e-05	1.3364e-05	1.67161e-05	2.04906e-05	2.47657e-05	2.96225e-05	3.51432e-05	4.14097e-05	4.85018e-05	5.64957e-05	6.54622e-05	7.54656e-05	8.65621e-05	9.87992e-05	0.000112215	0.000126837	0.000142684	0.000159765	0.000178082	0.000197632	0.000218407	0.000240399	0.000263605	0.000288029	0.000313687	0.000340616	0.000368874	0.000398553	0.000429779	0.000462724	0.00049761	0.000534712	0.000574371	0.000616991	0.00066305	0.000713097	0.000767757	0.00082773	0.00089379	0.000966779	0.0010476	0.00113723	0.00123666	0.00134695	0.00146915	0.00160434	0.00175356	0.00191783
-0.483247	4.32033e-06	6.90289e-06	9.75813e-06	1.29542e-05	1.65653e-05	2.06698e-05	2.53496e-05	3.06882e-05	3.67691e-05	4.36744e-05	5.14827e-05	6.0268e-05	7.00976e-05	8.10316e-05	9.31209e-05	0.000106407	0.000120922	0.000136688	0.000153718	0.000172016	0.00019158	0.000212407	0.000234488	0.000257821	0.00028241	0.000308271	0.000335437	0.000363966	0.000393944	0.000425497	0.000458791	0.000494042	0.000531524	0.00057157	0.000614584	0.000661037	0.000711477	0.000766526	0.000826884	0.000893324	0.000966692	0.0010479	0.00113791	0.00123774	0.00134844	0.00147109	0.00160676	0.00175652	0.0019214
-0.479352	1.16871e-06	3.61201e-06	6.32087e-06	9.3631e-06	1.28127e-05	1.67485e-05	2.12533e-05	2.64117e-05	3.23092e-05	3.90297e-05	4.66548e-05	5.52612e-05	6.49199e-05	7.56942e-05	8.76391e-05	0.0001008	0.000115212	0.000130901	0.000147884	0.000166167	0.000185753	0.000206636	0.000228813	0.00025228	0.000277041	0.000303111	0.000330522	0.000359328	0.000389613	0.000421499	0.000455147	0.000490771	0.000528637	0.000569078	0.000612489	0.000659341	0.000710177	0.000765618	0.000826363	0.000893185	0.000966931	0.00104851	0.00113891	0.00123913	0.00135025	0.00147335	0.00160951	0.00175981	0.00192529
-0.475457	0	5.18478e-07	3.08439e-06	5.97603e-06	9.26736e-06	1.30377e-05	1.73706e-05	2.2352e-05	2.80691e-05	3.46083e-05	4.20536e-05	5.04849e-05	5.99765e-05	7.05954e-05	8.24003e-05	9.54404e-05	0.000109755	0.000125373	0.000142315	0.00016059	0.000180203	0.000201151	0.00022343	0.000247039	0.000271979	0.000298266	0.00032593	0.000355021	0.000385622	0.000417848	0.000451859	0.000487861	0.00052612	0.00056696	0.000610775	0.000658031	0.000709268	0.000765105	0.000826239	0.000893445	0.000967572	0.00104953	0.00114031	0.00124093	0.00135247	0.00147601	0.00161265	0.00176349	0.00192958
-0.471563	0	0	7.95138e-08	2.82503e-06	5.96249e-06	9.5717e-06	1.3737e-05	1.85458e-05	2.4087e-05	3.04493e-05	3.77194e-05	4.59805e-05	5.531e-05	6.57789e-05	7.74494e-05	9.03748e-05	0.000104598	0.000120152	0.00013706	0.000155334	0.000174982	0.000196002	0.000218393	0.000242152	0.000267281	0.000293794	0.000321719	0.000351105	0.00038203	0.000414606	0.000448987	0.000485378	0.000524036	0.000565284	0.000609509	0.000657175	0.000708818	0.000765056	0.000826584	0.000894179	0.000968688	0.00105103	0.0011422	0.00124322	0.00135516	0.00147915	0.00161627	0.00176765	0.00193434
-0.467668	0	0	0	0	2.92954e-06	6.38304e-06	1.03862e-05	1.50278e-05	2.03986e-05	2.65897e-05	3.36905e-05	4.17872e-05	5.0961e-05	6.12862e-05	7.28292e-05	8.5647e-05	9.97864e-05	0.000115284	0.000132166	0.000150448	0.00017014	0.000191242	0.000213753	0.000237671	0.000263	0.000289749	0.000317945	0.000347636	0.000378895	0.00041183	0.000446592	0.00048338	0.000522447	0.00056411	0.000608754	0.000656837	0.000708893	0.000765538	0.000827467	0.000895454	0.000970351	0.00105308	0.00114463	0.00124605	0.00135842	0.00148284	0.00162045	0.00177237	0.00193967
-0.463773	0	0	0	0	1.97986e-07	3.5023e-06	7.34983e-06	1.18308e-05	1.70378e-05	2.30644e-05	3.00028e-05	3.79423e-05	4.69675e-05	5.71567e-05	6.858e-05	8.12983e-05	9.53624e-05	0.000110812	0.000127677	0.000145977	0.000165722	0.000186916	0.000209559	0.000233648	0.000259185	0.000286182	0.000314661	0.000344667	0.000376271	0.000409577	0.00044473	0.000481925	0.00052141	0.000563499	0.000608571	0.000657079	0.000709557	0.000766616	0.00082895	0.000897336	0.000972626	0.00105575	0.00114769	0.00124951	0.0013623	0.00148717	0.00162527	0.00177772	0.00194563
-0.459878	0	0	0	0	0	9.57748e-07	4.65719e-06	8.98508e-06	1.4036e-05	1.99058e-05	2.66896e-05	3.448e-05	4.33651e-05	5.34268e-05	6.47392e-05	7.73671e-05	9.13653e-05	0.000106777	0.000123636	0.000141964	0.000161774	0.00018307	0.000205855	0.000230126	0.000255885	0.000283141	0.000311915	0.000342249	0.000374209	0.000407897	0.000443453	0.000481066	0.000520981	0.000563506	0.000609015	0.000657959	0.000710866	0.000768347	0.000831096	0.000899887	0.000975576	0.00105909	0.00115144	0.00125366	0.00136687	0.0014922	0.00163079	0.00178378	0.0019523
-0.455984	0	0	0	0	0	0	2.33487e-06	6.51822e-06	1.14217e-05	1.71434e-05	2.37815e-05	3.14317e-05	4.01858e-05	5.01296e-05	6.13409e-05	7.38886e-05	8.78312e-05	0.000103216	0.00012008	0.000138447	0.000158332	0.000179744	0.000202683	0.000227149	0.000253142	0.00028067	0.000309751	0.000340426	0.000372756	0.000406838	0.000442809	0.000480853	0.00052121	0.000564181	0.000610138	0.000659528	0.000712875	0.000770788	0.000833958	0.000903163	0.000979258	0.00106318	0.00115592	0.00125856	0.0013722	0.00149798	0.00163707	0.00179061	0.00195974
-0.452089	0	0	0	0	0	0	4.06576e-07	4.45476e-06	9.22014e-06	1.48034e-05	2.13055e-05	2.88255e-05	3.74588e-05	4.72948e-05	5.84156e-05	7.0894e-05	8.47923e-05	0.000100162	0.000117042	0.00013546	0.000155434	0.000176974	0.000200081	0.000224754	0.000250995	0.000278807	0.00030821	0.000339239	0.000371952	0.000406442	0.000442842	0.000481329	0.000522139	0.00056557	0.000611987	0.000661833	0.000715631	0.000773986	0.000837588	0.000907215	0.000983725	0.00106806	0.00116121	0.00126427	0.00137834	0.00150459	0.00164417	0.00179827	0.00196801
-0.448194	0	0	0	0	0	0	0	2.81605e-06	7.45361e-06	1.29087e-05	1.92853e-05	2.66858e-05	3.52091e-05	4.49486e-05	5.59903e-05	6.8411e-05	8.22769e-05	9.76429e-05	0.000114552	0.000133034	0.000153111	0.000174792	0.00019808	0.000222975	0.000249477	0.000277589	0.000307327	0.000338724	0.000371835	0.000406747	0.000443588	0.000482533	0.00052381	0.000567713	0.000614602	0.000664917	0.000719177	0.000777984	0.000842029	0.000912088	0.000989022	0.00107377	0.00116735	0.00127083	0.00138535	0.00151206	0.00165215	0.00180681	0.00197718
-0.4443	0	0	0	0	0	0	0	1.61995e-06	6.14062e-06	1.14787e-05	1.77409e-05	2.50331e-05	3.3458e-05	4.31127e-05	5.40873e-05	6.64626e-05	8.03088e-05	9.56844e-05	0.000112635	0.000131196	0.000151388	0.000173224	0.000196708	0.000221839	0.000248617	0.000277043	0.000307132	0.000338911	0.000372434	0.000407783	0.000445081	0.000484497	0.000526255	0.000570643	0.000618018	0.000668815	0.000723548	0.00078282	0.000847318	0.00091782	0.000995188	0.00108037	0.00117437	0.00127829	0.00139326	0.00152045	0.00166105	0.00181627	0.00198727
-0.440405	0	0	0	0	0	0	0	8.80741e-07	5.29602e-06	1.05286e-05	1.66882e-05	2.38841e-05	3.22227e-05	4.1805e-05	5.27251e-05	6.50678e-05	7.89074e-05	9.43059e-05	0.000111313	0.000129965	0.000150287	0.000172293	0.000195987	0.000221369	0.000248438	0.000277194	0.000307648	0.000339826	0.000373776	0.000409577	0.000447346	0.000487248	0.000529501	0.000574389	0.000622263	0.000673555	0.000728775	0.000788523	0.000853486	0.000924442	0.00100226	0.00108787	0.00118232	0.00128668	0.00140211	0.00152978	0.00167091	0.0018267	0.00199834
-0.43651	0	0	0	0	0	0	0	6.0892e-07	4.93078e-06	1.00699e-05	1.61392e-05	2.32512e-05	3.15159e-05	4.10386e-05	5.19172e-05	6.42407e-05	7.80871e-05	9.35224e-05	0.000110599	0.000129358	0.000149824	0.000172014	0.000195934	0.000221583	0.000248958	0.000278059	0.000308894	0.000341486	0.000375878	0.000412146	0.000450402	0.000490805	0.000533569	0.00057897	0.000627358	0.000679158	0.000734878	0.000795116	0.000860557	0.000931979	0.00101025	0.00109631	0.00119121	0.00129602	0.00141192	0.00154009	0.00168175	0.00183812	0.0020104
-0.432616	0	0	0	0	0	0	0	8.11103e-07	5.05186e-06	1.011e-05	1.61015e-05	2.31422e-05	3.13461e-05	4.08222e-05	5.16726e-05	6.39904e-05	7.78576e-05	9.33437e-05	0.000110505	0.000129384	0.00015001	0.0001724	0.00019656	0.00022249	0.000250188	0.00027965	0.000310882	0.000343903	0.000378754	0.000415505	0.000454263	0.000495182	0.000538471	0.000584401	0.000633317	0.000685639	0.000741873	0.000802613	0.000868545	0.000940445	0.00101918	0.00110571	0.00120106	0.00130634	0.00142272	0.00155139	0.00169359	0.00185055	0.00202349
-0.428721	0	0	0	0	0	0	0	1.48995e-06	5.66218e-06	1.0652e-05	1.65784e-05	2.35609e-05	3.1717e-05	4.11599e-05	5.19956e-05	6.43214e-05	7.82233e-05	9.37745e-05	0.000111035	0.000130049	0.000150849	0.000173454	0.00019787	0.000224098	0.000252133	0.000281972	0.000313616	0.000347083	0.000382409	0.000419658	0.000458934	0.000500385	0.000544214	0.000590688	0.000640146	0.000693005	0.000749767	0.000811023	0.000877458	0.000949849	0.00102907	0.00111607	0.00121189	0.00131765	0.00143451	0.0015637	0.00170645	0.00186401	0.00203762
-0.424826	0	0	0	0	0	0	0	2.64411e-06	6.76049e-06	1.16948e-05	1.7569e-05	2.45063e-05	3.26278e-05	4.20508e-05	5.28855e-05	6.52332e-05	7.91838e-05	9.48144e-05	0.000112188	0.000131353	0.000152342	0.000175177	0.000199864	0.000226405	0.000254794	0.000285025	0.000317098	0.000351026	0.000386841	0.000424605	0.000464414	0.000506412	0.000550797	0.00059783	0.000647845	0.000701255	0.000758558	0.000820344	0.000887296	0.000960191	0.0010399	0.00112739	0.00122369	0.00132994	0.0014473	0.00157701	0.00172032	0.0018785	0.00205277
-0.420932	0	0	0	0	0	0	8.91759e-07	4.26825e-06	8.34146e-06	1.32329e-05	1.90679e-05	2.5973e-05	3.40731e-05	4.34896e-05	5.43367e-05	6.672e-05	8.07332e-05	9.64574e-05	0.000113959	0.000133288	0.000154482	0.000177561	0.000202536	0.000229405	0.000258162	0.000288801	0.000321318	0.000355723	0.000392044	0.000430338	0.000470696	0.000513256	0.000558212	0.000605818	0.000656405	0.00071038	0.000768239	0.000830569	0.00089805	0.000971462	0.00105168	0.00113966	0.00123646	0.00134321	0.00146108	0.00159133	0.00173521	0.001894	0.00206896
-0.417037	0	0	0	0	0	2.33427e-07	3.00492e-06	6.35303e-06	1.03956e-05	1.5257e-05	2.10654e-05	2.79511e-05	3.60428e-05	4.54659e-05	5.63389e-05	6.87712e-05	8.28609e-05	9.86925e-05	0.000116336	0.000135844	0.000157257	0.000180596	0.000205872	0.000233084	0.000262226	0.000293287	0.000326264	0.000361161	0.000398003	0.000436841	0.000477763	0.000520901	0.000566442	0.000614637	0.00066581	0.000720365	0.000778793	0.000841679	0.000909704	0.000983645	0.00106438	0.00115287	0.00125018	0.00135743	0.00147583	0.00160662	0.00175108	0.00191051	0.00208616
-0.413142	0	0	0	0	4.94592e-07	2.79344e-06	5.55325e-06	8.88524e-06	1.29095e-05	1.77531e-05	2.35475e-05	3.04264e-05	3.85225e-05	4.7965e-05	5.88767e-05	7.13714e-05	8.55508e-05	0.000101503	0.000119302	0.000139004	0.000160649	0.000184262	0.000209854	0.000237424	0.000266964	0.000298464	0.000331914	0.000367319	0.000404696	0.000444095	0.000485595	0.000529325	0.000575466	0.000624263	0.000676036	0.000731184	0.000790195	0.000853651	0.000922232	0.000996715	0.00107798	0.00116699	0.00126482	0.00137259	0.00149153	0.00162287	0.00176793	0.00192799	0.00210435
-0.409248	0	0	0	1.50254e-06	3.45492e-06	5.76011e-06	8.52009e-06	1.18479e-05	1.58658e-05	2.07036e-05	2.64961e-05	3.33803e-05	4.1493e-05	5.09674e-05	6.19306e-05	7.45002e-05	8.87823e-05	0.000104869	0.000122836	0.000142745	0.000164636	0.000188537	0.000214459	0.0002424	0.000272353	0.000304305	0.000338244	0.000374169	0.000412097	0.000452069	0.000494162	0.000538498	0.000585252	0.000634665	0.000687052	0.000742806	0.000802413	0.000866452	0.000935602	0.00101064	0.00109244	0.00118199	0.00128035	0.00138865	0.00150813	0.00164005	0.0017857	0.00194641	0.00212349
-0.405353	1.15755e-07	1.54589e-06	3.09066e-06	4.81328e-06	6.79077e-06	9.11368e-06	1.18852e-05	1.52202e-05	1.92433e-05	2.40868e-05	2.98889e-05	3.67902e-05	4.49312e-05	5.44494e-05	6.54759e-05	7.81327e-05	9.25297e-05	0.000108763	0.000126912	0.000147039	0.00016919	0.000193391	0.000219656	0.000247983	0.000278362	0.000310778	0.000345219	0.000381679	0.00042017	0.000460729	0.000503428	0.000548383	0.000595764	0.000645806	0.000698819	0.000755192	0.000815408	0.000880042	0.000949772	0.00102538	0.00110773	0.00119783	0.00129672	0.00140557	0.0015256	0.0016581	0.00180436	0.00196573	0.00214353
-0.401458	3.61142e-06	5.10231e-06	6.69958e-06	8.46628e-06	1.04797e-05	1.28312e-05	1.56251e-05	1.89782e-05	2.30172e-05	2.78774e-05	3.37001e-05	4.06294e-05	4.88099e-05	5.83831e-05	6.94843e-05	8.22396e-05	9.67631e-05	0.000113154	0.000131496	0.000151855	0.000174277	0.000198791	0.000225411	0.000254135	0.000284952	0.000317846	0.000352801	0.000389808	0.000428875	0.000470034	0.000513352	0.000558938	0.000606958	0.000657642	0.000711292	0.000768297	0.000829132	0.000894373	0.000964695	0.00104088	0.0011238	0.00121445	0.00131389	0.0014233	0.00154389	0.00167697	0.00182386	0.0019859	0.00216442
-0.397564	7.39403e-06	8.95589e-06	1.06159e-05	1.24368e-05	1.44964e-05	1.68865e-05	1.9713e-05	2.30943e-05	2.71594e-05	3.20465e-05	3.79e-05	4.48677e-05	5.3098e-05	6.27366e-05	7.39229e-05	8.67874e-05	0.000101448	0.000118008	0.000136554	0.000157155	0.000179859	0.000204697	0.000231683	0.000260816	0.000292083	0.000325467	0.000360947	0.000398513	0.000438167	0.000479937	0.000523884	0.000570113	0.000618784	0.00067012	0.00072442	0.000782066	0.000843533	0.000909391	0.000980315	0.00105708	0.00114058	0.00123179	0.0013318	0.00144177	0.00156294	0.00169661	0.00184413	0.00200684	0.00218611
-0.393669	1.14385e-05	1.30807e-05	1.48129e-05	1.66975e-05	1.88126e-05	2.12508e-05	2.41193e-05	2.75381e-05	3.16387e-05	3.65621e-05	4.24558e-05	4.94713e-05	5.77609e-05	6.74744e-05	7.87555e-05	9.17386e-05	0.000106546	0.000123285	0.000142045	0.000162898	0.000185894	0.000211066	0.000238429	0.000267981	0.000299708	0.000333591	0.000369607	0.000407742	0.000447994	0.000490385	0.000534972	0.000581854	0.000631185	0.000683184	0.000738143	0.000796441	0.000858548	0.000925034	0.00099657	0.00107394	0.00115802	0.0012498	0.00135038	0.00146092	0.00158267	0.00171695	0.0018651	0.0020285	0.00220851
-0.389774	1.57174e-05	1.74488e-05	1.92617e-05	2.12186e-05	2.33977e-05	2.58926e-05	2.88115e-05	3.22764e-05	3.64211e-05	4.13891e-05	4.73315e-05	5.44032e-05	6.27607e-05	7.25576e-05	8.39419e-05	9.70525e-05	0.000112015	0.000128942	0.000147925	0.000169038	0.000192335	0.000217851	0.000245599	0.000275578	0.000307775	0.000342166	0.000378727	0.00041744	0.000458299	0.000501321	0.000546557	0.000594101	0.000644101	0.00069677	0.000752398	0.000811357	0.000874113	0.000941234	0.00101339	0.00109136	0.00117603	0.0012684	0.00136955	0.00148067	0.00160301	0.0017379	0.0018867	0.00205079	0.00223155
-0.38588	2.02017e-05	2.20299e-05	2.39312e-05	2.59682e-05	2.8219e-05	3.07781e-05	3.37551e-05	3.72736e-05	4.14697e-05	4.649e-05	5.24884e-05	5.96239e-05	6.80566e-05	7.79443e-05	8.94394e-05	0.000102685	0.000117811	0.000134932	0.000154145	0.000175526	0.000199133	0.000224998	0.00025314	0.000283555	0.000316228	0.000351135	0.00038825	0.000427548	0.000469021	0.000512681	0.000558573	0.000606787	0.000657464	0.000710812	0.000767115	0.000826742	0.000890155	0.000957918	0.0010307	0.00110929	0.00119456	0.00128751	0.00138925	0.00150095	0.00162389	0.0017594	0.00190885	0.00207363	0.00225515
-0.381985	2.48604e-05	2.67922e-05	2.87888e-05	3.09124e-05	3.32417e-05	3.58716e-05	3.89132e-05	4.24917e-05	4.67458e-05	5.18247e-05	5.78856e-05	6.50911e-05	7.36053e-05	8.35902e-05	9.52023e-05	0.000108589	0.000123884	0.000141206	0.000160655	0.000182312	0.000206233	0.000232455	0.000260996	0.000291853	0.000325009	0.000360438	0.000398111	0.000438001	0.000480095	0.000524399	0.000570954	0.000619843	0.000671203	0.000725236	0.000782221	0.000842521	0.000906597	0.000975009	0.00104843	0.00112763	0.0012135	0.00130705	0.00140938	0.00152167	0.00164521	0.00178134	0.00193144	0.00209693	0.0022792
-0.37809	2.96614e-05	3.17026e-05	3.38001e-05	3.60161e-05	3.84293e-05	4.11357e-05	4.42472e-05	4.78913e-05	5.22086e-05	5.73513e-05	6.348e-05	7.07606e-05	7.93614e-05	8.94484e-05	0.000101182	0.000114715	0.000130184	0.000147712	0.000167403	0.000189338	0.000213579	0.000240163	0.000269108	0.00030041	0.000334054	0.000370011	0.000408247	0.000448733	0.000491452	0.000536405	0.000583627	0.000633196	0.000685243	0.000739966	0.000797636	0.000858615	0.000923357	0.000992422	0.00106648	0.0011463	0.00123279	0.00132693	0.00142985	0.00154274	0.00166689	0.00180364	0.0019544	0.00212059	0.00230362
-0.374196	3.45713e-05	3.67266e-05	3.89297e-05	4.12425e-05	4.37443e-05	4.65314e-05	4.97173e-05	5.34311e-05	5.78159e-05	6.30265e-05	6.92268e-05	7.65865e-05	8.52776e-05	9.54705e-05	0.00010733	0.000121012	0.000136659	0.000154396	0.000174331	0.000196549	0.000221113	0.000248062	0.000277413	0.000309165	0.0003433	0.000379786	0.000418589	0.000459674	0.00050302	0.000548624	0.000596517	0.000646769	0.000699506	0.00075492	0.00081328	0.00087494	0.000940352	0.00101007	0.00108477	0.00116522	0.00125231	0.00134706	0.00145058	0.00156406	0.00168882	0.0018262	0.00197762	0.00214451	0.00232831
-0.370301	3.9556e-05	4.18289e-05	4.41412e-05	4.65544e-05	4.91479e-05	5.20191e-05	5.52826e-05	5.90691e-05	6.35242e-05	6.88055e-05	7.50802e-05	8.25215e-05	9.13054e-05	0.000101607	0.000113594	0.000127428	0.000143254	0.000161203	0.000181384	0.000203886	0.000228774	0.000256089	0.000285849	0.000318052	0.000352678	0.000389695	0.000429065	0.000470751	0.000514726	0.000560983	0.000609546	0.000660482	0.00071391	0.000770018	0.000829067	0.000891409	0.000957492	0.00102787	0.00110321	0.00118428	0.00127199	0.00136734	0.00147146	0.00158554	0.0017109	0.00184891	0.00200099	0.00216858	0.00235314
-0.366406	4.45809e-05	4.6974e-05	4.93977e-05	5.19135e-05	5.46011e-05	5.75584e-05	6.09013e-05	6.47624e-05	6.92895e-05	7.46431e-05	8.09935e-05	8.85176e-05	9.73955e-05	0.000107806	0.000119922	0.000133908	0.000149914	0.000168074	0.000188502	0.000211289	0.000236501	0.000264182	0.00029435	0.000327003	0.000362121	0.000399669	0.000439605	0.000481891	0.000526493	0.000573402	0.000622636	0.000674254	0.000728373	0.000785173	0.000844911	0.000907935	0.000974688	0.00104572	0.0011217	0.0012034	0.00129172	0.00138768	0.00149239	0.00160707	0.00173304	0.00187167	0.00202441	0.0021927	0.00237803
-0.362512	4.96112e-05	5.21257e-05	5.46622e-05	5.72817e-05	6.00642e-05	6.31085e-05	6.65315e-05	7.04678e-05	7.50673e-05	8.04933e-05	8.69195e-05	9.45264e-05	0.000103498	0.000114017	0.000126261	0.000140398	0.000156583	0.000174954	0.000195627	0.000218697	0.000244232	0.000272277	0.000302851	0.000335952	0.000371559	0.000409634	0.000450135	0.000493018	0.000538246	0.000585804	0.000635705	0.000688004	0.00074281	0.0008003	0.000860725	0.000924427	0.000991848	0.00106354	0.00114015	0.00122248	0.00131141	0.00140796	0.00151327	0.00162854	0.00175512	0.00189438	0.00204777	0.00221676	0.00240284
-0.358617	5.46123e-05	5.72484e-05	5.98975e-05	6.26207e-05	6.5498e-05	6.86288e-05	7.21315e-05	7.61421e-05	8.08131e-05	8.63105e-05	9.28112e-05	0.000100499	0.000109563	0.000120188	0.000132558	0.000146845	0.000163206	0.000181785	0.0002027	0.000226049	0.000251903	0.000280309	0.000311285	0.000344831	0.000380922	0.000419522	0.000460582	0.000504057	0.000549906	0.000598108	0.000648672	0.000701647	0.000757137	0.000815311	0.000876418	0.000940795	0.00100888	0.00108122	0.00115847	0.00124142	0.00133095	0.0014281	0.00153399	0.00164986	0.00177703	0.00191691	0.00207095	0.00224064	0.00242747
-0.354722	5.95499e-05	6.23066e-05	6.50673e-05	6.78929e-05	7.08635e-05	7.40793e-05	7.76597e-05	8.17428e-05	8.64831e-05	9.20495e-05	9.8622e-05	0.000106389	0.000115541	0.00012627	0.000138762	0.000153193	0.000169727	0.000188509	0.000209662	0.000233285	0.000259454	0.000288214	0.000319588	0.000353571	0.000390142	0.000429259	0.000470873	0.000514934	0.000561397	0.000610238	0.000661458	0.000715102	0.000771268	0.000830121	0.000891903	0.000956949	0.00102569	0.00109867	0.00117655	0.00126011	0.00135025	0.00144799	0.00155446	0.00167092	0.00179868	0.00193917	0.00209386	0.00226423	0.0024518
-0.350828	6.43906e-05	6.72657e-05	7.01358e-05	7.30613e-05	7.61226e-05	7.94205e-05	8.30758e-05	8.72281e-05	9.20342e-05	9.76658e-05	0.000104306	0.000112147	0.000121383	0.000132211	0.00014482	0.000159391	0.000176092	0.000195071	0.000216455	0.000240347	0.000266822	0.00029593	0.000327693	0.000362108	0.000399149	0.000438776	0.000480936	0.000525574	0.000572644	0.000622113	0.000673981	0.000728286	0.00078512	0.000844643	0.000907093	0.000972798	0.00104219	0.00111581	0.00119431	0.00127847	0.0013692	0.00146752	0.00157458	0.00169161	0.00181996	0.00196105	0.00211637	0.00228742	0.00247572
-0.346933	6.91019e-05	7.20921e-05	7.50682e-05	7.809e-05	8.12383e-05	8.46144e-05	8.83403e-05	9.25573e-05	9.74245e-05	0.000103116	0.000109819	0.000117728	0.000127043	0.000137963	0.000150683	0.000165387	0.000182247	0.000201416	0.000223023	0.000247175	0.000273949	0.000303396	0.000335539	0.000370375	0.000407878	0.000448004	0.000490699	0.000535905	0.000583571	0.000633659	0.000686164	0.000741119	0.000798611	0.000858794	0.0009219	0.000988256	0.00105829	0.00113253	0.00121164	0.0012964	0.00138771	0.00148661	0.00159423	0.00171182	0.00184075	0.00198244	0.00213838	0.0023101	0.00249912
-0.343038	7.36526e-05	7.67537e-05	7.98312e-05	8.29448e-05	8.61751e-05	8.96242e-05	9.34153e-05	9.76914e-05	0.000102614	0.00010836	0.000115119	0.000123089	0.000132475	0.00014348	0.000156302	0.000171131	0.000188142	0.000207491	0.000229312	0.000253713	0.000280776	0.000310552	0.000343065	0.00037831	0.000416263	0.000456877	0.000500096	0.000545857	0.000594106	0.000644801	0.000697931	0.000753523	0.00081166	0.000872491	0.000936242	0.00100323	0.00107389	0.00114875	0.00122846	0.00131381	0.00140569	0.00150514	0.00161332	0.00173147	0.00186096	0.00200323	0.00215979	0.00233215	0.00252188
-0.339144	7.80133e-05	8.122e-05	8.43934e-05	8.75928e-05	9.08992e-05	9.44152e-05	9.8265e-05	0.000102593	0.000107564	0.000113356	0.000120163	0.000128188	0.000137636	0.000148716	0.000161632	0.000176575	0.000193727	0.000213246	0.000235269	0.00025991	0.000287249	0.000317341	0.000350211	0.000385854	0.000424243	0.000465332	0.00050906	0.000555363	0.00060418	0.000655468	0.000709208	0.000765424	0.000824192	0.000885655	0.000950037	0.00101765	0.00108892	0.00116438	0.00124468	0.00133059	0.00142304	0.00152304	0.00163175	0.00175045	0.00188049	0.00202333	0.00218048	0.00235349	0.00254391
-0.335249	8.21562e-05	8.54621e-05	8.87249e-05	9.20036e-05	9.53791e-05	9.89547e-05	0.000102856	0.000107228	0.000112239	0.000118069	0.000124916	0.000132984	0.000142485	0.000153631	0.000166629	0.000181676	0.000198956	0.000218633	0.000240847	0.000265713	0.000293316	0.00032371	0.000356922	0.000392948	0.000431759	0.000473307	0.000517529	0.000564358	0.000613728	0.000665592	0.000719927	0.00077675	0.000836132	0.000898213	0.000963209	0.00103143	0.0011033	0.00117934	0.00126021	0.00134668	0.00143967	0.0015402	0.00164944	0.00176866	0.00189924	0.00204263	0.00220036	0.00237399	0.00256508
-0.331354	8.60558e-05	8.94537e-05	9.27985e-05	9.61487e-05	9.95854e-05	0.000103212	0.000107156	0.000111564	0.000116605	0.000122464	0.00012934	0.000137441	0.000146985	0.000158185	0.000171253	0.000186392	0.000203788	0.000223609	0.000245999	0.000271076	0.000298928	0.000329609	0.000363148	0.000399539	0.000438756	0.000480746	0.000525445	0.000572782	0.000622688	0.00067511	0.000730021	0.000787433	0.000847413	0.000910092	0.000975685	0.0010445	0.00111695	0.00119355	0.00127497	0.00136198	0.00145549	0.00155654	0.00166629	0.00178603	0.00191712	0.00206105	0.00221934	0.00239357	0.00258532
-0.327459	8.96887e-05	9.31705e-05	9.65891e-05	0.000100002	0.000103491	0.000107161	0.000111137	0.000115571	0.000120633	0.000126509	0.000133403	0.000141527	0.0001511	0.000162341	0.000175467	0.000190684	0.000208181	0.000228132	0.000250684	0.000275957	0.00030404	0.000334992	0.000368839	0.00040558	0.000445183	0.000487597	0.000532754	0.000580579	0.000631002	0.000683963	0.000739431	0.000797412	0.000857969	0.000921227	0.000987397	0.00105678	0.00112979	0.00120695	0.0012889	0.00137643	0.00147045	0.00157199	0.00168223	0.00180246	0.00193405	0.00207849	0.00223733	0.00241214	0.00260452
-0.323565	9.3034e-05	9.65911e-05	0.000100074	0.000103541	0.000107073	0.000110775	0.000114774	0.000119223	0.000124294	0.000130177	0.000137077	0.00014521	0.0001548	0.000166069	0.000179239	0.000194518	0.000212102	0.000232167	0.000254864	0.000280314	0.000308612	0.000339816	0.000373954	0.000411024	0.000450994	0.000493812	0.000539406	0.0005877	0.000638618	0.000692097	0.0007481	0.000806629	0.000867741	0.000931558	0.000998284	0.00106822	0.00114176	0.00121945	0.00130191	0.00138994	0.00148445	0.00158647	0.00169718	0.00181787	0.00194995	0.00209489	0.00225424	0.00242961	0.0026226
-0.31967	9.60738e-05	9.96967e-05	0.000103235	0.000106746	0.00011031	0.000114033	0.000118045	0.000122498	0.000127566	0.000133442	0.000140335	0.000148465	0.000158057	0.00016934	0.000182538	0.000197865	0.000215519	0.000235681	0.000258504	0.000284115	0.000312608	0.000344045	0.000378454	0.000415833	0.000456149	0.000499348	0.000545359	0.000594099	0.000645489	0.000699463	0.000755978	0.000815033	0.000876678	0.00094103	0.00100829	0.00107875	0.00115281	0.001231	0.00131396	0.00140246	0.00149743	0.00159991	0.00171107	0.00183221	0.00196474	0.00211015	0.00227	0.00244591	0.00263949
-0.315775	9.87926e-05	0.000102471	0.000106054	0.000109598	0.000113184	0.000116918	0.00012093	0.000125374	0.000130427	0.000136284	0.000143157	0.000151269	0.000160849	0.000172131	0.000185341	0.000200698	0.000218405	0.000238646	0.000261578	0.00028733	0.000315998	0.000347647	0.000382305	0.000419971	0.000460611	0.00050417	0.000550573	0.000599735	0.000651574	0.000706019	0.000763023	0.000822579	0.000884731	0.000949594	0.00101736	0.00108832	0.00116288	0.00124155	0.00132498	0.00141393	0.00150934	0.00161225	0.00172384	0.0018454	0.00197837	0.00212422	0.00228455	0.00246097	0.0026551
-0.311881	0.000101178	0.000104902	0.000108519	0.000112085	0.000115681	0.000119414	0.000123414	0.000127837	0.000132862	0.000138686	0.000145524	0.000153603	0.000163157	0.00017442	0.000187626	0.000202996	0.000220738	0.000241039	0.00026406	0.000289932	0.000318756	0.000350595	0.000385481	0.00042341	0.000464351	0.000508245	0.000555016	0.000604576	0.000656839	0.000711729	0.000769196	0.000829227	0.000891862	0.00095721	0.00102546	0.0010969	0.00117193	0.00125105	0.00133492	0.00142431	0.00152013	0.00162344	0.00173543	0.0018574	0.00199077	0.00213705	0.00229782	0.00247472	0.00266938
-0.307986	0.00010322	0.000106979	0.000110619	0.000114196	0.000117791	0.00012151	0.000125485	0.000129874	0.000134857	0.000140635	0.000147424	0.000155455	0.000164965	0.000176194	0.000189378	0.000204744	0.000222502	0.000242843	0.000265933	0.000291905	0.000320861	0.000352868	0.000387958	0.000426128	0.000467345	0.000511549	0.000558662	0.000608595	0.000661255	0.000716564	0.000774467	0.000834947	0.000898038	0.000963844	0.00103255	0.00110444	0.00117991	0.00125946	0.00134374	0.00143354	0.00152975	0.00163344	0.00174581	0.00186815	0.0020019	0.00214857	0.00230976	0.00248712	0.00268228
-0.304091	0.000104914	0.000108696	0.000112347	0.000115923	0.000119505	0.000123198	0.000127136	0.000131478	0.000136405	0.000142121	0.000148846	0.000156814	0.000166264	0.000177442	0.000190586	0.000205928	0.000223683	0.000244045	0.000267182	0.000293232	0.000322298	0.00035445	0.00038972	0.000428106	0.000469574	0.000514063	0.000561492	0.000611769	0.0006648	0.000720501	0.000778813	0.000839712	0.000903231	0.000969468	0.0010386	0.00111092	0.0011868	0.00126675	0.00135142	0.00144159	0.00153817	0.00164222	0.00175493	0.00187761	0.00201172	0.00215876	0.00232034	0.00249812	0.00269376
-0.300197	0.000106254	0.000110049	0.000113701	0.000117264	0.00012082	0.000124474	0.000128362	0.000132643	0.000137501	0.000143141	0.000149786	0.000157674	0.000167048	0.000178157	0.000191244	0.000206544	0.000224276	0.000244637	0.000267801	0.000293906	0.00032306	0.000355332	0.000390758	0.000429334	0.000471027	0.000515774	0.000563492	0.000614087	0.00066746	0.000723524	0.000782215	0.000843507	0.000907425	0.000974063	0.0010436	0.00111631	0.00119257	0.0012729	0.00135793	0.00144845	0.00154536	0.00164973	0.00176276	0.00188577	0.0020202	0.00216758	0.00232952	0.00250769	0.00270377
-0.296302	0.000107242	0.000111038	0.000114678	0.000118217	0.000121735	0.000125339	0.000129163	0.000133369	0.000138143	0.000143693	0.000150243	0.000158035	0.000167317	0.000178339	0.00019135	0.000206588	0.000224277	0.000244618	0.000267785	0.000293923	0.000323141	0.00035551	0.000391066	0.000429807	0.000471698	0.000516676	0.000564655	0.000615539	0.000669226	0.000725624	0.000784666	0.00084632	0.000910608	0.000977618	0.00104752	0.0011206	0.00119722	0.00127789	0.00136326	0.00145409	0.00155131	0.00165598	0.0017693	0.0018926	0.00202732	0.002175	0.00233728	0.00251581	0.00271229
-0.292407	0.00010788	0.000111666	0.000115284	0.000118787	0.000122254	0.000125794	0.000129542	0.00013366	0.000138336	0.00014378	0.000150221	0.000157901	0.000167073	0.000177991	0.000190907	0.000206065	0.00022369	0.000243989	0.000267139	0.000293287	0.000322545	0.000354986	0.000390647	0.000429526	0.000471588	0.000516769	0.000564982	0.000616126	0.000670097	0.000726801	0.000786163	0.00084815	0.000912777	0.000980129	0.00105038	0.00112378	0.00120073	0.00128172	0.00136738	0.00145851	0.00155601	0.00166094	0.00177452	0.00189808	0.00203306	0.00218103	0.0023436	0.00252247	0.00271932
-0.288513	0.000108174	0.000111939	0.000115523	0.000118978	0.000122384	0.000125848	0.000129506	0.000133523	0.000138087	0.000143412	0.000149727	0.000157279	0.000166324	0.000177121	0.000189924	0.000204982	0.000222523	0.000242759	0.00026587	0.000292005	0.000321279	0.000353768	0.000389508	0.000428498	0.000470705	0.000516061	0.000564478	0.000615854	0.00067008	0.000727058	0.000786711	0.000849	0.000913936	0.0009816	0.00105216	0.00112587	0.00120311	0.00128438	0.00137032	0.0014617	0.00155945	0.00166462	0.00177844	0.00190222	0.00203744	0.00218565	0.00234849	0.00252765	0.00272485
-0.284618	0.000108133	0.000111866	0.000115405	0.000118801	0.000122134	0.00012551	0.000129067	0.000132969	0.000137408	0.000142598	0.000148773	0.000156182	0.000165084	0.000175741	0.000188414	0.000203352	0.00022079	0.000240942	0.000263991	0.000290091	0.000319357	0.000351868	0.000387662	0.000426738	0.000469061	0.000514564	0.000563157	0.000614735	0.000669186	0.000726409	0.000786323	0.000848883	0.000914097	0.000982041	0.00105288	0.00112686	0.00120437	0.0012859	0.00137208	0.00146369	0.00156165	0.00166703	0.00178105	0.00190503	0.00204045	0.00218888	0.00235196	0.00253138	0.00272887
-0.280723	0.000107768	0.000111459	0.000114943	0.00011827	0.000121517	0.000124794	0.000128237	0.000132012	0.000136312	0.000141354	0.000147374	0.000154625	0.000163368	0.000173869	0.000186393	0.000201193	0.000218508	0.000238555	0.000261521	0.000287562	0.000316797	0.000349306	0.000385128	0.000424263	0.000466676	0.000512298	0.000561039	0.000612789	0.000667436	0.000724873	0.000785017	0.000847817	0.000913279	0.000981473	0.00105256	0.00112678	0.00120453	0.00128628	0.00137267	0.00146448	0.00156263	0.00166819	0.00178237	0.00190653	0.00204212	0.00219073	0.00235401	0.00253366	0.00273142
-0.276829	0.000107093	0.000110733	0.000114152	0.000117398	0.00012055	0.000123716	0.000127034	0.00013067	0.00013482	0.0001397	0.000145551	0.000152628	0.000161196	0.000171526	0.000183883	0.000198527	0.0002157	0.000235621	0.000258483	0.000284444	0.000313624	0.000346107	0.000381931	0.000421099	0.000463574	0.000509288	0.000558148	0.000610042	0.000664854	0.000722476	0.000782819	0.00084583	0.000911508	0.000979921	0.00105122	0.00112566	0.00120361	0.00128555	0.00137213	0.00146411	0.00156241	0.00166812	0.00178244	0.00190673	0.00204247	0.00219123	0.00235467	0.00253452	0.00273252
-0.272934	0.000106124	0.000109704	0.000113049	0.000116205	0.000119253	0.000122298	0.000125479	0.000128965	0.000132951	0.000137658	0.000143327	0.000150216	0.000158595	0.000168736	0.00018091	0.000195381	0.000212392	0.000232169	0.000254905	0.000280763	0.000309866	0.000342298	0.000378101	0.000417276	0.000459787	0.000505565	0.000554515	0.000606524	0.000661473	0.00071925	0.000779762	0.000842953	0.000908817	0.000977419	0.00104891	0.00112353	0.00120165	0.00128376	0.00137048	0.0014626	0.00156103	0.00166686	0.00178129	0.00190569	0.00204153	0.00219041	0.00235399	0.002534	0.00273219
-0.269039	0.000104882	0.000108393	0.000111654	0.000114713	0.000117645	0.00012056	0.000123595	0.00012692	0.000130732	0.000135252	0.000140727	0.000147415	0.00015559	0.000165528	0.000177504	0.000191783	0.000208615	0.000228228	0.000250819	0.000276554	0.000305557	0.000337916	0.000373672	0.000412829	0.00045535	0.000501165	0.000550178	0.000602274	0.000657331	0.000715233	0.000775885	0.000839225	0.000905246	0.000974006	0.00104565	0.00112042	0.00119869	0.00128093	0.00136778	0.00146	0.00155853	0.00166445	0.00177896	0.00190343	0.00203936	0.00218832	0.00235201	0.00253215	0.0027305
-0.265145	0.000103386	0.000106821	0.000109991	0.000112943	0.000115753	0.000118528	0.000121408	0.000124562	0.000128189	0.000132513	0.000137781	0.000144256	0.000152214	0.000161935	0.000173696	0.000187769	0.000204405	0.000223835	0.000246262	0.000271852	0.000300735	0.000332997	0.000368684	0.000407798	0.000450304	0.00049613	0.000545179	0.000597334	0.00065247	0.000710469	0.000771231	0.000834692	0.00090084	0.000969729	0.0010415	0.0011164	0.00119477	0.00127712	0.00136406	0.00145637	0.00155497	0.00166094	0.0017755	0.00190002	0.002036	0.00218502	0.00234877	0.00252901	0.00272748
-0.26125	0.000101659	0.000105011	0.000108084	0.000110922	0.000113602	0.00011623	0.000118946	0.000121921	0.000125354	0.000129471	0.000134522	0.000140772	0.000148501	0.000157991	0.000169524	0.000183374	0.000199798	0.000219029	0.000241273	0.0002667	0.000295441	0.000327585	0.00036318	0.000402228	0.000444693	0.000490505	0.000539564	0.00059175	0.000646939	0.000705007	0.000765851	0.000829405	0.00089565	0.000964639	0.00103651	0.0011115	0.00118996	0.00127238	0.00135939	0.00145174	0.00155039	0.00165638	0.00177097	0.00189551	0.0020315	0.00218055	0.00234435	0.00252464	0.00272321
-0.257355	9.97251e-05	0.000102989	0.000105958	0.000108677	0.00011122	0.000113695	0.00011624	0.000119027	0.000122258	0.000126159	0.000130983	0.000136999	0.000144487	0.000153734	0.000165026	0.00017864	0.000194836	0.000213851	0.000235895	0.00026114	0.00028972	0.000321726	0.000357206	0.000396165	0.000438567	0.00048434	0.000533383	0.000585576	0.00064079	0.0006989	0.0007598	0.000823417	0.000889732	0.000958794	0.00103073	0.00110579	0.00118431	0.00126678	0.00135382	0.0014462	0.00154486	0.00165086	0.00176544	0.00188997	0.00202595	0.002175	0.0023388	0.00251913	0.00271775
-0.253461	9.76107e-05	0.000100781	0.000103642	0.000106236	0.000108638	0.000110952	0.000113321	0.000115914	0.000118935	0.000122614	0.000127203	0.000132974	0.000140211	0.000149205	0.000160244	0.000173608	0.000189562	0.000208347	0.000230174	0.00025522	0.00028362	0.000315469	0.000350815	0.000389663	0.000431979	0.000477689	0.000526693	0.000578867	0.000634081	0.000692207	0.000753135	0.00081679	0.000883149	0.000952255	0.00102424	0.00109933	0.00117788	0.00126037	0.00134742	0.00143981	0.00153845	0.00164442	0.00175897	0.00188347	0.00201941	0.00216843	0.00233221	0.00251253	0.00271118
-0.249566	9.5342e-05	9.8416e-05	0.000101165	0.00010363	0.000105885	0.000108036	0.000110222	0.000112617	0.000115423	0.000118871	0.000123218	0.000128736	0.000135714	0.000144445	0.00015522	0.000168324	0.000184023	0.000202564	0.00022416	0.00024899	0.000277194	0.000308866	0.000344058	0.000382776	0.000424984	0.00047061	0.00051955	0.000571682	0.000626872	0.000684988	0.00074592	0.000809587	0.000875963	0.000945089	0.00101709	0.0010922	0.00117075	0.00125324	0.00134028	0.00143263	0.00153123	0.00163716	0.00175165	0.00187608	0.00201196	0.00216092	0.00232465	0.00250494	0.00270359
-0.245671	9.29464e-05	9.59213e-05	9.85556e-05	0.00010089	0.000102995	0.000104979	0.00010698	0.000109171	0.000111756	0.00011497	0.000119068	0.000124328	0.000131039	0.000139498	0.00015	0.000162832	0.000178266	0.00019655	0.000217901	0.000242501	0.000270492	0.000301972	0.000336992	0.00037556	0.00041764	0.00046316	0.000512016	0.000564083	0.000619225	0.000677309	0.00073822	0.000801875	0.000868245	0.000937365	0.00100936	0.00108446	0.00116299	0.00124545	0.00133245	0.00142475	0.00152329	0.00162914	0.00174355	0.0018679	0.00200369	0.00215256	0.00231622	0.00249644	0.00269505
-0.241777	9.04519e-05	9.33263e-05	9.58446e-05	9.80455e-05	0.0001	0.000101814	0.000103627	0.000105612	0.000107975	0.000110949	0.000114795	0.000119791	0.000126229	0.000134409	0.00014463	0.000157182	0.000172341	0.000190356	0.00021145	0.000235807	0.000263571	0.000294842	0.000329673	0.000368074	0.000410008	0.000455403	0.000504154	0.000556135	0.000611208	0.000669237	0.000730104	0.000793725	0.000860064	0.000929157	0.00100112	0.00107618	0.00115468	0.00123709	0.00132402	0.00141625	0.0015147	0.00162046	0.00173476	0.001859	0.00199468	0.00214343	0.00230699	0.00248713	0.00268567
-0.237882	8.78867e-05	9.06605e-05	9.30624e-05	9.51301e-05	9.69336e-05	9.85775e-05	0.000100201	0.000101979	0.000104116	0.000106849	0.000110439	0.000115167	0.000121327	0.000129224	0.000139157	0.000151422	0.000166296	0.000184034	0.00020486	0.000228962	0.000256486	0.000287534	0.000322162	0.000360378	0.000402149	0.000447401	0.000496028	0.000547904	0.000602887	0.00066084	0.000721643	0.000785207	0.000851495	0.000920538	0.000992452	0.00106746	0.00114589	0.00122823	0.00131508	0.00140721	0.00150556	0.0016112	0.00172538	0.00184948	0.00198502	0.00213364	0.00229707	0.00247709	0.00267554
-0.233987	8.52788e-05	8.7953e-05	9.02397e-05	9.2175e-05	9.38279e-05	9.53023e-05	9.67374e-05	9.83074e-05	0.000100219	0.00010271	0.000106042	0.000110499	0.000116379	0.000123987	0.000133629	0.0001456	0.000160183	0.000177635	0.000198185	0.000222021	0.000249294	0.000280107	0.000314517	0.000352535	0.000394126	0.000439218	0.000487704	0.000539456	0.000594331	0.00065219	0.000712909	0.000776397	0.000842613	0.000911586	0.000983428	0.00105836	0.00113671	0.00121895	0.0013057	0.00139772	0.00149594	0.00160144	0.00171548	0.00183942	0.00197481	0.00212327	0.00228655	0.00246644	0.00266475
-0.230093	8.2656e-05	8.52329e-05	8.74067e-05	8.92118e-05	9.07161e-05	9.20228e-05	9.32709e-05	9.46346e-05	9.63216e-05	9.85701e-05	0.000101645	0.000105831	0.000111428	0.000118746	0.000128091	0.000139765	0.000154052	0.000171212	0.000191477	0.000215039	0.00024205	0.000272617	0.000306798	0.000344604	0.000386002	0.000430919	0.000479249	0.00053086	0.00058561	0.000643356	0.000703973	0.000767366	0.000833493	0.000902378	0.00097413	0.00104897	0.00112722	0.00120935	0.00129598	0.00138786	0.00148594	0.00159129	0.00170516	0.00182893	0.00196414	0.00211243	0.00227553	0.00245526	0.00265343
-0.226198	8.00455e-05	8.25285e-05	8.45928e-05	8.62712e-05	8.76304e-05	8.87727e-05	8.98368e-05	9.09969e-05	9.24614e-05	9.44697e-05	9.72877e-05	0.000101203	0.000106518	0.000113544	0.000122592	0.000133965	0.000147952	0.000164815	0.000184789	0.00020807	0.000234812	0.000265124	0.000299064	0.000336647	0.00037784	0.000422569	0.000470727	0.000522183	0.000576792	0.000634411	0.000694909	0.000758192	0.000824212	0.000892991	0.000964637	0.00103936	0.00111749	0.0011995	0.00128599	0.00137773	0.00147565	0.00158083	0.00169451	0.0018181	0.00195312	0.00210121	0.00226412	0.00244366	0.00264166
-0.222303	7.74736e-05	7.98673e-05	8.18268e-05	8.33833e-05	8.4602e-05	8.55845e-05	8.64688e-05	8.74295e-05	8.86753e-05	9.04466e-05	9.30109e-05	9.66578e-05	0.000101692	0.000108427	0.000117177	0.000128249	0.000141932	0.000158496	0.000178175	0.000201169	0.000227635	0.000257683	0.000291375	0.000328725	0.000369702	0.000414231	0.000462205	0.000513493	0.000567948	0.000625423	0.000685789	0.000748946	0.000814844	0.000883504	0.000955028	0.00102963	0.00110763	0.00118949	0.00127583	0.00136741	0.00146515	0.00157015	0.00168364	0.00180702	0.00194183	0.00208971	0.00225241	0.00243174	0.00262955
-0.218409	7.49654e-05	7.72757e-05	7.91364e-05	8.05768e-05	8.1661e-05	8.24895e-05	8.31999e-05	8.39665e-05	8.49987e-05	8.65377e-05	8.88526e-05	9.22345e-05	9.69908e-05	0.000103437	0.000111891	0.000122661	0.000136041	0.000152303	0.000171684	0.000194388	0.000220573	0.000250352	0.000283788	0.000320897	0.000361648	0.000405967	0.000453748	0.000504856	0.000559144	0.000616464	0.000676684	0.000739702	0.000805466	0.000873991	0.000945381	0.00101984	0.0010977	0.00117941	0.00126559	0.00135699	0.00145455	0.00155934	0.00167263	0.00179579	0.00193037	0.00207803	0.0022405	0.00241961	0.00261721
-0.214514	7.2545e-05	7.47787e-05	7.65476e-05	7.78792e-05	7.8836e-05	7.95176e-05	8.0061e-05	8.06404e-05	8.14655e-05	8.27785e-05	8.48495e-05	8.79716e-05	9.24541e-05	9.86155e-05	0.000106775	0.000117246	0.000130324	0.000146283	0.000165366	0.000187778	0.000213678	0.000243184	0.000276359	0.00031322	0.000353738	0.000397839	0.000445416	0.000496334	0.000550446	0.0006076	0.000667663	0.000730531	0.000796148	0.00086453	0.000935774	0.00101008	0.00108778	0.00116933	0.00125533	0.00134655	0.00144391	0.0015485	0.00166157	0.0017845	0.00191885	0.00206627	0.0022285	0.00240737	0.00260474
-0.210619	7.02347e-05	7.23998e-05	7.4085e-05	7.53161e-05	7.61539e-05	7.6697e-05	7.70817e-05	7.7482e-05	7.81079e-05	7.92022e-05	8.10364e-05	8.39051e-05	8.81199e-05	9.40013e-05	0.000101872	0.000112046	0.000124825	0.000140484	0.000159269	0.000181386	0.000207001	0.00023623	0.00026914	0.000305749	0.000346028	0.000389905	0.000437271	0.000487992	0.000541918	0.000598897	0.000658794	0.000721501	0.000786963	0.00085519	0.000926279	0.00100043	0.00107796	0.00115934	0.00124516	0.00133618	0.00143334	0.00153771	0.00165055	0.00177325	0.00190735	0.00205452	0.0022165	0.00239512	0.00259223
-0.206725	6.80551e-05	7.01607e-05	7.17715e-05	7.29114e-05	7.36398e-05	7.40539e-05	7.42893e-05	7.45199e-05	7.49556e-05	7.58401e-05	7.74459e-05	8.00692e-05	8.40234e-05	8.96316e-05	9.72184e-05	0.000107102	0.000119585	0.000134946	0.000153435	0.00017526	0.000200589	0.00022954	0.000262183	0.000298537	0.000338574	0.000382221	0.00042937	0.000479887	0.00053362	0.000590418	0.00065014	0.00071268	0.000777978	0.000846043	0.000916968	0.000990952	0.00106831	0.00114951	0.00123514	0.00132597	0.00142291	0.00152706	0.00163966	0.00176211	0.00189596	0.00204287	0.00220458	0.00238294	0.00257979
-0.20283	6.6025e-05	6.8081e-05	6.96277e-05	7.06869e-05	7.13164e-05	7.16122e-05	7.17091e-05	7.17804e-05	7.20364e-05	7.27211e-05	7.41082e-05	7.64953e-05	8.01977e-05	8.55405e-05	9.2851e-05	0.00010245	0.000114643	0.000129711	0.000147907	0.000169443	0.000194487	0.000223161	0.000255536	0.000291633	0.000331424	0.000374838	0.000421767	0.000472076	0.000525611	0.000582221	0.000641764	0.00070413	0.000769258	0.000837154	0.00090791	0.000981722	0.00105891	0.00113992	0.00122535	0.00131597	0.0014127	0.00151662	0.00162898	0.00175119	0.00188478	0.00203141	0.00219286	0.00237094	0.00256752
-0.198935	6.41611e-05	6.61785e-05	6.76722e-05	6.86621e-05	6.92044e-05	6.93936e-05	6.93636e-05	6.92874e-05	6.93752e-05	6.98715e-05	7.10508e-05	7.32122e-05	7.66726e-05	8.17594e-05	8.88022e-05	9.81242e-05	0.000110034	0.000124816	0.000142724	0.000163974	0.000188736	0.000217135	0.000249244	0.000285083	0.000324628	0.000367808	0.000414514	0.00046461	0.000517945	0.000574362	0.000633721	0.000695909	0.000760863	0.000828586	0.000899169	0.000972804	0.00104981	0.00113063	0.00121586	0.00130628	0.00140279	0.00150647	0.00161859	0.00174055	0.00187387	0.00202024	0.0021814	0.0023592	0.00255549
-0.195041	6.2478e-05	6.44684e-05	6.59213e-05	6.68543e-05	6.73218e-05	6.74171e-05	6.72731e-05	6.70621e-05	6.69943e-05	6.73145e-05	6.82981e-05	7.02455e-05	7.34752e-05	7.83166e-05	8.51015e-05	9.41558e-05	0.00010579	0.000120293	0.00013792	0.000158889	0.000183374	0.000211502	0.000243346	0.00027893	0.00031823	0.000361174	0.000407656	0.000457539	0.00051067	0.000566894	0.000626065	0.000688072	0.000752849	0.000820397	0.000890804	0.00096426	0.00104108	0.00112171	0.00120675	0.00129695	0.00139324	0.0014967	0.00160857	0.00173027	0.00186333	0.00200941	0.0021703	0.0023478	0.0025438
-0.191146	6.0988e-05	6.2964e-05	6.43888e-05	6.52781e-05	6.56843e-05	6.56993e-05	6.54549e-05	6.51228e-05	6.4913e-05	6.50706e-05	6.58718e-05	6.7618e-05	7.06293e-05	7.5237e-05	8.17752e-05	9.0572e-05	0.000101941	0.000116173	0.000133526	0.000154222	0.000178436	0.000206296	0.000237879	0.000273211	0.000312267	0.000354978	0.000401237	0.000450906	0.000503834	0.000559862	0.000618846	0.000680671	0.000745269	0.00081264	0.00088287	0.000956147	0.00103278	0.00111322	0.00119806	0.00128805	0.00138412	0.00148735	0.00159898	0.00172042	0.00185321	0.00199902	0.00215962	0.00233683	0.00253253
-0.187251	5.97012e-05	6.16759e-05	6.30862e-05	6.39456e-05	6.43047e-05	6.42538e-05	6.39236e-05	6.3485e-05	6.31477e-05	6.31572e-05	6.379e-05	6.53488e-05	6.81551e-05	7.2542e-05	7.88457e-05	8.73967e-05	9.85111e-05	0.000112482	0.00012957	0.00015	0.00017395	0.000201549	0.000232877	0.000267961	0.000306777	0.000349257	0.000395294	0.000444751	0.000497476	0.000553309	0.000612106	0.000673749	0.000738169	0.000805364	0.000875417	0.000948516	0.00102497	0.00110522	0.00118986	0.00127965	0.0013755	0.0014785	0.00158989	0.00171107	0.0018436	0.00198913	0.00214944	0.00232635	0.00252175
-0.183356	5.86251e-05	6.06123e-05	6.20223e-05	6.28663e-05	6.31932e-05	6.30915e-05	6.26907e-05	6.2161e-05	6.17117e-05	6.15882e-05	6.20679e-05	6.34541e-05	6.60697e-05	7.02497e-05	7.63321e-05	8.46498e-05	9.55212e-05	0.000109242	0.000126076	0.000146249	0.000169943	0.000197289	0.000228367	0.000263208	0.000301788	0.000344041	0.00038986	0.000439109	0.000491633	0.000547273	0.000605884	0.000667347	0.00073159	0.000798611	0.00086849	0.000941413	0.00101768	0.00109775	0.0011822	0.00127178	0.00136742	0.00147019	0.00158135	0.00170228	0.00183454	0.0019798	0.00213982	0.00231643	0.00251152
-0.179462	5.77651e-05	5.97789e-05	6.12032e-05	6.2047e-05	6.23571e-05	6.22204e-05	6.1765e-05	6.11603e-05	6.0615e-05	6.03747e-05	6.0717e-05	6.19462e-05	6.43864e-05	6.83742e-05	7.42495e-05	8.23474e-05	9.29887e-05	0.000106471	0.000123062	0.000142989	0.000166435	0.000193536	0.000224374	0.000258978	0.000297329	0.00033936	0.000384965	0.000434008	0.000486335	0.000541786	0.000600214	0.000661499	0.00072557	0.000792419	0.000862128	0.000934878	0.00101097	0.00109086	0.00117512	0.0012645	0.00135993	0.00146249	0.00157341	0.0016941	0.0018261	0.00197109	0.00213082	0.00230713	0.00250191
-0.175567	5.71239e-05	5.9179e-05	6.06328e-05	6.14919e-05	6.18011e-05	6.16456e-05	6.11522e-05	6.04891e-05	5.98646e-05	5.95241e-05	5.97456e-05	6.08341e-05	6.3115e-05	6.6926e-05	7.26093e-05	8.05017e-05	9.09266e-05	0.000104184	0.000120543	0.000140235	0.000163445	0.00019031	0.000220914	0.00025529	0.000293418	0.000335234	0.000380631	0.000429474	0.000481608	0.000536874	0.000595124	0.000656236	0.000720137	0.00078682	0.000856362	0.000928945	0.00100487	0.00108458	0.00116866	0.00125785	0.00135308	0.00145542	0.00156612	0.00168657	0.00181832	0.00196304	0.00212248	0.0022985	0.00249296
-0.171672	5.67022e-05	5.88134e-05	6.03121e-05	6.12024e-05	6.15272e-05	6.13695e-05	6.08549e-05	6.01506e-05	5.94642e-05	5.90408e-05	5.91587e-05	6.01234e-05	6.22615e-05	6.59122e-05	7.1419e-05	7.91212e-05	8.9344e-05	0.00010239	0.000118531	0.000137999	0.000160984	0.000187624	0.000218004	0.00025216	0.000290074	0.00033168	0.000376876	0.000425525	0.000477472	0.000532559	0.000590635	0.000651579	0.000715317	0.000781839	0.000851221	0.000923643	0.000999405	0.00107894	0.00116285	0.00125186	0.0013469	0.00144903	0.00155951	0.00167973	0.00181123	0.00195569	0.00211486	0.00229058	0.00248474
-0.167778	5.64981e-05	5.86806e-05	6.02398e-05	6.11776e-05	6.15343e-05	6.13916e-05	6.08732e-05	6.01452e-05	5.94145e-05	5.89259e-05	5.89577e-05	5.98162e-05	6.18287e-05	6.53357e-05	7.06826e-05	7.82102e-05	8.8246e-05	0.000101095	0.000117031	0.000136289	0.000159061	0.000185486	0.000215653	0.000249598	0.000287306	0.000328712	0.000373713	0.000422175	0.000473943	0.000528856	0.000586765	0.000647548	0.000711128	0.000777496	0.000846725	0.000918993	0.0009946	0.00107398	0.00115772	0.00124656	0.00134141	0.00144335	0.00155362	0.00167362	0.00180488	0.00194908	0.00210798	0.00228342	0.00247726
-0.163883	5.65078e-05	5.87767e-05	6.04122e-05	6.14137e-05	6.18193e-05	6.17087e-05	6.1204e-05	6.04701e-05	5.9713e-05	5.91773e-05	5.91411e-05	5.99112e-05	6.18156e-05	6.51963e-05	7.03999e-05	7.77693e-05	8.76338e-05	0.000100301	0.000116046	0.000135107	0.000157678	0.0001839	0.000213865	0.00024761	0.000285121	0.000326336	0.000371151	0.000419433	0.000471028	0.000525776	0.000583525	0.000644153	0.000707584	0.000773804	0.000842888	0.000915011	0.000990471	0.0010697	0.00115328	0.00124196	0.00133663	0.00143839	0.00154846	0.00166825	0.00179929	0.00194324	0.00210188	0.00227703	0.00247056
-0.159988	5.67252e-05	5.90957e-05	6.08233e-05	6.19048e-05	6.23762e-05	6.23149e-05	6.18416e-05	6.11198e-05	6.03545e-05	5.97898e-05	5.97039e-05	6.04037e-05	6.22181e-05	6.549e-05	7.05676e-05	7.77953e-05	8.75046e-05	0.000100005	0.000115574	0.000134452	0.000156835	0.000182867	0.000212641	0.000246197	0.000283521	0.000324553	0.000369192	0.000417303	0.000468734	0.000523323	0.00058092	0.000641402	0.00070469	0.000770773	0.00083972	0.000911707	0.000987028	0.00106612	0.00114955	0.00123807	0.00133259	0.00143417	0.00154406	0.00166364	0.00179446	0.00193818	0.00209656	0.00227143	0.00246467
-0.156094	5.71422e-05	5.96294e-05	6.14648e-05	6.26427e-05	6.31966e-05	6.32021e-05	6.27778e-05	6.2086e-05	6.13309e-05	6.07556e-05	6.06383e-05	6.12861e-05	6.30285e-05	6.62095e-05	7.11784e-05	7.82815e-05	8.7852e-05	0.000100201	0.000115609	0.000134319	0.000156527	0.000182382	0.000211977	0.000245355	0.000282503	0.000323363	0.000367834	0.000415783	0.000467058	0.000521497	0.000578951	0.000639294	0.00070245	0.000768402	0.000837222	0.000909083	0.000984277	0.00106324	0.00114654	0.00123492	0.00132928	0.0014307	0.00154042	0.00165981	0.00179043	0.00193392	0.00209205	0.00226666	0.0024596
-0.152199	5.77491e-05	6.03679e-05	6.23266e-05	6.36169e-05	6.42701e-05	6.43595e-05	6.40019e-05	6.33582e-05	6.26313e-05	6.20638e-05	6.19335e-05	6.25477e-05	6.42364e-05	6.73443e-05	7.22223e-05	7.92178e-05	8.8666e-05	0.00010088	0.000116143	0.000134698	0.000156746	0.000182436	0.000211865	0.000245075	0.000282058	0.000322756	0.00036707	0.000414866	0.000465994	0.000520293	0.000577612	0.000637826	0.000700857	0.00076669	0.000835393	0.000907137	0.000982215	0.00106105	0.00114423	0.00123248	0.00132671	0.00142799	0.00153754	0.00165676	0.00178718	0.00193046	0.00208835	0.00226269	0.00245535
-0.148304	5.85342e-05	6.12992e-05	6.33966e-05	6.48153e-05	6.55843e-05	6.57745e-05	6.55011e-05	6.49231e-05	6.42426e-05	6.37011e-05	6.35762e-05	6.41751e-05	6.58282e-05	6.88811e-05	7.36855e-05	8.05907e-05	8.99332e-05	0.000102028	0.00011716	0.000135576	0.000157478	0.000183017	0.000212291	0.000245347	0.000282176	0.000322722	0.000366888	0.000414542	0.000465532	0.000519699	0.000576893	0.000636988	0.000699904	0.000765627	0.000834222	0.000905862	0.000980835	0.00105957	0.00114263	0.00123077	0.00132487	0.00142601	0.00153542	0.00165447	0.00178471	0.00192779	0.00208546	0.00225955	0.00245192
-0.14441	5.94845e-05	6.24101e-05	6.4661e-05	6.62237e-05	6.71245e-05	6.74323e-05	6.72602e-05	6.67656e-05	6.61493e-05	6.56519e-05	6.55504e-05	6.61522e-05	6.77878e-05	7.08034e-05	7.5552e-05	8.23838e-05	9.16373e-05	0.000103629	0.000118647	0.000136938	0.000158707	0.000184107	0.000213241	0.000246153	0.00028284	0.000323245	0.000367273	0.000414794	0.000465657	0.000519702	0.000576779	0.000636764	0.000699576	0.000765198	0.000833697	0.000905242	0.000980122	0.00105876	0.00114173	0.00122976	0.00132376	0.00142477	0.00153404	0.00165295	0.00178302	0.00192591	0.00208336	0.00225721	0.00244931
-0.140515	6.05859e-05	6.36857e-05	6.61046e-05	6.78265e-05	6.88749e-05	6.93166e-05	6.92625e-05	6.88685e-05	6.83338e-05	6.78983e-05	6.78382e-05	6.84607e-05	7.00965e-05	7.30925e-05	7.78025e-05	8.4578e-05	9.37589e-05	0.000105664	0.000120582	0.000138763	0.000160413	0.000185689	0.000214693	0.000247475	0.000284029	0.000324305	0.000368206	0.000415604	0.000466348	0.000520281	0.000577251	0.000637136	0.000699852	0.000765384	0.000833798	0.00090526	0.000980058	0.00105861	0.0011415	0.00122944	0.00132334	0.00142425	0.0015334	0.00165217	0.00178209	0.00192479	0.00208205	0.00225566	0.00244749
-0.13662	6.18227e-05	6.51101e-05	6.7711e-05	6.96066e-05	7.0818e-05	7.14093e-05	7.14897e-05	7.1213e-05	7.0777e-05	7.04206e-05	7.04194e-05	7.10801e-05	7.27337e-05	7.57274e-05	8.04157e-05	8.71516e-05	9.62761e-05	0.00010811	0.000122943	0.000141028	0.000162574	0.000187738	0.000216625	0.000249288	0.000285722	0.000325878	0.000369662	0.000416946	0.000467582	0.000521412	0.000578286	0.000638079	0.00070071	0.000766163	0.000834501	0.000905891	0.000980619	0.00105911	0.00114192	0.00122979	0.0013236	0.00142442	0.00153346	0.00165211	0.00178189	0.00192443	0.00208149	0.00225488	0.00244645
-0.132726	6.31787e-05	6.66663e-05	6.94627e-05	7.15461e-05	7.2935e-05	7.36913e-05	7.39218e-05	7.37786e-05	7.3458e-05	7.31976e-05	7.32723e-05	7.39883e-05	7.56766e-05	7.86848e-05	8.33683e-05	9.00807e-05	9.91647e-05	0.000110942	0.000125706	0.000143709	0.000165164	0.000190229	0.000219012	0.000251566	0.000287891	0.000327938	0.000371615	0.000418796	0.000469332	0.000523068	0.000579854	0.000639566	0.000702122	0.000767505	0.000835779	0.000907108	0.000981778	0.00106021	0.00114296	0.00123077	0.00132451	0.00142525	0.0015342	0.00165274	0.00178239	0.00192478	0.00208166	0.00225484	0.00244616
-0.128831	6.46369e-05	6.83368e-05	7.13412e-05	7.36258e-05	7.52063e-05	7.61422e-05	7.6538e-05	7.6544e-05	7.63547e-05	7.62066e-05	7.63735e-05	7.71614e-05	7.8901e-05	8.19401e-05	8.66347e-05	9.33396e-05	0.000102399	0.000114135	0.000128843	0.000146779	0.000168155	0.000193133	0.000221824	0.000254281	0.000290508	0.000330456	0.000374035	0.000421122	0.000471568	0.000525219	0.000581927	0.000641566	0.000704056	0.000769379	0.000837599	0.000908878	0.000983502	0.00106189	0.00114459	0.00123235	0.00132604	0.00142671	0.00153559	0.00165404	0.00178357	0.00192582	0.00208253	0.00225551	0.00244659
-0.124936	6.61797e-05	7.01031e-05	7.33277e-05	7.58261e-05	7.76116e-05	7.8741e-05	7.93166e-05	7.94866e-05	7.9444e-05	7.94237e-05	7.96988e-05	8.05744e-05	8.23811e-05	8.5467e-05	9.01884e-05	9.69009e-05	0.00010595	0.000117659	0.000132326	0.000150207	0.000171517	0.000196422	0.000225031	0.000257402	0.00029354	0.000333399	0.00037689	0.000423891	0.000474256	0.000527831	0.000584468	0.000644044	0.000706478	0.000771751	0.000839926	0.000911166	0.000985754	0.0010641	0.00114678	0.0012345	0.00132814	0.00142877	0.00153758	0.00165595	0.00178538	0.00192751	0.00208406	0.00225684	0.00244769
-0.121042	6.77895e-05	7.19469e-05	7.54028e-05	7.8127e-05	8.01299e-05	8.1466e-05	8.22351e-05	8.25833e-05	8.27019e-05	8.28244e-05	8.32227e-05	8.42012e-05	8.60904e-05	8.92381e-05	9.40012e-05	0.000100736	0.000109789	0.000121485	0.000136123	0.000153963	0.00017522	0.000200061	0.0002286	0.000260895	0.000296954	0.000336733	0.000380145	0.000427069	0.000477361	0.000530868	0.000587443	0.000646964	0.000709349	0.000774581	0.000842721	0.000913932	0.000988495	0.00106682	0.00114948	0.00123717	0.00133079	0.00143138	0.00154014	0.00165844	0.00178778	0.0019298	0.0020862	0.0022588	0.00244943
-0.117147	6.94482e-05	7.38494e-05	7.7547e-05	8.0508e-05	8.27402e-05	8.42952e-05	8.52707e-05	8.58106e-05	8.61041e-05	8.63835e-05	8.69193e-05	8.80153e-05	9.00014e-05	9.32253e-05	9.80444e-05	0.000104816	0.000113886	0.000125583	0.000140205	0.000158014	0.000179229	0.000204018	0.000232497	0.000264726	0.000300715	0.000340422	0.000383763	0.000430618	0.000480844	0.000534291	0.000590812	0.000650285	0.00071263	0.000777829	0.000845944	0.000917136	0.000991684	0.00107	0.00115264	0.00124033	0.00133393	0.00143449	0.00154321	0.00166146	0.00179073	0.00193264	0.00208891	0.00226134	0.00245174
-0.113252	7.11384e-05	7.57921e-05	7.97409e-05	8.2949e-05	8.54213e-05	8.72068e-05	8.84007e-05	8.91447e-05	8.96262e-05	9.00757e-05	9.07625e-05	9.19896e-05	9.40862e-05	9.74e-05	0.000102288	0.000109109	0.00011821	0.000129919	0.000144537	0.000162328	0.000183512	0.000208259	0.000236686	0.000268859	0.000304786	0.00034443	0.000387706	0.000434499	0.000484667	0.000538061	0.000594534	0.000653967	0.00071628	0.000781454	0.000849551	0.000920732	0.000995275	0.00107359	0.00115623	0.00124392	0.00133751	0.00143806	0.00154676	0.00166497	0.00179417	0.00193599	0.00209214	0.0022644	0.0024546
-0.109358	7.28426e-05	7.77568e-05	8.19655e-05	8.54299e-05	8.81522e-05	9.01788e-05	9.16022e-05	9.25619e-05	9.32434e-05	9.38754e-05	9.4726e-05	9.60969e-05	9.83168e-05	0.000101733	0.000106704	0.000113586	0.000122729	0.000134463	0.000149088	0.000166871	0.000188033	0.000212747	0.000241133	0.000273256	0.00030913	0.000348717	0.000391937	0.000438674	0.00048879	0.000542136	0.000598568	0.000657968	0.000720254	0.00078541	0.000853498	0.000924676	0.000999222	0.00107755	0.0011602	0.00124789	0.0013415	0.00144204	0.00155073	0.00166891	0.00179806	0.0019398	0.00209583	0.00226794	0.00245792
-0.105463	7.4544e-05	7.97257e-05	8.4202e-05	8.79311e-05	9.09125e-05	9.31897e-05	9.48529e-05	9.60391e-05	9.69317e-05	9.77576e-05	9.87836e-05	0.00010031	0.000102665	0.000106196	0.000111261	0.000118216	0.000127413	0.000139181	0.000153824	0.000171609	0.000192759	0.000217448	0.0002458	0.000277882	0.000313708	0.000353245	0.000396414	0.000443101	0.000493171	0.000546475	0.000602872	0.000662243	0.000724509	0.000789654	0.000857738	0.000928921	0.00100348	0.00108182	0.00116449	0.0012522	0.00134582	0.00144638	0.00155507	0.00167322	0.00180234	0.001944	0.00209993	0.00227189	0.00246168
-0.101568	7.62265e-05	8.16819e-05	8.64324e-05	9.04338e-05	9.36823e-05	9.62188e-05	9.81309e-05	9.95533e-05	0.000100667	0.000101698	0.00010291	0.000104603	0.000107105	0.000110761	0.00011593	0.000122969	0.000132229	0.000144043	0.000158712	0.000176508	0.000197654	0.000222327	0.000250651	0.000282698	0.000318483	0.000357975	0.000401098	0.000447741	0.000497768	0.000551035	0.000607401	0.000666748	0.000729	0.000794138	0.000862225	0.000933419	0.001008	0.00108636	0.00116906	0.0012568	0.00135045	0.00145103	0.00155972	0.00167787	0.00180695	0.00194855	0.00210438	0.00227619	0.00246579
-0.0976736	7.7875e-05	8.3609e-05	8.86398e-05	9.29197e-05	9.64424e-05	9.9246e-05	0.000101415	0.000103083	0.000104427	0.000105671	0.00010708	0.000108949	0.000111607	0.000115399	0.000120682	0.000127815	0.000137149	0.000149015	0.000163721	0.000181534	0.000202684	0.000227347	0.000255651	0.000287668	0.000323417	0.00036287	0.000405951	0.000452552	0.000502541	0.000555774	0.000612113	0.00067144	0.000733681	0.000798818	0.000866912	0.000938123	0.00101272	0.00109112	0.00117386	0.00126164	0.00135532	0.00145592	0.00156463	0.00168278	0.00181183	0.00195339	0.00210912	0.0022808	0.00247021
-0.0937789	7.94751e-05	8.54921e-05	9.08078e-05	9.53719e-05	9.9175e-05	0.000102252	0.000104686	0.000106606	0.000108189	0.000109656	0.000111269	0.000113324	0.000116148	0.000120084	0.00012549	0.000132726	0.000142141	0.000154069	0.000168817	0.000186656	0.000207815	0.000232475	0.000260763	0.000292755	0.000328473	0.000367889	0.000410932	0.000457495	0.000507449	0.000560651	0.000616965	0.000676276	0.000738508	0.000803647	0.000871753	0.000942986	0.00101762	0.00109605	0.00117883	0.00126665	0.00136037	0.00146101	0.00156975	0.0016879	0.00181694	0.00195845	0.0021141	0.00228565	0.00247487
-0.0898843	8.10138e-05	8.7317e-05	9.29216e-05	9.77743e-05	0.000101863	0.00010522	0.000107924	0.000110104	0.000111933	0.00011363	0.000115455	0.000117704	0.000120701	0.00012479	0.000130327	0.000137672	0.000147176	0.000159173	0.000173971	0.000191842	0.000213016	0.000237677	0.000265954	0.000297925	0.000333614	0.000372997	0.000416004	0.000462531	0.000512451	0.000565624	0.000621915	0.000681211	0.000743438	0.000808581	0.000876702	0.000947959	0.00102262	0.0011011	0.00118392	0.0012718	0.00136557	0.00146625	0.00157502	0.00169319	0.00182222	0.00196369	0.00211926	0.00229068	0.00247971
-0.0859896	8.24792e-05	8.9071e-05	9.49674e-05	0.000100112	0.000104491	0.000108132	0.000111112	0.000113557	0.000115638	0.000117572	0.000119617	0.000122066	0.000125243	0.000129492	0.000135168	0.00014263	0.000152229	0.000164301	0.000179153	0.000197061	0.000218255	0.000242921	0.00027119	0.000303143	0.000338806	0.000378157	0.00042113	0.000467622	0.000517509	0.000570653	0.000626922	0.000686204	0.000748427	0.000813576	0.000881714	0.000952998	0.0010277	0.00110622	0.0011891	0.00127702	0.00137085	0.00147158	0.00158039	0.00169858	0.0018276	0.00196904	0.00212453	0.00229583	0.00248467
-0.0820949	8.38609e-05	9.07426e-05	9.69329e-05	0.000102373	0.000107044	0.000110973	0.000114234	0.000116949	0.000119287	0.000121463	0.000123733	0.000126389	0.000129753	0.000134168	0.000139988	0.000147572	0.000157272	0.000169424	0.000184336	0.000202284	0.000223502	0.000248176	0.00027644	0.000308377	0.000344015	0.000383335	0.000426274	0.000472732	0.000522586	0.000575701	0.000631948	0.000691216	0.000753434	0.00081859	0.000886745	0.000958058	0.0010328	0.00111137	0.0011943	0.00128228	0.00137617	0.00147695	0.0015858	0.00170402	0.00183304	0.00197444	0.00212987	0.00230104	0.0024897
-0.0782002	8.51497e-05	9.23219e-05	9.88073e-05	0.000104544	0.00010951	0.00011373	0.000117275	0.000120263	0.000122863	0.000125286	0.000127786	0.000130654	0.00013421	0.000138795	0.000144764	0.000152476	0.000162282	0.000174517	0.000189493	0.000207486	0.00022873	0.000253413	0.000281674	0.000313595	0.000349209	0.000388499	0.000431403	0.000477825	0.000527645	0.000580731	0.000636954	0.000696207	0.00075842	0.000823581	0.000891754	0.000963097	0.00103788	0.0011165	0.00119948	0.00128753	0.00138148	0.00148232	0.00159121	0.00170946	0.00183849	0.00197986	0.00213521	0.00230626	0.00249474
-0.0743056	8.6338e-05	9.38004e-05	0.000100581	0.000106615	0.000111878	0.00011639	0.000120221	0.000123487	0.000126351	0.000129025	0.000131759	0.000134843	0.000138595	0.000143355	0.000149478	0.000157321	0.000167235	0.000179558	0.0001946	0.000212639	0.000233911	0.000258606	0.000286864	0.00031877	0.000354359	0.000393617	0.000436485	0.00048287	0.000532654	0.000585708	0.000641905	0.000701141	0.000763347	0.000828513	0.000896702	0.000968073	0.00104289	0.00112156	0.00120461	0.00129272	0.00138672	0.00148763	0.00159657	0.00171484	0.00184388	0.00198523	0.00214051	0.00231144	0.00249973
-0.0704109	8.74196e-05	9.51711e-05	0.000102246	0.000108577	0.000114137	0.000118944	0.000123063	0.000126607	0.000129739	0.000132666	0.000135637	0.00013894	0.000142891	0.00014783	0.000154109	0.000162086	0.000172113	0.000184525	0.000199635	0.000217722	0.000239023	0.00026373	0.000291984	0.000323874	0.000359437	0.000398661	0.000441491	0.000487836	0.000537581	0.0005906	0.000646769	0.000705984	0.00076818	0.000833347	0.00090155	0.000972948	0.00104781	0.00112653	0.00120963	0.0012978	0.00139187	0.00149283	0.00160183	0.00172014	0.00184918	0.0019905	0.00214572	0.00231652	0.00250462
-0.0665162	8.83899e-05	9.64286e-05	0.000103797	0.000110425	0.000116281	0.000121382	0.000125789	0.000129613	0.000133014	0.000136196	0.000139407	0.000142931	0.000147084	0.000152203	0.000158641	0.000166755	0.000176895	0.000189399	0.000204578	0.000222713	0.000244043	0.000268761	0.000297011	0.000328883	0.000364418	0.000403605	0.000446393	0.000492695	0.000542397	0.000595377	0.000651513	0.000710704	0.000772887	0.000838052	0.000906266	0.000977688	0.00105258	0.00113135	0.00121451	0.00130274	0.00139688	0.0014979	0.00160694	0.00172529	0.00185434	0.00199563	0.00215078	0.00232145	0.00250936
-0.0626215	8.92457e-05	9.75688e-05	0.000105228	0.000112151	0.000118303	0.000123697	0.000128392	0.000132497	0.000136167	0.000139605	0.000143057	0.000146804	0.00015116	0.000156462	0.00016306	0.000171311	0.000181566	0.000194162	0.000209411	0.000227594	0.000248952	0.00027368	0.000301923	0.000333775	0.000369278	0.000408425	0.000451168	0.000497422	0.000547077	0.000600013	0.000656111	0.000715273	0.000777436	0.000842595	0.000910816	0.000982258	0.00105719	0.001136	0.00121921	0.00130751	0.00140171	0.00150279	0.00161188	0.00173025	0.00185931	0.00200058	0.00215565	0.00232619	0.00251391
-0.0587269	8.99852e-05	9.85894e-05	0.000106537	0.000113752	0.000120198	0.000125884	0.000130867	0.000135251	0.00013919	0.000142885	0.000146577	0.000150548	0.000155108	0.000160593	0.000167353	0.000175742	0.000186112	0.000198799	0.000214117	0.000232347	0.000253732	0.000278467	0.000306701	0.00033853	0.000373997	0.0004131	0.000455793	0.000501993	0.000551595	0.000604482	0.000660536	0.000719663	0.000781802	0.000846949	0.000915172	0.000986629	0.00106159	0.00114044	0.00122371	0.00131206	0.00140632	0.00150745	0.00161659	0.001735	0.00186407	0.0020053	0.00216029	0.0023307	0.00251821
-0.0548322	9.06081e-05	9.94893e-05	0.000107722	0.000115226	0.000121963	0.000127939	0.000133207	0.00013787	0.000142078	0.000146029	0.000149962	0.000154156	0.00015892	0.000164588	0.000171509	0.000180036	0.00019052	0.000203298	0.000218684	0.000236959	0.000258368	0.000283108	0.00031133	0.000343131	0.000378558	0.000417612	0.000460248	0.00050639	0.000555933	0.000608762	0.000664767	0.000723852	0.000785961	0.00085109	0.000919308	0.000990775	0.00106576	0.00114465	0.00122796	0.00131636	0.00141068	0.00151187	0.00162106	0.00173949	0.00186856	0.00200976	0.00216467	0.00233494	0.00252224
-0.0509375	9.11153e-05	0.000100269	0.000108781	0.000116571	0.000123596	0.000129859	0.000135411	0.00014035	0.000144825	0.000149031	0.000153204	0.00015762	0.000162588	0.000168439	0.000175519	0.000184184	0.000194781	0.000207648	0.0002231	0.000241418	0.000262848	0.00028759	0.000315795	0.000347563	0.000382945	0.000421943	0.000464518	0.000510593	0.00056007	0.000612836	0.000668783	0.00072782	0.00078989	0.000854994	0.000923201	0.000994672	0.00106967	0.00114859	0.00123195	0.0013204	0.00141477	0.00151601	0.00162524	0.00174369	0.00187276	0.00201392	0.00216874	0.00233887	0.00252595
-0.0470428	9.1509e-05	0.00010093	0.000109718	0.000117789	0.000125098	0.000131644	0.000137476	0.00014269	0.00014743	0.000151888	0.000156299	0.000160937	0.000166107	0.000172139	0.000179378	0.000188178	0.000198887	0.000211841	0.000227356	0.000245714	0.000267162	0.0002919	0.000320084	0.000351814	0.000387145	0.000426082	0.000468587	0.000514589	0.000563992	0.000616687	0.000672569	0.000731548	0.000793572	0.000858643	0.000926831	0.000998298	0.00107331	0.00115225	0.00123564	0.00132414	0.00141856	0.00151985	0.00162911	0.00174758	0.00187664	0.00201775	0.00217248	0.00234245	0.00252931
-0.0431481	9.17926e-05	0.000101475	0.000110533	0.00011888	0.000126469	0.000133295	0.000139404	0.000144888	0.00014989	0.000154599	0.000159246	0.000164103	0.000169473	0.000175684	0.000183081	0.000192014	0.000202831	0.00021587	0.000231445	0.000249839	0.0002713	0.000296032	0.000324188	0.000355875	0.000391148	0.000430016	0.000472445	0.000518366	0.000567687	0.000620302	0.000676109	0.000735022	0.000796992	0.000862021	0.000930182	0.00100164	0.00107665	0.00115561	0.00123903	0.00132757	0.00142203	0.00152335	0.00163264	0.00175113	0.00188018	0.00202124	0.00217587	0.00234568	0.00253229
-0.0392535	9.19703e-05	0.000101908	0.000111231	0.000119849	0.000127711	0.000134813	0.000141194	0.000146946	0.000152207	0.000157163	0.000162043	0.000167117	0.000172685	0.000179073	0.000186623	0.000195687	0.000206611	0.000219731	0.000235362	0.000253788	0.000275258	0.000299977	0.000328101	0.000359738	0.000394946	0.000433738	0.000476082	0.000521914	0.000571144	0.00062367	0.000679393	0.000738232	0.000800137	0.000865115	0.000933241	0.00100468	0.00107969	0.00115865	0.0012421	0.00133066	0.00142515	0.00152651	0.00163583	0.00175432	0.00188335	0.00202435	0.00217887	0.00234851	0.00253488
-0.0353588	9.20474e-05	0.000102233	0.000111815	0.000120698	0.00012883	0.000136201	0.000142851	0.000148865	0.000154381	0.000159581	0.000164691	0.000169979	0.000175741	0.000182303	0.000190005	0.000199196	0.000210223	0.00022342	0.000239103	0.000257558	0.000279031	0.000303731	0.000331817	0.000363397	0.000398534	0.000437241	0.000479492	0.000525225	0.000574355	0.000626783	0.000682413	0.000741166	0.000802998	0.000867916	0.000935996	0.0010074	0.0010824	0.00116137	0.00124482	0.00133341	0.00142793	0.00152931	0.00163864	0.00175714	0.00188613	0.00202707	0.00218148	0.00235093	0.00253704
-0.0314641	9.20299e-05	0.000102457	0.00011229	0.000121432	0.000129827	0.000137464	0.000144376	0.00015065	0.000156416	0.000161856	0.000167192	0.00017269	0.000178644	0.000185376	0.000193226	0.000202541	0.000213667	0.000226938	0.000242669	0.000261145	0.000282618	0.000307293	0.000335333	0.000366849	0.000401907	0.000440522	0.000482671	0.000528296	0.000577316	0.000629636	0.000685162	0.00074382	0.000805568	0.000870415	0.000938439	0.0010098	0.00108478	0.00116374	0.0012472	0.0013358	0.00143034	0.00153174	0.00164108	0.00175956	0.00188852	0.00202939	0.00218366	0.00235293	0.00253877
-0.0275694	9.19242e-05	0.000102586	0.000112664	0.000122058	0.00013071	0.000138605	0.000145776	0.000152302	0.000158315	0.00016399	0.000169549	0.000175253	0.000181394	0.000188294	0.000196288	0.000205723	0.000216943	0.000230283	0.000246057	0.000264551	0.000286016	0.000310661	0.000338649	0.000370094	0.000405063	0.000443577	0.000485616	0.000531124	0.000580024	0.000632225	0.000687638	0.00074619	0.000807843	0.000872608	0.000940566	0.00101188	0.00108682	0.00116576	0.00124922	0.00133783	0.00143237	0.00153378	0.00164312	0.00176159	0.0018905	0.00203128	0.00218543	0.00235449	0.00254004
-0.0236748	9.17374e-05	0.000102626	0.000112941	0.000122581	0.000131484	0.000139632	0.000147054	0.000153829	0.000160082	0.000165989	0.000171766	0.000177671	0.000183996	0.000191059	0.000199193	0.000208744	0.000220055	0.000233459	0.000249271	0.000267777	0.000289229	0.000313836	0.000341765	0.000373131	0.000408004	0.000446408	0.000488326	0.000533708	0.000582478	0.000634549	0.000689837	0.000748273	0.00080982	0.000874493	0.000942374	0.00101363	0.00108852	0.00116744	0.00125088	0.00133948	0.00143403	0.00153544	0.00164477	0.00176321	0.00189207	0.00203275	0.00218675	0.0023556	0.00254086
-0.0197801	9.14768e-05	0.000102585	0.00011313	0.000123007	0.000132154	0.000140549	0.000148217	0.000155235	0.000161724	0.000167856	0.000173846	0.000179949	0.000186454	0.000193675	0.000201945	0.000211608	0.000223004	0.000236468	0.000252312	0.000270825	0.000292257	0.000316821	0.000344683	0.000375962	0.000410731	0.000449016	0.000490805	0.000536049	0.000584679	0.00063661	0.000691763	0.00075007	0.0008115	0.00087607	0.000943863	0.00101505	0.00108989	0.00116876	0.00125218	0.00134077	0.0014353	0.0015367	0.00164602	0.00176442	0.00189322	0.0020338	0.00218763	0.00235626	0.00254121
-0.0158854	9.11499e-05	0.000102469	0.000113236	0.000123345	0.000132728	0.000141363	0.000149271	0.000156525	0.000163245	0.000169598	0.000175797	0.000182093	0.000188772	0.000196147	0.000204549	0.000214318	0.000225796	0.000239314	0.000255186	0.000273698	0.000295105	0.000319618	0.000347406	0.000378591	0.000413247	0.000451404	0.000493053	0.000538151	0.000586629	0.00063841	0.000693416	0.000751584	0.000812886	0.00087734	0.000945034	0.00101614	0.00109091	0.00116974	0.00125312	0.00134168	0.0014362	0.00153758	0.00164686	0.00176522	0.00189394	0.00203441	0.00218807	0.00235646	0.00254109
-0.0119907	9.0764e-05	0.000102286	0.000113268	0.0001236	0.000133213	0.000142081	0.000150223	0.000157707	0.000164652	0.00017122	0.000177622	0.000184106	0.000190955	0.00019848	0.000207008	0.00021688	0.000228434	0.000242001	0.000257895	0.000276402	0.000297777	0.000322232	0.000349939	0.000381021	0.000415556	0.000453576	0.000495076	0.000540016	0.000588334	0.000639953	0.000694801	0.000752818	0.00081398	0.000878308	0.000945891	0.0010169	0.0010916	0.00117036	0.0012537	0.00134222	0.00143671	0.00153806	0.00164731	0.00176561	0.00189425	0.00203458	0.00218807	0.0023562	0.0025405
-0.00809606	9.03265e-05	0.000102043	0.000113231	0.000123779	0.000133615	0.000142709	0.000151078	0.000158787	0.00016595	0.000172729	0.000179329	0.000185996	0.00019301	0.00020068	0.00020933	0.000219299	0.000230924	0.000244536	0.000260446	0.000278942	0.000300278	0.000324669	0.000352287	0.000383258	0.000417663	0.000455538	0.000496879	0.000541652	0.000589797	0.000641244	0.000695922	0.000753778	0.000814788	0.000878979	0.000946439	0.00101734	0.00109195	0.00117065	0.00125392	0.0013424	0.00143685	0.00153816	0.00164736	0.0017656	0.00189413	0.00203433	0.00218763	0.0023555	0.00253944
-0.00420139	8.98443e-05	0.000101748	0.000113134	0.00012389	0.000133941	0.000143254	0.000151843	0.00015977	0.000167146	0.000174129	0.000180922	0.000187767	0.000194942	0.000202751	0.000211519	0.000221581	0.000233272	0.000246922	0.000262843	0.000281322	0.000302613	0.000326933	0.000354455	0.000385308	0.000419575	0.000457294	0.000498468	0.000543063	0.000591026	0.00064229	0.000696788	0.00075447	0.000815317	0.000879358	0.000946685	0.00101747	0.00109198	0.00117059	0.0012538	0.00134222	0.00143662	0.00153788	0.00164702	0.00176518	0.00189361	0.00203366	0.00218675	0.00235434	0.00253792
-0.000306713	8.9324e-05	0.000101405	0.000112982	0.000123938	0.000134197	0.000143722	0.000152524	0.000160663	0.000168246	0.000175428	0.000182409	0.000189427	0.000196757	0.000204701	0.000213582	0.000223731	0.000235484	0.000249167	0.000265094	0.00028355	0.00030479	0.000329032	0.000356451	0.000387177	0.000421297	0.000458853	0.000499849	0.000544257	0.000592028	0.000643097	0.000697404	0.000754901	0.000815574	0.000879454	0.000946635	0.00101729	0.00109169	0.00117021	0.00125334	0.00134169	0.00143603	0.00153723	0.00164629	0.00176436	0.00189268	0.00203257	0.00218544	0.00235274	0.00253594
0.00358796	8.87715e-05	0.000101022	0.000112781	0.00012393	0.000134388	0.000144118	0.000153127	0.000161472	0.000169256	0.000176631	0.000183793	0.000190979	0.00019846	0.000206534	0.000215523	0.000225755	0.000237564	0.000251276	0.000267203	0.00028563	0.000306813	0.000330971	0.000358279	0.000388872	0.000422837	0.00046022	0.00050103	0.000545241	0.000592809	0.000643673	0.000697778	0.00075508	0.000815567	0.000879274	0.000946298	0.00101681	0.00109109	0.0011695	0.00125254	0.00134082	0.00143508	0.00153621	0.00164519	0.00176316	0.00189135	0.00203107	0.00218371	0.00235071	0.00253352
0.00748264	8.81921e-05	0.000100604	0.000112537	0.00012387	0.000134521	0.000144448	0.000153658	0.000162201	0.00017018	0.000177742	0.000185081	0.00019243	0.000200056	0.000208256	0.000217347	0.000227658	0.000239518	0.000253255	0.000269176	0.000287569	0.000308689	0.000332756	0.000359947	0.000390399	0.000424201	0.000461403	0.000502017	0.000546022	0.000593377	0.000644027	0.000697918	0.000755013	0.000815303	0.000878827	0.000945682	0.00101605	0.00109019	0.00116849	0.00125142	0.00133961	0.00143379	0.00153483	0.00164373	0.00176159	0.00188963	0.00202917	0.00218157	0.00234825	0.00253066
0.0113773	8.75903e-05	0.000100155	0.000112254	0.000123764	0.000134599	0.000144717	0.000154119	0.000162855	0.000171023	0.000178767	0.000186277	0.000193783	0.00020155	0.000209871	0.000219061	0.000229445	0.000241352	0.000255107	0.000271018	0.000289371	0.000310423	0.000334392	0.00036146	0.000391763	0.000425395	0.000462408	0.000502818	0.000546608	0.00059374	0.000644165	0.000697833	0.000754711	0.000814793	0.000878121	0.000944798	0.001015	0.001089	0.00116717	0.00124999	0.00133808	0.00143217	0.00153311	0.0016419	0.00175964	0.00188754	0.00202687	0.00217902	0.00234538	0.00252736
0.015272	8.69697e-05	9.96795e-05	0.000111936	0.000123614	0.000134627	0.000144928	0.000154516	0.000163438	0.000171789	0.000179709	0.000187385	0.000195043	0.000202946	0.000211383	0.000220666	0.000231119	0.00024307	0.000256839	0.000272734	0.000291043	0.00031202	0.000335887	0.000362824	0.000392972	0.000426426	0.000463242	0.000503439	0.000547005	0.000593905	0.000644095	0.00069753	0.00075418	0.000814044	0.000877166	0.000943652	0.00101368	0.00108753	0.00116555	0.00124826	0.00133623	0.00143021	0.00153105	0.00163973	0.00175734	0.00188507	0.0020242	0.00217609	0.0023421	0.00252365
0.0191667	8.63332e-05	9.91792e-05	0.000111585	0.000123424	0.000134607	0.000145084	0.000154852	0.000163953	0.00017248	0.00018057	0.000188407	0.000196213	0.000204246	0.000212795	0.000222168	0.000232686	0.000244674	0.000258453	0.000274329	0.000292587	0.000313485	0.000337243	0.000364044	0.00039403	0.0004273	0.000463911	0.000503887	0.000547219	0.000593879	0.000643825	0.000697016	0.000753428	0.000813063	0.00087597	0.000942255	0.0010121	0.00108578	0.00116366	0.00124622	0.00133408	0.00142795	0.00152867	0.00163723	0.00175469	0.00188225	0.00202116	0.00217277	0.00233843	0.00251954
0.0230613	8.56824e-05	9.86563e-05	0.000111204	0.000123196	0.000134541	0.000145186	0.000155127	0.000164402	0.000173099	0.000181354	0.000189346	0.000197294	0.000205454	0.000214111	0.000223569	0.000234147	0.000246169	0.000259952	0.000275804	0.000294008	0.000314821	0.000338465	0.000365125	0.000394942	0.00042802	0.000464419	0.000504167	0.000547258	0.000593668	0.000643361	0.0006963	0.000752464	0.00081186	0.00087454	0.000940614	0.00101026	0.00108377	0.00116149	0.00124391	0.00133163	0.00142537	0.00152597	0.00163439	0.0017517	0.00187908	0.00201776	0.00216908	0.00233438	0.00251502
0.026956	8.50181e-05	9.81117e-05	0.000110792	0.00012293	0.000134429	0.000145237	0.000155343	0.000164785	0.000173647	0.000182061	0.000190203	0.000198289	0.000206571	0.00021533	0.000224869	0.000235504	0.000247555	0.00026134	0.000277163	0.000295308	0.000316032	0.000339557	0.000366068	0.000395712	0.000428592	0.000464772	0.000504284	0.000547126	0.000593278	0.000642709	0.000695386	0.000751293	0.000810441	0.000872884	0.000938736	0.00100818	0.0010815	0.00115905	0.00124132	0.0013289	0.0014225	0.00152297	0.00163124	0.00174839	0.00187557	0.00201401	0.00216503	0.00232995	0.00251012
0.0308507	8.43399e-05	9.75449e-05	0.000110351	0.000122626	0.000134272	0.000145235	0.0001555	0.000165102	0.000174123	0.000182691	0.000190978	0.000199197	0.000207596	0.000216454	0.00022607	0.000236757	0.000248834	0.000262616	0.000278407	0.000296489	0.000317118	0.000340519	0.000366878	0.000396342	0.000429018	0.000464973	0.000504241	0.000546827	0.000592714	0.000641874	0.00069428	0.000749921	0.000808811	0.000871008	0.00093663	0.00100586	0.00107898	0.00115635	0.00123845	0.00132588	0.00141934	0.00151966	0.00162778	0.00174475	0.00187173	0.00200992	0.00216062	0.00232516	0.00250484
0.0347454	8.36465e-05	9.69549e-05	0.000109878	0.000122283	0.000134069	0.000145179	0.000155596	0.000165353	0.000174527	0.000183243	0.00019167	0.000200017	0.00020853	0.000217482	0.000227171	0.000237907	0.000250006	0.000263782	0.000279536	0.00029755	0.000318082	0.000341354	0.000367556	0.000396835	0.0004293	0.000465024	0.000504043	0.000546365	0.000591978	0.000640859	0.000692987	0.000748353	0.000806976	0.000868918	0.000934299	0.00100331	0.00107622	0.0011534	0.00123533	0.00132259	0.0014159	0.00151606	0.00162402	0.00174081	0.00186756	0.0020055	0.00215588	0.00232001	0.0024992
0.03864	8.29355e-05	9.63391e-05	0.000109372	0.000121898	0.000133817	0.000145067	0.000155631	0.000165536	0.000174857	0.000183716	0.000192277	0.000200748	0.000209369	0.000218412	0.000228171	0.000238952	0.000251069	0.000264835	0.000280549	0.000298493	0.000318922	0.000342062	0.000368101	0.00039719	0.00042944	0.000464927	0.000503689	0.000545741	0.000591074	0.000639669	0.00069151	0.000746592	0.00080494	0.000866619	0.00093175	0.00100052	0.00107322	0.0011502	0.00123195	0.00131904	0.00141218	0.00151218	0.00161996	0.00173656	0.00186309	0.00200075	0.0021508	0.00231452	0.0024932
0.0425347	8.22037e-05	9.56945e-05	0.000108829	0.00012147	0.000133514	0.000144897	0.0001556	0.000165646	0.000175109	0.000184105	0.000192797	0.000201387	0.000210113	0.000219242	0.000229066	0.000239889	0.000252022	0.000265774	0.000281445	0.000299314	0.000319638	0.000342641	0.000368513	0.000397408	0.000429438	0.000464681	0.000503182	0.000544957	0.000590002	0.000638304	0.000689851	0.000744642	0.000802706	0.000864112	0.000928984	0.000997518	0.00106999	0.00114676	0.00122832	0.00131523	0.00140819	0.00150802	0.00161562	0.00173201	0.00185831	0.00199569	0.00214539	0.00230868	0.00248684
0.0464294	8.14469e-05	9.50167e-05	0.000108245	0.000120992	0.000133154	0.000144664	0.000155499	0.000165681	0.000175279	0.000184408	0.000193225	0.000201929	0.000210755	0.000219968	0.000229854	0.000240715	0.00025286	0.000266596	0.00028222	0.000300011	0.000320226	0.000343089	0.000368791	0.000397486	0.000429291	0.000464287	0.00050252	0.000544012	0.000588764	0.000636766	0.00068801	0.000742503	0.000800275	0.0008614	0.000926006	0.000994289	0.00106653	0.00114308	0.00122444	0.00131116	0.00140394	0.00150358	0.00161099	0.00172717	0.00185322	0.00199031	0.00213965	0.00230251	0.00248014
0.0503241	8.066e-05	9.43009e-05	0.000107615	0.000120461	0.000132733	0.000144362	0.000155323	0.000165635	0.000175363	0.000184618	0.000193556	0.00020237	0.000211293	0.000220585	0.00023053	0.000241426	0.00025358	0.000267296	0.000282871	0.000300581	0.000320684	0.000343403	0.00036893	0.000397423	0.000428998	0.000463741	0.000501702	0.000542905	0.000587357	0.000635052	0.000685988	0.000740174	0.000797648	0.000858484	0.000922815	0.000990839	0.00106283	0.00113917	0.00122031	0.00130683	0.00139942	0.00149887	0.00160608	0.00172203	0.00184783	0.00198462	0.0021336	0.00229601	0.0024731
0.0542187	7.98372e-05	9.35411e-05	0.000106933	0.000119871	0.000132246	0.000143987	0.000155068	0.000165503	0.000175355	0.000184732	0.000193784	0.000202705	0.00021172	0.000221088	0.000231088	0.000242016	0.000254176	0.00026787	0.000283392	0.000301019	0.000321006	0.000343578	0.000368928	0.000397214	0.000428556	0.000463041	0.000500724	0.000541634	0.00058578	0.000633163	0.000683783	0.000737657	0.000794823	0.000855364	0.000919412	0.000987169	0.00105891	0.00113501	0.00121594	0.00130225	0.00139464	0.00149389	0.00160088	0.00171661	0.00184214	0.00197862	0.00212723	0.00228919	0.00246571
0.0581134	7.89721e-05	9.2731e-05	0.000106193	0.000119214	0.000131685	0.000143532	0.000154725	0.000165277	0.000175248	0.000184741	0.000193904	0.000202926	0.00021203	0.000221469	0.000231522	0.000242479	0.000254642	0.000268311	0.000283778	0.000301319	0.000321187	0.000343609	0.000368779	0.000396854	0.000427959	0.000462183	0.000499584	0.000540194	0.000584029	0.000631094	0.000681393	0.000734946	0.0007918	0.000852037	0.000915795	0.000983277	0.00105476	0.00113062	0.00121132	0.00129742	0.0013896	0.00148864	0.00159541	0.0017109	0.00183616	0.00197231	0.00212054	0.00228203	0.00245799
0.0620081	7.80578e-05	9.18637e-05	0.000105388	0.000118485	0.000131044	0.000142989	0.000154288	0.000164951	0.000175034	0.000184639	0.000193908	0.000203027	0.000212215	0.000221723	0.000231824	0.000242808	0.000254971	0.000268613	0.000284022	0.000301474	0.000321222	0.000343491	0.000368477	0.000396338	0.000427202	0.000461161	0.000498275	0.000538582	0.000582101	0.000628841	0.000678813	0.00073204	0.000788573	0.0008485	0.000911961	0.000979161	0.00105038	0.00112599	0.00120645	0.00129233	0.00138429	0.00148311	0.00158966	0.0017049	0.00182987	0.0019657	0.00211353	0.00227455	0.00244993
0.0659028	7.7087e-05	9.09319e-05	0.00010451	0.000117676	0.000130315	0.000142352	0.00015375	0.000164518	0.000174708	0.000184418	0.000193788	0.000203	0.000212269	0.000221842	0.000231988	0.000242995	0.000255156	0.000268768	0.000284117	0.000301478	0.000321102	0.000343216	0.000368015	0.00039566	0.00042628	0.000459969	0.000496793	0.000536792	0.00057999	0.0006264	0.000676039	0.000728934	0.000785141	0.00084475	0.000907907	0.000974817	0.00104576	0.00112112	0.00120133	0.00128698	0.00137872	0.00147731	0.00158362	0.0016986	0.00182329	0.00195877	0.0021062	0.00226673	0.00244153
0.0697975	7.60522e-05	8.9928e-05	0.000103552	0.000116779	0.000129492	0.000141612	0.000153103	0.000163969	0.00017426	0.00018407	0.000193537	0.000202836	0.000212182	0.000221816	0.000232006	0.000243033	0.000255189	0.000268768	0.000284055	0.000301322	0.000320821	0.000342777	0.000367387	0.000394812	0.000425185	0.000458601	0.000495131	0.000534818	0.000577689	0.000623765	0.000673065	0.000725623	0.000781497	0.000840782	0.000903627	0.000970241	0.00104091	0.00111599	0.00119596	0.00128137	0.00137287	0.00147123	0.00157729	0.00169201	0.00181639	0.00195153	0.00209855	0.00225858	0.00243278
0.0736921	7.49457e-05	8.88443e-05	0.000102507	0.000115786	0.000128565	0.000140763	0.000152339	0.000163297	0.000173683	0.000183588	0.000193145	0.000202529	0.000211947	0.000221639	0.000231868	0.000242912	0.000255061	0.000268605	0.000283828	0.000300999	0.00032037	0.000342166	0.000366584	0.000393788	0.000423909	0.00045705	0.000493281	0.000532652	0.000575193	0.00062093	0.000669886	0.0007221	0.000777635	0.00083659	0.000899117	0.000965427	0.0010358	0.00111062	0.00119033	0.00127549	0.00136675	0.00146486	0.00157067	0.00168511	0.00180919	0.00194397	0.00209056	0.00225009	0.00242369
0.0775868	7.376e-05	8.76733e-05	0.000101366	0.00011469	0.000127527	0.000139795	0.00015145	0.000162493	0.000172968	0.000182963	0.000192606	0.000202069	0.000211556	0.000221302	0.000231567	0.000242626	0.000254765	0.000268271	0.000283427	0.0003005	0.000319741	0.000341375	0.000365598	0.000392577	0.000422446	0.000455307	0.000491237	0.000530287	0.000572495	0.000617887	0.000666494	0.000718359	0.000773549	0.000832168	0.00089437	0.000960369	0.00103045	0.00110499	0.00118443	0.00126933	0.00136034	0.0014582	0.00156375	0.00167791	0.00180167	0.00193608	0.00208224	0.00224126	0.00241424
0.0814815	7.24878e-05	8.64076e-05	0.000100123	0.000113484	0.000126371	0.000138701	0.000150428	0.00016155	0.000172108	0.000182186	0.000191911	0.000201448	0.000211	0.000220796	0.000231094	0.000242164	0.000254291	0.000267757	0.000282844	0.000299817	0.000318926	0.000340395	0.000364422	0.000391174	0.000420787	0.000453366	0.000488991	0.000527717	0.000569586	0.000614629	0.000662882	0.000714393	0.000769232	0.000827509	0.000889379	0.000955061	0.00102484	0.00109909	0.00117826	0.00126289	0.00135365	0.00145125	0.00155653	0.00167039	0.00179382	0.00192786	0.00207358	0.00223207	0.00240442
0.0853762	7.11222e-05	8.50403e-05	9.87695e-05	0.000112159	0.00012509	0.000137474	0.000149266	0.000160461	0.000171095	0.000181251	0.000191052	0.000200659	0.000210271	0.000220114	0.000230441	0.00024152	0.000253631	0.000267056	0.000282071	0.000298942	0.000317916	0.000339219	0.000363047	0.00038957	0.000418924	0.000451218	0.000486534	0.000524933	0.000566459	0.000611149	0.000659044	0.000710194	0.000764677	0.000822605	0.000884138	0.000949495	0.00101897	0.00109292	0.0011718	0.00125617	0.00134665	0.00144399	0.00154899	0.00166255	0.00178565	0.0019193	0.00206457	0.00222253	0.00239424
0.0892708	6.96568e-05	8.35649e-05	9.73e-05	0.000110711	0.000123676	0.000136108	0.000147958	0.000159217	0.000169923	0.000180151	0.000190022	0.000199694	0.000209362	0.000219248	0.0002296	0.000240685	0.000252778	0.000266158	0.0002811	0.000297866	0.000316705	0.000337839	0.000361466	0.000387756	0.000416849	0.000448855	0.00048386	0.000521928	0.000563107	0.00060744	0.000654971	0.000705757	0.000759878	0.000817451	0.000878639	0.000943665	0.00101282	0.00108647	0.00116506	0.00124915	0.00133936	0.00143642	0.00154113	0.00165438	0.00177713	0.00191039	0.0020552	0.00221261	0.00238368
0.0931655	6.80859e-05	8.19758e-05	9.57085e-05	0.000109132	0.000122124	0.000134596	0.000146496	0.000157815	0.000168584	0.000178878	0.000188814	0.000198547	0.000208266	0.000218191	0.000228566	0.000239653	0.000251725	0.000265058	0.000279924	0.000296584	0.000315283	0.000336247	0.000359671	0.000385727	0.000414556	0.000446271	0.000480962	0.000518695	0.000559524	0.000603495	0.000650657	0.000701072	0.000754826	0.000812038	0.000872875	0.000937563	0.00100639	0.00107973	0.00115803	0.00124183	0.00133175	0.00142852	0.00153294	0.00164587	0.00176827	0.00190112	0.00204546	0.00220232	0.00237273
0.0970602	6.64047e-05	8.02681e-05	9.39901e-05	0.000107419	0.00012043	0.000132933	0.000144876	0.000156247	0.000167073	0.000177428	0.000187424	0.000197211	0.000206977	0.000216936	0.00022733	0.000238417	0.000250465	0.000263748	0.000278536	0.000295087	0.000313646	0.000334436	0.000357656	0.000383475	0.000412037	0.000443459	0.000477832	0.000515227	0.000555701	0.000599306	0.000646095	0.000696135	0.000749516	0.000806361	0.000866841	0.000931183	0.00099968	0.0010727	0.00115069	0.0012342	0.00132383	0.0014203	0.00152441	0.00163702	0.00175905	0.00189149	0.00203535	0.00219164	0.00236138
0.100955	6.46095e-05	7.8438e-05	9.2141e-05	0.000105566	0.000118588	0.000131116	0.000143094	0.000154509	0.000165387	0.000175796	0.000185845	0.000195683	0.00020549	0.00021548	0.00022589	0.000236972	0.000248994	0.000262224	0.000276931	0.000293371	0.000311787	0.000332402	0.000355414	0.000380994	0.000409288	0.000440413	0.000474465	0.000511518	0.000551634	0.000594869	0.00064128	0.00069094	0.000743941	0.000800413	0.000860529	0.000924519	0.000992677	0.00106537	0.00114305	0.00122625	0.00131558	0.00141175	0.00151554	0.00162781	0.00174946	0.00188148	0.00202485	0.00218057	0.00234963
0.10485	6.26976e-05	7.64829e-05	9.01584e-05	0.000103571	0.000116596	0.000129141	0.000141147	0.000152599	0.000163521	0.000173978	0.000184075	0.000193957	0.000203802	0.000213819	0.000224239	0.000235314	0.000247306	0.000260481	0.000275104	0.000291431	0.000309702	0.00033014	0.000352942	0.00037828	0.000406303	0.000437129	0.000470857	0.000507565	0.000547319	0.000590179	0.000636207	0.000685481	0.000738097	0.00079419	0.000853935	0.000917566	0.000985377	0.00105774	0.0011351	0.00121798	0.001307	0.00140285	0.00150632	0.00161824	0.00173951	0.00187109	0.00201395	0.00216909	0.00233746
0.108744	6.06677e-05	7.44013e-05	8.8041e-05	0.000101434	0.000114454	0.000127006	0.000139033	0.000150515	0.000161474	0.000171972	0.000182112	0.000192033	0.000201911	0.000211949	0.000222376	0.00023344	0.000245398	0.000258516	0.000273053	0.000289264	0.000307388	0.000327645	0.000350235	0.00037533	0.000403078	0.000433603	0.000467003	0.000503363	0.00054275	0.000585231	0.000630872	0.000679754	0.000731981	0.000787687	0.000847055	0.000910319	0.000977776	0.00104979	0.00112682	0.00120938	0.00129808	0.00139361	0.00149674	0.0016083	0.00172918	0.00186031	0.00200266	0.0021572	0.00232486
0.112639	5.85197e-05	7.21932e-05	8.57888e-05	9.91531e-05	0.000112159	0.000124712	0.000136752	0.000148257	0.000159246	0.000169779	0.000179955	0.00018991	0.000199814	0.00020987	0.0002203	0.000231349	0.000243271	0.000256327	0.000270776	0.000286868	0.000304842	0.000324918	0.000347293	0.000372142	0.000399613	0.000429832	0.000462902	0.000498909	0.000537927	0.000580024	0.000625273	0.000673759	0.000725588	0.000780903	0.000839886	0.000902775	0.00096987	0.00104154	0.00111822	0.00120045	0.00128882	0.00138402	0.0014868	0.00159799	0.00171846	0.00184913	0.00199096	0.00214489	0.00231184
0.116534	5.62551e-05	6.98602e-05	8.34032e-05	9.67305e-05	0.000109715	0.00012226	0.000134305	0.000145825	0.000156838	0.000167399	0.000177605	0.000187587	0.000197514	0.000207582	0.000218011	0.000229041	0.000240924	0.000253915	0.000268272	0.000284244	0.000302065	0.000321956	0.000344115	0.000368714	0.000395906	0.000425817	0.000458554	0.000494205	0.000532849	0.000574558	0.000619409	0.000667492	0.000718919	0.000773835	0.000832427	0.000894934	0.000961658	0.00103297	0.0011093	0.00119119	0.00127922	0.00137407	0.00147649	0.0015873	0.00170735	0.00183756	0.00197885	0.00213215	0.00229838
0.120428	5.38768e-05	6.74053e-05	8.08873e-05	9.41694e-05	0.000107124	0.000119653	0.000131695	0.000143223	0.000154252	0.000164835	0.000175064	0.000185069	0.000195013	0.000205088	0.000215512	0.000226519	0.000238358	0.000251282	0.000265545	0.000281392	0.000299059	0.000318763	0.000340701	0.00036505	0.000391959	0.000421559	0.000453959	0.00048925	0.000527516	0.000568832	0.000613281	0.000660956	0.000711975	0.000766485	0.000824678	0.000886795	0.000953139	0.00102408	0.00110006	0.00118159	0.00126927	0.00136377	0.00146582	0.00157623	0.00169585	0.00182558	0.00196632	0.00211899	0.00228448
0.124323	5.13896e-05	6.48332e-05	7.82458e-05	9.14743e-05	0.000104391	0.000116896	0.000128927	0.000140456	0.000151493	0.000162091	0.000172338	0.000182359	0.000192314	0.000202392	0.000212806	0.000223787	0.000235578	0.000248432	0.000262597	0.000278318	0.000295827	0.000315341	0.000337057	0.000361151	0.000387775	0.000417061	0.00044912	0.000484048	0.000521931	0.00056285	0.000606892	0.000654153	0.000704757	0.000758855	0.000816641	0.00087836	0.000944316	0.00101488	0.00109049	0.00117166	0.00125897	0.0013531	0.00145478	0.00156478	0.00168396	0.0018132	0.00195337	0.0021054	0.00227013
0.128218	4.87995e-05	6.21501e-05	7.54851e-05	8.86518e-05	0.000101522	0.000113995	0.000126007	0.000137529	0.000148568	0.000159174	0.000169432	0.000179464	0.000189425	0.000199501	0.0002099	0.00022085	0.000232591	0.00024537	0.000259434	0.000275025	0.000292374	0.000311696	0.000333187	0.000357024	0.00038336	0.000412328	0.000444044	0.000478605	0.000516101	0.000556618	0.000600246	0.000647088	0.00069727	0.000750949	0.000808321	0.000869634	0.000935193	0.00100537	0.0010806	0.00116139	0.00124834	0.00134209	0.00144337	0.00155296	0.00167168	0.00180041	0.00194001	0.00209137	0.00225534
0.132112	4.61145e-05	5.9364e-05	7.26134e-05	8.571e-05	9.85252e-05	0.000110959	0.000122945	0.000134451	0.000145486	0.000156092	0.000166355	0.000176391	0.000186353	0.000196421	0.000206801	0.000217716	0.000229402	0.000242104	0.000256065	0.000271523	0.000288709	0.000307835	0.000329099	0.000352675	0.00037872	0.000407368	0.000438736	0.000472926	0.000510031	0.000550141	0.000593351	0.000639768	0.000689522	0.000742773	0.000799723	0.000860622	0.000925775	0.000995552	0.00107039	0.0011508	0.00123736	0.00133073	0.0014316	0.00154076	0.00165901	0.00178722	0.00192623	0.00207692	0.00224011
0.136007	4.33441e-05	5.64847e-05	6.96404e-05	8.26589e-05	9.54114e-05	0.000107797	0.000119749	0.000131233	0.000142255	0.000152856	0.000163117	0.000173151	0.000183108	0.000193164	0.00020352	0.000214396	0.000226024	0.000238644	0.000252498	0.000267821	0.00028484	0.000303769	0.000324802	0.000348116	0.000373866	0.00040219	0.000433207	0.000467022	0.000503732	0.00054343	0.000586216	0.000632202	0.000681521	0.000734338	0.000790858	0.000851332	0.00091607	0.00098544	0.00105988	0.00113989	0.00122606	0.00131902	0.00141947	0.00152819	0.00164596	0.00177363	0.00191204	0.00206203	0.00222443
0.139902	4.04995e-05	5.35235e-05	6.65776e-05	7.951e-05	9.21919e-05	0.000104522	0.000116432	0.000127887	0.000138889	0.000149477	0.000159729	0.000169757	0.000179703	0.000189742	0.000200069	0.000210901	0.000222467	0.000235002	0.000248745	0.00026393	0.00028078	0.000299508	0.000320308	0.000343356	0.000368809	0.000396806	0.000427469	0.000460904	0.000497214	0.000536495	0.000578852	0.0006244	0.000673278	0.000725654	0.000781735	0.000841777	0.00090609	0.000975042	0.00104907	0.00112868	0.00121443	0.00130698	0.001407	0.00151525	0.00163253	0.00175965	0.00189744	0.00204673	0.00220832
0.143796	3.75933e-05	5.04932e-05	6.3438e-05	7.62766e-05	8.88801e-05	0.000101147	0.000113007	0.000124425	0.0001354	0.00014597	0.000156207	0.000166221	0.000176152	0.000186167	0.000196462	0.000207246	0.000218745	0.000231192	0.000244822	0.000259865	0.000276543	0.000295067	0.000315631	0.00033841	0.000363563	0.00039123	0.000421534	0.000454587	0.000490492	0.000529351	0.000571273	0.000616378	0.000664807	0.000716734	0.000772368	0.000831969	0.000895846	0.000964371	0.00103798	0.00111716	0.0012025	0.00129461	0.00139419	0.00150197	0.00161874	0.00174529	0.00188245	0.00203102	0.00219179
0.147691	3.46397e-05	4.74083e-05	6.02364e-05	7.29736e-05	8.54911e-05	9.76872e-05	0.000109491	0.000120864	0.000131805	0.000142349	0.000152566	0.00016256	0.000172469	0.000182457	0.000192714	0.000203446	0.000214875	0.00022723	0.000240743	0.000255641	0.000272144	0.000290462	0.000310787	0.000333295	0.000358145	0.000385477	0.00041542	0.000448085	0.000483581	0.000522014	0.000563496	0.00060815	0.000656124	0.000707594	0.000762774	0.000821923	0.000885356	0.000953441	0.00102661	0.00110537	0.00119027	0.00128194	0.00138106	0.00148835	0.00160459	0.00173056	0.00186707	0.00201491	0.00217483
0.151586	3.16544e-05	4.42847e-05	5.6989e-05	6.96173e-05	8.20415e-05	9.41592e-05	0.000105899	0.00011722	0.000128121	0.000138633	0.000148822	0.000158792	0.000168674	0.000178629	0.000188843	0.000199519	0.000210874	0.000223134	0.000236526	0.000251277	0.000267602	0.000285711	0.000305794	0.000328027	0.000352571	0.000379567	0.000409144	0.000441418	0.000476501	0.000514503	0.000555538	0.000599736	0.000647247	0.000698253	0.000752969	0.000811658	0.000874636	0.000942271	0.001015	0.00109331	0.00117776	0.00126897	0.00136762	0.00147441	0.0015901	0.00171548	0.00185132	0.00199841	0.00215748
0.15548	2.86543e-05	4.11396e-05	5.3713e-05	6.62256e-05	7.85492e-05	9.05815e-05	0.00010225	0.000113513	0.000124367	0.000134839	0.000144996	0.000154935	0.000164784	0.000174702	0.000184869	0.000195485	0.000206762	0.000218923	0.000232192	0.000246792	0.000262937	0.000280834	0.000300672	0.000322629	0.000346863	0.000373519	0.000402727	0.000434607	0.000469272	0.000506836	0.00054742	0.000591155	0.000638198	0.000688731	0.000742975	0.000801195	0.000863706	0.000930881	0.00100315	0.001081	0.001165	0.00125574	0.00135389	0.00146016	0.0015753	0.00170006	0.00183523	0.00198154	0.00213974
0.159375	2.56574e-05	3.79914e-05	5.04274e-05	6.28173e-05	7.50335e-05	8.69735e-05	9.85636e-05	0.000109762	0.000120562	0.00013099	0.000141108	0.00015101	0.000160822	0.000170698	0.000180813	0.000191364	0.000202561	0.00021462	0.000227762	0.000242208	0.000258171	0.000275852	0.000295444	0.000317121	0.000341043	0.000367356	0.000396192	0.000427672	0.000461916	0.000499039	0.000539165	0.000582432	0.000628998	0.00067905	0.000732814	0.000790555	0.000852591	0.000919293	0.000991092	0.00106848	0.00115199	0.00124225	0.0013399	0.00144564	0.0015602	0.00168433	0.00181879	0.00196433	0.00212163
0.16327	2.26828e-05	3.48595e-05	4.71518e-05	5.94126e-05	7.15149e-05	8.33559e-05	9.48615e-05	0.000105989	0.000116729	0.000127106	0.000137179	0.000147039	0.000156809	0.000166638	0.000176698	0.000187181	0.000198292	0.000210246	0.000223259	0.000237549	0.000253326	0.000270791	0.000290133	0.000311528	0.000335135	0.000361102	0.000389562	0.00042064	0.000454458	0.000491134	0.000530798	0.00057359	0.000619672	0.000669237	0.000722511	0.000779764	0.000841313	0.000907532	0.000978849	0.00105575	0.00113878	0.00122853	0.00132566	0.00143085	0.00154482	0.00166831	0.00180206	0.00194678	0.00210318
0.167164	1.97504e-05	3.17642e-05	4.39069e-05	5.60326e-05	6.80147e-05	7.97505e-05	9.11653e-05	0.000102215	0.000112889	0.00012321	0.000133232	0.000143046	0.000152769	0.000162546	0.000172547	0.000182958	0.000193981	0.000205827	0.000218708	0.000232839	0.000248428	0.000265674	0.000284764	0.000305874	0.000329164	0.000354782	0.000382864	0.000413536	0.000446923	0.000483149	0.000522345	0.000564656	0.000610249	0.000659318	0.000712094	0.000768848	0.000829901	0.000895625	0.000966448	0.00104285	0.00112538	0.00121462	0.00131121	0.00141583	0.0015292	0.00165202	0.00178503	0.00192894	0.00208441
0.171059	1.68809e-05	2.87266e-05	4.07142e-05	5.2699e-05	6.4555e-05	7.61797e-05	8.74979e-05	9.84646e-05	0.000109067	0.000119325	0.000129293	0.000139055	0.000148726	0.000158448	0.000168385	0.000178721	0.000189653	0.000201388	0.000214135	0.000228105	0.000243503	0.000260528	0.000279364	0.000300188	0.000323158	0.000348425	0.000376125	0.000406388	0.000439341	0.000475112	0.000513834	0.000555659	0.000600755	0.000649321	0.00070159	0.000757838	0.000818384	0.000883602	0.000953917	0.00102981	0.00111182	0.00120053	0.00129657	0.00140061	0.00151335	0.00163549	0.00176775	0.00191082	0.00206535
0.174954	1.40952e-05	2.57681e-05	3.75956e-05	4.94341e-05	6.11586e-05	7.26666e-05	8.38826e-05	9.47606e-05	0.000105286	0.000115477	0.000125385	0.000135091	0.000144706	0.000154369	0.000164239	0.000174497	0.000185335	0.000196955	0.000209566	0.000223372	0.000238579	0.00025538	0.000273961	0.000294496	0.000317145	0.000342058	0.000369374	0.000399225	0.000431741	0.000467052	0.000505296	0.000546628	0.000591221	0.000639277	0.000691032	0.000746762	0.000806791	0.000871492	0.000941288	0.00101666	0.00109814	0.0011863	0.00128178	0.00138522	0.00149731	0.00161876	0.00175025	0.00189246	0.00204602
0.178848	1.14146e-05	2.29104e-05	3.45731e-05	4.62607e-05	5.78486e-05	6.92348e-05	8.03435e-05	9.11276e-05	0.000101571	0.000111691	0.000121534	0.000131179	0.000140734	0.000150334	0.000160135	0.000170311	0.000181052	0.000192557	0.000205029	0.000218671	0.000233683	0.00025026	0.000268584	0.000288829	0.000311155	0.000335712	0.000362642	0.000392078	0.000424152	0.000458999	0.000496762	0.000537596	0.000581679	0.000629218	0.000680449	0.000735654	0.000795156	0.000859328	0.000928594	0.00100343	0.00108436	0.00117197	0.00126686	0.00136968	0.00148112	0.00160185	0.00173255	0.00187388	0.00202647
0.182743	8.86055e-06	2.01754e-05	3.16693e-05	4.32013e-05	5.46481e-05	6.59078e-05	7.69044e-05	8.75901e-05	9.79474e-05	0.00010799	0.000117765	0.000127346	0.000136838	0.000146371	0.000156099	0.000166191	0.000176834	0.000188221	0.000200552	0.000214028	0.000228845	0.000245196	0.000263262	0.000283215	0.000305216	0.000329416	0.000355958	0.000384976	0.000416607	0.000450987	0.000488263	0.000528594	0.000572162	0.000619176	0.000669877	0.000724547	0.000783512	0.000847144	0.000915866	0.000990153	0.00107053	0.00115756	0.00125185	0.00135404	0.0014648	0.00158479	0.00171469	0.00185513	0.00200671
0.186638	6.45414e-06	1.75848e-05	2.89061e-05	4.02788e-05	5.15803e-05	6.27093e-05	7.35895e-05	8.41724e-05	9.44392e-05	0.000104402	0.000114104	0.000123617	0.000133042	0.000142507	0.000152159	0.000162165	0.000172707	0.000183974	0.000196164	0.000209472	0.000224094	0.000240218	0.000258025	0.000277686	0.000299361	0.000323203	0.000349354	0.000377953	0.000409137	0.000443047	0.000479831	0.000519655	0.000562702	0.000609185	0.000659348	0.000713475	0.000771893	0.000834974	0.000903142	0.000976867	0.00105667	0.00114311	0.00123678	0.00133833	0.00144839	0.00156763	0.0016967	0.00183623	0.0019868
0.190532	4.21613e-06	1.51598e-05	2.63055e-05	3.75153e-05	4.86678e-05	5.96623e-05	7.04224e-05	8.08987e-05	9.10713e-05	0.00010095	0.000110576	0.000120018	0.000129374	0.000138768	0.000148342	0.00015826	0.0001687	0.000179846	0.000191893	0.000205033	0.000219459	0.000235356	0.000252903	0.000272271	0.00029362	0.000317102	0.000342861	0.000371039	0.000401774	0.000435211	0.000471502	0.000510813	0.000553334	0.00059928	0.000648897	0.000702473	0.000760334	0.000822855	0.000890456	0.000963607	0.00104282	0.00112865	0.0012217	0.00132258	0.00143193	0.0015504	0.00167863	0.00181723	0.00196676
0.194427	2.16666e-06	1.29211e-05	2.38884e-05	3.49325e-05	4.5933e-05	5.67897e-05	6.74262e-05	7.77927e-05	8.78677e-05	9.76597e-05	0.000107207	0.000116575	0.00012586	0.000135179	0.000144674	0.000154503	0.000164839	0.000175864	0.000187768	0.00020074	0.000214968	0.000230638	0.000247926	0.000267001	0.000288023	0.000311145	0.000336512	0.000364267	0.000394552	0.000427514	0.000463307	0.000502102	0.000544092	0.000589494	0.00063856	0.000691576	0.000748872	0.000810822	0.000877846	0.000950409	0.00102902	0.00111424	0.00120664	0.00130683	0.00141546	0.00153314	0.00166051	0.00179815	0.00194663
0.198322	3.24976e-07	1.08884e-05	2.16753e-05	3.25512e-05	4.3397e-05	5.41131e-05	6.46233e-05	7.4877e-05	8.48517e-05	9.45541e-05	0.00010402	0.000113312	0.000122523	0.000131767	0.000141181	0.00015092	0.000161152	0.000172056	0.000183816	0.000196619	0.000210651	0.000226094	0.000243123	0.000261905	0.000282601	0.000305362	0.000330337	0.000357669	0.000387503	0.000419986	0.000455279	0.000493556	0.00053501	0.000579864	0.000628371	0.00068082	0.000737542	0.000798911	0.000865346	0.00093731	0.00101531	0.00109989	0.00119163	0.00129113	0.00139901	0.00151589	0.00164238	0.00177905	0.00192646
0.202216	0	9.08054e-06	1.96854e-05	3.03912e-05	4.10802e-05	5.16535e-05	6.20348e-05	7.21734e-05	8.20456e-05	9.16561e-05	0.000101038	0.000110254	0.000119389	0.000128557	0.000137889	0.000147537	0.000157664	0.000168446	0.000180063	0.000192699	0.000206535	0.000221752	0.000238522	0.000257013	0.000277383	0.000299785	0.000324368	0.000351276	0.000380657	0.000412662	0.000447453	0.000485206	0.000526122	0.000570422	0.000618364	0.00067024	0.00072638	0.000787159	0.000852995	0.000924348	0.00100172	0.00108565	0.00117672	0.0012755	0.00138262	0.00149868	0.00162427	0.00175996	0.00190628
0.206111	0	7.51478e-06	1.79366e-05	2.8471e-05	3.90015e-05	4.94302e-05	5.96809e-05	6.97025e-05	7.94702e-05	8.89873e-05	9.82847e-05	0.000107421	0.00011648	0.000125571	0.000134821	0.000144378	0.000154401	0.000165061	0.000176536	0.000189005	0.000202647	0.000217639	0.000234152	0.000252353	0.000272398	0.000294442	0.000318633	0.000345118	0.000374046	0.000405571	0.000439858	0.000477087	0.00051746	0.000561203	0.000608575	0.00065987	0.000715421	0.000775601	0.000840828	0.000911559	0.000988294	0.00107157	0.00116194	0.00126	0.00136634	0.00148155	0.00160623	0.00174092	0.00188613
0.210006	0	6.20707e-06	1.64453e-05	2.68074e-05	3.71784e-05	4.74612e-05	5.758e-05	6.74832e-05	7.71452e-05	8.65675e-05	9.5779e-05	0.000104836	0.000113818	0.000122831	0.000131999	0.000141465	0.000151385	0.000161925	0.000173259	0.000185562	0.000199012	0.000213781	0.000230039	0.000247951	0.000267673	0.00028936	0.000313161	0.000339224	0.0003677	0.000398745	0.000432527	0.000469229	0.000509056	0.000552238	0.000599036	0.000649745	0.000704698	0.000764272	0.000828879	0.000898978	0.000975063	0.00105766	0.00114733	0.00124464	0.00135019	0.00146455	0.0015883	0.00172197	0.00186605
0.2139	0	5.17158e-06	1.52262e-05	2.54157e-05	3.56266e-05	4.57628e-05	5.57488e-05	6.55328e-05	7.50882e-05	8.4415e-05	9.35401e-05	0.000102516	0.000111422	0.000120358	0.000129444	0.00013882	0.000148638	0.000159059	0.000170254	0.000182394	0.000195653	0.000210201	0.000226207	0.000243833	0.000263235	0.000284567	0.000307979	0.000333621	0.000361645	0.000392211	0.000425488	0.000461663	0.000500942	0.00054356	0.000589778	0.000639896	0.000694246	0.000753204	0.000817185	0.000886641	0.000962063	0.00104398	0.00113293	0.00122948	0.00133422	0.00144771	0.00157051	0.00170314	0.00184608
0.217795	0	4.42058e-06	1.4292e-05	2.43091e-05	3.43599e-05	4.43492e-05	5.42021e-05	6.38664e-05	7.33149e-05	8.25461e-05	9.15846e-05	0.000100481	0.00010931	0.000118169	0.000127175	0.000136463	0.000146179	0.000156484	0.000167542	0.000179521	0.000192592	0.000206923	0.000222679	0.000240022	0.000259106	0.000280087	0.000303113	0.000328336	0.00035591	0.000385997	0.000418769	0.000454415	0.000493146	0.000535197	0.000580833	0.000630354	0.000684095	0.000742432	0.000805776	0.00087458	0.00094933	0.00103054	0.00111876	0.00121455	0.00131846	0.00143107	0.0015529	0.00168448	0.00182626
0.22169	0	3.96428e-06	1.36536e-05	2.34989e-05	3.33899e-05	4.32326e-05	5.29524e-05	6.24973e-05	7.1839e-05	8.09747e-05	8.99272e-05	9.87442e-05	0.000107497	0.000116281	0.000125208	0.000134409	0.000144027	0.000154217	0.000165141	0.000176962	0.000189849	0.000203966	0.000219476	0.000236539	0.000255309	0.000275941	0.000298584	0.000323391	0.000350517	0.000380127	0.000412395	0.000447513	0.000485694	0.000527177	0.000572228	0.000621148	0.000674275	0.000731984	0.000794684	0.000862827	0.000936895	0.0010174	0.00110488	0.00119987	0.00130295	0.00141465	0.00153551	0.00166602	0.00180662
0.225584	0	3.81067e-06	1.33192e-05	2.29939e-05	3.2726e-05	4.24228e-05	5.20103e-05	6.14362e-05	7.06717e-05	7.97127e-05	8.85799e-05	9.73186e-05	0.000105998	0.000114707	0.000123557	0.000132673	0.000142196	0.000152275	0.000163067	0.000174734	0.00018744	0.000201347	0.000216615	0.000233403	0.000251863	0.00027215	0.000294414	0.000318808	0.00034549	0.000374624	0.00040639	0.000440981	0.000478612	0.000519525	0.000563988	0.000612306	0.000664814	0.000721888	0.000783939	0.000851412	0.000924787	0.00100457	0.00109129	0.00118549	0.00128772	0.00139851	0.00151837	0.00164779	0.00178721
0.229479	0	3.96537e-06	1.3295e-05	2.28006e-05	3.23753e-05	4.19273e-05	5.13835e-05	6.06915e-05	6.98219e-05	7.87693e-05	8.75525e-05	9.62145e-05	0.000104821	0.000113459	0.000122234	0.000131268	0.000140698	0.000150669	0.000161334	0.000172851	0.000185381	0.000199082	0.000214113	0.000230629	0.000248785	0.000268731	0.00029062	0.000314605	0.000340846	0.000369509	0.000400774	0.000434839	0.000471921	0.000512264	0.000556139	0.00060385	0.000655736	0.000712171	0.000773565	0.000840362	0.000913036	0.000992091	0.00107805	0.00117144	0.0012728	0.00138266	0.00150151	0.00162984	0.00176805
0.233374	0	4.43157e-06	1.35847e-05	2.29232e-05	3.23421e-05	4.1751e-05	5.10773e-05	6.02688e-05	6.92957e-05	7.8151e-05	8.68521e-05	9.54392e-05	0.000103975	0.000112544	0.000121247	0.000130203	0.000139544	0.00014941	0.000159952	0.000171324	0.000183682	0.000197183	0.000211981	0.000228232	0.000246088	0.000265699	0.000287218	0.000310799	0.000336602	0.000364797	0.000395565	0.000429107	0.000465641	0.000505414	0.000548699	0.000595803	0.000647063	0.000702855	0.000763587	0.0008297	0.000901666	0.000979982	0.00106516	0.00115773	0.00125822	0.00136713	0.00148497	0.00161218	0.00174917
0.237269	0	5.2099e-06	1.41891e-05	2.33629e-05	3.26282e-05	4.18959e-05	5.10943e-05	6.01713e-05	6.90964e-05	7.78618e-05	8.64828e-05	9.49975e-05	0.000103466	0.000111968	0.000120603	0.000129484	0.000138739	0.000148506	0.00015893	0.000170161	0.000182353	0.000195658	0.00021023	0.000226222	0.000243783	0.000263065	0.00028422	0.000307402	0.000332772	0.000360503	0.000390778	0.000423799	0.000459788	0.000498992	0.000541688	0.000588183	0.000638816	0.000693961	0.000754026	0.00081945	0.0008907	0.000968268	0.00105266	0.0011444	0.001244	0.00135196	0.00146876	0.00159485	0.00173061
0.241163	0	6.29838e-06	1.51067e-05	2.41186e-05	3.32328e-05	4.23617e-05	5.14344e-05	6.0399e-05	6.92247e-05	7.79025e-05	8.6446e-05	9.4891e-05	0.000103295	0.000111734	0.000120303	0.000129114	0.000138288	0.00014796	0.000158271	0.000169367	0.000181398	0.000194515	0.000208867	0.000224605	0.000241879	0.000260837	0.000281634	0.000304422	0.000329367	0.000356639	0.000386425	0.000418928	0.000454374	0.000493012	0.00053512	0.000581005	0.000631009	0.000685505	0.000744899	0.000809629	0.000880157	0.00095697	0.00104057	0.00113147	0.00123017	0.00133716	0.00145292	0.00157787	0.00171239
0.245058	0	7.69242e-06	1.63332e-05	2.51861e-05	3.41521e-05	4.31449e-05	5.20945e-05	6.09494e-05	6.96782e-05	7.82711e-05	8.674e-05	9.51185e-05	0.000103461	0.000111841	0.000120349	0.000129093	0.000138192	0.000147774	0.000157977	0.000168945	0.000180821	0.000193755	0.000207894	0.000223386	0.000240378	0.000259021	0.000279466	0.000301868	0.000326392	0.00035321	0.000382513	0.000414503	0.00044941	0.000487484	0.000529005	0.000574282	0.000623656	0.000677501	0.000736221	0.000800252	0.000870052	0.000946104	0.0010289	0.00111895	0.00121674	0.00132276	0.00143746	0.00156127	0.00169453
0.248953	1.23496e-06	9.38474e-06	1.78615e-05	2.65589e-05	3.53798e-05	4.42395e-05	5.30689e-05	6.18169e-05	7.04518e-05	7.89629e-05	8.73604e-05	9.56757e-05	0.00010396	0.000112285	0.000120737	0.000129419	0.000138447	0.000147945	0.000158047	0.000168892	0.000180621	0.000193379	0.000207312	0.000222564	0.000239283	0.000257618	0.000277718	0.000299741	0.000323851	0.000350223	0.000379047	0.00041053	0.000444902	0.000482415	0.000523351	0.000568021	0.000616765	0.000669958	0.000728003	0.000791331	0.000860399	0.000935684	0.00101767	0.00110686	0.00120374	0.00130877	0.00142241	0.00154505	0.00167705
0.252847	3.38144e-06	1.13655e-05	1.96821e-05	2.82275e-05	3.69067e-05	4.56365e-05	5.43489e-05	6.29932e-05	7.15374e-05	7.99699e-05	8.82995e-05	9.65554e-05	0.000104787	0.00011306	0.000121461	0.000130086	0.000139048	0.000148468	0.000158475	0.000169204	0.000180792	0.000193383	0.000207116	0.000222138	0.000238592	0.000256625	0.000276389	0.00029804	0.000321744	0.000347676	0.000376028	0.00040701	0.000440851	0.000477808	0.000518163	0.000562227	0.000610343	0.000662884	0.000720251	0.000782874	0.000851207	0.000925719	0.00100689	0.00109522	0.00119117	0.00129521	0.00140777	0.00152924	0.00165997
0.256742	5.79957e-06	1.36221e-05	2.17826e-05	3.01799e-05	3.87208e-05	4.73242e-05	5.5923e-05	6.44669e-05	7.29239e-05	8.12814e-05	8.95469e-05	9.77473e-05	0.000105929	0.000114157	0.00012251	0.000131085	0.000139987	0.000149335	0.000159253	0.000169873	0.000181329	0.000193758	0.000207302	0.0002221	0.000238297	0.000256038	0.000275474	0.000296762	0.000320067	0.000345567	0.000373454	0.00040394	0.000437258	0.000473663	0.00051344	0.000556902	0.000604392	0.00065628	0.000712969	0.000774886	0.000842479	0.000916215	0.000996569	0.00108402	0.00117904	0.00128208	0.00139356	0.00151385	0.00164329
0.260637	8.47426e-06	1.61398e-05	2.41483e-05	3.24012e-05	4.08078e-05	4.92884e-05	5.77771e-05	6.62242e-05	7.45976e-05	8.28839e-05	9.1089e-05	9.92383e-05	0.000107375	0.000115561	0.000123873	0.000132402	0.000141251	0.000150533	0.00016037	0.000170888	0.000182218	0.000194496	0.000207857	0.000222442	0.00023839	0.000255848	0.000274965	0.000295898	0.000318813	0.000343889	0.000371319	0.000401317	0.000434116	0.000469975	0.00050918	0.000552043	0.000598908	0.000650146	0.000706157	0.000767366	0.000834218	0.000907173	0.000986704	0.00107328	0.00116736	0.00126939	0.00137978	0.00149889	0.00162704
0.264531	1.1388e-05	1.8901e-05	2.67618e-05	3.48744e-05	4.31504e-05	5.1512e-05	5.98944e-05	6.82484e-05	7.65419e-05	8.47608e-05	9.29098e-05	0.000101012	0.000109109	0.000117258	0.000125534	0.000134023	0.000142825	0.000152048	0.000161811	0.000172235	0.000183448	0.000195582	0.00020877	0.000223149	0.000238858	0.000256042	0.000274849	0.000295437	0.000317971	0.000342631	0.000369613	0.00039913	0.000431418	0.000466737	0.000505374	0.000547643	0.000593887	0.000644477	0.000699811	0.000760312	0.00082642	0.000898594	0.000977296	0.00106299	0.00115613	0.00125714	0.00136643	0.00148435	0.0016112
0.268426	1.45212e-05	2.18861e-05	2.96034e-05	3.75799e-05	4.57293e-05	5.39756e-05	6.22554e-05	7.05201e-05	7.87376e-05	8.68932e-05	9.49902e-05	0.00010305	0.000111111	0.000119229	0.000127474	0.00013593	0.000144691	0.000153862	0.000163558	0.000173895	0.000185	0.000196998	0.000210022	0.000224205	0.000239685	0.000256605	0.000275112	0.000295364	0.000317526	0.00034178	0.000368322	0.000397367	0.000429151	0.000463938	0.000502013	0.000543692	0.000589319	0.000639263	0.000693922	0.000753715	0.00081908	0.00089047	0.000968341	0.00105315	0.00114534	0.00124533	0.00135352	0.00147025	0.00159579
0.272321	1.7852e-05	2.50734e-05	3.26515e-05	4.04958e-05	4.85226e-05	5.66575e-05	6.48386e-05	7.30178e-05	8.11632e-05	8.92595e-05	9.73088e-05	0.000105331	0.000113361	0.000121453	0.000129673	0.000138101	0.000146827	0.000155954	0.00016559	0.00017585	0.000186853	0.000198726	0.000211595	0.000225592	0.000240852	0.000257517	0.000275735	0.00029566	0.000317461	0.000341319	0.00036743	0.000396011	0.0004273	0.000461561	0.000499081	0.000540176	0.00058519	0.000634492	0.000688479	0.000747565	0.000812187	0.000882792	0.00095983	0.00104375	0.00113499	0.00123396	0.00134104	0.00145656	0.0015808
0.276215	2.13566e-05	2.84389e-05	3.58821e-05	4.35984e-05	5.15065e-05	5.95339e-05	6.76199e-05	7.57176e-05	8.37948e-05	9.18358e-05	9.98418e-05	0.00010783	0.000115835	0.000123906	0.000132106	0.000140512	0.000149211	0.0001583	0.000167884	0.000178074	0.000188986	0.000200741	0.000213465	0.000227285	0.000242336	0.000258757	0.000276695	0.000296305	0.000317755	0.000341226	0.000366916	0.000395042	0.000425845	0.000459588	0.00049656	0.000537078	0.000581484	0.000630149	0.000683465	0.000741848	0.000805728	0.000875547	0.000951751	0.00103478	0.00112507	0.00122301	0.00132898	0.00144329	0.00156621
0.28011	2.50097e-05	3.19573e-05	3.92697e-05	4.6862e-05	5.46551e-05	6.25788e-05	7.05736e-05	7.85934e-05	8.66063e-05	9.45962e-05	0.000102563	0.000110522	0.000118507	0.000126562	0.000134748	0.000143138	0.000151816	0.000160875	0.000170414	0.000180542	0.000191371	0.000203019	0.000215606	0.00022926	0.000244112	0.0002603	0.000277969	0.000297274	0.000318383	0.000341478	0.000366757	0.000394439	0.000424764	0.000457997	0.000494429	0.000534376	0.000578181	0.000626213	0.000678863	0.000736544	0.000799683	0.000868718	0.000944088	0.00102623	0.00111556	0.00121247	0.00131732	0.00143043	0.00155203
0.284005	2.87842e-05	3.56013e-05	4.27869e-05	5.0259e-05	5.7941e-05	6.57646e-05	7.36719e-05	8.16175e-05	8.95699e-05	9.75126e-05	0.000105444	0.000113379	0.000121347	0.000129392	0.00013757	0.000145951	0.000154615	0.000163649	0.000173152	0.000183227	0.000193981	0.00020553	0.000217991	0.000231489	0.000246152	0.000262117	0.000279528	0.00029854	0.000319319	0.000342048	0.000366927	0.000394174	0.000424031	0.000456764	0.000492663	0.000532046	0.000575256	0.000622661	0.00067465	0.000731632	0.000794033	0.000862285	0.000936821	0.00101807	0.00110644	0.00120232	0.00130606	0.00141795	0.00153824
0.287899	3.2652e-05	3.93426e-05	4.64052e-05	5.37608e-05	6.13353e-05	6.90623e-05	7.68856e-05	8.47606e-05	9.26562e-05	0.000100555	0.000108456	0.000116371	0.000124327	0.000132366	0.000140542	0.000148919	0.000157575	0.000166593	0.000176067	0.000186096	0.000196785	0.000208244	0.000220589	0.00023394	0.000248425	0.000264178	0.000281342	0.000300071	0.000320532	0.000342907	0.000367395	0.000394218	0.000423617	0.000455859	0.000491235	0.000530062	0.000572684	0.000619467	0.000670799	0.000727088	0.000788753	0.000856223	0.000929927	0.00101028	0.0010977	0.00119255	0.00129516	0.00140584	0.00152481
0.291794	3.65837e-05	4.31515e-05	5.00949e-05	5.73374e-05	6.48078e-05	7.24416e-05	8.01842e-05	8.79919e-05	9.58341e-05	0.000103694	0.000111567	0.000119466	0.000127415	0.000135454	0.000143632	0.000152012	0.000160666	0.000169675	0.000179127	0.000189119	0.00019975	0.000211129	0.000223367	0.000236582	0.0002509	0.000266452	0.00028338	0.000301837	0.00032199	0.000344022	0.000368132	0.000394541	0.000423492	0.000455252	0.000490114	0.000528394	0.000570434	0.000616602	0.000667283	0.000722882	0.000783816	0.000850507	0.000923379	0.00100285	0.0010893	0.00118312	0.00128462	0.00139408	0.00151172
0.295689	4.05493e-05	4.69978e-05	5.38252e-05	6.0958e-05	6.83273e-05	7.58711e-05	8.3536e-05	9.12797e-05	9.90718e-05	0.000106895	0.000114745	0.000122632	0.000130579	0.000138621	0.000146807	0.000155195	0.000163853	0.000172859	0.000182297	0.000192259	0.000202842	0.00021415	0.000226291	0.00023938	0.00025354	0.000268902	0.000285605	0.000303803	0.00032366	0.000345359	0.000369102	0.000395108	0.000423621	0.00045491	0.000489266	0.000527007	0.000568475	0.000614035	0.000664071	0.000718985	0.000779191	0.000845107	0.00091715	0.000995727	0.00108123	0.00117401	0.00127439	0.00138264	0.00149896
0.299583	4.4518e-05	5.08506e-05	5.7565e-05	6.4591e-05	7.18622e-05	7.93187e-05	8.69088e-05	9.45914e-05	0.000102336	0.000110126	0.000117956	0.000125835	0.000133783	0.000141834	0.000150032	0.000158433	0.000167102	0.000176112	0.000185543	0.000195483	0.000206026	0.000217271	0.000229324	0.000242298	0.000256311	0.000271493	0.000287983	0.000305932	0.000325504	0.000346883	0.000370269	0.000395883	0.00042397	0.000454798	0.000488658	0.000525869	0.000566772	0.000611731	0.000661128	0.000715363	0.000774846	0.00083999	0.000911206	0.000988897	0.00107344	0.00116519	0.00126445	0.00137149	0.00148649
0.303478	4.84591e-05	5.46785e-05	6.12828e-05	6.82046e-05	7.53803e-05	8.2752e-05	9.02699e-05	9.78939e-05	0.000105594	0.000113354	0.000121167	0.00012904	0.000136993	0.000145057	0.000153273	0.000161693	0.000170378	0.000179397	0.000188828	0.000198754	0.000209265	0.000220456	0.000232431	0.000245298	0.000259175	0.000274189	0.000290476	0.000308187	0.000327486	0.000348556	0.000371597	0.00039683	0.000424501	0.000454877	0.000488252	0.000524942	0.000565288	0.000609654	0.000658419	0.000711981	0.000770745	0.000835121	0.000905515	0.000982321	0.00106591	0.00115663	0.00125478	0.0013606	0.00147428
0.307373	5.23416e-05	5.84504e-05	6.4947e-05	7.17669e-05	7.88493e-05	8.61384e-05	9.35864e-05	0.000101154	0.000108812	0.000116544	0.000124343	0.000132214	0.000140176	0.000148256	0.000156493	0.000164936	0.000173643	0.000182678	0.000192116	0.000202035	0.000212521	0.000223667	0.000235572	0.000248343	0.000262093	0.000276949	0.000293044	0.000310529	0.000329566	0.000350338	0.000373045	0.000397909	0.000425175	0.000455111	0.000488009	0.000524188	0.000563986	0.000607766	0.000655907	0.000708801	0.000766853	0.000830466	0.000900041	0.000975965	0.00105861	0.00114829	0.00124532	0.00134993	0.0014623
0.311267	5.6135e-05	6.21352e-05	6.85261e-05	7.52462e-05	8.22371e-05	8.94456e-05	9.68253e-05	0.000104339	0.000111957	0.000119663	0.00012745	0.000135322	0.000143295	0.000151395	0.000159658	0.000168128	0.000176861	0.000185918	0.000195368	0.000205287	0.000215756	0.000226865	0.00023871	0.000251393	0.000265027	0.000279735	0.000295649	0.000312918	0.000331705	0.00035219	0.000374575	0.000399081	0.000425952	0.000455458	0.000487891	0.000523567	0.000562827	0.000606029	0.000653552	0.000705786	0.00076313	0.000825985	0.000894745	0.000969792	0.00105148	0.00114015	0.00123606	0.00133947	0.00145052
0.315162	5.98092e-05	6.57027e-05	7.19895e-05	7.86113e-05	8.55122e-05	9.26415e-05	9.99545e-05	0.000107415	0.000114995	0.000122677	0.000130454	0.000138329	0.000146316	0.000154439	0.000162731	0.000171233	0.000179997	0.000189081	0.000198549	0.000208474	0.000218933	0.000230013	0.000241805	0.00025441	0.000267937	0.000282507	0.000298251	0.000315315	0.000333862	0.000354073	0.000376146	0.000400304	0.000426792	0.000455878	0.000487855	0.000523039	0.000561769	0.000604402	0.000651315	0.000702895	0.000759538	0.000821639	0.000889589	0.000963762	0.00104451	0.00113215	0.00122696	0.00132915	0.00143889
0.319057	6.3335e-05	6.91231e-05	7.53072e-05	8.18317e-05	8.86438e-05	9.56949e-05	0.000102942	0.000110351	0.000117894	0.000125553	0.000133322	0.000141202	0.000149206	0.000157354	0.000165677	0.000174215	0.000183014	0.000192129	0.000201621	0.000211558	0.000222015	0.000233072	0.00024482	0.000257355	0.000270785	0.000285226	0.00030081	0.00031768	0.000335998	0.000355944	0.000377717	0.000401539	0.000427654	0.000456332	0.000487863	0.000522564	0.000560772	0.000602845	0.000649155	0.000700088	0.000756036	0.00081739	0.000884534	0.000957837	0.00103764	0.00112426	0.00121796	0.00131896	0.00142739
0.322951	6.66843e-05	7.2368e-05	7.845e-05	8.48781e-05	9.16021e-05	9.85756e-05	0.000105758	0.000113115	0.000120622	0.00012826	0.000136022	0.000143908	0.00015193	0.000160105	0.000168463	0.00017704	0.000185878	0.000195028	0.000204549	0.000214503	0.000224963	0.000236006	0.000247717	0.00026019	0.000273531	0.000287853	0.000303286	0.000319973	0.000338073	0.000357765	0.000379248	0.000402745	0.000428498	0.000456776	0.000487872	0.0005221	0.000559796	0.000601316	0.000647032	0.000697325	0.000752584	0.000813195	0.000879539	0.000951977	0.00103085	0.00111645	0.00120905	0.00130884	0.00141597
0.326846	6.98304e-05	7.54101e-05	8.13906e-05	8.77226e-05	9.43586e-05	0.000101255	0.000108373	0.000115679	0.000123149	0.000130767	0.000138522	0.000146415	0.000154456	0.000162661	0.000171056	0.000179673	0.000188553	0.000197743	0.000207296	0.000217274	0.000227742	0.000238776	0.000250458	0.000262878	0.000276138	0.00029035	0.000305642	0.000322154	0.000340046	0.000359495	0.0003807	0.000403881	0.000429282	0.000457172	0.000487842	0.000521606	0.000558799	0.000599775	0.000644904	0.000694564	0.000749141	0.000809016	0.000874564	0.000946141	0.00102408	0.00110867	0.00120017	0.00129876	0.00140459
0.330741	7.27481e-05	7.82239e-05	8.41028e-05	9.03385e-05	9.68865e-05	0.000103705	0.000110758	0.000118013	0.000125448	0.000133044	0.000140793	0.000148694	0.000156755	0.00016499	0.000173423	0.000182083	0.000191008	0.00020024	0.000209831	0.000219836	0.000230318	0.00024135	0.000253008	0.000265382	0.000278569	0.00029268	0.00030784	0.000324187	0.00034188	0.000361096	0.000382032	0.000404908	0.000429968	0.00045748	0.000487734	0.000521043	0.000557741	0.000598182	0.000642731	0.000691766	0.000745666	0.000804811	0.000869569	0.00094029	0.0010173	0.00110088	0.00119128	0.00128869	0.00139322
0.334635	7.5414e-05	8.07855e-05	8.65624e-05	9.27014e-05	9.91607e-05	0.000105901	0.000112888	0.000120092	0.00012749	0.000135064	0.000142807	0.000150716	0.000158797	0.000167063	0.000175535	0.00018424	0.000193212	0.000202489	0.00021212	0.000222156	0.000232658	0.000243692	0.000255333	0.000267667	0.000280789	0.000294807	0.000309843	0.000326035	0.000343539	0.000362531	0.000383208	0.000405789	0.000430517	0.00045766	0.000487507	0.000520371	0.000556584	0.000596497	0.000640475	0.000688891	0.000742121	0.000800541	0.000864514	0.000934384	0.00101047	0.00109305	0.00118236	0.00127858	0.00138182
0.33853	7.78067e-05	8.30733e-05	8.87473e-05	9.47886e-05	0.000101158	0.00010782	0.00011474	0.000121891	0.000129251	0.000136803	0.000144538	0.000152454	0.000160556	0.000168853	0.000177365	0.000186116	0.000195135	0.00020446	0.000214134	0.000224205	0.000234729	0.000245771	0.000257401	0.000269701	0.000282765	0.000296697	0.000311617	0.000327661	0.000344985	0.000363763	0.00038419	0.000406486	0.000430893	0.000457676	0.000487126	0.000519553	0.000555289	0.000594682	0.000638096	0.0006859	0.000738468	0.000796169	0.000859362	0.000928385	0.00100355	0.00108513	0.00117335	0.00126839	0.00137034
0.342425	7.99071e-05	8.50675e-05	9.06374e-05	9.65797e-05	0.000102858	0.000109439	0.000116291	0.000123388	0.000130708	0.000138237	0.000145964	0.000153886	0.000162006	0.000170335	0.000178886	0.000187683	0.000196752	0.000206126	0.000215845	0.000225953	0.000236504	0.000247557	0.000259181	0.000271454	0.000284465	0.000298318	0.00031313	0.000329035	0.000346187	0.000364759	0.000384946	0.000406966	0.000431059	0.000457492	0.000486553	0.000518552	0.00055382	0.000592702	0.000635558	0.000682757	0.000734668	0.000791656	0.000854075	0.000922257	0.000996508	0.00107709	0.00116423	0.00125809	0.00135876
0.346319	8.16984e-05	8.67511e-05	9.22153e-05	9.80569e-05	0.000104243	0.000110741	0.000117523	0.000124563	0.000131843	0.000139345	0.000147062	0.000154989	0.000163127	0.000171486	0.000180076	0.000188919	0.000198037	0.000207461	0.000217227	0.000227375	0.000237956	0.000249024	0.000260646	0.000272896	0.00028586	0.000299641	0.000314351	0.000330125	0.000347114	0.000365488	0.000385443	0.000407195	0.000430984	0.000457076	0.000485757	0.000517336	0.000552142	0.00059052	0.000632827	0.000679428	0.000730688	0.000786968	0.000848618	0.000915964	0.000989304	0.0010689	0.00115496	0.00124764	0.00134704
0.350214	8.31663e-05	8.81095e-05	9.34659e-05	9.92047e-05	0.000105295	0.000111709	0.000118418	0.0001254	0.000132636	0.000140111	0.000147815	0.000155744	0.000163899	0.000172286	0.000180915	0.000189803	0.000198971	0.000208445	0.000218258	0.000228448	0.00023906	0.000250147	0.00026177	0.000274002	0.000286925	0.000300639	0.000315254	0.000330904	0.000347735	0.00036592	0.000385651	0.000407143	0.000430637	0.000456395	0.000484704	0.000515872	0.000550225	0.000588106	0.00062987	0.000675879	0.000726494	0.000782073	0.000842958	0.000909472	0.000981907	0.00106052	0.0011455	0.00123702	0.00133514
0.354109	8.42991e-05	8.91305e-05	9.43769e-05	0.00010001	0.000106003	0.000112329	0.000118963	0.000125884	0.000133074	0.000140518	0.000148207	0.000156137	0.000164306	0.000172719	0.000181384	0.000190316	0.000199533	0.000209057	0.000218919	0.000229151	0.000239797	0.000250905	0.000262532	0.000274749	0.000287636	0.000301288	0.000315814	0.000331345	0.000348027	0.000366029	0.000385544	0.000406784	0.00042999	0.000455423	0.000483367	0.000514131	0.000548038	0.000585429	0.000626657	0.00067208	0.000722056	0.000776938	0.000837064	0.000902751	0.000974285	0.00105191	0.00113583	0.00122618	0.00132304
0.358003	8.50879e-05	8.9805e-05	9.49387e-05	0.000100464	0.000106357	0.000112592	0.000119148	0.000126004	0.000133144	0.000140555	0.000148226	0.000156153	0.000164333	0.00017277	0.00018147	0.000190444	0.000199708	0.000209282	0.000219192	0.000229468	0.000240148	0.000251278	0.000262913	0.000275118	0.000287972	0.000301567	0.000316009	0.000331427	0.000347966	0.000365792	0.000385097	0.000406093	0.000429018	0.000454133	0.000481721	0.000512087	0.000545555	0.000582463	0.000623161	0.000668004	0.000717347	0.000771537	0.000830909	0.000895773	0.00096641	0.00104306	0.00112591	0.0012151	0.0013107
0.361898	8.55266e-05	9.01266e-05	9.51447e-05	0.000100559	0.000106348	0.00011249	0.000118964	0.000125752	0.000132839	0.000140212	0.000147862	0.000155783	0.000163971	0.000172429	0.000181161	0.000190175	0.000199485	0.000209107	0.000219064	0.000229383	0.000240098	0.000251252	0.000262896	0.000275093	0.000287917	0.000301458	0.000315821	0.000331131	0.000347532	0.000365189	0.00038429	0.000405049	0.0004277	0.000452503	0.000479741	0.000509717	0.000542753	0.000579184	0.000619358	0.000663627	0.000712341	0.000765845	0.000824467	0.000888513	0.000958256	0.00103393	0.00111572	0.00120376	0.0012981
0.365793	8.56117e-05	9.00917e-05	9.4991e-05	0.000100291	0.000105973	0.000112017	0.000118406	0.000125122	0.000132153	0.000139485	0.000147109	0.00015502	0.000163213	0.000171688	0.000180449	0.000189501	0.000198854	0.000208522	0.000218525	0.000228886	0.000239636	0.000250814	0.000262469	0.000274659	0.000287456	0.000300947	0.000315235	0.000330442	0.00034671	0.000364202	0.000383107	0.000403633	0.000426016	0.000450515	0.00047741	0.000507002	0.000539611	0.000575572	0.000615227	0.000658926	0.000707017	0.000759839	0.000817715	0.000880947	0.000949801	0.00102451	0.00110524	0.00119213	0.00128522
0.369687	8.53429e-05	8.96996e-05	9.44768e-05	9.96591e-05	0.00010523	0.000111173	0.000117472	0.000124113	0.000131083	0.000138369	0.000145964	0.000153861	0.000162054	0.000170543	0.000179329	0.000188415	0.000197809	0.000207521	0.000217568	0.00022797	0.000238754	0.000249957	0.000261623	0.000273807	0.000286579	0.000300023	0.000314239	0.000329347	0.000345486	0.000362819	0.000381532	0.000401832	0.000423954	0.000448153	0.00047471	0.000503924	0.000536113	0.000571608	0.00061075	0.000653885	0.000701357	0.000753501	0.000810636	0.000873057	0.000941026	0.00101477	0.00109445	0.00118019	0.00127204
0.373582	8.47225e-05	8.89524e-05	9.3604e-05	9.86648e-05	0.000104121	0.000109959	0.000116165	0.000122725	0.000129629	0.000136866	0.000144427	0.000152305	0.000160495	0.000168993	0.0001778	0.000186917	0.000196347	0.000206101	0.000216189	0.00022663	0.000237448	0.000248675	0.000260351	0.000272531	0.00028528	0.000298679	0.000312825	0.000327837	0.000343852	0.00036103	0.000379555	0.000399634	0.0004215	0.000445406	0.000471631	0.000500472	0.000532245	0.00056728	0.000605914	0.000648489	0.000695347	0.000746817	0.000803214	0.000864828	0.000931915	0.00100469	0.00108333	0.00116792	0.00125853
0.377477	8.37554e-05	8.78552e-05	9.23776e-05	9.73129e-05	0.000102651	0.000108379	0.000114487	0.000120963	0.000127797	0.000134979	0.000142501	0.000150355	0.000158537	0.00016704	0.000175864	0.000185007	0.000194471	0.000204262	0.000214389	0.000224867	0.000235716	0.000246966	0.000258653	0.000270829	0.000283555	0.00029691	0.000310989	0.000325908	0.000341802	0.000358829	0.000377171	0.000397033	0.000418647	0.000442264	0.000468162	0.000496635	0.000527998	0.000562577	0.000600707	0.000642727	0.000688974	0.000739774	0.000795437	0.000856247	0.000922456	0.000994274	0.00107186	0.00115532	0.00124469
0.381372	8.24497e-05	8.64158e-05	9.08051e-05	9.56112e-05	0.000100826	0.000106441	0.000112446	0.000118833	0.000125592	0.000132714	0.000140192	0.000148018	0.000156186	0.00016469	0.000173525	0.00018269	0.000192184	0.000202009	0.000212172	0.000222684	0.000233562	0.000244832	0.00025653	0.0002687	0.000281404	0.000294716	0.00030873	0.000323558	0.000339333	0.000356212	0.000374375	0.000394025	0.000415391	0.000438724	0.000464299	0.000492409	0.000523366	0.000557493	0.000595123	0.000636592	0.000682232	0.000732365	0.000787297	0.000847306	0.00091264	0.000983502	0.00106005	0.00114237	0.00123051
0.385266	8.08156e-05	8.46444e-05	8.8897e-05	9.35698e-05	9.86576e-05	0.000104154	0.000110052	0.000116345	0.000123024	0.000130082	0.00013751	0.000145303	0.000153452	0.00016195	0.000170793	0.000179975	0.000189493	0.000199348	0.000209543	0.000220085	0.00023099	0.00024228	0.000253985	0.00026615	0.000278831	0.000292102	0.000306051	0.00032079	0.000336449	0.000353182	0.000371168	0.000390609	0.000411731	0.000434784	0.00046004	0.000487791	0.000518346	0.000552025	0.000589159	0.00063008	0.000675116	0.000724586	0.00077879	0.000838001	0.000902462	0.000972371	0.00104788	0.00112907	0.00121598
0.389161	7.88662e-05	8.25541e-05	8.66662e-05	9.12017e-05	9.61584e-05	0.000101532	0.000107319	0.000113512	0.000120106	0.000127094	0.000134468	0.000142221	0.000150346	0.000158834	0.000167678	0.000176872	0.00018641	0.00019629	0.000206512	0.000217082	0.00022801	0.000239316	0.000251028	0.000263186	0.000275844	0.000289072	0.000302957	0.000317608	0.000333152	0.000349743	0.000367555	0.00038679	0.000407671	0.000430447	0.000455388	0.000482784	0.00051294	0.000546175	0.000582816	0.000623192	0.000667627	0.000716436	0.000769914	0.000828331	0.000891922	0.00096088	0.00103535	0.00111541	0.0012011
0.393056	7.66166e-05	8.01602e-05	8.4128e-05	8.85224e-05	9.33437e-05	9.85906e-05	0.000104261	0.00011035	0.000116853	0.000123766	0.00013108	0.000138788	0.000146883	0.000155354	0.000164195	0.000173395	0.000182948	0.000192849	0.000203094	0.000213687	0.000224635	0.000235954	0.00024767	0.000259819	0.000272453	0.000285638	0.000299459	0.000314022	0.000329453	0.000345902	0.000363543	0.000382574	0.000403217	0.00042572	0.000450349	0.000477391	0.000507152	0.000539946	0.000576098	0.000615931	0.000659769	0.000707919	0.000760674	0.000818298	0.000881021	0.000949031	0.00102247	0.00110141	0.00118587
0.39695	7.40845e-05	7.74802e-05	8.13003e-05	8.55497e-05	9.02314e-05	9.53469e-05	0.000100896	0.000106876	0.000113284	0.000120115	0.000127364	0.000135022	0.00014308	0.00015153	0.00016036	0.000169562	0.000179124	0.00018904	0.000199304	0.000209915	0.000220879	0.000232208	0.000243925	0.000256063	0.000268671	0.000281812	0.000295569	0.000310045	0.000325363	0.000341672	0.000359143	0.000377972	0.00039838	0.000420611	0.00044493	0.000471624	0.000500991	0.000533347	0.000569012	0.000608306	0.000651547	0.000699042	0.000751076	0.000807909	0.000869766	0.00093683	0.00100923	0.00108705	0.00117029
0.400845	7.12892e-05	7.4534e-05	7.82027e-05	8.23033e-05	8.68416e-05	9.18212e-05	9.72441e-05	0.00010311	0.000109418	0.000116163	0.00012334	0.000130941	0.000138958	0.00014738	0.000156195	0.000165391	0.000174957	0.000184883	0.00019516	0.000205786	0.000216761	0.000228097	0.000239811	0.000251936	0.000264515	0.000277611	0.000291303	0.000305691	0.000320897	0.000337066	0.000354369	0.000372998	0.000393172	0.000415134	0.000439146	0.000465492	0.00049447	0.00052639	0.000561569	0.000600326	0.000642974	0.000689814	0.000741129	0.000797173	0.000858166	0.000924287	0.000995661	0.00107236	0.00115439
0.40474	6.82521e-05	7.13428e-05	7.4857e-05	7.88053e-05	8.31961e-05	8.80358e-05	9.33284e-05	9.90758e-05	0.000105278	0.000111931	0.000119031	0.00012657	0.00013454	0.000142927	0.000151721	0.000160906	0.00017047	0.0001804	0.000190685	0.00020132	0.000212302	0.00022364	0.000235348	0.000247456	0.000260005	0.000273054	0.00028668	0.00030098	0.000316073	0.000332103	0.000349238	0.000367668	0.00038761	0.000409305	0.000433012	0.000459012	0.000487602	0.000519088	0.000553784	0.000592006	0.000634062	0.00068025	0.000730847	0.000786104	0.000846235	0.000911413	0.000981761	0.00105734	0.00113816
0.408634	6.49961e-05	6.793e-05	7.12865e-05	7.5079e-05	7.93188e-05	8.40146e-05	8.91725e-05	9.47965e-05	0.000100887	0.000107444	0.000114461	0.000121933	0.000129848	0.000138196	0.000146961	0.00015613	0.000165686	0.000175614	0.000185902	0.00019654	0.000207525	0.000218861	0.00023056	0.000242648	0.000255164	0.000268164	0.000281721	0.000295932	0.000310912	0.000326803	0.00034377	0.000362002	0.000381714	0.000403142	0.000426546	0.000452203	0.000480406	0.00051146	0.000545675	0.000583363	0.000624829	0.000670366	0.000720247	0.000774718	0.000833989	0.000898227	0.00096755	0.00104202	0.00112163
0.412529	6.15455e-05	6.43199e-05	6.7516e-05	7.11497e-05	7.5235e-05	7.9783e-05	8.48021e-05	9.02981e-05	9.62735e-05	0.000102728	0.000109657	0.000117055	0.000124911	0.000133212	0.000141944	0.00015109	0.000160631	0.000170552	0.000180837	0.000191474	0.000202456	0.000213785	0.000225471	0.000237535	0.000250015	0.000262963	0.000276451	0.000290571	0.000305437	0.000321189	0.000337988	0.000356023	0.000375504	0.000396668	0.00041977	0.000445084	0.000472903	0.000503526	0.000537262	0.000574418	0.000615295	0.000660182	0.000709348	0.000763034	0.000821446	0.000884745	0.000953045	0.0010264	0.0011048
0.416424	5.79256e-05	6.05384e-05	6.35715e-05	6.70436e-05	7.09712e-05	7.53679e-05	8.02444e-05	8.5608e-05	9.14631e-05	9.78102e-05	0.000104646	0.000111965	0.000119755	0.000128005	0.000136697	0.000145813	0.000155335	0.000165242	0.000175518	0.000186148	0.000197123	0.00020844	0.000220108	0.000232145	0.000244585	0.000257479	0.000270895	0.000284922	0.000299674	0.000315286	0.000331918	0.000349755	0.000369007	0.000389906	0.000412707	0.000437681	0.000465116	0.00049531	0.000528567	0.000565192	0.000605481	0.00064972	0.000698173	0.000751076	0.000808629	0.000870992	0.00093827	0.00101052	0.00108772
0.420318	5.41629e-05	5.66121e-05	5.948e-05	6.2788e-05	6.65551e-05	7.07972e-05	7.55273e-05	8.07547e-05	8.6485e-05	9.27201e-05	9.94577e-05	0.000106691	0.000114411	0.000122602	0.000131248	0.00014033	0.000149825	0.000159713	0.000169975	0.000180592	0.000191554	0.000202855	0.0002145	0.000226506	0.000238904	0.00025174	0.000265081	0.000279015	0.00029365	0.000309121	0.000325585	0.000343225	0.000362248	0.000382884	0.000405384	0.000430018	0.00045707	0.000486836	0.000519616	0.000555711	0.000595414	0.000639006	0.000686746	0.000738866	0.000795563	0.00085699	0.000923249	0.000994389	0.00107039
0.424213	5.02842e-05	5.25684e-05	5.52692e-05	5.84109e-05	6.20149e-05	6.60996e-05	7.06799e-05	7.57672e-05	8.13687e-05	8.74873e-05	9.41214e-05	0.000101265	0.000108908	0.000117036	0.00012563	0.00013467	0.000144133	0.000153996	0.000164237	0.000174836	0.00018578	0.00019706	0.000208678	0.000220649	0.000233	0.000245776	0.00025904	0.000272877	0.000287395	0.000302724	0.000319019	0.000336461	0.000355255	0.000375628	0.000397828	0.000422123	0.000448794	0.000478133	0.000510437	0.000546003	0.00058512	0.000628065	0.000675094	0.000726433	0.000782275	0.000842767	0.000908009	0.000978043	0.00105285
0.428108	4.63169e-05	4.84348e-05	5.09672e-05	5.39409e-05	5.73796e-05	6.13042e-05	6.57319e-05	7.06756e-05	7.61443e-05	8.21421e-05	8.86681e-05	9.57168e-05	0.000103278	0.000111336	0.000119873	0.000128866	0.00013829	0.000148122	0.000158337	0.000168913	0.000179833	0.000191086	0.000202673	0.000214604	0.000226905	0.000239617	0.000252802	0.000266541	0.000280939	0.000296124	0.00031225	0.000329494	0.000348059	0.000368169	0.00039007	0.000414026	0.000440317	0.000469229	0.000501058	0.000536095	0.000574628	0.000616928	0.000663246	0.000713805	0.000768793	0.000828352	0.000892578	0.00096151	0.00103512
0.432002	4.22885e-05	4.42394e-05	4.66024e-05	4.94065e-05	5.26783e-05	5.64406e-05	6.07129e-05	6.55101e-05	7.08425e-05	7.67154e-05	8.31289e-05	9.00778e-05	9.75517e-05	0.000105535	0.000114009	0.000122949	0.00013233	0.000142125	0.000152307	0.000162854	0.000173745	0.000184967	0.000196518	0.000208405	0.000220652	0.000233297	0.000246399	0.000260037	0.000274313	0.000289354	0.00030531	0.000322355	0.000340691	0.000360538	0.00038214	0.000405758	0.000431668	0.000460155	0.00049151	0.00052602	0.000563969	0.000605624	0.000651233	0.000701013	0.000755147	0.000813775	0.000876988	0.000944819	0.00101724
0.435897	3.82264e-05	4.001e-05	4.22028e-05	4.48365e-05	4.79399e-05	5.15382e-05	5.56529e-05	6.03007e-05	6.54936e-05	7.1238e-05	7.7535e-05	8.43797e-05	9.17616e-05	9.96653e-05	0.00010807	0.000116952	0.000126283	0.000136035	0.000146181	0.000156692	0.000167549	0.000178735	0.000190245	0.000202084	0.000214273	0.000226847	0.000239864	0.000253399	0.000267552	0.000282446	0.00029823	0.000315077	0.000333182	0.000352767	0.00037407	0.000397351	0.000422881	0.000450944	0.000481824	0.000515808	0.000553174	0.000594186	0.000639086	0.000688088	0.00074137	0.000799069	0.000861269	0.000928002	0.000999237
0.439792	3.41575e-05	3.5774e-05	3.77966e-05	4.02593e-05	4.31933e-05	4.66262e-05	5.05814e-05	5.50776e-05	6.01282e-05	6.57408e-05	7.19174e-05	7.86537e-05	8.59392e-05	9.37581e-05	0.000102089	0.000110907	0.000120183	0.000129888	0.00013999	0.000150461	0.000161278	0.000172423	0.000183887	0.000195674	0.000207801	0.000220302	0.000233229	0.000246659	0.000260686	0.000275433	0.000291045	0.000307691	0.000325566	0.000344888	0.000365893	0.000388837	0.000413988	0.000441626	0.000472034	0.000505493	0.000542277	0.000582646	0.000626838	0.000675063	0.000727495	0.000784266	0.000845456	0.000911094	0.000981145
0.443686	3.01083e-05	3.15583e-05	3.34109e-05	3.57025e-05	3.84668e-05	4.17333e-05	4.55276e-05	4.98702e-05	5.4776e-05	6.0254e-05	6.63069e-05	7.29309e-05	8.01157e-05	8.78452e-05	9.60977e-05	0.000104847	0.000114063	0.000123713	0.000133767	0.000144193	0.000154966	0.000166065	0.000177479	0.000189209	0.00020127	0.000213693	0.000226529	0.00023985	0.00025375	0.000268348	0.000283786	0.000300231	0.000317876	0.000336935	0.000357641	0.000380248	0.000405022	0.000432236	0.000462172	0.000495106	0.000531309	0.000571037	0.000614523	0.000661972	0.000713556	0.0007694	0.000829582	0.000894127	0.000962997
0.447581	2.61044e-05	2.73889e-05	2.90723e-05	3.11933e-05	3.37877e-05	3.68874e-05	4.05198e-05	4.47073e-05	4.94664e-05	5.48072e-05	6.07333e-05	6.72415e-05	7.43218e-05	8.19577e-05	9.01269e-05	9.88022e-05	0.000107953	0.000117545	0.000127545	0.000137921	0.000148644	0.000159692	0.000171051	0.00018272	0.000194712	0.000207054	0.000219796	0.000233007	0.000246777	0.000261223	0.000276486	0.00029273	0.000310144	0.00032894	0.000349348	0.000371619	0.000396015	0.000422806	0.000452271	0.000484682	0.000520305	0.000559392	0.000602173	0.000648849	0.000699585	0.000754505	0.000813682	0.000877138	0.00094483
0.451476	2.21704e-05	2.3291e-05	2.48064e-05	2.67576e-05	2.91825e-05	3.21153e-05	3.55853e-05	3.96167e-05	4.42275e-05	4.9429e-05	5.52257e-05	6.16151e-05	6.85872e-05	7.61255e-05	8.42072e-05	9.28043e-05	0.000101885	0.000111413	0.000121355	0.000131675	0.000142344	0.000153336	0.000164637	0.000176241	0.000188159	0.000200418	0.000213063	0.00022616	0.000239798	0.000254092	0.000269179	0.000285221	0.000302404	0.000320936	0.000341047	0.000362982	0.000387	0.00041337	0.000442364	0.000474253	0.000509297	0.000547746	0.000589823	0.000635727	0.000685618	0.000739615	0.00079779	0.000860159	0.000926679
0.45537	1.83298e-05	1.92884e-05	2.06375e-05	2.24202e-05	2.46766e-05	2.74428e-05	3.07503e-05	3.4625e-05	3.90862e-05	4.41467e-05	4.98119e-05	5.60797e-05	6.29405e-05	7.03776e-05	7.8368e-05	8.68826e-05	9.58882e-05	0.000105349	0.000115227	0.000125488	0.000136097	0.00014703	0.000158267	0.000169802	0.000181644	0.000193815	0.00020636	0.000219341	0.000232846	0.000246986	0.000261896	0.000277734	0.000294686	0.000312955	0.000332768	0.000354368	0.00037801	0.00040396	0.000432485	0.000463852	0.00049832	0.000536131	0.000577506	0.000622639	0.000671687	0.000724766	0.000781941	0.000843226	0.000908577
0.459265	1.46043e-05	1.54036e-05	1.65885e-05	1.82044e-05	2.02935e-05	2.28942e-05	2.60395e-05	2.97572e-05	3.40683e-05	3.89865e-05	4.45183e-05	5.06622e-05	5.74089e-05	6.47417e-05	7.26369e-05	8.10651e-05	8.99919e-05	9.93801e-05	0.000109191	0.000119387	0.000129933	0.000140801	0.000151971	0.000163434	0.000175195	0.000187276	0.000199718	0.000212581	0.000225951	0.000239936	0.000254667	0.000270302	0.000287022	0.000305028	0.000324544	0.00034581	0.000369077	0.000394606	0.000422664	0.000453512	0.000487404	0.000524579	0.000565255	0.00060962	0.000657827	0.000709988	0.000766167	0.000826373	0.000890559
0.46316	1.10146e-05	1.16572e-05	1.26806e-05	1.41319e-05	1.60557e-05	1.8492e-05	2.1476e-05	2.50371e-05	2.91976e-05	3.39728e-05	3.93698e-05	4.53878e-05	5.2018e-05	5.92435e-05	6.70404e-05	7.53786e-05	8.42228e-05	9.35345e-05	0.000103274	0.000113401	0.000123879	0.000134679	0.000145778	0.000157165	0.000168842	0.00018083	0.000193166	0.000205909	0.000219142	0.00023297	0.000247522	0.000262954	0.000279441	0.000297185	0.000316405	0.000337336	0.000360229	0.000385341	0.000412932	0.000443262	0.00047658	0.000513122	0.0005531	0.000596699	0.000644069	0.000695317	0.000750503	0.000809634	0.000872659
0.467054	7.57912e-06	8.06855e-06	8.93335e-06	1.02229e-05	1.19834e-05	1.42572e-05	1.70812e-05	2.04862e-05	2.44964e-05	2.9128e-05	3.43893e-05	4.028e-05	4.67916e-05	5.39074e-05	6.16031e-05	6.98479e-05	7.86059e-05	8.78373e-05	9.75007e-05	0.000107555	0.000117963	0.00012869	0.000139714	0.000151021	0.000162612	0.000174504	0.000186732	0.000199353	0.000212447	0.000226117	0.00024049	0.000255717	0.000271973	0.000289454	0.000308378	0.000328977	0.000351497	0.000376192	0.000403319	0.000433133	0.000465879	0.00050179	0.000541073	0.000583909	0.000630444	0.000680782	0.000734979	0.000793039	0.00085491
0.470949	4.31486e-06	4.65483e-06	5.36455e-06	6.49532e-06	8.09538e-06	1.02088e-05	1.28743e-05	1.61246e-05	1.99849e-05	2.4473e-05	2.9598e-05	3.53603e-05	4.17517e-05	4.87555e-05	5.63475e-05	6.44961e-05	7.31647e-05	8.23124e-05	9.18965e-05	0.000101875	0.000112207	0.000122859	0.000133805	0.000145029	0.00015653	0.000168323	0.000180441	0.000192938	0.000205892	0.000219403	0.000233595	0.000248618	0.000264642	0.000281862	0.000300491	0.000320759	0.000342907	0.000367187	0.000393852	0.000423152	0.000455329	0.000490611	0.000529202	0.000571278	0.000616982	0.000666413	0.000719625	0.00077662	0.000837341
0.474844	1.23669e-06	1.43137e-06	1.98987e-06	2.96538e-06	4.408e-06	6.36365e-06	8.87287e-06	1.19698e-05	1.56814e-05	2.00264e-05	2.50148e-05	3.06479e-05	3.69178e-05	4.38081e-05	5.1294e-05	5.93439e-05	6.79201e-05	7.6981e-05	8.64825e-05	9.63808e-05	0.000106635	0.000117208	0.000128072	0.00013921	0.000150619	0.000162311	0.000174316	0.000186688	0.000199501	0.000212852	0.000226863	0.000241681	0.000257474	0.000274433	0.000292769	0.000312706	0.000334485	0.000358352	0.000384557	0.000413345	0.000444956	0.000479612	0.000517514	0.000558834	0.00060371	0.00065224	0.000704472	0.000760406	0.000819984
0.478738	0	0	0	0	9.35768e-07	2.73667e-06	5.09207e-06	8.03771e-06	1.16018e-05	1.58045e-05	2.06566e-05	2.61602e-05	3.23078e-05	3.9083e-05	4.64611e-05	5.441e-05	6.28913e-05	7.18624e-05	8.12784e-05	9.10938e-05	0.000101266	0.000111757	0.000122537	0.000133586	0.0001449	0.000156488	0.00016838	0.000180625	0.000193295	0.000206486	0.000220316	0.000234929	0.000250492	0.000267191	0.000285234	0.000304843	0.000326254	0.000349711	0.000375457	0.000403737	0.000434785	0.000468818	0.000506035	0.000546602	0.000590655	0.000638287	0.000689544	0.000744424	0.000802865
0.482633	0	0	0	0	0	0	1.54491e-06	4.34155e-06	7.76001e-06	1.18214e-05	1.65379e-05	2.1912e-05	2.79367e-05	3.45958e-05	4.18646e-05	4.97105e-05	5.80947e-05	6.69736e-05	7.63012e-05	8.60309e-05	9.61184e-05	0.000106524	0.000117217	0.000128175	0.000139392	0.000150875	0.000162651	0.000174767	0.000187294	0.000200323	0.000213973	0.000228382	0.000243714	0.000260155	0.000277907	0.00029719	0.000318236	0.000341283	0.000366575	0.00039435	0.000424837	0.000458252	0.000494786	0.000534606	0.00057784	0.00062458	0.000674868	0.000728698	0.00078601
0.486528	0	0	0	0	0	0	0	8.92462e-07	4.16736e-06	8.08916e-06	1.26709e-05	1.79158e-05	2.38174e-05	3.03598e-05	3.75181e-05	4.52595e-05	5.35446e-05	6.2329e-05	7.15658e-05	8.12072e-05	9.12076e-05	0.000101526	0.000112129	0.000122994	0.000134111	0.000145486	0.000157145	0.000169132	0.000181514	0.000194383	0.000207851	0.000222057	0.00023716	0.000253343	0.000270806	0.000289765	0.000310448	0.00033309	0.00035793	0.000385202	0.000415133	0.000447933	0.00048379	0.000522866	0.000565287	0.00061114	0.000660465	0.000713253	0.000769442
0.490422	0	0	0	0	0	0	0	0	8.33029e-07	4.61706e-06	9.0653e-06	1.41818e-05	1.99605e-05	2.63858e-05	3.34327e-05	4.10683e-05	4.92526e-05	5.79407e-05	6.70845e-05	7.66353e-05	8.6546e-05	9.67744e-05	0.000107285	0.000118054	0.00012907	0.000140337	0.000151877	0.000163733	0.000175971	0.000188678	0.000201966	0.000215968	0.000230844	0.000246772	0.000263947	0.000282584	0.000302906	0.000325146	0.000349538	0.000376312	0.00040569	0.000437879	0.000473064	0.000511402	0.000553014	0.000597986	0.000646354	0.000698108	0.000753182
0.494317	0	0	0	0	0	0	0	0	0	1.41224e-06	5.72861e-06	1.07177e-05	1.63739e-05	2.2682e-05	2.9617e-05	3.71458e-05	4.5228e-05	5.3818e-05	6.28669e-05	7.2325e-05	8.21441e-05	9.22803e-05	0.000102697	0.000113369	0.000124281	0.000135438	0.000146858	0.000158583	0.000170676	0.000183222	0.000196329	0.00021013	0.000224779	0.000240452	0.000257343	0.000275661	0.000295626	0.000317466	0.000341413	0.000367693	0.000396523	0.000428106	0.000462624	0.000500228	0.000541039	0.000585136	0.000632554	0.000683281	0.000737249
0.498212	0	0	0	0	0	0	0	0	0	0	2.66582e-06	7.52875e-06	1.30633e-05	1.92544e-05	2.60772e-05	3.34984e-05	4.14774e-05	4.99679e-05	5.89204e-05	6.8284e-05	7.80094e-05	8.80516e-05	9.83726e-05	0.000108945	0.000119753	0.000130797	0.000142097	0.000153691	0.000165638	0.000178023	0.00019095	0.000204551	0.000218975	0.000234396	0.000251004	0.000269005	0.000288616	0.000310062	0.000333568	0.000359357	0.000387644	0.000418626	0.000452482	0.000489359	0.000529374	0.000572603	0.000619079	0.000668787	0.000721658
0.502106	0	0	0	0	0	0	0	0	0	0	0	4.61801e-06	1.00319e-05	1.61064e-05	2.28171e-05	3.01303e-05	3.80052e-05	4.6395e-05	5.52495e-05	6.4517e-05	7.41471e-05	8.40936e-05	9.4317e-05	0.000104788	0.00011549	0.000126422	0.000137601	0.000149062	0.000160864	0.000173088	0.000185837	0.000199238	0.00021344	0.000228611	0.000244939	0.000262626	0.000281887	0.00030294	0.00032601	0.000351314	0.000379062	0.000409449	0.000442648	0.000478805	0.00051803	0.0005604	0.000605942	0.000654639	0.000706422
0.506001	0	0	0	0	0	0	0	0	0	0	0	1.98607e-06	7.28049e-06	1.32392e-05	1.98379e-05	2.70429e-05	3.48131e-05	4.31013e-05	5.18567e-05	6.10267e-05	7.05599e-05	8.04091e-05	9.05336e-05	0.000100902	0.000111498	0.000122316	0.000133373	0.000144701	0.000156359	0.000168422	0.000180994	0.000194196	0.000208177	0.0002231	0.000239151	0.000256529	0.000275442	0.000296108	0.000318746	0.000343569	0.000370785	0.000400582	0.000433131	0.000468573	0.000507017	0.000548534	0.00059315	0.000640846	0.000691551
0.509896	0	0	0	0	0	0	0	0	0	0	0	0	4.80779e-06	1.06517e-05	1.71387e-05	2.42355e-05	3.19005e-05	4.00865e-05	4.87417e-05	5.7813e-05	6.72481e-05	7.69986e-05	8.70228e-05	9.72883e-05	0.000107775	0.00011848	0.000129414	0.00014061	0.000152122	0.000164026	0.000176421	0.000189428	0.000203189	0.000217868	0.000233645	0.000250715	0.000269286	0.000289569	0.000311779	0.000336127	0.000362815	0.00039203	0.000423935	0.00045867	0.00049634	0.000537012	0.000580712	0.000627416	0.000677053
0.513791	0	0	0	0	0	0	0	0	0	0	0	0	2.61027e-06	8.34037e-06	1.47165e-05	2.17051e-05	2.92649e-05	3.73478e-05	4.59021e-05	5.48736e-05	6.42095e-05	7.38602e-05	8.37829e-05	9.39439e-05	0.000104322	0.000114911	0.000125723	0.000136786	0.000148154	0.0001599	0.00017212	0.000184932	0.000198476	0.000212913	0.000228419	0.000245186	0.000263418	0.000283322	0.00030511	0.000328989	0.000355156	0.000383793	0.000415062	0.000449098	0.000486001	0.000525838	0.00056863	0.000614352	0.000662932
0.517685	0	0	0	0	0	0	0	0	0	0	0	0	6.82396e-07	6.3e-06	1.25659e-05	1.94468e-05	2.69011e-05	3.48808e-05	4.33333e-05	5.22043e-05	6.14399e-05	7.09897e-05	8.08099e-05	9.08656e-05	0.000101134	0.000111608	0.000122296	0.000133228	0.000144452	0.00015604	0.000168086	0.000180705	0.000194035	0.000208232	0.000223471	0.000239939	0.000257836	0.000277367	0.000298738	0.000322153	0.000347805	0.000375872	0.000406512	0.000439856	0.000476002	0.000515012	0.000556905	0.000601657	0.000649191
0.52158	0	0	0	0	0	0	0	0	0	0	0	0	0	4.52326e-06	1.06799e-05	1.74535e-05	2.48024e-05	3.26784e-05	4.10287e-05	4.97983e-05	5.89328e-05	6.83809e-05	7.80976e-05	8.80471e-05	9.82055e-05	0.000108563	0.000119129	0.000129928	0.000141009	0.000152441	0.000164314	0.000176743	0.000189861	0.000203822	0.000218797	0.00023497	0.000252537	0.000271699	0.000292659	0.000315616	0.000340759	0.000368263	0.000398282	0.000430942	0.000466339	0.000504532	0.000545538	0.000589329	0.00063583
0.525475	0	0	0	0	0	0	0	0	0	0	0	0	0	3.0011e-06	9.0495e-06	1.57163e-05	2.29601e-05	3.07323e-05	3.89799e-05	4.76475e-05	5.66799e-05	6.60254e-05	7.56379e-05	8.54805e-05	9.55281e-05	0.00010577	0.000116212	0.00012688	0.000137818	0.000149095	0.000160798	0.000173038	0.000185946	0.000199674	0.000214389	0.000230271	0.000247513	0.000266311	0.000286866	0.000309371	0.000334013	0.000360961	0.000390366	0.000422351	0.000457008	0.000494394	0.000534522	0.000577365	0.000622844
0.529369	0	0	0	0	0	0	0	0	0	0	0	0	0	1.7229e-06	7.66414e-06	1.42249e-05	2.13636e-05	2.90319e-05	3.71765e-05	4.57415e-05	5.46713e-05	6.39134e-05	7.34209e-05	8.3156e-05	9.30922e-05	0.000103218	0.000113537	0.000124073	0.00013487	0.000145992	0.000157526	0.00016958	0.000182282	0.00019578	0.000210238	0.000225833	0.000242755	0.000261195	0.00028135	0.00030341	0.000327557	0.000353957	0.000382757	0.000414076	0.000448003	0.000484591	0.000523854	0.000565759	0.000610229
0.533264	0	0	0	0	0	0	0	0	0	0	0	0	0	6.7663e-07	6.51185e-06	1.29672e-05	2.00013e-05	2.75657e-05	3.56068e-05	4.40687e-05	5.28952e-05	6.20332e-05	7.14351e-05	8.1062e-05	9.08865e-05	0.000100895	0.000111092	0.000121497	0.000132153	0.000143122	0.000154489	0.000166359	0.000178857	0.000192128	0.000206333	0.000221647	0.000238252	0.000256341	0.000276102	0.000297724	0.000321383	0.000347243	0.000375445	0.000406107	0.000439314	0.000475116	0.000513523	0.000554503	0.000597978
0.537159	0	0	0	0	0	0	0	0	0	0	0	0	0	0	5.57941e-06	1.19301e-05	1.88599e-05	2.63203e-05	3.42578e-05	4.26161e-05	5.13387e-05	6.03719e-05	6.96674e-05	7.91856e-05	8.8898e-05	9.879e-05	0.000108863	0.000119138	0.000129654	0.000140472	0.000151674	0.000163361	0.000175659	0.000188706	0.000202663	0.000217698	0.000233994	0.000251735	0.000271109	0.000292299	0.000315478	0.000340806	0.00036842	0.000398434	0.00043093	0.000465956	0.00050352	0.000543588	0.00058608
0.541053	0	0	0	0	0	0	0	0	0	0	0	0	0	0	4.85258e-06	1.10994e-05	1.79252e-05	2.52817e-05	3.31153e-05	4.13695e-05	4.99876e-05	5.89153e-05	6.81038e-05	7.75127e-05	8.71125e-05	9.68875e-05	0.000106838	0.000116983	0.00012736	0.000138027	0.000149065	0.000160573	0.000172672	0.0001855	0.000199212	0.000213974	0.000229964	0.000247364	0.000266357	0.000287122	0.000309829	0.000334632	0.000361667	0.000391043	0.000422839	0.000457101	0.000493833	0.000533001	0.000574524
0.544948	0	0	0	0	0	0	0	0	0	0	0	0	0	0	4.31626e-06	1.04598e-05	1.7182e-05	2.44347e-05	3.21641e-05	4.03138e-05	4.88267e-05	5.76483e-05	6.67291e-05	7.60281e-05	8.55148e-05	9.51726e-05	0.000105001	0.000115016	0.000125254	0.000135773	0.000146649	0.00015798	0.000169883	0.000182494	0.000195965	0.000210458	0.000226148	0.000243213	0.000261831	0.000282179	0.000304421	0.000328708	0.000355173	0.00038392	0.000415027	0.000448535	0.000484448	0.00052273	0.000563298
0.548843	0	0	0	0	0	0	0	0	0	0	0	0	0	0	3.95473e-06	9.99583e-06	1.66147e-05	2.37634e-05	3.13884e-05	3.9433e-05	4.78401e-05	5.65548e-05	6.55273e-05	7.47157e-05	8.4089e-05	9.36293e-05	0.000103335	0.000113221	0.000123321	0.000133692	0.000144408	0.000155564	0.000167274	0.000179673	0.000192906	0.000207135	0.00022253	0.000239265	0.000257516	0.000277452	0.000299237	0.000323018	0.000348921	0.00037705	0.000407478	0.000440244	0.00047535	0.000512758	0.000552386
0.552737	0	0	0	0	0	0	0	0	0	0	0	0	0	0	3.75184e-06	9.6911e-06	1.6207e-05	2.32517e-05	3.07718e-05	3.87109e-05	4.70115e-05	5.56186e-05	6.44819e-05	7.35591e-05	8.28183e-05	9.22409e-05	0.000101824	0.00011158	0.000121545	0.000131769	0.000142326	0.000153309	0.000164829	0.000177018	0.000190018	0.000203988	0.000219093	0.000235504	0.000253393	0.000272926	0.000294262	0.000317544	0.000342895	0.000370415	0.000400175	0.000432211	0.000466523	0.000503071	0.000541773
0.556632	0	0	0	0	0	0	0	0	0	0	0	0	0	0	3.69123e-06	9.52922e-06	1.59422e-05	2.28828e-05	3.02978e-05	3.81306e-05	4.6324e-05	5.48227e-05	6.35761e-05	7.25413e-05	8.16859e-05	9.09903e-05	0.00010045	0.000110078	0.000119906	0.000129985	0.000140385	0.000151197	0.00016253	0.000174512	0.000187283	0.000200998	0.000215818	0.000231911	0.000249445	0.000268582	0.000289476	0.000312268	0.000337077	0.000363999	0.000393102	0.00042442	0.00045795	0.000493652	0.000531442
0.560527	0	0	0	0	0	0	0	0	0	0	0	0	0	0	3.75649e-06	9.49371e-06	1.5804e-05	2.26403e-05	2.99496e-05	3.76755e-05	4.57609e-05	5.41502e-05	6.27927e-05	7.16452e-05	8.06745e-05	8.98602e-05	9.91971e-05	0.000108697	0.000118389	0.000128323	0.000138567	0.000149211	0.000160359	0.000172138	0.000184683	0.000198147	0.000212688	0.000228469	0.000245653	0.000264401	0.000284863	0.000307173	0.000331449	0.000357783	0.00038624	0.000416851	0.000449613	0.000484482	0.000521376
0.564421	0	0	0	0	0	0	0	0	0	0	0	0	0	0	3.9314e-06	9.56826e-06	1.57759e-05	2.25076e-05	2.97106e-05	3.73289e-05	4.53053e-05	5.35843e-05	6.2115e-05	7.08537e-05	7.97669e-05	8.88335e-05	9.80471e-05	0.000107418	0.000116975	0.000126765	0.000136855	0.000147332	0.000158299	0.000169876	0.0001822	0.000195418	0.000209684	0.000225158	0.000242001	0.000260367	0.000280402	0.00030224	0.000325992	0.000351749	0.000379571	0.000409488	0.000441494	0.000475545	0.000511557
0.568316	0	0	0	0	0	0	0	0	0	0	0	0	0	0	4.20008e-06	9.73686e-06	1.58418e-05	2.24684e-05	2.95646e-05	3.70744e-05	4.49408e-05	5.31084e-05	6.15262e-05	7.01502e-05	7.89464e-05	8.78931e-05	9.6983e-05	0.000106225	0.000115647	0.000125294	0.000135232	0.000145543	0.00015633	0.00016771	0.000179816	0.000192791	0.000206788	0.000221961	0.000238468	0.000256459	0.000276077	0.00029745	0.000320688	0.000345878	0.000373076	0.000402311	0.000433574	0.000466821	0.000501966
0.572211	0	0	0	0	0	0	0	0	0	0	0	0	0	0	4.54715e-06	9.98404e-06	1.5986e-05	2.25072e-05	2.94958e-05	3.68961e-05	4.46514e-05	5.27065e-05	6.10101e-05	6.95183e-05	7.81965e-05	8.70224e-05	9.59881e-05	0.000105102	0.000114389	0.000123894	0.000133679	0.000143827	0.000154436	0.000165622	0.000177513	0.00019025	0.000203982	0.00021886	0.000235036	0.00025266	0.000271868	0.000292786	0.000315519	0.000340151	0.000366737	0.000395302	0.000425836	0.000458292	0.000492586
0.576105	0	0	0	0	0	0	0	0	0	0	0	0	0	2.19871e-07	4.95791e-06	1.0295e-05	1.61938e-05	2.26089e-05	2.94889e-05	3.67787e-05	4.44218e-05	5.23629e-05	6.05511e-05	6.89422e-05	7.75013e-05	8.62056e-05	9.50463e-05	0.000104031	0.000113183	0.000122546	0.000132181	0.000142166	0.0001526	0.000163594	0.000175273	0.000187777	0.000201248	0.000215836	0.000231689	0.000248951	0.000267757	0.000288228	0.000310467	0.000334552	0.000360536	0.000388443	0.00041826	0.00044994	0.000483398
0.58	0	0	0	0	0	0	0	0	0	0	0	0	0	7.7601e-07	5.41849e-06	1.06557e-05	1.64508e-05	2.27592e-05	2.95298e-05	3.67079e-05	4.42373e-05	5.20632e-05	6.01345e-05	6.84071e-05	7.68458e-05	8.54274e-05	9.41424e-05	0.000102997	0.000112015	0.000121236	0.000130721	0.000140546	0.000150805	0.00016161	0.000173081	0.000185354	0.00019857	0.000212873	0.000228409	0.000245317	0.000263728	0.000283761	0.000305513	0.000329061	0.000354456	0.000381717	0.00041083	0.000441748	0.000474385
0.583895	0	0	0	0	0	0	0	0	0	0	0	0	0	1.36881e-06	5.91591e-06	1.10531e-05	1.67441e-05	2.29448e-05	2.96049e-05	3.667e-05	4.40844e-05	5.17935e-05	5.97464e-05	6.7899e-05	7.62159e-05	8.46736e-05	9.3262e-05	0.000101986	0.000110869	0.000119949	0.000129284	0.00013895	0.000149037	0.000159654	0.000170921	0.000182967	0.000195931	0.000209955	0.000225179	0.000241739	0.000259764	0.000279366	0.000300641	0.000323663	0.000348479	0.000375106	0.000403529	0.000433699	0.00046553
0.587789	0	0	0	0	0	0	0	0	0	0	0	0	0	1.98648e-06	6.4383e-06	1.14751e-05	1.70614e-05	2.31536e-05	2.9702e-05	3.66527e-05	4.39505e-05	5.15411e-05	5.9374e-05	6.74049e-05	7.55987e-05	8.39311e-05	9.23917e-05	0.000100985	0.000109732	0.00011867	0.000127857	0.000137364	0.000147281	0.000157713	0.000168777	0.0001806	0.000193318	0.000207066	0.000221984	0.000238204	0.000255849	0.000275029	0.000295836	0.000318341	0.000342589	0.000368594	0.000396339	0.000425775	0.000456815
0.591684	0	0	0	0	0	0	0	0	0	0	0	0	0	2.61839e-06	6.97487e-06	1.1911e-05	1.73918e-05	2.33744e-05	2.98098e-05	3.66446e-05	4.38241e-05	5.12946e-05	5.90057e-05	6.69133e-05	7.49821e-05	8.31879e-05	9.15196e-05	9.99807e-05	0.000108591	0.000117388	0.000126426	0.000135776	0.000145524	0.000155773	0.000166637	0.000178241	0.000190715	0.000204194	0.000218811	0.000234696	0.000251968	0.000270734	0.000291083	0.000313081	0.000336771	0.000362166	0.000389247	0.000417963	0.000448227
0.595579	0	0	0	0	0	0	0	0	0	0	0	0	0	3.25507e-06	7.51608e-06	1.23509e-05	1.77255e-05	2.35974e-05	2.99183e-05	3.66357e-05	4.36953e-05	5.10437e-05	5.86311e-05	6.64136e-05	7.43558e-05	8.24333e-05	9.06346e-05	9.89627e-05	0.000107437	0.000116092	0.000124981	0.000134173	0.000143754	0.000153822	0.000164488	0.000175875	0.00018811	0.000201324	0.000215646	0.000231202	0.000248109	0.000266469	0.000286367	0.000307869	0.000331012	0.000355808	0.000382238	0.000410247	0.00043975
0.599473	0	0	0	0	0	0	0	0	0	0	0	0	3.14653e-07	3.88835e-06	8.05362e-06	1.27866e-05	1.80539e-05	2.3814e-05	3.00191e-05	3.66173e-05	4.35551e-05	5.07796e-05	5.82413e-05	6.58966e-05	7.37104e-05	8.16579e-05	8.97274e-05	9.79212e-05	0.000106257	0.00011477	0.000123511	0.000132547	0.00014196	0.000151849	0.00016232	0.000173494	0.000185493	0.000198445	0.000212478	0.000227711	0.000244259	0.000262221	0.000281678	0.000302692	0.000325299	0.000349508	0.000375298	0.000402615	0.000431372
0.603368	0	0	0	0	0	0	0	0	0	0	0	0	1.02654e-06	4.5113e-06	8.58051e-06	1.3211e-05	1.83701e-05	2.4017e-05	3.01046e-05	3.6582e-05	4.3396e-05	5.04946e-05	5.78286e-05	6.53548e-05	7.30381e-05	8.08539e-05	8.87899e-05	9.68481e-05	0.000105045	0.000113415	0.000122007	0.000130887	0.000140135	0.000149845	0.000160124	0.000171086	0.000182853	0.000195549	0.000209296	0.000224213	0.000240409	0.000257979	0.000277003	0.000297539	0.000319621	0.000343254	0.000368417	0.000395055	0.00042308
0.607263	0	0	0	0	0	0	0	0	0	0	0	0	1.72258e-06	5.11833e-06	9.09106e-06	1.36183e-05	1.86681e-05	2.42004e-05	3.01691e-05	3.65237e-05	4.32121e-05	5.01826e-05	5.73868e-05	6.47818e-05	7.23326e-05	8.00147e-05	8.78156e-05	9.57366e-05	0.000103794	0.00011202	0.000120463	0.000129187	0.000138269	0.000147803	0.00015789	0.000168644	0.000180182	0.000192625	0.000206092	0.000220698	0.000236548	0.000253735	0.000272335	0.000292402	0.000313967	0.000337037	0.000361585	0.000387557	0.000414865
0.611157	3.91671e-07	0	0	0	0	0	0	0	0	0	0	0	2.3985e-06	5.70511e-06	9.58088e-06	1.40041e-05	1.89435e-05	2.43599e-05	3.02079e-05	3.6438e-05	4.29986e-05	4.9839e-05	5.69112e-05	6.41727e-05	7.15889e-05	7.91353e-05	8.67993e-05	9.45817e-05	0.000102498	0.00011058	0.000118873	0.000127441	0.000136359	0.000145716	0.000155614	0.000166162	0.000177475	0.000189669	0.00020286	0.00021716	0.000232671	0.000249481	0.000267664	0.000287271	0.000308331	0.000330847	0.000354793	0.000380112	0.000406717
0.615052	1.36246e-06	0	0	0	0	0	0	0	0	0	0	4.05637e-07	3.05132e-06	6.26859e-06	1.00469e-05	1.43652e-05	1.9193e-05	2.44921e-05	3.02178e-05	3.63214e-05	4.27523e-05	4.94604e-05	5.63983e-05	6.35241e-05	7.08036e-05	7.82123e-05	8.57375e-05	9.33796e-05	0.000101154	0.00010909	0.000117233	0.000125644	0.000134398	0.000143581	0.000153291	0.000163635	0.000174725	0.000186673	0.000199593	0.000213593	0.00022877	0.000245211	0.000262985	0.000282141	0.000302705	0.000324679	0.000348034	0.000372713	0.000398629
0.618947	2.29452e-06	9.2913e-07	0	0	0	0	0	0	0	0	0	1.11404e-06	3.67926e-06	6.80697e-06	1.04873e-05	1.46998e-05	1.94149e-05	2.45952e-05	3.01968e-05	3.61721e-05	4.24712e-05	4.90448e-05	5.58462e-05	6.28341e-05	6.99746e-05	7.72435e-05	8.46279e-05	9.2128e-05	9.97582e-05	0.000107548	0.00011554	0.000123795	0.000132384	0.000141393	0.000150917	0.00016106	0.000171929	0.000183635	0.000196289	0.000209993	0.000224842	0.00024092	0.000258293	0.000277006	0.000297085	0.000318526	0.000341302	0.000365355	0.000390596
0.622841	3.18822e-06	1.85095e-06	5.56009e-07	0	0	0	0	0	0	0	0	1.79687e-06	4.28169e-06	7.3196e-06	1.09013e-05	1.50072e-05	1.96085e-05	2.46685e-05	3.01445e-05	3.59895e-05	4.21547e-05	4.85916e-05	5.52542e-05	6.21019e-05	6.91012e-05	7.62281e-05	8.34698e-05	9.08261e-05	9.83109e-05	0.000105952	0.000113794	0.000121892	0.000130317	0.000139153	0.000148492	0.000158434	0.000169085	0.000180553	0.000192944	0.000206357	0.000220885	0.000236606	0.000253585	0.000271865	0.000291466	0.000312386	0.000334595	0.000358032	0.000382612
0.626736	4.0448e-06	2.73679e-06	1.46331e-06	2.95328e-07	0	0	0	0	0	0	5.91366e-07	2.45459e-06	4.85907e-06	7.80694e-06	1.12895e-05	1.52879e-05	1.97742e-05	2.47125e-05	3.00612e-05	3.57741e-05	4.18034e-05	4.81014e-05	5.46231e-05	6.13283e-05	6.81841e-05	7.51669e-05	8.22637e-05	8.94745e-05	9.68124e-05	0.000104305	0.000111994	0.000119934	0.000128196	0.000136859	0.000146013	0.000155758	0.000166194	0.000177426	0.000189557	0.000202684	0.000216896	0.000232268	0.00024886	0.000266714	0.000285847	0.000306256	0.000327908	0.000350744	0.000374676
0.630631	4.86629e-06	3.58857e-06	2.33773e-06	1.18393e-06	1.97554e-07	0	0	0	0	1.89821e-08	1.29522e-06	3.08866e-06	5.41287e-06	8.27047e-06	1.16534e-05	1.55435e-05	1.99137e-05	2.4729e-05	2.99487e-05	3.55277e-05	4.1419e-05	4.75761e-05	5.39545e-05	6.0515e-05	6.72251e-05	7.40616e-05	8.10117e-05	8.8075e-05	9.52644e-05	0.000102606	0.000110142	0.000117925	0.000126022	0.000134513	0.000143484	0.000153032	0.000163255	0.000174255	0.000186131	0.000198976	0.000212877	0.000227905	0.000244117	0.000261553	0.000280228	0.000300136	0.000321243	0.000343489	0.000366786
0.634525	5.65539e-06	4.40891e-06	3.18184e-06	2.04345e-06	1.06333e-06	3.09489e-07	0	0	2.31523e-08	7.59505e-07	1.97739e-06	3.70141e-06	5.94545e-06	8.7126e-06	1.19954e-05	1.57765e-05	2.00294e-05	2.47205e-05	2.98096e-05	3.52529e-05	4.10044e-05	4.70184e-05	5.32515e-05	5.9665e-05	6.62273e-05	7.29153e-05	7.97166e-05	8.66307e-05	9.367e-05	0.00010086	0.000108241	0.000115866	0.000123799	0.000132118	0.000140907	0.00015026	0.000160272	0.000171042	0.000182666	0.000195234	0.000208828	0.000223519	0.000239359	0.000256384	0.00027461	0.000294026	0.000314598	0.000336266	0.000358941
0.63842	6.41539e-06	5.20105e-06	3.9988e-06	2.877e-06	1.90439e-06	1.14824e-06	6.7249e-07	5.35942e-07	7.90704e-07	1.48078e-06	2.64095e-06	4.29595e-06	6.45996e-06	9.13653e-06	1.23188e-05	1.59901e-05	2.0125e-05	2.46904e-05	2.96476e-05	3.49536e-05	4.05634e-05	4.64323e-05	5.25179e-05	5.87824e-05	6.51946e-05	7.17321e-05	7.83827e-05	8.51457e-05	9.20332e-05	9.90705e-05	0.000106296	0.000113762	0.000121531	0.000129678	0.000138286	0.000147444	0.000157248	0.00016779	0.000179166	0.000191461	0.000204754	0.000219112	0.000234587	0.00025121	0.000268994	0.000287929	0.000307977	0.000329079	0.000351145
0.642315	7.15005e-06	5.9687e-06	4.79231e-06	3.68824e-06	2.72436e-06	1.96716e-06	1.47991e-06	1.32088e-06	1.54182e-06	2.18649e-06	3.28963e-06	4.87606e-06	6.96025e-06	9.5462e-06	1.26276e-05	1.61886e-05	2.02044e-05	2.46432e-05	2.9467e-05	3.46341e-05	4.01004e-05	4.58224e-05	5.17585e-05	5.78719e-05	6.41321e-05	7.05171e-05	7.7015e-05	8.36251e-05	9.03593e-05	9.72423e-05	0.000104312	0.000111618	0.000119222	0.000127197	0.000135625	0.000144591	0.000154187	0.000164505	0.000175635	0.000187661	0.000200659	0.000214691	0.000229806	0.000246034	0.000263386	0.000281847	0.000301383	0.000321929	0.000343399
0.646209	7.86349e-06	6.71598e-06	5.56645e-06	4.48125e-06	3.52732e-06	2.77031e-06	2.27279e-06	2.09246e-06	2.28063e-06	2.88083e-06	3.92766e-06	5.44606e-06	7.45073e-06	9.94608e-06	1.29264e-05	1.63765e-05	2.02727e-05	2.45838e-05	2.9273e-05	3.42997e-05	3.96209e-05	4.51942e-05	5.0979e-05	5.69393e-05	6.30455e-05	6.9276e-05	7.56194e-05	8.20749e-05	8.86543e-05	9.53816e-05	0.000102294	0.000109439	0.000116879	0.000124683	0.00013293	0.000141705	0.000151096	0.000161192	0.00017208	0.000183841	0.000196547	0.000210258	0.00022502	0.000240861	0.000257788	0.000275787	0.000294819	0.000314822	0.000335708
0.650104	8.56009e-06	7.44725e-06	6.32559e-06	5.26039e-06	4.31763e-06	3.56209e-06	3.05556e-06	2.85514e-06	3.01167e-06	3.56836e-06	4.55971e-06	6.01068e-06	7.93622e-06	1.03411e-05	1.32203e-05	1.65592e-05	2.0335e-05	2.45175e-05	2.90711e-05	3.39561e-05	3.91308e-05	4.45536e-05	5.01854e-05	5.59908e-05	6.19411e-05	6.80154e-05	7.42025e-05	8.05019e-05	8.6925e-05	9.34954e-05	0.000100249	0.000107234	0.000114508	0.000122141	0.000130209	0.000138794	0.000147982	0.000157858	0.000168507	0.000180006	0.000192425	0.000205821	0.000220236	0.000235697	0.000252207	0.000269752	0.000288291	0.000307762	0.000328075
0.653999	9.24437e-06	8.16702e-06	7.07424e-06	6.03021e-06	5.09987e-06	4.34709e-06	3.83286e-06	3.61361e-06	3.73968e-06	4.25393e-06	5.1907e-06	6.57497e-06	8.42187e-06	1.07366e-05	1.35146e-05	1.67421e-05	2.0397e-05	2.44503e-05	2.88673e-05	3.36094e-05	3.86362e-05	4.39073e-05	4.93844e-05	5.50333e-05	6.0826e-05	6.67424e-05	7.27715e-05	7.89132e-05	8.51786e-05	9.1591e-05	9.81853e-05	0.000105008	0.000112118	0.00011958	0.000127469	0.000135865	0.000144851	0.00015451	0.000164923	0.000176164	0.000188301	0.000201386	0.000215461	0.000230548	0.00024665	0.00026375	0.000281806	0.000300755	0.000320509
0.657894	9.92087e-06	8.87987e-06	7.817e-06	6.79531e-06	5.87868e-06	5.13e-06	4.60942e-06	4.37268e-06	4.46954e-06	4.94251e-06	5.8257e-06	7.14409e-06	8.91299e-06	1.1138e-05	1.3815e-05	1.6931e-05	2.04648e-05	2.43883e-05	2.86679e-05	3.32662e-05	3.8144e-05	4.32619e-05	4.85829e-05	5.40738e-05	5.97074e-05	6.54642e-05	7.1334e-05	7.73165e-05	8.3423e-05	8.96763e-05	9.61106e-05	0.000102772	0.000109715	0.000117006	0.000124717	0.000132926	0.000141712	0.000151156	0.000161335	0.000172323	0.000184181	0.000196962	0.000210702	0.000225422	0.000241124	0.000257787	0.00027537	0.000293808	0.000313013
0.661788	1.0594e-05	9.59026e-06	8.55837e-06	7.56025e-06	6.65865e-06	5.91547e-06	5.38997e-06	5.13714e-06	5.20614e-06	5.63907e-06	6.4698e-06	7.72326e-06	9.41493e-06	1.15507e-05	1.41271e-05	1.71317e-05	2.05442e-05	2.43376e-05	2.84792e-05	3.2933e-05	3.76608e-05	4.26245e-05	4.77881e-05	5.31197e-05	5.85928e-05	6.41888e-05	6.98977e-05	7.57199e-05	8.16663e-05	8.77595e-05	9.4033e-05	0.000100531	0.000107309	0.00011443	0.000121964	0.000129985	0.000138573	0.000147804	0.000157754	0.000168491	0.000180075	0.000192556	0.000205968	0.000220328	0.000235637	0.000251872	0.000268991	0.000286928	0.000305598
0.665683	1.12682e-05	1.03025e-05	9.3027e-06	8.3294e-06	7.44422e-06	6.708e-06	6.17908e-06	5.91164e-06	5.95423e-06	6.34848e-06	7.12799e-06	8.31762e-06	9.93296e-06	1.19802e-05	1.44565e-05	1.735e-05	2.06413e-05	2.43044e-05	2.83077e-05	3.26164e-05	3.71934e-05	4.2002e-05	4.70073e-05	5.21783e-05	5.74898e-05	6.29237e-05	6.84707e-05	7.41314e-05	7.99168e-05	8.5849e-05	9.19611e-05	9.82967e-05	0.000104909	0.000111859	0.000119216	0.000127053	0.000135443	0.000144464	0.000154186	0.000164676	0.000175991	0.000188177	0.000201266	0.000215273	0.000230196	0.000246012	0.000262677	0.000280125	0.000298268
0.669578	1.19472e-05	1.10206e-05	1.0054e-05	9.10689e-06	8.23957e-06	7.51184e-06	6.98107e-06	6.7006e-06	6.71833e-06	7.07537e-06	7.80503e-06	8.93206e-06	1.04722e-05	1.24318e-05	1.48086e-05	1.75915e-05	2.07619e-05	2.42947e-05	2.81596e-05	3.23227e-05	3.67485e-05	4.14013e-05	4.62474e-05	5.12571e-05	5.6406e-05	6.16768e-05	6.70609e-05	7.25591e-05	7.81827e-05	8.39533e-05	8.99035e-05	9.60758e-05	0.000102522	0.000109303	0.000116484	0.000124136	0.000132332	0.000141144	0.000150642	0.000160888	0.000171938	0.000183834	0.000196606	0.000210266	0.000224811	0.000240216	0.000256436	0.000273404	0.000291034
0.673472	1.26347e-05	1.17482e-05	1.08161e-05	9.89645e-06	9.04849e-06	8.33086e-06	7.79989e-06	7.50808e-06	7.5026e-06	7.82403e-06	8.50534e-06	9.57116e-06	1.10372e-05	1.29104e-05	1.51886e-05	1.78615e-05	2.09115e-05	2.43143e-05	2.80408e-05	3.20583e-05	3.63325e-05	4.08291e-05	4.55155e-05	5.03631e-05	5.53486e-05	6.04555e-05	6.56759e-05	7.1011e-05	7.6472e-05	8.20805e-05	8.78684e-05	9.38775e-05	0.000100158	0.00010677	0.000113776	0.000121245	0.000129248	0.000137854	0.00014713	0.000157136	0.000167924	0.000179535	0.000191996	0.000205317	0.000219491	0.000234493	0.000250277	0.000266776	0.000283903
0.677367	1.33339e-05	1.24885e-05	1.15921e-05	1.07014e-05	9.87434e-06	9.16848e-06	8.63907e-06	8.33769e-06	8.31076e-06	8.59831e-06	9.23292e-06	1.02391e-05	1.16325e-05	1.34204e-05	1.56011e-05	1.8165e-05	2.10952e-05	2.43685e-05	2.79569e-05	3.18289e-05	3.59515e-05	4.02916e-05	4.48179e-05	4.9503e-05	5.43246e-05	5.92672e-05	6.43233e-05	6.94947e-05	7.47927e-05	8.02387e-05	8.58642e-05	9.171e-05	9.78257e-05	0.000104268	0.0001111	0.000118387	0.000126199	0.000134601	0.000143659	0.000153428	0.00016396	0.000175291	0.000187445	0.000200432	0.000214243	0.000228851	0.000244208	0.000260247	0.000276882
0.681262	1.40472e-05	1.32441e-05	1.23846e-05	1.15244e-05	1.07199e-05	1.00276e-05	9.50157e-06	9.1925e-06	9.146e-06	9.40151e-06	9.99122e-06	1.09394e-05	1.22618e-05	1.39658e-05	1.60503e-05	1.85062e-05	2.13175e-05	2.44621e-05	2.79129e-05	3.16399e-05	3.5611e-05	3.97946e-05	4.41608e-05	4.86832e-05	5.33406e-05	5.81184e-05	6.301e-05	6.80174e-05	7.31521e-05	7.84355e-05	8.38985e-05	8.95813e-05	9.55321e-05	0.000101806	0.000108465	0.000115573	0.000123194	0.000131396	0.000140237	0.000149774	0.000160052	0.000171108	0.000182962	0.000195622	0.000209077	0.000223298	0.000238237	0.000253827	0.000269981
0.685156	1.47768e-05	1.4017e-05	1.31959e-05	1.23676e-05	1.15874e-05	1.09104e-05	1.03897e-05	1.00749e-05	1.00109e-05	1.02363e-05	1.0783e-05	1.16751e-05	1.29282e-05	1.45499e-05	1.65396e-05	1.88889e-05	2.15825e-05	2.45993e-05	2.79134e-05	3.14958e-05	3.53159e-05	3.93434e-05	4.35496e-05	4.79094e-05	5.24026e-05	5.70156e-05	6.17424e-05	6.65857e-05	7.15571e-05	7.6678e-05	8.19787e-05	8.74987e-05	9.32853e-05	9.93924e-05	0.000105879	0.000112808	0.000120242	0.000128244	0.000136873	0.00014618	0.00015621	0.000166995	0.000178555	0.000190894	0.000204	0.000217843	0.000232373	0.000247524	0.000263207
0.689051	1.55238e-05	1.48085e-05	1.40271e-05	1.32324e-05	1.24783e-05	1.18186e-05	1.13052e-05	1.09868e-05	1.09072e-05	1.11047e-05	1.16105e-05	1.24484e-05	1.36341e-05	1.51754e-05	1.70721e-05	1.93162e-05	2.18935e-05	2.47836e-05	2.79619e-05	3.14006e-05	3.50705e-05	3.89425e-05	4.29891e-05	4.71865e-05	5.15157e-05	5.59641e-05	6.05263e-05	6.52056e-05	7.0014e-05	7.49725e-05	8.01113e-05	8.54691e-05	9.10921e-05	9.7033e-05	0.000103349	0.000110101	0.00011735	0.000125156	0.000133574	0.000142656	0.000152441	0.000162961	0.000174231	0.000186256	0.00019902	0.000212492	0.000226623	0.000241343	0.000256567
0.692946	1.62888e-05	1.56193e-05	1.48791e-05	1.41196e-05	1.33934e-05	1.27529e-05	1.22489e-05	1.1929e-05	1.18362e-05	1.20079e-05	1.2475e-05	1.32609e-05	1.43814e-05	1.58442e-05	1.76495e-05	1.97903e-05	2.22528e-05	2.50177e-05	2.80615e-05	3.13577e-05	3.48783e-05	3.85955e-05	4.24832e-05	4.65189e-05	5.06846e-05	5.49687e-05	5.93668e-05	6.38825e-05	6.85281e-05	7.33248e-05	7.83023e-05	8.34986e-05	8.8959e-05	9.47348e-05	0.000100882	0.000107458	0.000114524	0.000122136	0.000130348	0.000139207	0.000148752	0.000159011	0.000169998	0.000181715	0.000194144	0.000207254	0.000220993	0.000235293	0.000250068
0.69684	1.70717e-05	1.64492e-05	1.57518e-05	1.50292e-05	1.43327e-05	1.37135e-05	1.3221e-05	1.29018e-05	1.27981e-05	1.29464e-05	1.33771e-05	1.41133e-05	1.51707e-05	1.65572e-05	1.82733e-05	2.03126e-05	2.26621e-05	2.53035e-05	2.82143e-05	3.13693e-05	3.47418e-05	3.83053e-05	4.20351e-05	4.59098e-05	4.99128e-05	5.40334e-05	5.82679e-05	6.26206e-05	6.71042e-05	7.17397e-05	7.65567e-05	8.15925e-05	8.68914e-05	9.25034e-05	9.84827e-05	0.000104886	0.000111771	0.000119191	0.0001272	0.00013584	0.000145149	0.000155152	0.000165862	0.000177277	0.000189379	0.000202134	0.00021549	0.00022938	0.000243716
[truncated: 464 more columns]

## Sheet: Fig. 4a (ii)
log(D) | mass [kDa]	0.126758	0.907129	1.6875	2.46787	3.24824	4.02861	4.80898	5.58936	6.36973	7.1501	7.93047	8.71084	9.49121	10.2716	11.052	11.8323	12.6127	13.3931	14.1734	14.9538	15.7342	16.5146	17.2949	18.0753	18.8557	19.636	20.4164	21.1968	21.9771	22.7575	23.5379	24.3183	25.0986	25.879	26.6594	27.4397	28.2201	29.0005	29.7809	30.5612	31.3416	32.122	32.9023	33.6827	34.4631	35.2435	36.0238	36.8042	37.5846
-1.29723	1.66245e-05	1.80443e-05	1.95347e-05	2.10975e-05	2.27349e-05	2.44488e-05	2.62414e-05	2.81146e-05	3.00705e-05	3.21111e-05	3.42384e-05	3.64546e-05	3.87614e-05	4.11611e-05	4.36555e-05	4.62466e-05	4.89362e-05	5.17264e-05	5.46189e-05	5.76156e-05	6.07183e-05	6.39287e-05	6.72486e-05	7.06794e-05	7.4223e-05	7.78808e-05	8.16542e-05	8.55448e-05	8.95538e-05	9.36825e-05	9.79322e-05	0.000102304	0.000106799	0.000111418	0.000116162	0.000121032	0.000126028	0.000131151	0.000136402	0.00014178	0.000147287	0.000152922	0.000158686	0.000164579	0.000170599	0.000176748	0.000183024	0.000189427	0.000195957
-1.29334	1.68366e-05	1.8264e-05	1.97624e-05	2.1334e-05	2.29808e-05	2.47049e-05	2.65083e-05	2.83931e-05	3.03613e-05	3.24151e-05	3.45565e-05	3.67875e-05	3.91101e-05	4.15264e-05	4.40383e-05	4.66479e-05	4.9357e-05	5.21677e-05	5.50816e-05	5.81008e-05	6.12271e-05	6.44621e-05	6.78076e-05	7.12652e-05	7.48367e-05	7.85235e-05	8.23271e-05	8.6249e-05	9.02904e-05	9.44528e-05	9.87374e-05	0.000103145	0.000107677	0.000112335	0.000117118	0.000122029	0.000127067	0.000132234	0.000137529	0.000142953	0.000148507	0.00015419	0.000160004	0.000165946	0.000172019	0.00017822	0.00018455	0.000191009	0.000197595
-1.28944	1.70414e-05	1.84762e-05	1.99827e-05	2.15629e-05	2.32191e-05	2.49533e-05	2.67675e-05	2.86639e-05	3.06445e-05	3.27114e-05	3.48668e-05	3.71127e-05	3.9451e-05	4.1884e-05	4.44135e-05	4.70416e-05	4.97703e-05	5.26014e-05	5.55369e-05	5.85787e-05	6.17285e-05	6.49882e-05	6.83595e-05	7.18441e-05	7.54435e-05	7.91595e-05	8.29934e-05	8.69467e-05	9.10208e-05	9.5217e-05	9.95366e-05	0.000103981	0.00010855	0.000113246	0.00011807	0.000123021	0.000128102	0.000133312	0.000138652	0.000144122	0.000149723	0.000155455	0.000161317	0.000167311	0.000173435	0.00017969	0.000186074	0.000192588	0.000199231
-1.28555	1.72386e-05	1.86807e-05	2.01951e-05	2.1784e-05	2.34495e-05	2.51937e-05	2.70187e-05	2.89267e-05	3.09196e-05	3.29998e-05	3.51691e-05	3.74299e-05	3.9784e-05	4.22336e-05	4.47808e-05	4.74275e-05	5.01757e-05	5.30274e-05	5.59845e-05	5.90489e-05	6.22225e-05	6.55069e-05	6.89041e-05	7.24156e-05	7.60432e-05	7.97884e-05	8.36527e-05	8.76377e-05	9.17446e-05	9.59747e-05	0.000100329	0.00010481	0.000109417	0.000114152	0.000119015	0.000124008	0.000129131	0.000134385	0.00013977	0.000145286	0.000150935	0.000156715	0.000162628	0.000168672	0.000174848	0.000181156	0.000187596	0.000194165	0.000200865
-1.28166	1.74278e-05	1.88771e-05	2.03995e-05	2.1997e-05	2.36718e-05	2.5426e-05	2.72618e-05	2.91812e-05	3.11865e-05	3.32798e-05	3.54632e-05	3.77388e-05	4.01087e-05	4.25751e-05	4.51399e-05	4.78052e-05	5.0573e-05	5.34453e-05	5.64241e-05	5.95112e-05	6.27085e-05	6.60179e-05	6.9441e-05	7.29797e-05	7.66355e-05	8.04101e-05	8.4305e-05	8.83216e-05	9.24614e-05	9.67258e-05	0.000101116	0.000105633	0.000110278	0.000115051	0.000119955	0.000124989	0.000130155	0.000135453	0.000140883	0.000146446	0.000152142	0.000157971	0.000163934	0.000170029	0.000176258	0.00018262	0.000189114	0.00019574	0.000202496
-1.27776	1.76088e-05	1.90653e-05	2.05956e-05	2.22016e-05	2.38856e-05	2.56498e-05	2.74963e-05	2.94273e-05	3.14449e-05	3.35513e-05	3.57487e-05	3.80392e-05	4.04249e-05	4.2908e-05	4.54905e-05	4.81745e-05	5.09619e-05	5.3855e-05	5.68554e-05	5.99653e-05	6.31865e-05	6.65208e-05	6.99701e-05	7.35359e-05	7.72201e-05	8.10242e-05	8.49498e-05	8.89983e-05	9.31712e-05	9.74698e-05	0.000101895	0.000106449	0.000111132	0.000115945	0.000120889	0.000125965	0.000131173	0.000136515	0.000141991	0.0001476	0.000153344	0.000159223	0.000165235	0.000171383	0.000177664	0.00018408	0.000190629	0.000197311	0.000204125
-1.27387	1.77813e-05	1.9245e-05	2.0783e-05	2.23976e-05	2.40908e-05	2.58649e-05	2.77221e-05	2.96645e-05	3.16944e-05	3.3814e-05	3.60254e-05	3.83308e-05	4.07323e-05	4.32321e-05	4.58324e-05	4.8535e-05	5.13422e-05	5.4256e-05	5.72783e-05	6.0411e-05	6.36562e-05	6.70155e-05	7.04909e-05	7.40841e-05	7.77967e-05	8.16305e-05	8.55868e-05	8.96674e-05	9.38735e-05	9.82065e-05	0.000102668	0.000107258	0.000111979	0.000116832	0.000121816	0.000126934	0.000132186	0.000137572	0.000143093	0.000148749	0.000154541	0.000160469	0.000166533	0.000172732	0.000179066	0.000185536	0.000192141	0.000198879	0.000205751
-1.26997	1.79451e-05	1.94159e-05	2.09616e-05	2.25846e-05	2.4287e-05	2.6071e-05	2.79388e-05	2.98927e-05	3.19349e-05	3.40676e-05	3.6293e-05	3.86133e-05	4.10307e-05	4.35473e-05	4.61652e-05	4.88867e-05	5.17136e-05	5.46482e-05	5.76923e-05	6.0848e-05	6.41172e-05	6.75017e-05	7.10033e-05	7.46239e-05	7.83651e-05	8.22286e-05	8.6216e-05	9.03287e-05	9.45681e-05	9.89357e-05	0.000103433	0.00010806	0.00011282	0.000117712	0.000122737	0.000127897	0.000133192	0.000138623	0.00014419	0.000149893	0.000155733	0.000161711	0.000167825	0.000174076	0.000180464	0.000186988	0.000193649	0.000200444	0.000207374
-1.26608	1.80999e-05	1.95777e-05	2.11311e-05	2.27625e-05	2.44739e-05	2.62678e-05	2.81462e-05	3.01116e-05	3.21661e-05	3.43119e-05	3.65513e-05	3.88865e-05	4.13197e-05	4.38531e-05	4.64889e-05	4.92291e-05	5.20759e-05	5.50313e-05	5.80973e-05	6.1276e-05	6.45693e-05	6.7979e-05	7.1507e-05	7.51552e-05	7.89251e-05	8.28185e-05	8.68369e-05	9.09819e-05	9.52548e-05	9.96572e-05	0.00010419	0.000108855	0.000113653	0.000118584	0.000123651	0.000128853	0.000134192	0.000139667	0.00014528	0.000151031	0.00015692	0.000162947	0.000169112	0.000175416	0.000181857	0.000188436	0.000195152	0.000202005	0.000208993
-1.26218	1.82455e-05	1.97302e-05	2.12913e-05	2.29309e-05	2.46514e-05	2.64551e-05	2.83442e-05	3.03209e-05	3.23877e-05	3.45466e-05	3.68e-05	3.91502e-05	4.15993e-05	4.41495e-05	4.6803e-05	4.95621e-05	5.24287e-05	5.5405e-05	5.8493e-05	6.16948e-05	6.50123e-05	6.84473e-05	7.20018e-05	7.56776e-05	7.94763e-05	8.33997e-05	8.74493e-05	9.16267e-05	9.59334e-05	0.000100371	0.00010494	0.000109642	0.000114478	0.00011945	0.000124558	0.000129802	0.000135185	0.000140705	0.000146364	0.000152163	0.0001581	0.000164177	0.000170394	0.00017675	0.000183245	0.000189879	0.000196652	0.000203562	0.000210608
-1.25829	1.83815e-05	1.98731e-05	2.14418e-05	2.30897e-05	2.48192e-05	2.66327e-05	2.85323e-05	3.05205e-05	3.25994e-05	3.47715e-05	3.70389e-05	3.9404e-05	4.1869e-05	4.44361e-05	4.71075e-05	4.98854e-05	5.27719e-05	5.57692e-05	5.88793e-05	6.21042e-05	6.54459e-05	6.89064e-05	7.24874e-05	7.61909e-05	8.00186e-05	8.39721e-05	8.8053e-05	9.2263e-05	9.66035e-05	0.000101076	0.000105681	0.000110421	0.000115296	0.000120308	0.000125457	0.000130744	0.00013617	0.000141736	0.000147442	0.000153288	0.000159275	0.000165402	0.00017167	0.000178079	0.000184628	0.000191318	0.000198146	0.000205114	0.00021222
-1.25439	1.85079e-05	2.00063e-05	2.15824e-05	2.32386e-05	2.49771e-05	2.68003e-05	2.87105e-05	3.071e-05	3.28012e-05	3.49864e-05	3.72678e-05	3.96478e-05	4.21287e-05	4.47127e-05	4.74019e-05	5.01987e-05	5.31052e-05	5.61235e-05	5.92557e-05	6.25039e-05	6.587e-05	6.93559e-05	7.29637e-05	7.6695e-05	8.05517e-05	8.45354e-05	8.86478e-05	9.28905e-05	9.72649e-05	0.000101772	0.000106414	0.000111192	0.000116106	0.000121158	0.000126349	0.000131679	0.000137149	0.00014276	0.000148513	0.000154407	0.000160443	0.000166621	0.000172941	0.000179402	0.000186006	0.000192751	0.000199636	0.000206662	0.000213827
-1.2505	1.86243e-05	2.01295e-05	2.1713e-05	2.33774e-05	2.51248e-05	2.69577e-05	2.88784e-05	3.08893e-05	3.29927e-05	3.51909e-05	3.74864e-05	3.98814e-05	4.23782e-05	4.4979e-05	4.76862e-05	5.0502e-05	5.34285e-05	5.64679e-05	5.96222e-05	6.28937e-05	6.62842e-05	6.97957e-05	7.34302e-05	7.71895e-05	8.10753e-05	8.50895e-05	8.92335e-05	9.3509e-05	9.79175e-05	0.00010246	0.000107139	0.000111954	0.000116908	0.000122	0.000127232	0.000132606	0.00013812	0.000143777	0.000149576	0.000155518	0.000161604	0.000167833	0.000174205	0.00018072	0.000187378	0.000194178	0.000201121	0.000208205	0.000215429
-1.2466	1.87305e-05	2.02424e-05	2.18334e-05	2.35058e-05	2.52621e-05	2.71047e-05	2.90359e-05	3.10581e-05	3.31737e-05	3.5385e-05	3.76945e-05	4.01045e-05	4.26172e-05	4.5235e-05	4.79601e-05	5.07949e-05	5.37414e-05	5.68019e-05	5.99786e-05	6.32734e-05	6.66884e-05	7.02256e-05	7.3887e-05	7.76743e-05	8.15894e-05	8.5634e-05	8.98098e-05	9.41182e-05	9.85609e-05	0.000103139	0.000107854	0.000112708	0.000117701	0.000122834	0.000128108	0.000133524	0.000139084	0.000144786	0.000150633	0.000156623	0.000162758	0.000169038	0.000175462	0.000182031	0.000188744	0.000195601	0.0002026	0.000209743	0.000217027
-1.24271	1.88264e-05	2.03448e-05	2.19432e-05	2.36237e-05	2.53888e-05	2.7241e-05	2.91827e-05	3.12162e-05	3.3344e-05	3.55685e-05	3.78919e-05	4.03169e-05	4.28455e-05	4.54803e-05	4.82234e-05	5.10772e-05	5.40438e-05	5.71256e-05	6.03245e-05	6.36428e-05	6.70824e-05	7.06454e-05	7.43337e-05	7.81492e-05	8.20936e-05	8.61688e-05	9.03764e-05	9.4718e-05	9.91951e-05	0.000103809	0.000108561	0.000113453	0.000118485	0.000123659	0.000128975	0.000134435	0.000140039	0.000145788	0.000151682	0.000157721	0.000163906	0.000170237	0.000176714	0.000183336	0.000190104	0.000197017	0.000204074	0.000211275	0.000218619
-1.23881	1.89116e-05	2.04367e-05	2.20422e-05	2.37308e-05	2.55048e-05	2.73666e-05	2.93187e-05	3.13635e-05	3.35034e-05	3.5741e-05	3.80785e-05	4.05184e-05	4.3063e-05	4.57148e-05	4.84759e-05	5.13488e-05	5.43356e-05	5.74385e-05	6.06599e-05	6.40016e-05	6.74659e-05	7.10548e-05	7.47701e-05	7.86139e-05	8.25878e-05	8.66938e-05	9.09333e-05	9.53081e-05	9.98197e-05	0.000104469	0.000109259	0.000114189	0.000119261	0.000124476	0.000129834	0.000135338	0.000140987	0.000146781	0.000152723	0.000158811	0.000165046	0.000171428	0.000177958	0.000184634	0.000191458	0.000198427	0.000205542	0.000212802	0.000220206
-1.23492	1.89861e-05	2.05176e-05	2.21304e-05	2.3827e-05	2.56097e-05	2.74811e-05	2.94436e-05	3.14996e-05	3.36518e-05	3.59024e-05	3.82539e-05	4.07088e-05	4.32695e-05	4.59382e-05	4.87174e-05	5.16094e-05	5.46164e-05	5.77407e-05	6.09844e-05	6.43498e-05	6.78389e-05	7.14536e-05	7.51961e-05	7.90682e-05	8.30718e-05	8.72086e-05	9.14802e-05	9.58884e-05	0.000100435	0.00010512	0.000109947	0.000114915	0.000120027	0.000125283	0.000130684	0.000136232	0.000141926	0.000147767	0.000153756	0.000159893	0.000166179	0.000172613	0.000179195	0.000185926	0.000192805	0.000199831	0.000207004	0.000214323	0.000221788
-1.23102	1.90495e-05	2.05875e-05	2.22075e-05	2.3912e-05	2.57034e-05	2.75843e-05	2.95572e-05	3.16245e-05	3.37888e-05	3.60525e-05	3.84181e-05	4.0888e-05	4.34646e-05	4.61504e-05	4.89477e-05	5.18588e-05	5.48861e-05	5.80318e-05	6.1298e-05	6.46871e-05	6.8201e-05	7.18418e-05	7.56115e-05	7.95121e-05	8.35454e-05	8.77131e-05	9.2017e-05	9.64587e-05	0.00010104	0.000105761	0.000110625	0.000115633	0.000120784	0.000126082	0.000131526	0.000137117	0.000142856	0.000148744	0.000154781	0.000160968	0.000167304	0.00017379	0.000180425	0.000187211	0.000194145	0.000201228	0.00020846	0.000215838	0.000223364
-1.22713	1.91018e-05	2.06462e-05	2.22733e-05	2.39857e-05	2.57858e-05	2.76762e-05	2.96594e-05	3.1738e-05	3.39144e-05	3.61912e-05	3.85708e-05	4.10558e-05	4.36484e-05	4.63513e-05	4.91667e-05	5.2097e-05	5.51446e-05	5.83117e-05	6.16005e-05	6.50133e-05	6.85521e-05	7.22191e-05	7.60161e-05	7.99453e-05	8.40084e-05	8.82072e-05	9.25434e-05	9.70188e-05	0.000101635	0.000106393	0.000111294	0.00011634	0.000121532	0.000126871	0.000132358	0.000137993	0.000143778	0.000149713	0.000155798	0.000162034	0.000168421	0.000174959	0.000181648	0.000188488	0.000195478	0.000202619	0.000209909	0.000217347	0.000224934
-1.22323	1.91428e-05	2.06935e-05	2.23277e-05	2.40479e-05	2.58566e-05	2.77565e-05	2.97501e-05	3.18399e-05	3.40284e-05	3.63183e-05	3.8712e-05	4.12119e-05	4.38206e-05	4.65406e-05	4.93742e-05	5.23237e-05	5.53917e-05	5.85802e-05	6.18917e-05	6.53283e-05	6.88921e-05	7.25853e-05	7.64098e-05	8.03676e-05	8.44606e-05	8.86906e-05	9.30593e-05	9.75684e-05	0.000102219	0.000107014	0.000111953	0.000117038	0.000122271	0.000127651	0.000133181	0.000138861	0.000144691	0.000150673	0.000156806	0.000163092	0.00016953	0.00017612	0.000182863	0.000189758	0.000196805	0.000204003	0.000211351	0.00021885	0.000226498
-1.21934	1.91723e-05	2.07292e-05	2.23704e-05	2.40984e-05	2.59158e-05	2.78251e-05	2.9829e-05	3.193e-05	3.41307e-05	3.64336e-05	3.88413e-05	4.13563e-05	4.39811e-05	4.67182e-05	4.95699e-05	5.25388e-05	5.56271e-05	5.88373e-05	6.21715e-05	6.56319e-05	6.92208e-05	7.29403e-05	7.67923e-05	8.07789e-05	8.4902e-05	8.91633e-05	9.35646e-05	9.81076e-05	0.000102794	0.000107625	0.000112602	0.000117726	0.000122999	0.000128421	0.000133994	0.000139719	0.000145595	0.000151624	0.000157806	0.000164142	0.000170631	0.000177274	0.000184071	0.000191021	0.000198124	0.000205379	0.000212787	0.000220346	0.000228055
-1.21545	1.91901e-05	2.07532e-05	2.24014e-05	2.41371e-05	2.59631e-05	2.78818e-05	2.9896e-05	3.20082e-05	3.4221e-05	3.6537e-05	3.89588e-05	4.14888e-05	4.41297e-05	4.68839e-05	4.97539e-05	5.27421e-05	5.58509e-05	5.90827e-05	6.24396e-05	6.5924e-05	6.95381e-05	7.32839e-05	7.71636e-05	8.11791e-05	8.53323e-05	8.9625e-05	9.40591e-05	9.86361e-05	0.000103358	0.000108225	0.00011324	0.000118404	0.000123718	0.000129182	0.000134798	0.000140567	0.00014649	0.000152566	0.000158797	0.000165183	0.000171723	0.000178419	0.00018527	0.000192275	0.000199435	0.000206749	0.000214216	0.000221835	0.000229606
-1.21155	1.91961e-05	2.07654e-05	2.24204e-05	2.41639e-05	2.59984e-05	2.79265e-05	2.9951e-05	3.20743e-05	3.42992e-05	3.66283e-05	3.90641e-05	4.16093e-05	4.42663e-05	4.70377e-05	4.9926e-05	5.29335e-05	5.60628e-05	5.93162e-05	6.2696e-05	6.62045e-05	6.98438e-05	7.36161e-05	7.75235e-05	8.1568e-05	8.57514e-05	9.00757e-05	9.45426e-05	9.91538e-05	0.000103911	0.000108815	0.000113868	0.000119072	0.000124426	0.000129933	0.000135593	0.000141406	0.000147375	0.000153499	0.000159779	0.000166215	0.000172807	0.000179556	0.000186461	0.000193522	0.000200739	0.000208111	0.000215637	0.000223318	0.000231151
-1.20766	1.91901e-05	2.07655e-05	2.24275e-05	2.41786e-05	2.60216e-05	2.79591e-05	2.99938e-05	3.21283e-05	3.43653e-05	3.67075e-05	3.91574e-05	4.17176e-05	4.43907e-05	4.71794e-05	5.00859e-05	5.31129e-05	5.62628e-05	5.95379e-05	6.29406e-05	6.64732e-05	7.01378e-05	7.39367e-05	7.78719e-05	8.19454e-05	8.61592e-05	9.05152e-05	9.50151e-05	9.96606e-05	0.000104453	0.000109395	0.000114486	0.000119729	0.000125124	0.000130673	0.000136377	0.000142236	0.000148251	0.000154423	0.000160752	0.000167238	0.000173883	0.000180685	0.000187644	0.000194761	0.000202035	0.000209465	0.000217052	0.000224793	0.000232688
-1.20376	1.91721e-05	2.07535e-05	2.24223e-05	2.41811e-05	2.60325e-05	2.79793e-05	3.00243e-05	3.21699e-05	3.44191e-05	3.67743e-05	3.92383e-05	4.18136e-05	4.45029e-05	4.73088e-05	5.02337e-05	5.32802e-05	5.64507e-05	5.97476e-05	6.31732e-05	6.673e-05	7.042e-05	7.42455e-05	7.82086e-05	8.23114e-05	8.65557e-05	9.09434e-05	9.54764e-05	0.000100156	0.000104985	0.000109963	0.000115093	0.000120376	0.000125812	0.000131404	0.000137151	0.000143056	0.000149117	0.000155337	0.000161716	0.000168253	0.000174949	0.000181804	0.000188819	0.000195992	0.000203323	0.000210812	0.000218459	0.000226261	0.000234219
-1.19987	1.91419e-05	2.07293e-05	2.24049e-05	2.41712e-05	2.60311e-05	2.79872e-05	3.00424e-05	3.21992e-05	3.44604e-05	3.68287e-05	3.93068e-05	4.18973e-05	4.46028e-05	4.74259e-05	5.03692e-05	5.34352e-05	5.66263e-05	5.99451e-05	6.33938e-05	6.69748e-05	7.06903e-05	7.45426e-05	7.85337e-05	8.26657e-05	8.69406e-05	9.13602e-05	9.59264e-05	0.000100641	0.000105505	0.000110521	0.000115689	0.000121012	0.00012649	0.000132124	0.000137916	0.000143865	0.000149974	0.000156242	0.00016267	0.000169258	0.000176007	0.000182916	0.000189985	0.000197214	0.000204603	0.000212151	0.000219858	0.000227722	0.000235742
-1.19597	1.90994e-05	2.06928e-05	2.2375e-05	2.41489e-05	2.60172e-05	2.79827e-05	3.0048e-05	3.22159e-05	3.44892e-05	3.68706e-05	3.93628e-05	4.19684e-05	4.46901e-05	4.75305e-05	5.04923e-05	5.35778e-05	5.67897e-05	6.01303e-05	6.36021e-05	6.72075e-05	7.09486e-05	7.48276e-05	7.88469e-05	8.30083e-05	8.73138e-05	9.17655e-05	9.6365e-05	0.000101114	0.000106014	0.000111068	0.000116275	0.000121637	0.000127157	0.000132834	0.00013867	0.000144665	0.000150821	0.000157137	0.000163615	0.000170254	0.000177055	0.000184018	0.000191142	0.000198428	0.000205875	0.000213482	0.000221249	0.000229175	0.000237259
-1.19208	1.90445e-05	2.06438e-05	2.23327e-05	2.41141e-05	2.59908e-05	2.79655e-05	3.0041e-05	3.22201e-05	3.45055e-05	3.68999e-05	3.94062e-05	4.2027e-05	4.47649e-05	4.76227e-05	5.06029e-05	5.3708e-05	5.69407e-05	6.03033e-05	6.37983e-05	6.7428e-05	7.11947e-05	7.51007e-05	7.91481e-05	8.3339e-05	8.76754e-05	9.21591e-05	9.67921e-05	0.000101576	0.000106513	0.000111603	0.000116849	0.000122252	0.000127813	0.000133533	0.000139414	0.000145455	0.000151657	0.000158022	0.00016455	0.000171241	0.000178094	0.000185111	0.000192291	0.000199634	0.000207138	0.000214805	0.000222633	0.000230621	0.000238767
-1.18818	1.89772e-05	2.05822e-05	2.22778e-05	2.40667e-05	2.59517e-05	2.79357e-05	3.00213e-05	3.22115e-05	3.4509e-05	3.69166e-05	3.9437e-05	4.20729e-05	4.48271e-05	4.77023e-05	5.07009e-05	5.38257e-05	5.70792e-05	6.04639e-05	6.39821e-05	6.76363e-05	7.14287e-05	7.53617e-05	7.94374e-05	8.36579e-05	8.80252e-05	9.25412e-05	9.72077e-05	0.000102027	0.000106999	0.000112128	0.000117413	0.000122856	0.000128459	0.000134222	0.000140147	0.000146234	0.000152484	0.000158898	0.000165476	0.000172218	0.000179124	0.000186195	0.000193431	0.00020083	0.000208394	0.00021612	0.000224008	0.000232058	0.000240269
-1.18429	1.88972e-05	2.05081e-05	2.22103e-05	2.40066e-05	2.59e-05	2.78931e-05	2.99889e-05	3.21902e-05	3.44998e-05	3.69205e-05	3.9455e-05	4.21061e-05	4.48767e-05	4.77692e-05	5.07864e-05	5.39309e-05	5.72053e-05	6.0612e-05	6.41535e-05	6.78322e-05	7.16505e-05	7.56106e-05	7.97147e-05	8.39648e-05	8.83631e-05	9.29115e-05	9.76117e-05	0.000102466	0.000107475	0.000112641	0.000117965	0.000123449	0.000129094	0.0001349	0.00014087	0.000147003	0.000153301	0.000159763	0.000166392	0.000173185	0.000180145	0.00018727	0.000194562	0.000202018	0.00020964	0.000217426	0.000225376	0.000233488	0.000241763
-1.18039	1.88047e-05	2.04213e-05	2.21301e-05	2.39338e-05	2.58354e-05	2.78378e-05	2.99437e-05	3.21561e-05	3.44778e-05	3.69115e-05	3.94602e-05	4.21266e-05	4.49134e-05	4.78234e-05	5.08592e-05	5.40234e-05	5.73187e-05	6.07476e-05	6.43125e-05	6.80159e-05	7.186e-05	7.58473e-05	7.99798e-05	8.42598e-05	8.86892e-05	9.327e-05	9.8004e-05	0.000102893	0.000107939	0.000113143	0.000118506	0.000124031	0.000129718	0.000135568	0.000141582	0.000147762	0.000154107	0.000160619	0.000167298	0.000174143	0.000181156	0.000188336	0.000195684	0.000203198	0.000210878	0.000218724	0.000226735	0.000234911	0.000243249
-1.1765	1.86995e-05	2.03218e-05	2.20371e-05	2.38482e-05	2.57581e-05	2.77696e-05	2.98857e-05	3.21091e-05	3.44429e-05	3.68898e-05	3.94526e-05	4.21342e-05	4.49374e-05	4.78648e-05	5.09193e-05	5.41033e-05	5.74196e-05	6.08706e-05	6.4459e-05	6.81871e-05	7.20572e-05	7.60717e-05	8.02328e-05	8.45426e-05	8.90033e-05	9.36166e-05	9.83846e-05	0.000103309	0.000108391	0.000113633	0.000119036	0.000124602	0.000130331	0.000136225	0.000142284	0.00014851	0.000154904	0.000161465	0.000168194	0.000175092	0.000182158	0.000189393	0.000196797	0.000204368	0.000212108	0.000220014	0.000228087	0.000236325	0.000244727
-1.1726	1.85815e-05	2.02095e-05	2.19313e-05	2.37498e-05	2.56679e-05	2.76886e-05	2.98147e-05	3.20493e-05	3.43951e-05	3.68551e-05	3.94322e-05	4.2129e-05	4.49486e-05	4.78935e-05	5.09666e-05	5.41705e-05	5.75078e-05	6.09811e-05	6.4593e-05	6.83458e-05	7.2242e-05	7.62839e-05	8.04736e-05	8.48135e-05	8.93054e-05	9.39514e-05	9.87535e-05	0.000103713	0.000108832	0.000114113	0.000119555	0.000125162	0.000130933	0.000136871	0.000142976	0.000149248	0.00015569	0.0001623	0.00016908	0.00017603	0.00018315	0.00019044	0.0001979	0.00020553	0.000213328	0.000221295	0.00022943	0.000237731	0.000246198
-1.16871	1.84508e-05	2.00844e-05	2.18126e-05	2.36384e-05	2.55648e-05	2.75946e-05	2.97309e-05	3.19765e-05	3.43344e-05	3.68076e-05	3.93988e-05	4.2111e-05	4.49469e-05	4.79094e-05	5.10012e-05	5.4225e-05	5.75834e-05	6.1079e-05	6.47145e-05	6.84921e-05	7.24145e-05	7.64837e-05	8.07023e-05	8.50722e-05	8.95955e-05	9.42744e-05	9.91105e-05	0.000104106	0.000109262	0.000114581	0.000120063	0.000125711	0.000131525	0.000137506	0.000143656	0.000149976	0.000156465	0.000163125	0.000169957	0.000176959	0.000184133	0.000191478	0.000198995	0.000206682	0.00021454	0.000222568	0.000230764	0.000239129	0.00024766
-1.16481	1.83073e-05	1.99465e-05	2.16811e-05	2.35142e-05	2.54488e-05	2.74877e-05	2.96341e-05	3.18908e-05	3.42608e-05	3.67471e-05	3.93526e-05	4.208e-05	4.49324e-05	4.79125e-05	5.1023e-05	5.42667e-05	5.76463e-05	6.11643e-05	6.48234e-05	6.8626e-05	7.25745e-05	7.66713e-05	8.09187e-05	8.53188e-05	8.98737e-05	9.45854e-05	9.94558e-05	0.000104487	0.00010968	0.000115037	0.000120559	0.000126248	0.000132105	0.000138131	0.000144326	0.000150693	0.000157231	0.000163941	0.000170823	0.000177878	0.000185106	0.000192507	0.00020008	0.000207826	0.000215743	0.000223832	0.000232091	0.000240519	0.000249115
-1.16092	1.81511e-05	1.97958e-05	2.15368e-05	2.33771e-05	2.53198e-05	2.73679e-05	2.95244e-05	3.17921e-05	3.41743e-05	3.66737e-05	3.92934e-05	4.20362e-05	4.4905e-05	4.79027e-05	5.1032e-05	5.42957e-05	5.76965e-05	6.1237e-05	6.49198e-05	6.87474e-05	7.27222e-05	7.68466e-05	8.11229e-05	8.55533e-05	9.01398e-05	9.48845e-05	9.97894e-05	0.000104856	0.000110087	0.000115482	0.000121044	0.000126775	0.000132674	0.000138744	0.000144986	0.000151399	0.000157986	0.000164746	0.000171679	0.000178787	0.000186069	0.000193526	0.000201156	0.00020896	0.000216937	0.000225087	0.000233408	0.0002419	0.000250562
-1.15703	1.7982e-05	1.96322e-05	2.13796e-05	2.32272e-05	2.5178e-05	2.72352e-05	2.94017e-05	3.16806e-05	3.40748e-05	3.65874e-05	3.92213e-05	4.19795e-05	4.48648e-05	4.78802e-05	5.10283e-05	5.43121e-05	5.77341e-05	6.12971e-05	6.50037e-05	6.88563e-05	7.28575e-05	7.70096e-05	8.13149e-05	8.57757e-05	9.03939e-05	9.51718e-05	0.000100111	0.000105214	0.000110481	0.000115916	0.000121518	0.00012729	0.000133233	0.000139347	0.000145634	0.000152095	0.00015873	0.00016554	0.000172526	0.000179687	0.000187023	0.000194535	0.000202223	0.000210086	0.000218123	0.000226334	0.000234718	0.000243274	0.000252001
-1.15313	1.78001e-05	1.94558e-05	2.12095e-05	2.30643e-05	2.50233e-05	2.70896e-05	2.92661e-05	3.15561e-05	3.39625e-05	3.64882e-05	3.91364e-05	4.191e-05	4.48118e-05	4.78448e-05	5.10119e-05	5.43157e-05	5.77591e-05	6.13446e-05	6.50751e-05	6.89528e-05	7.29805e-05	7.71603e-05	8.14948e-05	8.5986e-05	9.06361e-05	9.54472e-05	0.000100421	0.00010556	0.000110865	0.000116338	0.000121981	0.000127794	0.00013378	0.000139939	0.000146272	0.000152781	0.000159465	0.000166325	0.000173362	0.000180576	0.000187967	0.000195536	0.000203281	0.000211202	0.000219299	0.000227572	0.000236019	0.000244639	0.000253431
-1.14924	1.76055e-05	1.92666e-05	2.10266e-05	2.28886e-05	2.48557e-05	2.69311e-05	2.91177e-05	3.14187e-05	3.38372e-05	3.63762e-05	3.90387e-05	4.18276e-05	4.4746e-05	4.77968e-05	5.09827e-05	5.43067e-05	5.77714e-05	6.13797e-05	6.5134e-05	6.9037e-05	7.30911e-05	7.72989e-05	8.16625e-05	8.61843e-05	9.08663e-05	9.57107e-05	0.000100719	0.000105894	0.000111237	0.000116749	0.000122432	0.000128288	0.000134317	0.00014052	0.0001469	0.000153456	0.000160189	0.0001671	0.000174189	0.000181456	0.000188902	0.000196526	0.000204329	0.000212309	0.000220467	0.000228801	0.000237311	0.000245996	0.000254854
-1.14534	1.73981e-05	1.90646e-05	2.08309e-05	2.27001e-05	2.46753e-05	2.67597e-05	2.89564e-05	3.12685e-05	3.36991e-05	3.62513e-05	3.89281e-05	4.17325e-05	4.46675e-05	4.7736e-05	5.09409e-05	5.42851e-05	5.77713e-05	6.14022e-05	6.51805e-05	6.91088e-05	7.31895e-05	7.74252e-05	8.18181e-05	8.63706e-05	9.10847e-05	9.59625e-05	0.000101006	0.000106217	0.000111597	0.000117149	0.000122872	0.00012877	0.000134842	0.000141091	0.000147517	0.00015412	0.000160903	0.000167864	0.000175005	0.000182326	0.000189827	0.000197508	0.000205368	0.000213408	0.000221626	0.000230022	0.000238596	0.000247345	0.000256269
-1.14145	1.71781e-05	1.88499e-05	2.06224e-05	2.24988e-05	2.44821e-05	2.65756e-05	2.87823e-05	3.11055e-05	3.35483e-05	3.61137e-05	3.88048e-05	4.16247e-05	4.45763e-05	4.76626e-05	5.08865e-05	5.42509e-05	5.77586e-05	6.14123e-05	6.52146e-05	6.91683e-05	7.32757e-05	7.75394e-05	8.19617e-05	8.65449e-05	9.12912e-05	9.62026e-05	0.000101281	0.000106528	0.000111947	0.000117537	0.000123301	0.000129241	0.000135357	0.000141651	0.000148123	0.000154774	0.000161606	0.000168618	0.000175812	0.000183186	0.000190742	0.00019848	0.000206398	0.000214497	0.000222776	0.000231234	0.000239871	0.000248685	0.000257676
-1.13755	1.69454e-05	1.86226e-05	2.04013e-05	2.22848e-05	2.42762e-05	2.63787e-05	2.85955e-05	3.09298e-05	3.33847e-05	3.59634e-05	3.86689e-05	4.15042e-05	4.44725e-05	4.75767e-05	5.08196e-05	5.42043e-05	5.77335e-05	6.141e-05	6.52365e-05	6.92156e-05	7.33498e-05	7.76416e-05	8.20934e-05	8.67074e-05	9.14859e-05	9.6431e-05	0.000101545	0.000106828	0.000112284	0.000117914	0.000123719	0.000129701	0.000135861	0.0001422	0.000148718	0.000155418	0.000162299	0.000169363	0.000176608	0.000184037	0.000191648	0.000199442	0.000207419	0.000215577	0.000223917	0.000232438	0.000241139	0.000250018	0.000259075
-1.13366	1.67001e-05	1.83826e-05	2.01675e-05	2.20581e-05	2.40576e-05	2.61692e-05	2.83961e-05	3.07415e-05	3.32085e-05	3.58004e-05	3.85203e-05	4.13712e-05	4.43561e-05	4.74782e-05	5.07403e-05	5.41453e-05	5.76961e-05	6.13955e-05	6.52462e-05	6.92507e-05	7.34118e-05	7.77318e-05	8.22132e-05	8.68582e-05	9.1669e-05	9.66478e-05	0.000101796	0.000107117	0.000112611	0.00011828	0.000124126	0.000130151	0.000136354	0.000142738	0.000149304	0.000156052	0.000162982	0.000170097	0.000177395	0.000184878	0.000192545	0.000200395	0.00020843	0.000216649	0.00022505	0.000233633	0.000242397	0.000251342	0.000260465
-1.12976	1.64423e-05	1.81301e-05	1.99212e-05	2.18189e-05	2.38264e-05	2.59471e-05	2.8184e-05	3.05405e-05	3.30198e-05	3.5625e-05	3.83592e-05	4.12257e-05	4.42274e-05	4.73673e-05	5.06486e-05	5.4074e-05	5.76465e-05	6.13688e-05	6.52437e-05	6.92739e-05	7.34618e-05	7.78101e-05	8.23211e-05	8.69972e-05	9.18404e-05	9.68531e-05	0.000102037	0.000107394	0.000112927	0.000118635	0.000124523	0.000130589	0.000136837	0.000143266	0.000149879	0.000156675	0.000163656	0.000170821	0.000178172	0.000185709	0.000193432	0.00020134	0.000209433	0.000217711	0.000226174	0.00023482	0.000243648	0.000252658	0.000261848
-1.12587	1.61721e-05	1.78652e-05	1.96624e-05	2.15672e-05	2.35828e-05	2.57125e-05	2.79595e-05	3.03271e-05	3.28186e-05	3.54371e-05	3.81858e-05	4.10678e-05	4.40862e-05	4.72442e-05	5.05446e-05	5.39905e-05	5.75847e-05	6.133e-05	6.52292e-05	6.9285e-05	7.35e-05	7.78767e-05	8.24174e-05	8.71246e-05	9.20004e-05	9.7047e-05	0.000102266	0.00010766	0.000113231	0.00011898	0.000124908	0.000131017	0.000137309	0.000143784	0.000150443	0.000157288	0.000164319	0.000171536	0.00017894	0.000186531	0.000194309	0.000202274	0.000210426	0.000218765	0.000227289	0.000235998	0.000244891	0.000253966	0.000263224
-1.12197	1.58896e-05	1.75879e-05	1.93913e-05	2.13032e-05	2.33268e-05	2.54655e-05	2.77226e-05	3.01014e-05	3.26051e-05	3.52368e-05	3.8e-05	4.08976e-05	4.39329e-05	4.71088e-05	5.04285e-05	5.38949e-05	5.75108e-05	6.12792e-05	6.52029e-05	6.92844e-05	7.35264e-05	7.79315e-05	8.25021e-05	8.72405e-05	9.2149e-05	9.72296e-05	0.000102484	0.000107915	0.000113524	0.000119313	0.000125282	0.000131434	0.00013777	0.000144291	0.000150998	0.000157891	0.000164972	0.000172241	0.000179698	0.000187343	0.000195178	0.0002032	0.000211411	0.00021981	0.000228396	0.000237168	0.000246125	0.000255266	0.000264591
-1.11808	1.55949e-05	1.72984e-05	1.9108e-05	2.10269e-05	2.30586e-05	2.52063e-05	2.74735e-05	2.98634e-05	3.23793e-05	3.50244e-05	3.7802e-05	4.07153e-05	4.37674e-05	4.69614e-05	5.03004e-05	5.37873e-05	5.74251e-05	6.12166e-05	6.51647e-05	6.92721e-05	7.35413e-05	7.79749e-05	8.25754e-05	8.73451e-05	9.22863e-05	9.74011e-05	0.000102692	0.00010816	0.000113807	0.000119635	0.000125646	0.000131841	0.000138222	0.000144788	0.000151542	0.000158484	0.000165616	0.000172936	0.000180446	0.000188147	0.000196037	0.000204117	0.000212387	0.000220846	0.000229494	0.000238329	0.000247351	0.000256559	0.000265951
-1.11418	1.52882e-05	1.69968e-05	1.88125e-05	2.07385e-05	2.27782e-05	2.4935e-05	2.72123e-05	2.96133e-05	3.21414e-05	3.47999e-05	3.7592e-05	4.0521e-05	4.359e-05	4.68021e-05	5.01604e-05	5.36679e-05	5.73276e-05	6.11423e-05	6.51149e-05	6.92481e-05	7.35446e-05	7.80068e-05	8.26373e-05	8.74384e-05	9.24124e-05	9.75615e-05	0.000102888	0.000108393	0.000114079	0.000119947	0.000126	0.000132238	0.000138663	0.000145275	0.000152077	0.000159068	0.000166249	0.000173622	0.000181185	0.000188941	0.000196887	0.000205025	0.000213354	0.000221874	0.000230584	0.000239483	0.000248569	0.000257843	0.000267303
-1.11029	1.49694e-05	1.66833e-05	1.8505e-05	2.0438e-05	2.24858e-05	2.46517e-05	2.6939e-05	2.93512e-05	3.18916e-05	3.45635e-05	3.73701e-05	4.03148e-05	4.34007e-05	4.66309e-05	5.00086e-05	5.35368e-05	5.72185e-05	6.10565e-05	6.50537e-05	6.92128e-05	7.35366e-05	7.80275e-05	8.2688e-05	8.75207e-05	9.25276e-05	9.7711e-05	0.000103073	0.000108615	0.00011434	0.000120249	0.000126343	0.000132624	0.000139094	0.000145752	0.000152601	0.000159642	0.000166874	0.000174298	0.000181915	0.000189726	0.000197729	0.000205925	0.000214313	0.000222894	0.000231665	0.000240628	0.00024978	0.00025912	0.000268648
-1.10639	1.46389e-05	1.63579e-05	1.81857e-05	2.01258e-05	2.21816e-05	2.43565e-05	2.66539e-05	2.90773e-05	3.163e-05	3.43153e-05	3.71365e-05	4.00969e-05	4.31998e-05	4.64482e-05	4.98453e-05	5.33942e-05	5.70979e-05	6.09592e-05	6.49811e-05	6.91662e-05	7.35173e-05	7.8037e-05	8.27278e-05	8.7592e-05	9.26319e-05	9.78498e-05	0.000103248	0.000108827	0.000114591	0.00012054	0.000126676	0.000133	0.000139515	0.00014622	0.000153116	0.000160206	0.000167489	0.000174965	0.000182636	0.000190501	0.000198561	0.000206815	0.000215263	0.000223905	0.000232739	0.000241765	0.000250983	0.00026039	0.000269985
-1.1025	1.42966e-05	1.60208e-05	1.78547e-05	1.98018e-05	2.18656e-05	2.40496e-05	2.63572e-05	2.87918e-05	3.13567e-05	3.40554e-05	3.68913e-05	3.98675e-05	4.29873e-05	4.6254e-05	4.96706e-05	5.32403e-05	5.6966e-05	6.08507e-05	6.48973e-05	6.91085e-05	7.34871e-05	7.80356e-05	8.27567e-05	8.76525e-05	9.27256e-05	9.7978e-05	0.000103412	0.000109029	0.000114832	0.000120821	0.000126999	0.000133367	0.000139926	0.000146677	0.000153622	0.000160761	0.000168094	0.000175623	0.000183348	0.000191269	0.000199385	0.000207697	0.000216205	0.000224908	0.000233805	0.000242895	0.000252178	0.000261651	0.000271315
-1.09861	1.39429e-05	1.56722e-05	1.75122e-05	1.94663e-05	2.15382e-05	2.37312e-05	2.60489e-05	2.84947e-05	3.1072e-05	3.37842e-05	3.66346e-05	3.96267e-05	4.27635e-05	4.60485e-05	4.94846e-05	5.30751e-05	5.6823e-05	6.07311e-05	6.48025e-05	6.90399e-05	7.3446e-05	7.80235e-05	8.27749e-05	8.77025e-05	9.28088e-05	9.80958e-05	0.000103566	0.000109221	0.000115062	0.000121092	0.000127312	0.000133723	0.000140327	0.000147125	0.000154118	0.000161306	0.000168691	0.000176272	0.000184051	0.000192027	0.000200201	0.000208571	0.000217139	0.000225903	0.000234863	0.000244017	0.000253365	0.000262906	0.000272638
-1.09471	1.35779e-05	1.53123e-05	1.71583e-05	1.91195e-05	2.11994e-05	2.34015e-05	2.57294e-05	2.81864e-05	3.0776e-05	3.35017e-05	3.63668e-05	3.93747e-05	4.25286e-05	4.58319e-05	4.92876e-05	5.2899e-05	5.6669e-05	6.06007e-05	6.46969e-05	6.89606e-05	7.33943e-05	7.80008e-05	8.27826e-05	8.77421e-05	9.28816e-05	9.82034e-05	0.00010371	0.000109402	0.000115283	0.000121353	0.000127616	0.00013407	0.00014072	0.000147564	0.000154605	0.000161843	0.000169279	0.000176913	0.000184746	0.000192777	0.000201008	0.000209437	0.000218065	0.00022689	0.000235913	0.000245131	0.000254546	0.000264154	0.000273954
-1.09082	1.32017e-05	1.49412e-05	1.67933e-05	1.87615e-05	2.08495e-05	2.30607e-05	2.53987e-05	2.78669e-05	3.04689e-05	3.32081e-05	3.60879e-05	3.91117e-05	4.22827e-05	4.56044e-05	4.90797e-05	5.2712e-05	5.65043e-05	6.04596e-05	6.45807e-05	6.88707e-05	7.33321e-05	7.79677e-05	8.278e-05	8.77714e-05	9.29444e-05	9.8301e-05	0.000103844	0.000109574	0.000115494	0.000121605	0.000127909	0.000134408	0.000141103	0.000147994	0.000155083	0.000162371	0.000169858	0.000177544	0.000185432	0.000193519	0.000201807	0.000210295	0.000218983	0.00022787	0.000236955	0.000246239	0.000255719	0.000265394	0.000275263
-1.08692	1.28145e-05	1.45591e-05	1.64173e-05	1.83926e-05	2.04886e-05	2.27089e-05	2.5057e-05	2.75365e-05	3.01509e-05	3.29037e-05	3.57982e-05	3.88379e-05	4.20261e-05	4.53662e-05	4.88612e-05	5.25145e-05	5.63291e-05	6.0308e-05	6.44542e-05	6.87705e-05	7.32596e-05	7.79244e-05	8.27673e-05	8.77908e-05	9.29972e-05	9.83888e-05	0.000103968	0.000109736	0.000115695	0.000121847	0.000128194	0.000134737	0.000141476	0.000148415	0.000155552	0.00016289	0.000170428	0.000178168	0.000186109	0.000194253	0.000202598	0.000211145	0.000219893	0.000228842	0.000237991	0.000247339	0.000256885	0.000266628	0.000276566
-1.08303	1.24167e-05	1.41664e-05	1.60306e-05	1.80129e-05	2.0117e-05	2.23464e-05	2.47047e-05	2.71955e-05	2.98223e-05	3.25886e-05	3.54979e-05	3.85536e-05	4.1759e-05	4.51175e-05	4.86323e-05	5.23066e-05	5.61436e-05	6.01462e-05	6.43174e-05	6.86601e-05	7.31772e-05	7.78712e-05	8.27447e-05	8.78003e-05	9.30403e-05	9.84669e-05	0.000104082	0.000109889	0.000115887	0.00012208	0.00012847	0.000135056	0.000141841	0.000148827	0.000156012	0.0001634	0.00017099	0.000178783	0.000186779	0.000194978	0.000203381	0.000211987	0.000220796	0.000229806	0.000239019	0.000248432	0.000258044	0.000267855	0.000277862
-1.07913	1.20082e-05	1.3763e-05	1.56333e-05	1.76227e-05	1.97348e-05	2.19733e-05	2.43419e-05	2.6844e-05	2.94832e-05	3.22632e-05	3.51872e-05	3.82589e-05	4.14816e-05	4.48586e-05	4.83932e-05	5.20886e-05	5.59479e-05	5.99743e-05	6.41707e-05	6.85399e-05	7.30849e-05	7.78082e-05	8.27125e-05	8.78003e-05	9.30739e-05	9.85357e-05	0.000104188	0.000110032	0.00011607	0.000122305	0.000128736	0.000135367	0.000142198	0.00014923	0.000156465	0.000163902	0.000171544	0.00017939	0.000187441	0.000195696	0.000204157	0.000212822	0.000221691	0.000230764	0.00024004	0.000249518	0.000259197	0.000269075	0.000279152
-1.07524	1.15895e-05	1.33494e-05	1.52257e-05	1.72221e-05	1.93424e-05	2.159e-05	2.39688e-05	2.64822e-05	2.91339e-05	3.19275e-05	3.48664e-05	3.79541e-05	4.11941e-05	4.45896e-05	4.81441e-05	5.18606e-05	5.57425e-05	5.97927e-05	6.40143e-05	6.84101e-05	7.2983e-05	7.77358e-05	8.26709e-05	8.7791e-05	9.30984e-05	9.85953e-05	0.000104284	0.000110166	0.000116245	0.00012252	0.000128994	0.000135669	0.000142546	0.000149625	0.000156909	0.000164397	0.00017209	0.000179989	0.000188095	0.000196407	0.000204925	0.000213649	0.000222579	0.000231715	0.000241054	0.000250598	0.000260343	0.00027029	0.000280436
-1.07134	1.11607e-05	1.29257e-05	1.48081e-05	1.68116e-05	1.89399e-05	2.11967e-05	2.35857e-05	2.61105e-05	2.87747e-05	3.15819e-05	3.45357e-05	3.76395e-05	4.08968e-05	4.4311e-05	4.78853e-05	5.1623e-05	5.55274e-05	5.96015e-05	6.38484e-05	6.82709e-05	7.28718e-05	7.76541e-05	8.26201e-05	8.77726e-05	9.31138e-05	9.8646e-05	0.000104372	0.000110292	0.00011641	0.000122727	0.000129244	0.000135963	0.000142886	0.000150012	0.000157345	0.000164883	0.000172628	0.000180581	0.000188742	0.00019711	0.000205686	0.00021447	0.000223461	0.000232659	0.000242062	0.000251671	0.000261483	0.000271498	0.000281714
-1.06745	1.07221e-05	1.24921e-05	1.43806e-05	1.63911e-05	1.85276e-05	2.07935e-05	2.31928e-05	2.5729e-05	2.84057e-05	3.12267e-05	3.41953e-05	3.73153e-05	4.059e-05	4.40228e-05	4.7617e-05	5.13761e-05	5.5303e-05	5.94011e-05	6.36733e-05	6.81225e-05	7.27516e-05	7.75634e-05	8.25604e-05	8.77453e-05	9.31205e-05	9.86881e-05	0.00010445	0.00011041	0.000116567	0.000122925	0.000129486	0.000136249	0.000143217	0.000150392	0.000157773	0.000165362	0.000173159	0.000181166	0.000189381	0.000197806	0.00020644	0.000215284	0.000224336	0.000233596	0.000243064	0.000252738	0.000262617	0.0002727	0.000282986
-1.06355	1.02738e-05	1.2049e-05	1.39435e-05	1.59612e-05	1.81057e-05	2.03809e-05	2.27904e-05	2.5338e-05	2.80273e-05	3.0862e-05	3.38456e-05	3.69817e-05	4.02738e-05	4.37253e-05	4.73396e-05	5.11199e-05	5.50696e-05	5.91916e-05	6.34892e-05	6.79652e-05	7.26225e-05	7.74639e-05	8.24921e-05	8.77095e-05	9.31187e-05	9.87218e-05	0.000104521	0.000110519	0.000116716	0.000123116	0.000129719	0.000136527	0.000143542	0.000150764	0.000158194	0.000165833	0.000173683	0.000181743	0.000190014	0.000198496	0.000207188	0.000216091	0.000225205	0.000234528	0.000244059	0.000253799	0.000263746	0.000273897	0.000284253
-1.05966	9.81631e-06	1.15966e-05	1.34972e-05	1.55219e-05	1.76746e-05	1.9959e-05	2.23788e-05	2.49378e-05	2.76397e-05	3.04882e-05	3.34868e-05	3.66391e-05	3.99487e-05	4.34189e-05	4.70532e-05	5.08549e-05	5.48273e-05	5.89735e-05	6.32965e-05	6.77994e-05	7.2485e-05	7.73561e-05	8.24154e-05	8.76654e-05	9.31086e-05	9.87474e-05	0.000104584	0.00011062	0.000116858	0.000123299	0.000129945	0.000136798	0.000143858	0.000151128	0.000158608	0.000166298	0.0001742	0.000182314	0.00019064	0.000199178	0.000207929	0.000216892	0.000226067	0.000235453	0.000245049	0.000254855	0.000264868	0.000275089	0.000285515
-1.05576	9.34972e-06	1.11351e-05	1.30418e-05	1.50736e-05	1.72344e-05	1.95281e-05	2.19582e-05	2.45287e-05	2.72432e-05	3.01055e-05	3.31191e-05	3.62877e-05	3.96148e-05	4.31038e-05	4.67582e-05	5.05814e-05	5.45765e-05	5.87468e-05	6.30954e-05	6.76252e-05	7.23391e-05	7.724e-05	8.23306e-05	8.76133e-05	9.30907e-05	9.87651e-05	0.000104639	0.000110713	0.000116991	0.000123474	0.000130164	0.000137061	0.000144168	0.000151485	0.000159014	0.000166756	0.00017471	0.000182878	0.000191259	0.000199855	0.000208664	0.000217687	0.000226924	0.000236372	0.000246033	0.000255905	0.000265986	0.000276275	0.000286771
-1.05187	8.87436e-06	1.06648e-05	1.25776e-05	1.46166e-05	1.67856e-05	1.90884e-05	2.1529e-05	2.4111e-05	2.68381e-05	2.97142e-05	3.27429e-05	3.59278e-05	3.92724e-05	4.27803e-05	4.64549e-05	5.02995e-05	5.43175e-05	5.8512e-05	6.28862e-05	6.7443e-05	7.21853e-05	7.71161e-05	8.2238e-05	8.75535e-05	9.30651e-05	9.87752e-05	0.000104686	0.0001108	0.000117118	0.000123642	0.000130375	0.000137318	0.000144471	0.000151836	0.000159414	0.000167207	0.000175214	0.000183435	0.000191873	0.000200525	0.000209393	0.000218477	0.000227774	0.000237287	0.000247012	0.00025695	0.000267098	0.000277457	0.000288023
-1.04797	8.39051e-06	1.01861e-05	1.2105e-05	1.41511e-05	1.63283e-05	1.86404e-05	2.10914e-05	2.36849e-05	2.64247e-05	2.93147e-05	3.23585e-05	3.55597e-05	3.8922e-05	4.24487e-05	4.61435e-05	5.00097e-05	5.40506e-05	5.82693e-05	6.26692e-05	6.7253e-05	7.20239e-05	7.69846e-05	8.21378e-05	8.74862e-05	9.30322e-05	9.87781e-05	0.000104726	0.000110879	0.000117237	0.000123804	0.00013058	0.000137567	0.000144767	0.00015218	0.000159808	0.000167652	0.000175711	0.000183987	0.00019248	0.00020119	0.000210117	0.00021926	0.00022862	0.000238195	0.000247986	0.00025799	0.000268206	0.000278634	0.000289271
-1.04408	7.89847e-06	9.6992e-06	1.16242e-05	1.36775e-05	1.58629e-05	1.81843e-05	2.06457e-05	2.32507e-05	2.60033e-05	2.89072e-05	3.19661e-05	3.51837e-05	3.85636e-05	4.21094e-05	4.58244e-05	4.97122e-05	5.3776e-05	5.80191e-05	6.24447e-05	6.70557e-05	7.18551e-05	7.68458e-05	8.20305e-05	8.74118e-05	9.29922e-05	9.87741e-05	0.00010476	0.000110951	0.00011735	0.000123958	0.000130778	0.000137811	0.000145057	0.000152518	0.000160196	0.00016809	0.000176203	0.000184533	0.000193082	0.000201849	0.000210835	0.000220039	0.000229461	0.000239099	0.000248954	0.000259025	0.000269309	0.000279806	0.000290514
-1.04019	7.39855e-06	9.20442e-06	1.11356e-05	1.3196e-05	1.53897e-05	1.77204e-05	2.01922e-05	2.28088e-05	2.55742e-05	2.84921e-05	3.15662e-05	3.48002e-05	3.81978e-05	4.17625e-05	4.54979e-05	4.94073e-05	5.34942e-05	5.77617e-05	6.2213e-05	6.68512e-05	7.16793e-05	7.67001e-05	8.19163e-05	8.73306e-05	9.29455e-05	9.87634e-05	0.000104786	0.000111017	0.000117456	0.000124107	0.00013097	0.000138048	0.000145341	0.00015285	0.000160578	0.000168524	0.000176689	0.000185074	0.000193678	0.000202503	0.000211548	0.000220812	0.000230296	0.000239999	0.000249919	0.000260056	0.000270408	0.000280975	0.000291754
-1.03629	6.89105e-06	8.70208e-06	1.06394e-05	1.27071e-05	1.49089e-05	1.72491e-05	1.97313e-05	2.23596e-05	2.51377e-05	2.80696e-05	3.11589e-05	3.44094e-05	3.78248e-05	4.14085e-05	4.51643e-05	4.90954e-05	5.32053e-05	5.74973e-05	6.19745e-05	6.66399e-05	7.14967e-05	7.65477e-05	8.17955e-05	8.72429e-05	9.28924e-05	9.87464e-05	0.000104807	0.000111076	0.000117557	0.000124249	0.000131156	0.000138279	0.000145619	0.000153177	0.000160954	0.000168952	0.00017717	0.000185609	0.00019427	0.000203152	0.000212256	0.000221581	0.000231127	0.000240894	0.000250879	0.000261083	0.000271503	0.00028214	0.00029299
-1.0324	6.37629e-06	8.19249e-06	1.0136e-05	1.22109e-05	1.4421e-05	1.67705e-05	1.92633e-05	2.19032e-05	2.46942e-05	2.76401e-05	3.07447e-05	3.40117e-05	3.74449e-05	4.10477e-05	4.48239e-05	4.87768e-05	5.29099e-05	5.72263e-05	6.17294e-05	6.64222e-05	7.13078e-05	7.6389e-05	8.16685e-05	8.71491e-05	9.28332e-05	9.87233e-05	0.000104822	0.00011113	0.000117651	0.000124386	0.000131337	0.000138505	0.000145892	0.000153498	0.000161326	0.000169375	0.000177646	0.00018614	0.000194857	0.000203797	0.00021296	0.000222346	0.000231954	0.000241784	0.000251835	0.000262106	0.000272595	0.000283301	0.000294223
-1.0285	5.8546e-06	7.67599e-06	9.62571e-06	1.17078e-05	1.39263e-05	1.62852e-05	1.87885e-05	2.14401e-05	2.42439e-05	2.72039e-05	3.03238e-05	3.36074e-05	3.70584e-05	4.06805e-05	4.44771e-05	4.84518e-05	5.26081e-05	5.69491e-05	6.14782e-05	6.61984e-05	7.11128e-05	7.62243e-05	8.15356e-05	8.70494e-05	9.27683e-05	9.86946e-05	0.000104831	0.000111179	0.00011774	0.000124518	0.000131512	0.000138726	0.00014616	0.000153815	0.000161692	0.000169793	0.000178117	0.000186666	0.000195439	0.000204437	0.00021366	0.000223107	0.000232778	0.000242672	0.000252788	0.000263126	0.000273683	0.000284459	0.000295452
-1.02461	5.32631e-06	7.15291e-06	9.10885e-06	1.11982e-05	1.3425e-05	1.57934e-05	1.83072e-05	2.09706e-05	2.37873e-05	2.67614e-05	2.98967e-05	3.31969e-05	3.66658e-05	4.0307e-05	4.41242e-05	4.81208e-05	5.23003e-05	5.6666e-05	6.12211e-05	6.59688e-05	7.09121e-05	7.60539e-05	8.13971e-05	8.69442e-05	9.26979e-05	9.86606e-05	0.000104835	0.000111222	0.000117824	0.000124644	0.000131683	0.000138942	0.000146423	0.000154126	0.000162054	0.000170206	0.000178584	0.000187188	0.000196018	0.000205074	0.000214356	0.000223864	0.000233597	0.000243555	0.000253737	0.000264142	0.000274768	0.000285615	0.000296679
-1.02071	4.79176e-06	6.62359e-06	8.58577e-06	1.06824e-05	1.29176e-05	1.52954e-05	1.78199e-05	2.0495e-05	2.33247e-05	2.63129e-05	2.94636e-05	3.27805e-05	3.62673e-05	3.99278e-05	4.37656e-05	4.77841e-05	5.19869e-05	5.63773e-05	6.09585e-05	6.57338e-05	7.07061e-05	7.58783e-05	8.12534e-05	8.68339e-05	9.26225e-05	9.86216e-05	0.000104833	0.00011126	0.000117904	0.000124766	0.000131849	0.000139154	0.000146682	0.000154434	0.000162412	0.000170616	0.000179047	0.000187706	0.000196592	0.000205706	0.000215048	0.000224617	0.000234414	0.000244436	0.000254684	0.000265156	0.000275851	0.000286767	0.000297904
-1.01682	4.25129e-06	6.08837e-06	8.05683e-06	1.01608e-05	1.24044e-05	1.47917e-05	1.73268e-05	2.00137e-05	2.28564e-05	2.58588e-05	2.90249e-05	3.23585e-05	3.58634e-05	3.95432e-05	4.34016e-05	4.74421e-05	5.16683e-05	5.60834e-05	6.06908e-05	6.54937e-05	7.0495e-05	7.56978e-05	8.11048e-05	8.67188e-05	9.25424e-05	9.85779e-05	0.000104828	0.000111294	0.000117979	0.000124884	0.000132011	0.000139361	0.000146936	0.000154738	0.000162766	0.000171022	0.000179507	0.00018822	0.000197163	0.000206336	0.000215737	0.000225368	0.000235227	0.000245314	0.000255627	0.000266167	0.000276931	0.000287918	0.000299126
-1.01292	3.70526e-06	5.54761e-06	7.52236e-06	9.63367e-06	1.18857e-05	1.42825e-05	1.68283e-05	1.9527e-05	2.23828e-05	2.53995e-05	2.85811e-05	3.19314e-05	3.54543e-05	3.91534e-05	4.30325e-05	4.70951e-05	5.13447e-05	5.57847e-05	6.04183e-05	6.52488e-05	7.02793e-05	7.55126e-05	8.09517e-05	8.65993e-05	9.24579e-05	9.853e-05	0.000104818	0.000111324	0.00011805	0.000124997	0.000132168	0.000139565	0.000147187	0.000155038	0.000163116	0.000171425	0.000179963	0.000188732	0.000197732	0.000206962	0.000216424	0.000226116	0.000236038	0.000246189	0.000256569	0.000267176	0.000278009	0.000289067	0.000300347
-1.00903	3.15403e-06	5.00167e-06	6.98274e-06	9.10143e-06	1.13619e-05	1.37683e-05	1.63248e-05	1.90354e-05	2.19042e-05	2.49352e-05	2.81323e-05	3.14995e-05	3.50405e-05	3.8759e-05	4.26589e-05	4.67436e-05	5.10167e-05	5.54815e-05	6.01415e-05	6.49997e-05	7.00593e-05	7.53233e-05	8.07945e-05	8.64757e-05	9.23694e-05	9.84782e-05	0.000104804	0.00011135	0.000118117	0.000125107	0.000132323	0.000139765	0.000147435	0.000155334	0.000163464	0.000171824	0.000180416	0.000189241	0.000198297	0.000207586	0.000217108	0.000226861	0.000236846	0.000247062	0.000257508	0.000268183	0.000279085	0.000290214	0.000301566
-1.00513	2.59795e-06	4.45092e-06	6.43834e-06	8.56443e-06	1.08334e-05	1.32494e-05	1.58166e-05	1.85392e-05	2.14211e-05	2.44664e-05	2.76791e-05	3.10631e-05	3.46222e-05	3.83603e-05	4.22809e-05	4.63878e-05	5.06844e-05	5.51742e-05	5.98605e-05	6.47466e-05	6.98354e-05	7.51301e-05	8.06336e-05	8.63484e-05	9.22773e-05	9.84228e-05	0.000104787	0.000111372	0.000118181	0.000125214	0.000132474	0.000139962	0.00014768	0.000155628	0.000163808	0.000172221	0.000180867	0.000189747	0.00019886	0.000208208	0.00021779	0.000227605	0.000237653	0.000247934	0.000258446	0.000269189	0.00028016	0.00029136	0.000302785
-1.00124	2.03739e-06	3.89571e-06	5.88951e-06	8.02304e-06	1.03005e-05	1.27262e-05	1.53042e-05	1.80387e-05	2.09338e-05	2.39935e-05	2.72218e-05	3.06227e-05	3.42e-05	3.79576e-05	4.18991e-05	4.60282e-05	5.03484e-05	5.48632e-05	5.95759e-05	6.44898e-05	6.9608e-05	7.49335e-05	8.04692e-05	8.62178e-05	9.2182e-05	9.83642e-05	0.000104767	0.000111392	0.000118242	0.000125318	0.000132623	0.000140157	0.000147922	0.00015592	0.000164151	0.000172616	0.000181316	0.000190251	0.000199421	0.000208828	0.00021847	0.000228347	0.000238458	0.000248804	0.000259383	0.000270193	0.000281235	0.000292505	0.000304002
-0.997344	1.47274e-06	3.33643e-06	5.33664e-06	7.47764e-06	9.7637e-06	1.2199e-05	1.47879e-05	1.75344e-05	2.04426e-05	2.35168e-05	2.67608e-05	3.01786e-05	3.37742e-05	3.75513e-05	4.15138e-05	4.56651e-05	5.0009e-05	5.45489e-05	5.92881e-05	6.42299e-05	6.93775e-05	7.47338e-05	8.03018e-05	8.60843e-05	9.20838e-05	9.83029e-05	0.000104744	0.000111409	0.0001183	0.00012542	0.000132769	0.000140349	0.000148162	0.000156209	0.000164491	0.000173008	0.000181762	0.000190753	0.000199981	0.000209446	0.000219148	0.000229087	0.000239262	0.000249673	0.000260318	0.000271197	0.000282308	0.000293649	0.00030522
-0.993449	9.04357e-07	2.77346e-06	4.78011e-06	6.92862e-06	9.22327e-06	1.16683e-05	1.4268e-05	1.70266e-05	1.99481e-05	2.30367e-05	2.62964e-05	2.97313e-05	3.33451e-05	3.71419e-05	4.11253e-05	4.5299e-05	4.96666e-05	5.42316e-05	5.89973e-05	6.39671e-05	6.91441e-05	7.45314e-05	8.01318e-05	8.59481e-05	9.19831e-05	9.82391e-05	0.000104719	0.000111424	0.000118357	0.000125519	0.000132913	0.000140539	0.0001484	0.000156497	0.000164829	0.000173399	0.000182208	0.000191254	0.000200539	0.000210063	0.000219826	0.000229827	0.000240066	0.000250542	0.000261254	0.000272201	0.000283381	0.000294794	0.000306437
-0.989554	3.32633e-07	2.20718e-06	4.2203e-06	6.37635e-06	8.67963e-06	1.11344e-05	1.3745e-05	1.65157e-05	1.94505e-05	2.25536e-05	2.58291e-05	2.9281e-05	3.29132e-05	3.67297e-05	4.07341e-05	4.49302e-05	4.93215e-05	5.39117e-05	5.87041e-05	6.37019e-05	6.89084e-05	7.43267e-05	7.99595e-05	8.58099e-05	9.18803e-05	9.81733e-05	0.000104691	0.000111437	0.000118411	0.000125617	0.000133055	0.000140728	0.000148637	0.000156783	0.000165167	0.000173789	0.000182652	0.000191754	0.000201097	0.00021068	0.000220503	0.000230566	0.000240869	0.00025141	0.000262188	0.000273204	0.000284454	0.000295939	0.000307655
-0.98566	0	1.63797e-06	3.6576e-06	5.82122e-06	8.13318e-06	1.05978e-05	1.32193e-05	1.60021e-05	1.89502e-05	2.20679e-05	2.53592e-05	2.88282e-05	3.24789e-05	3.6315e-05	4.03405e-05	4.45591e-05	4.89743e-05	5.35897e-05	5.84087e-05	6.34347e-05	6.86708e-05	7.412e-05	7.97855e-05	8.56698e-05	9.17758e-05	9.81059e-05	0.000104663	0.000111448	0.000118464	0.000125713	0.000133196	0.000140916	0.000148872	0.000157068	0.000165503	0.000174178	0.000183095	0.000192253	0.000201654	0.000211296	0.00022118	0.000231305	0.000241671	0.000252278	0.000263124	0.000274207	0.000285528	0.000297084	0.000308873
-0.981765	0	1.06623e-06	3.09241e-06	5.26364e-06	7.58431e-06	1.00588e-05	1.26913e-05	1.54862e-05	1.84477e-05	2.158e-05	2.48872e-05	2.83734e-05	3.20425e-05	3.58984e-05	3.9945e-05	4.41861e-05	4.86252e-05	5.32659e-05	5.81117e-05	6.31658e-05	6.84315e-05	7.39119e-05	7.96099e-05	8.55284e-05	9.167e-05	9.80372e-05	0.000104633	0.000111458	0.000118516	0.000125808	0.000133337	0.000141103	0.000149107	0.000157352	0.000165839	0.000174567	0.000183538	0.000192753	0.00020221	0.000211912	0.000221856	0.000232044	0.000242474	0.000253146	0.000264059	0.000275212	0.000286603	0.00029823	0.000310092
-0.97787	0	4.92344e-07	2.5251e-06	4.70399e-06	7.03341e-06	9.51774e-06	1.21613e-05	1.49684e-05	1.79434e-05	2.10903e-05	2.44135e-05	2.79168e-05	3.16044e-05	3.54802e-05	3.9548e-05	4.38116e-05	4.82747e-05	5.29407e-05	5.78133e-05	6.28957e-05	6.81911e-05	7.37026e-05	7.94333e-05	8.53859e-05	9.15632e-05	9.79677e-05	0.000104602	0.000111468	0.000118568	0.000125903	0.000133477	0.000141289	0.000149342	0.000157637	0.000166175	0.000174956	0.000183981	0.000193252	0.000202767	0.000212528	0.000222534	0.000232784	0.000243278	0.000254016	0.000264996	0.000276217	0.000287678	0.000299378	0.000311313
-0.973976	0	0	1.9561e-06	4.14268e-06	6.48089e-06	8.97514e-06	1.16298e-05	1.44492e-05	1.74376e-05	2.05993e-05	2.39384e-05	2.7459e-05	3.11651e-05	3.50608e-05	3.91498e-05	4.34361e-05	4.79231e-05	5.26146e-05	5.7514e-05	6.26247e-05	6.79499e-05	7.34927e-05	7.92561e-05	8.52429e-05	9.1456e-05	9.78977e-05	0.000104571	0.000111477	0.000118619	0.000125998	0.000133616	0.000141475	0.000149577	0.000157921	0.00016651	0.000175345	0.000184425	0.000193752	0.000203325	0.000213145	0.000223212	0.000233525	0.000244083	0.000254886	0.000265934	0.000277224	0.000288756	0.000300527	0.000312536
-0.970081	0	0	1.38579e-06	3.5801e-06	5.92714e-06	8.43136e-06	1.10971e-05	1.39288e-05	1.69308e-05	2.01072e-05	2.34623e-05	2.70002e-05	3.0725e-05	3.46406e-05	3.8751e-05	4.30598e-05	4.7571e-05	5.22879e-05	5.72142e-05	6.23533e-05	6.77083e-05	7.32824e-05	7.90786e-05	8.50997e-05	9.13486e-05	9.78277e-05	0.00010454	0.000111486	0.00011867	0.000126093	0.000133756	0.000141662	0.000149812	0.000158207	0.000166847	0.000175735	0.00018487	0.000194253	0.000203884	0.000213763	0.000223891	0.000234267	0.000244889	0.000255759	0.000266874	0.000278233	0.000289835	0.000301678	0.000313761
-0.966186	0	0	8.14575e-07	3.01666e-06	5.37258e-06	7.88681e-06	1.05638e-05	1.34078e-05	1.64233e-05	1.96145e-05	2.29857e-05	2.6541e-05	3.02844e-05	3.422e-05	3.83517e-05	4.26833e-05	4.72186e-05	5.19611e-05	5.69144e-05	6.20818e-05	6.74667e-05	7.30722e-05	7.89012e-05	8.49568e-05	9.12415e-05	9.77581e-05	0.000104509	0.000111496	0.000118722	0.000126188	0.000133897	0.00014185	0.000150048	0.000158493	0.000167185	0.000176126	0.000185315	0.000194755	0.000204444	0.000214383	0.000224572	0.00023501	0.000245698	0.000256633	0.000267815	0.000279244	0.000290916	0.000302832	0.000314989
-0.962292	0	0	2.42865e-07	2.45276e-06	4.81761e-06	7.34189e-06	1.003e-05	1.28865e-05	1.59156e-05	1.91217e-05	2.2509e-05	2.60817e-05	2.98438e-05	3.37995e-05	3.79526e-05	4.2307e-05	4.68664e-05	5.16345e-05	5.66148e-05	6.18108e-05	6.72256e-05	7.28625e-05	7.87245e-05	8.48144e-05	9.11352e-05	9.76892e-05	0.000104479	0.000111507	0.000118775	0.000126285	0.000134039	0.000142039	0.000150285	0.00015878	0.000167524	0.000176518	0.000185763	0.000195259	0.000205006	0.000215005	0.000225255	0.000235756	0.000246508	0.000257509	0.00026876	0.000280257	0.000292001	0.000303989	0.00031622
-0.958397	0	0	0	1.88882e-06	4.26263e-06	6.79701e-06	9.49643e-06	1.23653e-05	1.54081e-05	1.86291e-05	2.20326e-05	2.56227e-05	2.94036e-05	3.33794e-05	3.7554e-05	4.19312e-05	4.65149e-05	5.13086e-05	5.6316e-05	6.15405e-05	6.69853e-05	7.26537e-05	7.85487e-05	8.46731e-05	9.10299e-05	9.76215e-05	0.00010445	0.000111519	0.000118829	0.000126383	0.000134183	0.000142229	0.000150524	0.000159069	0.000167865	0.000176912	0.000186212	0.000195765	0.00020557	0.000215629	0.00022594	0.000236505	0.000247321	0.000258389	0.000269707	0.000281274	0.000293088	0.000305149	0.000317454
-0.954502	0	0	0	1.32524e-06	3.70806e-06	6.25258e-06	8.96331e-06	1.18447e-05	1.49012e-05	1.81372e-05	2.15568e-05	2.51645e-05	2.89642e-05	3.29602e-05	3.71563e-05	4.15564e-05	4.61643e-05	5.09838e-05	5.60183e-05	6.12714e-05	6.67463e-05	7.24462e-05	7.83742e-05	8.45333e-05	9.09261e-05	9.75554e-05	0.000104423	0.000111533	0.000118885	0.000126483	0.000134328	0.000142422	0.000150766	0.000159361	0.000168208	0.000177309	0.000186664	0.000196273	0.000206137	0.000216256	0.000226629	0.000237256	0.000248137	0.000259271	0.000270657	0.000282294	0.000294179	0.000306313	0.000318692
-0.950608	0	0	0	7.6242e-07	3.1543e-06	5.70901e-06	8.4311e-06	1.13251e-05	1.43953e-05	1.76463e-05	2.10822e-05	2.47074e-05	2.85261e-05	3.25422e-05	3.67599e-05	4.11829e-05	4.58153e-05	5.06605e-05	5.57222e-05	6.10039e-05	6.65089e-05	7.22405e-05	7.82016e-05	8.43953e-05	9.08243e-05	9.74912e-05	0.000104399	0.000111549	0.000118944	0.000126585	0.000134476	0.000142617	0.000151009	0.000159655	0.000168554	0.000177709	0.000187119	0.000196785	0.000206707	0.000216885	0.00022732	0.000238011	0.000248957	0.000260157	0.000271611	0.000283317	0.000295274	0.000307481	0.000319934
-0.946713	0	0	0	2.00782e-07	2.60176e-06	5.16672e-06	7.90021e-06	1.08068e-05	1.38908e-05	1.71568e-05	2.06091e-05	2.42519e-05	2.80895e-05	3.21259e-05	3.63652e-05	4.08113e-05	4.5468e-05	5.03391e-05	5.54281e-05	6.07385e-05	6.62737e-05	7.20369e-05	7.80312e-05	8.42596e-05	9.07248e-05	9.74295e-05	0.000104376	0.000111567	0.000119005	0.00012669	0.000134626	0.000142814	0.000151256	0.000159952	0.000168903	0.000178111	0.000187576	0.000197299	0.00020728	0.000217519	0.000228015	0.000238769	0.00024978	0.000261047	0.000272569	0.000284345	0.000296374	0.000308653	0.000321181
-0.942818	0	0	0	0	2.05086e-06	4.6261e-06	7.37106e-06	1.02903e-05	1.33882e-05	1.66693e-05	2.0138e-05	2.37985e-05	2.7655e-05	3.17117e-05	3.59727e-05	4.04419e-05	4.5123e-05	5.002e-05	5.51363e-05	6.04755e-05	6.60409e-05	7.18359e-05	7.78634e-05	8.41265e-05	9.0628e-05	9.73705e-05	0.000104357	0.000111588	0.000119068	0.000126798	0.00013478	0.000143015	0.000151506	0.000160252	0.000169256	0.000178517	0.000188038	0.000197818	0.000207857	0.000218156	0.000228714	0.000239532	0.000250608	0.000261942	0.000273532	0.000285378	0.000297478	0.00030983	0.000322433
-0.938924	0	0	0	0	1.502e-06	4.08758e-06	6.84404e-06	9.77594e-06	1.28878e-05	1.61841e-05	1.96692e-05	2.33474e-05	2.72229e-05	3.13001e-05	3.55828e-05	4.0075e-05	4.47807e-05	4.97036e-05	5.48473e-05	6.02153e-05	6.58111e-05	7.16378e-05	7.76986e-05	8.39966e-05	9.05344e-05	9.73148e-05	0.00010434	0.000111613	0.000119136	0.00012691	0.000134937	0.00014322	0.000151759	0.000160556	0.000169612	0.000178928	0.000188504	0.00019834	0.000208438	0.000218798	0.000229418	0.000240299	0.00025144	0.000262841	0.000274499	0.000286415	0.000298587	0.000311013	0.00032369
-0.935029	0	0	0	0	9.55595e-07	3.55157e-06	6.31958e-06	9.26422e-06	1.239e-05	1.57015e-05	1.92031e-05	2.28991e-05	2.67938e-05	3.08913e-05	3.51958e-05	3.97112e-05	4.44415e-05	4.93904e-05	5.45615e-05	5.99584e-05	6.55845e-05	7.14431e-05	7.75373e-05	8.38701e-05	9.04443e-05	9.72627e-05	0.000104328	0.000111642	0.000119207	0.000127025	0.000135099	0.000143429	0.000152017	0.000160864	0.000169973	0.000179342	0.000188974	0.000198868	0.000209024	0.000219444	0.000230126	0.000241071	0.000252278	0.000263745	0.000275472	0.000287458	0.000299702	0.000312201	0.000324953
-0.931134	0	0	0	0	4.1205e-07	3.01846e-06	5.79807e-06	8.75552e-06	1.18954e-05	1.52221e-05	1.87402e-05	2.2454e-05	2.63678e-05	3.04859e-05	3.48122e-05	3.93509e-05	4.41058e-05	4.90807e-05	5.42793e-05	5.97051e-05	6.53617e-05	7.12522e-05	7.73798e-05	8.37475e-05	9.03583e-05	9.72146e-05	0.000104319	0.000111674	0.000119282	0.000127145	0.000135264	0.000143642	0.000152279	0.000161177	0.000170338	0.000179761	0.000189448	0.0001994	0.000209615	0.000220096	0.00023084	0.000241848	0.00025312	0.000264655	0.000276451	0.000288507	0.000300822	0.000313395	0.000326223
-0.92724	0	0	0	0	0	2.48867e-06	5.27994e-06	8.25023e-06	1.14041e-05	1.47462e-05	1.82809e-05	2.20126e-05	2.59456e-05	3.00842e-05	3.44324e-05	3.89944e-05	4.37739e-05	4.8775e-05	5.40011e-05	5.9456e-05	6.5143e-05	7.10655e-05	7.72266e-05	8.36293e-05	9.02765e-05	9.7171e-05	0.000104315	0.000111712	0.000119362	0.000127269	0.000135435	0.00014386	0.000152546	0.000161495	0.000170708	0.000180186	0.000189929	0.000199937	0.000210212	0.000220753	0.000231559	0.000242632	0.000253969	0.00026557	0.000277435	0.000289562	0.000301949	0.000314595	0.000327499
-0.923345	0	0	0	0	0	1.9626e-06	4.76558e-06	7.74878e-06	1.09168e-05	1.42743e-05	1.78256e-05	2.15752e-05	2.55275e-05	2.96866e-05	3.40568e-05	3.86421e-05	4.34464e-05	4.84736e-05	5.37274e-05	5.92113e-05	6.49289e-05	7.08834e-05	7.7078e-05	8.35158e-05	9.01996e-05	9.71322e-05	0.000104316	0.000111754	0.000119447	0.000127399	0.00013561	0.000144083	0.000152819	0.000161819	0.000171084	0.000180616	0.000190414	0.00020048	0.000210814	0.000221415	0.000232284	0.000243421	0.000254824	0.000266493	0.000278426	0.000290624	0.000303083	0.000315803	0.000328781
-0.91945	0	0	0	0	0	1.44066e-06	4.2554e-06	7.25155e-06	1.04338e-05	1.38066e-05	1.73746e-05	2.11423e-05	2.51138e-05	2.92936e-05	3.36858e-05	3.82945e-05	4.31236e-05	4.8177e-05	5.34585e-05	5.89715e-05	6.47196e-05	7.07062e-05	7.69345e-05	8.34074e-05	9.01279e-05	9.70986e-05	0.000104322	0.000111801	0.000119538	0.000127534	0.000135791	0.000144312	0.000153097	0.000162148	0.000171466	0.000181052	0.000190906	0.00020103	0.000211422	0.000222085	0.000233016	0.000244217	0.000255685	0.000267421	0.000279424	0.000291692	0.000304224	0.000317018	0.000330072
-0.915556	0	0	0	0	0	9.23245e-07	3.7498e-06	6.75896e-06	9.9554e-06	1.33437e-05	1.69285e-05	2.07142e-05	2.47051e-05	2.89056e-05	3.33199e-05	3.7952e-05	4.2806e-05	4.78856e-05	5.31948e-05	5.8737e-05	6.45158e-05	7.05345e-05	7.67964e-05	8.33045e-05	9.00617e-05	9.70707e-05	0.000104334	0.000111855	0.000119634	0.000127675	0.000135978	0.000144547	0.000153381	0.000162483	0.000171854	0.000181494	0.000191404	0.000201585	0.000212037	0.000222761	0.000233755	0.000245019	0.000256554	0.000268357	0.000280429	0.000292768	0.000305372	0.00031824	0.00033137
-0.911661	0	0	0	0	0	4.10755e-07	3.24917e-06	6.2714e-06	9.48212e-06	1.2886e-05	1.64876e-05	2.02913e-05	2.43017e-05	2.85229e-05	3.29593e-05	3.76149e-05	4.24938e-05	4.75998e-05	5.29367e-05	5.85082e-05	6.43177e-05	7.03686e-05	7.66642e-05	8.32075e-05	9.00015e-05	9.70489e-05	0.000104352	0.000111914	0.000119737	0.000127822	0.000136172	0.000144788	0.000153672	0.000162825	0.000172248	0.000181943	0.000191909	0.000202148	0.00021266	0.000223444	0.0002345	0.000245829	0.00025743	0.000269301	0.000281442	0.000293852	0.000306528	0.00031947	0.000332676
-0.907766	0	0	0	0	0	0	2.75392e-06	5.78926e-06	9.01432e-06	1.24338e-05	1.60522e-05	1.98741e-05	2.39039e-05	2.8146e-05	3.26046e-05	3.72837e-05	4.21876e-05	4.73199e-05	5.26847e-05	5.82854e-05	6.41257e-05	7.02089e-05	7.65383e-05	8.31169e-05	8.99477e-05	9.70335e-05	0.000104377	0.00011198	0.000119846	0.000127976	0.000136372	0.000145036	0.00015397	0.000163174	0.00017265	0.000182399	0.000192422	0.000202718	0.000213289	0.000224134	0.000235254	0.000246647	0.000258313	0.000270252	0.000282463	0.000294944	0.000307693	0.000320709	0.000333991
-0.903872	0	0	0	0	0	0	2.26443e-06	5.31294e-06	8.5524e-06	1.19875e-05	1.56228e-05	1.94629e-05	2.35123e-05	2.77752e-05	3.2256e-05	3.69588e-05	4.18876e-05	4.70465e-05	5.24391e-05	5.80692e-05	6.39403e-05	7.00558e-05	7.6419e-05	8.30329e-05	8.99006e-05	9.70249e-05	0.000104408	0.000112053	0.000119962	0.000128137	0.000136579	0.000145291	0.000154275	0.00016353	0.000173059	0.000182863	0.000192942	0.000203296	0.000213926	0.000224833	0.000236015	0.000247473	0.000259205	0.000271212	0.000283492	0.000296044	0.000308866	0.000321957	0.000335315
-0.899977	0	0	0	0	0	0	1.7811e-06	4.84283e-06	8.09673e-06	1.15475e-05	1.51998e-05	1.90582e-05	2.31271e-05	2.7411e-05	3.1914e-05	3.66405e-05	4.15944e-05	4.67797e-05	5.22003e-05	5.78598e-05	6.37617e-05	6.99096e-05	7.63067e-05	8.29561e-05	8.98607e-05	9.70235e-05	0.000104447	0.000112133	0.000120086	0.000128305	0.000136794	0.000145554	0.000154587	0.000163894	0.000173476	0.000183335	0.00019347	0.000203882	0.000214572	0.000225539	0.000236785	0.000248307	0.000260106	0.000272181	0.00028453	0.000297153	0.000310048	0.000323214	0.000336648
-0.896082	0	0	0	0	0	0	1.3043e-06	4.37931e-06	7.64771e-06	1.11142e-05	1.47836e-05	1.86602e-05	2.27488e-05	2.70536e-05	3.1579e-05	3.63292e-05	4.13082e-05	4.65201e-05	5.19687e-05	5.76576e-05	6.35905e-05	6.97708e-05	7.62019e-05	8.28867e-05	8.98284e-05	9.70297e-05	0.000104493	0.000112222	0.000120217	0.000128481	0.000137017	0.000145825	0.000154908	0.000164266	0.000173902	0.000183814	0.000194006	0.000204476	0.000215226	0.000226255	0.000237563	0.00024915	0.000261015	0.000273158	0.000285578	0.000298272	0.00031124	0.00032448	0.000337991
-0.892188	0	0	0	0	0	0	8.34416e-07	3.92276e-06	7.20572e-06	1.0688e-05	1.43744e-05	1.82695e-05	2.23777e-05	2.67036e-05	3.12514e-05	3.60253e-05	4.10295e-05	4.6268e-05	5.17446e-05	5.74631e-05	6.3427e-05	6.96398e-05	7.61048e-05	8.28252e-05	8.98039e-05	9.70439e-05	0.000104548	0.000112318	0.000120356	0.000128666	0.000137248	0.000146105	0.000155237	0.000164647	0.000174335	0.000184303	0.000194551	0.000205079	0.000215889	0.000226979	0.000238351	0.000250002	0.000261934	0.000274145	0.000286634	0.0002994	0.000312442	0.000325757	0.000339344
-0.888293	0	0	0	0	0	0	3.7182e-07	3.47355e-06	6.77112e-06	1.02693e-05	1.39728e-05	1.78863e-05	2.20143e-05	2.63612e-05	3.09315e-05	3.57292e-05	4.07587e-05	4.60238e-05	5.15285e-05	5.72766e-05	6.32715e-05	6.95169e-05	7.60159e-05	8.27719e-05	8.97878e-05	9.70664e-05	0.00010461	0.000112422	0.000120505	0.000128859	0.000137488	0.000146393	0.000155575	0.000165037	0.000174778	0.000184801	0.000195105	0.000205692	0.000216561	0.000227713	0.000239148	0.000250864	0.000262863	0.000275142	0.000287701	0.000300539	0.000313654	0.000327044	0.000340707
-0.884398	0	0	0	0	0	0	0	3.03206e-06	6.34429e-06	9.85839e-06	1.35791e-05	1.7511e-05	2.16588e-05	2.60269e-05	3.06196e-05	3.54413e-05	4.0496e-05	4.57879e-05	5.13208e-05	5.70984e-05	6.31245e-05	6.94024e-05	7.59356e-05	8.27272e-05	8.97803e-05	9.70977e-05	0.000104682	0.000112536	0.000120662	0.000129061	0.000137737	0.00014669	0.000155922	0.000165435	0.00017523	0.000185308	0.000195669	0.000206314	0.000217243	0.000228457	0.000239955	0.000251736	0.000263802	0.000276149	0.000288778	0.000301688	0.000314876	0.000328341	0.000342081
-0.880503	0	0	0	0	0	0	0	2.59864e-06	5.92559e-06	9.45566e-06	1.31936e-05	1.71441e-05	2.13117e-05	2.5701e-05	3.03163e-05	3.51619e-05	4.0242e-05	4.55606e-05	5.11217e-05	5.6929e-05	6.29862e-05	6.92968e-05	7.58642e-05	8.26915e-05	8.97818e-05	9.7138e-05	0.000104763	0.000112659	0.000120828	0.000129273	0.000137995	0.000146997	0.000156279	0.000165844	0.000175692	0.000185825	0.000196242	0.000206946	0.000217935	0.00022921	0.000240772	0.000252619	0.000264751	0.000277167	0.000289866	0.000302847	0.000316109	0.00032965	0.000343467
-0.876609	0	0	0	0	0	0	0	2.17366e-06	5.51539e-06	9.06148e-06	1.28167e-05	1.67858e-05	2.09733e-05	2.53838e-05	3.00217e-05	3.48913e-05	3.99968e-05	4.53423e-05	5.09316e-05	5.67687e-05	6.28571e-05	6.92005e-05	7.5802e-05	8.26651e-05	8.97927e-05	9.71878e-05	0.000104853	0.000112791	0.000121004	0.000129494	0.000138263	0.000147313	0.000156646	0.000166262	0.000176164	0.000186352	0.000196826	0.000207588	0.000218637	0.000229975	0.0002416	0.000253512	0.000265711	0.000278195	0.000290965	0.000304018	0.000317354	0.00033097	0.000344864
-0.872714	0	0	0	0	0	0	0	1.75746e-06	5.11403e-06	8.67619e-06	1.24488e-05	1.64365e-05	2.0644e-05	2.50758e-05	2.97364e-05	3.463e-05	3.9761e-05	4.51333e-05	5.0751e-05	5.66178e-05	6.27375e-05	6.91136e-05	7.57495e-05	8.26484e-05	8.98134e-05	9.72474e-05	0.000104953	0.000112933	0.00012119	0.000129725	0.000138541	0.00014764	0.000157023	0.000166691	0.000176646	0.000186889	0.000197421	0.000208241	0.000219351	0.00023075	0.000242438	0.000254416	0.000266682	0.000279235	0.000292075	0.000305201	0.00031861	0.000332302	0.000346273
-0.868819	0	0	0	0	0	0	0	1.3504e-06	4.72185e-06	8.30015e-06	1.20901e-05	1.60966e-05	2.03241e-05	2.47772e-05	2.94605e-05	3.43783e-05	3.95347e-05	4.4934e-05	5.05801e-05	5.64768e-05	6.26278e-05	6.90367e-05	7.57069e-05	8.26417e-05	8.98441e-05	9.73171e-05	0.000105063	0.000113085	0.000121386	0.000129966	0.00013883	0.000147977	0.00015741	0.000167131	0.000177139	0.000187437	0.000198026	0.000208905	0.000220075	0.000231536	0.000243288	0.000255331	0.000267664	0.000280287	0.000293197	0.000306395	0.000319878	0.000333646	0.000347695
-0.864925	0	0	0	0	0	0	0	9.52806e-07	4.33921e-06	7.9337e-06	1.17411e-05	1.57663e-05	2.00139e-05	2.44885e-05	2.91946e-05	3.41365e-05	3.93185e-05	4.47447e-05	5.04192e-05	5.63458e-05	6.25282e-05	6.897e-05	7.56747e-05	8.26454e-05	8.98853e-05	9.73973e-05	0.000105184	0.000113248	0.000121593	0.000130219	0.000139129	0.000148325	0.000157809	0.000167581	0.000177643	0.000187997	0.000198642	0.00020958	0.000220811	0.000232334	0.00024415	0.000256258	0.000268659	0.00028135	0.000294331	0.000307602	0.000321159	0.000335002	0.000349129
-0.86103	0	0	0	0	0	0	0	5.65013e-07	3.96642e-06	7.57716e-06	1.14021e-05	1.54461e-05	1.97138e-05	2.42099e-05	2.89388e-05	3.39049e-05	3.91125e-05	4.45658e-05	5.02688e-05	5.62254e-05	6.24392e-05	6.8914e-05	7.5653e-05	8.26597e-05	8.99372e-05	9.74883e-05	0.000105316	0.000113422	0.00012181	0.000130482	0.000139439	0.000148684	0.000158218	0.000168043	0.000178159	0.000188568	0.00019927	0.000210267	0.000221558	0.000233144	0.000245024	0.000257198	0.000269665	0.000282426	0.000295478	0.000308821	0.000322452	0.000336371	0.000350576
-0.857135	0	0	0	0	0	0	0	1.87346e-07	3.60381e-06	7.23086e-06	1.10734e-05	1.51362e-05	1.94241e-05	2.39417e-05	2.86935e-05	3.36839e-05	3.89172e-05	4.43976e-05	5.01291e-05	5.61157e-05	6.2361e-05	6.88688e-05	7.56424e-05	8.26851e-05	9.00002e-05	9.75904e-05	0.000105459	0.000113608	0.00012204	0.000130757	0.000139761	0.000149055	0.00015864	0.000168516	0.000178686	0.000189151	0.000199911	0.000210966	0.000222318	0.000233966	0.00024591	0.000258149	0.000270685	0.000283514	0.000296637	0.000310053	0.000323759	0.000337754	0.000352036
-0.853241	0	0	0	0	0	0	0	0	3.2517e-06	6.89511e-06	1.07553e-05	1.48371e-05	1.91452e-05	2.36843e-05	2.84591e-05	3.34738e-05	3.87328e-05	4.42404e-05	5.00005e-05	5.60171e-05	6.2294e-05	6.88348e-05	7.5643e-05	8.27219e-05	9.00745e-05	9.7704e-05	0.000105613	0.000113804	0.00012228	0.000131043	0.000140095	0.000149438	0.000159073	0.000169002	0.000179226	0.000189746	0.000200563	0.000211677	0.00022309	0.0002348	0.000246808	0.000259114	0.000271717	0.000284616	0.00029781	0.000311298	0.000325079	0.00033915	0.00035351
-0.849346	0	0	0	0	0	0	0	0	2.9104e-06	6.57023e-06	1.04481e-05	1.45488e-05	1.88773e-05	2.34381e-05	2.82358e-05	3.32749e-05	3.85597e-05	4.40945e-05	4.98833e-05	5.593e-05	6.22385e-05	6.88124e-05	7.56552e-05	8.27702e-05	9.01606e-05	9.78294e-05	0.000105779	0.000114013	0.000122533	0.000131342	0.000140441	0.000149833	0.000159518	0.0001695	0.000179778	0.000190353	0.000201228	0.000212401	0.000223874	0.000235647	0.00024772	0.000260091	0.000272762	0.00028573	0.000298996	0.000312557	0.000326412	0.00034056	0.000354998
-0.845451	0	0	0	0	0	0	0	0	2.58021e-06	6.25652e-06	1.01521e-05	1.42719e-05	1.86207e-05	2.32032e-05	2.80239e-05	3.30875e-05	3.83981e-05	4.39602e-05	4.97777e-05	5.58546e-05	6.21947e-05	6.88018e-05	7.56793e-05	8.28305e-05	9.02587e-05	9.79669e-05	0.000105958	0.000114234	0.000122798	0.000131653	0.000140799	0.00015024	0.000159976	0.00017001	0.000180342	0.000190974	0.000201905	0.000213138	0.000224672	0.000236508	0.000248644	0.000261082	0.00027382	0.000286858	0.000300195	0.000313829	0.000327759	0.000341984	0.0003565
-0.841557	0	0	0	0	0	0	0	0	2.26142e-06	5.95426e-06	9.86766e-06	1.40065e-05	1.83757e-05	2.298e-05	2.78238e-05	3.29119e-05	3.82484e-05	4.38378e-05	4.9684e-05	5.57912e-05	6.21631e-05	6.88034e-05	7.57156e-05	8.29031e-05	9.03691e-05	9.81167e-05	0.000106149	0.000114467	0.000123076	0.000131976	0.00014117	0.00015066	0.000160447	0.000170533	0.000180919	0.000191607	0.000202596	0.000213888	0.000225483	0.000237381	0.000249583	0.000262087	0.000274893	0.000288	0.000301409	0.000315116	0.000329121	0.000343422	0.000358017
-0.837662	0	0	0	0	0	0	0	0	1.95432e-06	5.66374e-06	9.595e-06	1.3753e-05	1.81427e-05	2.27687e-05	2.76358e-05	3.27483e-05	3.81108e-05	4.37276e-05	4.96027e-05	5.57401e-05	6.21438e-05	6.88173e-05	7.57643e-05	8.29882e-05	9.04921e-05	9.82791e-05	0.000106352	0.000114714	0.000123366	0.000132312	0.000141554	0.000151093	0.000160931	0.00017107	0.00018151	0.000192254	0.000203301	0.000214652	0.000226308	0.000238269	0.000250535	0.000263105	0.000275979	0.000289157	0.000302636	0.000316417	0.000330497	0.000344875	0.000359549
-0.833767	0	0	0	0	0	0	0	0	1.65917e-06	5.38525e-06	9.33442e-06	1.35117e-05	1.79218e-05	2.25697e-05	2.746e-05	3.25972e-05	3.79857e-05	4.36298e-05	4.95338e-05	5.57016e-05	6.21371e-05	6.8844e-05	7.58259e-05	8.30861e-05	9.0628e-05	9.84545e-05	0.000106569	0.000114973	0.00012367	0.000132662	0.000141951	0.000151539	0.000161428	0.00017162	0.000182115	0.000192914	0.000204019	0.00021543	0.000227147	0.000239171	0.000251501	0.000264138	0.00027708	0.000290327	0.000303879	0.000317733	0.000331888	0.000346343	0.000361096
-0.829873	0	0	0	0	0	0	0	0	1.37624e-06	5.11903e-06	9.08618e-06	1.32827e-05	1.77134e-05	2.23832e-05	2.72968e-05	3.24586e-05	3.78732e-05	4.35448e-05	4.94777e-05	5.56759e-05	6.21433e-05	6.88836e-05	7.59004e-05	8.31971e-05	9.0777e-05	9.86431e-05	0.000106798	0.000115245	0.000123987	0.000133025	0.000142362	0.000151999	0.00016194	0.000172183	0.000182733	0.000193588	0.000204751	0.000216221	0.000228	0.000240087	0.000252482	0.000265185	0.000278196	0.000291513	0.000305136	0.000319064	0.000333294	0.000347826	0.000362658
-0.825978	0	0	0	0	0	0	0	0	1.10579e-06	4.86535e-06	8.85053e-06	1.30664e-05	1.75177e-05	2.22095e-05	2.71464e-05	3.23329e-05	3.77736e-05	4.34728e-05	4.94347e-05	5.56634e-05	6.21627e-05	6.89364e-05	7.59882e-05	8.33214e-05	9.09394e-05	9.88451e-05	0.000107042	0.000115532	0.000124317	0.000133402	0.000142786	0.000152473	0.000162465	0.000172761	0.000183365	0.000194277	0.000205497	0.000217027	0.000228867	0.000241017	0.000253477	0.000266247	0.000279326	0.000292713	0.000306408	0.00032041	0.000334716	0.000349325	0.000364236
-0.822083	0	0	0	0	0	0	0	0	8.48073e-07	4.62445e-06	8.62772e-06	1.28629e-05	1.7335e-05	2.20488e-05	2.70091e-05	3.22204e-05	3.76873e-05	4.34141e-05	4.9405e-05	5.56641e-05	6.21955e-05	6.90027e-05	7.60895e-05	8.34593e-05	9.11154e-05	9.90609e-05	0.000107299	0.000115832	0.000124662	0.000133792	0.000143225	0.000152961	0.000163004	0.000173353	0.000184011	0.000194979	0.000206258	0.000217848	0.000229749	0.000241962	0.000254487	0.000267324	0.000280471	0.000293929	0.000307696	0.000321771	0.000336153	0.00035084	0.00036583
-0.818189	0	0	0	0	0	0	0	0	6.03314e-07	4.39658e-06	8.418e-06	1.26726e-05	1.71655e-05	2.19014e-05	2.68851e-05	3.21212e-05	3.76143e-05	4.33688e-05	4.93888e-05	5.56785e-05	6.22419e-05	6.90827e-05	7.62046e-05	8.3611e-05	9.13053e-05	9.92906e-05	0.00010757	0.000116146	0.000125021	0.000134197	0.000143678	0.000153464	0.000163557	0.00017396	0.000184673	0.000195697	0.000207033	0.000218683	0.000230646	0.000242922	0.000255513	0.000268416	0.000281632	0.00029516	0.000309	0.000323149	0.000337606	0.000352371	0.00036744
-0.814294	0	0	0	0	0	0	0	0	3.71741e-07	4.18195e-06	8.22157e-06	1.24957e-05	1.70093e-05	2.17674e-05	2.67746e-05	3.20356e-05	3.7555e-05	4.33372e-05	4.93864e-05	5.57067e-05	6.23022e-05	6.91767e-05	7.63337e-05	8.37768e-05	9.15094e-05	9.95345e-05	0.000107855	0.000116474	0.000125394	0.000134617	0.000144145	0.000153981	0.000164125	0.000174581	0.000185349	0.000196429	0.000207824	0.000219534	0.000231558	0.000243898	0.000256553	0.000269524	0.000282808	0.000296407	0.000310319	0.000324542	0.000339076	0.000353918	0.000369066
-0.810399	0	0	0	0	0	0	0	0	1.53572e-07	3.98078e-06	8.03868e-06	1.23324e-05	1.68669e-05	2.16471e-05	2.66779e-05	3.19638e-05	3.75096e-05	4.33195e-05	4.93979e-05	5.5749e-05	6.23766e-05	6.92848e-05	7.6477e-05	8.39569e-05	9.17277e-05	9.97927e-05	0.000108155	0.000116817	0.000125781	0.000135051	0.000144627	0.000154512	0.000164709	0.000175217	0.00018604	0.000197177	0.00020863	0.000220399	0.000232486	0.000244889	0.00025761	0.000270647	0.000284001	0.00029767	0.000311654	0.000325952	0.000340561	0.000355481	0.00037071
-0.806505	0	0	0	0	0	0	0	0	0	3.79329e-06	7.8695e-06	1.21828e-05	1.67382e-05	2.15407e-05	2.65951e-05	3.19061e-05	3.74782e-05	4.3316e-05	4.94237e-05	5.58055e-05	6.24654e-05	6.94072e-05	7.66347e-05	8.41514e-05	9.19607e-05	0.000100066	0.000108469	0.000117174	0.000126184	0.000135499	0.000145124	0.000155059	0.000165307	0.000175869	0.000186746	0.00019794	0.000209451	0.000221281	0.000233429	0.000245896	0.000258682	0.000271786	0.000285209	0.000298949	0.000313006	0.000327378	0.000342064	0.000357061	0.00037237
-0.80261	0	0	0	0	0	0	0	0	0	3.61966e-06	7.71426e-06	1.20472e-05	1.66236e-05	2.14484e-05	2.65265e-05	3.18625e-05	3.74611e-05	4.33268e-05	4.94638e-05	5.58764e-05	6.25686e-05	6.95442e-05	7.68071e-05	8.43606e-05	9.22083e-05	0.000100353	0.000108799	0.000117547	0.000126601	0.000135963	0.000145636	0.000155621	0.00016592	0.000176535	0.000187468	0.000198718	0.000210288	0.000222178	0.000234388	0.000246919	0.00025977	0.000272942	0.000286434	0.000300245	0.000314374	0.00032882	0.000343583	0.000358659	0.000374047
-0.798715	0	0	0	0	0	0	0	0	0	3.46007e-06	7.57312e-06	1.19258e-05	1.65233e-05	2.13704e-05	2.64722e-05	3.18334e-05	3.74585e-05	4.33521e-05	4.95185e-05	5.5962e-05	6.26865e-05	6.9696e-05	7.69942e-05	8.45847e-05	9.24709e-05	0.000100656	0.000109143	0.000117935	0.000127034	0.000136442	0.000146163	0.000156198	0.000166549	0.000177218	0.000188205	0.000199512	0.000211141	0.000223091	0.000235363	0.000247957	0.000260874	0.000274114	0.000287675	0.000301557	0.000315759	0.00033028	0.000345119	0.000360273	0.000375741
-0.794821	0	0	0	0	0	0	0	0	0	3.31471e-06	7.44626e-06	1.18187e-05	1.64373e-05	2.13069e-05	2.64325e-05	3.18188e-05	3.74705e-05	4.33921e-05	4.9588e-05	5.60623e-05	6.28193e-05	6.98627e-05	7.71964e-05	8.48239e-05	9.27486e-05	0.000100974	0.000109502	0.000118338	0.000127482	0.000136937	0.000146706	0.000156791	0.000167194	0.000177916	0.000188958	0.000200322	0.000212009	0.00022402	0.000236354	0.000249013	0.000261995	0.000275302	0.000288932	0.000302886	0.000317161	0.000331757	0.000346672	0.000361904	0.000377453
-0.790926	0	0	0	0	0	0	0	0	0	3.18373e-06	7.33384e-06	1.17262e-05	1.63659e-05	2.1258e-05	2.64074e-05	3.1819e-05	3.74973e-05	4.3447e-05	4.96723e-05	5.61777e-05	6.29671e-05	7.00445e-05	7.74137e-05	8.50782e-05	9.30416e-05	0.000101307	0.000109877	0.000118756	0.000127945	0.000137447	0.000147265	0.0001574	0.000167854	0.00017863	0.000189727	0.000201149	0.000212894	0.000224965	0.000237362	0.000250084	0.000263133	0.000276507	0.000290207	0.000304231	0.00031858	0.00033325	0.000348242	0.000363554	0.000379183
-0.787031	0	0	0	0	0	0	0	0	0	3.06728e-06	7.23602e-06	1.16483e-05	1.63092e-05	2.12239e-05	2.63972e-05	3.1834e-05	3.7539e-05	4.35168e-05	4.97718e-05	5.63081e-05	6.31301e-05	7.02415e-05	7.76463e-05	8.53479e-05	9.335e-05	0.000101656	0.000110268	0.00011919	0.000128424	0.000137973	0.000147839	0.000158025	0.000168531	0.00017936	0.000190513	0.000201991	0.000213795	0.000225927	0.000238386	0.000251172	0.000264287	0.000277729	0.000291498	0.000305594	0.000320016	0.000334761	0.00034983	0.00036522	0.00038093
-0.783137	0	0	0	0	0	0	0	0	0	2.96551e-06	7.15294e-06	1.15852e-05	1.62674e-05	2.12046e-05	2.64019e-05	3.18641e-05	3.75959e-05	4.36018e-05	4.98864e-05	5.64539e-05	6.33084e-05	7.04539e-05	7.78943e-05	8.56332e-05	9.3674e-05	0.00010202	0.000110674	0.00011964	0.000128919	0.000138515	0.00014843	0.000158665	0.000169224	0.000180106	0.000191314	0.00020285	0.000214713	0.000226905	0.000239427	0.000252278	0.000265458	0.000278968	0.000292807	0.000306974	0.000321469	0.00033629	0.000351436	0.000366905	0.000382695
-0.779242	0	0	0	0	0	0	0	0	0	2.87855e-06	7.08472e-06	1.1537e-05	1.62405e-05	2.12005e-05	2.64218e-05	3.19094e-05	3.7668e-05	4.37021e-05	5.00164e-05	5.6615e-05	6.35022e-05	7.06819e-05	7.8158e-05	8.5934e-05	9.40137e-05	0.0001024	0.000111096	0.000120106	0.00012943	0.000139073	0.000149037	0.000159322	0.000169933	0.000180869	0.000192133	0.000203725	0.000215647	0.0002279	0.000240484	0.000253399	0.000266646	0.000280224	0.000294133	0.000308372	0.00032294	0.000337836	0.000353059	0.000368607	0.000384478
-0.775347	0	0	0	0	0	0	0	0	0	2.8065e-06	7.03148e-06	1.15038e-05	1.62288e-05	2.12114e-05	2.64569e-05	3.19699e-05	3.77554e-05	4.38179e-05	5.01618e-05	5.67917e-05	6.37116e-05	7.09255e-05	7.84373e-05	8.62507e-05	9.43692e-05	0.000102796	0.000111534	0.000120587	0.000129958	0.000139647	0.000149659	0.000159996	0.000170658	0.000181648	0.000192967	0.000204617	0.000216599	0.000228912	0.000241559	0.000254538	0.000267851	0.000281497	0.000295476	0.000309787	0.000324428	0.0003394	0.0003547	0.000370328	0.00038628
-0.771453	0	0	0	0	0	0	0	0	0	2.74947e-06	6.99333e-06	1.14858e-05	1.62322e-05	2.12377e-05	2.65073e-05	3.20458e-05	3.78582e-05	4.39491e-05	5.03229e-05	5.6984e-05	6.39366e-05	7.11848e-05	7.87324e-05	8.65832e-05	9.47406e-05	0.000103208	0.000111989	0.000121085	0.000130501	0.000140238	0.000150299	0.000160685	0.0001714	0.000182444	0.000193819	0.000205526	0.000217566	0.000229941	0.00024265	0.000255695	0.000269074	0.000282788	0.000296837	0.000311219	0.000325935	0.000340982	0.00035636	0.000372066	0.0003881
-0.767558	0	0	0	0	0	0	0	0	0	2.70757e-06	6.97035e-06	1.14831e-05	1.6251e-05	2.12793e-05	2.65731e-05	3.21372e-05	3.79766e-05	4.40959e-05	5.04995e-05	5.7192e-05	6.41775e-05	7.146e-05	7.90435e-05	8.69317e-05	9.51281e-05	0.000103636	0.000112459	0.000121599	0.00013106	0.000140845	0.000150954	0.000161391	0.000172158	0.000183256	0.000194687	0.000206452	0.000218551	0.000230987	0.000243759	0.000256868	0.000270314	0.000284096	0.000298215	0.00031267	0.000327459	0.000342582	0.000358037	0.000373823	0.000389938
-0.763663	0	0	0	0	0	0	0	0	0	2.68086e-06	6.96264e-06	1.14956e-05	1.62851e-05	2.13364e-05	2.66544e-05	3.22442e-05	3.81106e-05	4.42584e-05	5.0692e-05	5.74158e-05	6.44342e-05	7.17511e-05	7.93706e-05	8.72963e-05	9.55318e-05	0.00010408	0.000112946	0.00012213	0.000131637	0.000141468	0.000151626	0.000162114	0.000172933	0.000184085	0.000195572	0.000207394	0.000219553	0.00023205	0.000244885	0.000258059	0.000271571	0.000285422	0.000299611	0.000314138	0.000329001	0.0003442	0.000359733	0.000375598	0.000391795
-0.759769	0	0	0	0	0	0	0	0	0	2.66942e-06	6.97026e-06	1.15236e-05	1.63347e-05	2.14089e-05	2.67513e-05	3.23668e-05	3.82604e-05	4.44366e-05	5.09002e-05	5.76555e-05	6.47068e-05	7.20583e-05	7.97137e-05	8.7677e-05	9.59516e-05	0.000104541	0.000113448	0.000122677	0.000132229	0.000142108	0.000152315	0.000162854	0.000173725	0.000184931	0.000196474	0.000208354	0.000220572	0.00023313	0.000246029	0.000259267	0.000272846	0.000286765	0.000301025	0.000315624	0.000330561	0.000345836	0.000361447	0.000377392	0.00039367
-0.755874	0	0	0	0	0	0	0	0	0	2.6733e-06	6.99326e-06	1.1567e-05	1.63998e-05	2.14971e-05	2.68638e-05	3.25051e-05	3.84259e-05	4.46307e-05	5.11244e-05	5.79112e-05	6.49955e-05	7.23815e-05	8.0073e-05	8.80738e-05	9.63877e-05	0.000105018	0.000113968	0.00012324	0.000132838	0.000142764	0.000153021	0.00016361	0.000174534	0.000185794	0.000197393	0.000209331	0.000221609	0.000234228	0.000247189	0.000260493	0.000274139	0.000288127	0.000302457	0.000317128	0.000332139	0.00034749	0.000363179	0.000379204	0.000395564
-0.751979	0	0	0	0	0	0	0	0	0	2.69256e-06	7.0317e-06	1.16259e-05	1.64805e-05	2.16009e-05	2.69921e-05	3.26592e-05	3.86072e-05	4.48407e-05	5.13644e-05	5.81828e-05	6.53002e-05	7.27208e-05	8.04484e-05	8.8487e-05	9.68401e-05	0.000105511	0.000114503	0.00012382	0.000133464	0.000143437	0.000153743	0.000164383	0.00017536	0.000186674	0.000198329	0.000210324	0.000222662	0.000235343	0.000248367	0.000261736	0.000275449	0.000289505	0.000303906	0.00031865	0.000333736	0.000349163	0.00036493	0.000381035	0.000397477
-0.748084	0	0	0	0	0	0	0	0	0	2.72721e-06	7.08561e-06	1.17003e-05	1.65768e-05	2.17203e-05	2.7136e-05	3.2829e-05	3.88043e-05	4.50665e-05	5.16205e-05	5.84705e-05	6.56211e-05	7.30762e-05	8.08401e-05	8.89164e-05	9.73088e-05	0.000106021	0.000115056	0.000124416	0.000134106	0.000144127	0.000154482	0.000165173	0.000176202	0.000187571	0.000199282	0.000211335	0.000223733	0.000236475	0.000249563	0.000262997	0.000276776	0.000290902	0.000305373	0.00032019	0.00033535	0.000350853	0.000366699	0.000382884	0.000399408
-0.74419	0	0	0	0	0	0	0	0	0	2.7773e-06	7.155e-06	1.17903e-05	1.66887e-05	2.18554e-05	2.72957e-05	3.30147e-05	3.90173e-05	4.53083e-05	5.18925e-05	5.87742e-05	6.5958e-05	7.34479e-05	8.1248e-05	8.93621e-05	9.7794e-05	0.000106547	0.000115624	0.000125029	0.000134765	0.000144834	0.000155238	0.00016598	0.000177062	0.000188485	0.000200252	0.000212364	0.000224821	0.000237625	0.000250776	0.000264275	0.000278122	0.000292317	0.000306859	0.000321748	0.000336983	0.000352563	0.000368486	0.000384752	0.000401358
-0.740295	0	0	0	0	0	0	0	0	0	2.84281e-06	7.23989e-06	1.18959e-05	1.68162e-05	2.20062e-05	2.74711e-05	3.32161e-05	3.92462e-05	4.55661e-05	5.21805e-05	5.9094e-05	6.6311e-05	7.38357e-05	8.16722e-05	8.98242e-05	9.82955e-05	0.00010709	0.00011621	0.000125659	0.000135441	0.000145557	0.00015601	0.000166804	0.000177938	0.000189416	0.00020124	0.000213409	0.000225926	0.000238792	0.000252007	0.000265571	0.000279485	0.000293749	0.000308362	0.000323324	0.000338633	0.00035429	0.000370292	0.000386638	0.000403326
-0.7364	0	0	0	0	0	0	0	0	0	2.92376e-06	7.34028e-06	1.2017e-05	1.69593e-05	2.21727e-05	2.76623e-05	3.34334e-05	3.94909e-05	4.58397e-05	5.24845e-05	5.94299e-05	6.66802e-05	7.42398e-05	8.21126e-05	9.03026e-05	9.88134e-05	0.000107649	0.000116812	0.000126305	0.000136133	0.000146297	0.0001568	0.000167644	0.000178832	0.000190365	0.000202244	0.000214472	0.000227049	0.000239977	0.000253255	0.000266885	0.000280866	0.000295199	0.000309883	0.000324918	0.000340302	0.000356036	0.000372116	0.000388543	0.000405314
-0.732506	0	0	0	0	0	0	0	0	0	3.02012e-06	7.45615e-06	1.21536e-05	1.7118e-05	2.23548e-05	2.78692e-05	3.36665e-05	3.97515e-05	4.61293e-05	5.28045e-05	5.97818e-05	6.70655e-05	7.466e-05	8.25693e-05	9.07972e-05	9.93477e-05	0.000108224	0.00011743	0.000126968	0.000136842	0.000147054	0.000157606	0.000168502	0.000179742	0.00019133	0.000203266	0.000215552	0.000228189	0.000241179	0.000254521	0.000268216	0.000282265	0.000296667	0.000311422	0.00032653	0.000341989	0.0003578	0.000373959	0.000390467	0.00040732
-0.728611	0	0	0	0	0	0	0	0	0	3.13187e-06	7.58747e-06	1.23058e-05	1.72924e-05	2.25526e-05	2.80919e-05	3.39153e-05	4.0028e-05	4.64348e-05	5.31405e-05	6.01497e-05	6.74669e-05	7.50964e-05	8.30422e-05	9.13082e-05	9.98983e-05	0.000108816	0.000118065	0.000127647	0.000137567	0.000147827	0.000158429	0.000169376	0.00018067	0.000192312	0.000204305	0.000216649	0.000229347	0.000242398	0.000255804	0.000269565	0.000283681	0.000298153	0.000312979	0.00032816	0.000343695	0.000359582	0.00037582	0.000392408	0.000409345
-0.724716	0	0	0	0	0	0	0	0	0	3.25897e-06	7.73421e-06	1.24734e-05	1.74822e-05	2.2766e-05	2.83302e-05	3.41799e-05	4.03202e-05	4.67562e-05	5.34924e-05	6.05337e-05	6.78844e-05	7.55489e-05	8.35312e-05	9.18355e-05	0.000100465	0.000109424	0.000118716	0.000128343	0.000138309	0.000148617	0.000159269	0.000170267	0.000181614	0.000193311	0.000205361	0.000217764	0.000230521	0.000243635	0.000257104	0.000270931	0.000285115	0.000299656	0.000314554	0.000329808	0.000345418	0.000361382	0.0003777	0.000394369	0.000411388
-0.720822	0	0	0	0	0	0	0	0	0	3.40136e-06	7.8963e-06	1.26565e-05	1.76876e-05	2.2995e-05	2.85841e-05	3.44601e-05	4.06282e-05	4.70933e-05	5.38602e-05	6.09336e-05	6.83179e-05	7.60174e-05	8.40365e-05	9.23789e-05	0.000101049	0.000110049	0.000119384	0.000129056	0.000139068	0.000149424	0.000160125	0.000171175	0.000182575	0.000194327	0.000206433	0.000218895	0.000231713	0.000244889	0.000258422	0.000272315	0.000286567	0.000301177	0.000316147	0.000331474	0.000347159	0.000363201	0.000379597	0.000396348	0.00041345
-0.716927	0	0	0	0	0	0	0	0	0	3.55899e-06	8.0737e-06	1.2855e-05	1.79084e-05	2.32394e-05	2.88536e-05	3.4756e-05	4.09519e-05	4.74463e-05	5.42438e-05	6.13493e-05	6.87673e-05	7.6502e-05	8.45578e-05	9.29385e-05	0.000101648	0.00011069	0.000120068	0.000129784	0.000139843	0.000150247	0.000160999	0.0001721	0.000183553	0.00019536	0.000207523	0.000220043	0.000232922	0.00024616	0.000259758	0.000273716	0.000288036	0.000302716	0.000317757	0.000333158	0.000348918	0.000365037	0.000381513	0.000398345	0.00041553
-0.713032	0	0	0	0	0	0	0	0	0	3.73178e-06	8.26633e-06	1.30687e-05	1.81445e-05	2.34993e-05	2.91386e-05	3.50675e-05	4.12913e-05	4.78149e-05	5.46432e-05	6.17809e-05	6.92326e-05	7.70026e-05	8.50951e-05	9.35141e-05	0.000102264	0.000111347	0.000120768	0.00013053	0.000140635	0.000151087	0.000161888	0.000173041	0.000184548	0.00019641	0.00020863	0.000221209	0.000234148	0.000247448	0.00026111	0.000275135	0.000289522	0.000304272	0.000319385	0.00033486	0.000350696	0.000366892	0.000383447	0.00040036	0.000417628
-0.709138	0	0	0	0	0	0	0	0	0	3.91963e-06	8.47409e-06	1.32976e-05	1.83959e-05	2.37746e-05	2.94389e-05	3.53944e-05	4.16461e-05	4.81991e-05	5.50582e-05	6.22282e-05	6.97137e-05	7.7519e-05	8.56483e-05	9.41058e-05	0.000102895	0.00011202	0.000121484	0.000131291	0.000141443	0.000151943	0.000162795	0.000173999	0.000185559	0.000197477	0.000209754	0.000222391	0.000235391	0.000248753	0.00026248	0.000276571	0.000291026	0.000305846	0.00032103	0.000336579	0.00035249	0.000368764	0.000385399	0.000402393	0.000419745
-0.705243	0	0	0	0	0	0	0	0	0	4.12246e-06	8.69689e-06	1.35417e-05	1.86625e-05	2.4065e-05	2.97546e-05	3.57367e-05	4.20164e-05	4.85988e-05	5.54888e-05	6.26911e-05	7.02105e-05	7.80511e-05	8.62174e-05	9.47134e-05	0.000103543	0.00011271	0.000122217	0.000132069	0.000142267	0.000152816	0.000163717	0.000174973	0.000186587	0.00019856	0.000210894	0.00022359	0.000236651	0.000250076	0.000263867	0.000278024	0.000292547	0.000307437	0.000322693	0.000338316	0.000354303	0.000370654	0.000387369	0.000404444	0.00042188
-0.701348	0	0	0	0	0	0	0	0	1.14833e-08	4.34016e-06	8.93463e-06	1.38007e-05	1.89442e-05	2.43706e-05	3.00855e-05	3.60942e-05	4.2402e-05	4.90139e-05	5.59348e-05	6.31696e-05	7.07228e-05	7.85989e-05	8.68022e-05	9.53367e-05	0.000104206	0.000113415	0.000122966	0.000132862	0.000143108	0.000153705	0.000164656	0.000175964	0.000187631	0.00019966	0.000212051	0.000224806	0.000237927	0.000251415	0.00026527	0.000279493	0.000294085	0.000309045	0.000324374	0.00034007	0.000356133	0.000372562	0.000389356	0.000406513	0.000424032
-0.697454	0	0	0	0	0	0	0	0	2.25055e-07	4.57259e-06	9.18717e-06	1.40746e-05	1.92408e-05	2.46912e-05	3.04315e-05	3.64669e-05	4.28028e-05	4.94443e-05	5.63962e-05	6.36635e-05	7.12507e-05	7.91623e-05	8.74026e-05	9.59757e-05	0.000104886	0.000114136	0.00012373	0.000133672	0.000143964	0.000154609	0.000165611	0.000176971	0.000188692	0.000200776	0.000213224	0.000226038	0.00023922	0.000252771	0.000266691	0.00028098	0.00029564	0.00031067	0.000326071	0.000341841	0.00035798	0.000374487	0.000391361	0.0004086	0.000426203
-0.693559	0	0	0	0	0	0	0	0	4.53164e-07	4.81963e-06	9.45438e-06	1.43633e-05	1.95522e-05	2.50267e-05	3.07924e-05	3.68546e-05	4.32187e-05	4.98898e-05	5.68728e-05	6.41726e-05	7.17938e-05	7.9741e-05	8.80184e-05	9.66302e-05	0.00010558	0.000114873	0.00012451	0.000134497	0.000144836	0.00015553	0.000166582	0.000177994	0.000189769	0.000201908	0.000214414	0.000227287	0.00024053	0.000254143	0.000268128	0.000282484	0.000297212	0.000312313	0.000327785	0.000343629	0.000359845	0.00037643	0.000393383	0.000410704	0.000428391
-0.689664	0	0	0	0	0	0	0	0	6.95666e-07	5.08113e-06	9.73613e-06	1.46666e-05	1.98783e-05	2.53769e-05	3.11681e-05	3.72572e-05	4.36495e-05	5.03503e-05	5.73644e-05	6.46969e-05	7.23522e-05	8.0335e-05	8.86496e-05	9.73002e-05	0.000106291	0.000115625	0.000125306	0.000135338	0.000145724	0.000156467	0.000167569	0.000179033	0.000190861	0.000203056	0.000215619	0.000228552	0.000241856	0.000255532	0.000269581	0.000284004	0.000298801	0.000313972	0.000329516	0.000345435	0.000361726	0.000378389	0.000395423	0.000412826	0.000430596
-0.68577	0	0	0	0	0	0	0	0	9.52404e-07	5.35694e-06	1.00322e-05	1.49843e-05	2.02188e-05	2.57417e-05	3.15584e-05	3.76744e-05	4.40951e-05	5.08256e-05	5.7871e-05	6.52361e-05	7.29256e-05	8.09441e-05	8.9296e-05	9.79853e-05	0.000107016	0.000116392	0.000126117	0.000136195	0.000146628	0.000157419	0.000168571	0.000180088	0.00019197	0.000204221	0.000216841	0.000229833	0.000243198	0.000256937	0.000271051	0.00028554	0.000300406	0.000315647	0.000331264	0.000347257	0.000363624	0.000380366	0.000397479	0.000414965	0.000432819
-0.681875	0	0	0	0	0	0	0	0	1.22321e-06	5.64688e-06	1.03426e-05	1.53163e-05	2.05738e-05	2.61209e-05	3.19632e-05	3.81063e-05	4.45553e-05	5.13157e-05	5.83923e-05	6.57901e-05	7.35139e-05	8.15682e-05	8.99573e-05	9.86856e-05	0.000107757	0.000117175	0.000126944	0.000137067	0.000147547	0.000158387	0.00016959	0.000181158	0.000193094	0.000205401	0.000218079	0.00023113	0.000244556	0.000258358	0.000272537	0.000287093	0.000302027	0.000317339	0.000333029	0.000349096	0.000365539	0.000382359	0.000399553	0.00041712	0.000435059
-0.67798	0	0	0	0	0	0	0	0	1.50791e-06	5.95079e-06	1.06669e-05	1.56623e-05	2.09429e-05	2.65143e-05	3.23823e-05	3.85524e-05	4.503e-05	5.18202e-05	5.89282e-05	6.63588e-05	7.41169e-05	8.2207e-05	9.06335e-05	9.94007e-05	0.000108513	0.000117973	0.000127785	0.000137954	0.000148481	0.00015937	0.000170623	0.000182244	0.000194234	0.000206596	0.000219332	0.000232443	0.00024593	0.000259795	0.000274039	0.000288662	0.000303664	0.000319047	0.000334809	0.00035095	0.000367471	0.000384368	0.000401643	0.000419292	0.000437315
-0.674086	0	0	0	0	0	0	0	0	1.80631e-06	6.26847e-06	1.10051e-05	1.60223e-05	2.13259e-05	2.69218e-05	3.28156e-05	3.90128e-05	4.55189e-05	5.2339e-05	5.94784e-05	6.69419e-05	7.47344e-05	8.28604e-05	9.13243e-05	0.00010013	0.000109283	0.000118786	0.000128642	0.000138856	0.00014943	0.000160368	0.000171672	0.000183345	0.000195389	0.000207807	0.0002206	0.000233771	0.000247319	0.000261248	0.000275556	0.000290246	0.000305318	0.000320771	0.000336606	0.000352822	0.000369418	0.000386394	0.000403749	0.000421481	0.000439588
-0.670191	0	0	0	0	0	0	0	0	2.11821e-06	6.59972e-06	1.1357e-05	1.6396e-05	2.17228e-05	2.73431e-05	3.32627e-05	3.94871e-05	4.60218e-05	5.2872e-05	6.00428e-05	6.75393e-05	7.53662e-05	8.35281e-05	9.20296e-05	0.000100875	0.000110068	0.000119613	0.000129513	0.000139772	0.000150394	0.000161381	0.000172735	0.000184461	0.000196559	0.000209033	0.000221884	0.000235114	0.000248724	0.000262716	0.000277089	0.000291846	0.000306987	0.00032251	0.000338418	0.000354708	0.000371382	0.000388436	0.000405871	0.000423686	0.000441877
-0.666296	0	0	0	0	0	0	0	0	2.4434e-06	6.94433e-06	1.17222e-05	1.67832e-05	2.21332e-05	2.77781e-05	3.37236e-05	3.99752e-05	4.65386e-05	5.34188e-05	6.06212e-05	6.81507e-05	7.6012e-05	8.421e-05	9.2749e-05	0.000101633	0.000110867	0.000120454	0.000130399	0.000140704	0.000151372	0.000162408	0.000173814	0.000185592	0.000197744	0.000210274	0.000223183	0.000236472	0.000250144	0.000264199	0.000278638	0.000293462	0.000308671	0.000324266	0.000340246	0.000356611	0.000373361	0.000390494	0.00040801	0.000425906	0.000444182
-0.662402	0	0	0	0	0	0	0	0	2.78167e-06	7.30209e-06	1.21007e-05	1.71837e-05	2.2557e-05	2.82265e-05	3.41979e-05	4.04769e-05	4.7069e-05	5.39794e-05	6.12133e-05	6.87759e-05	7.66718e-05	8.49059e-05	9.34825e-05	0.000102406	0.000111681	0.00012131	0.000131299	0.000141649	0.000152365	0.00016345	0.000174907	0.000186737	0.000198944	0.00021153	0.000224497	0.000237846	0.000251579	0.000265697	0.000280201	0.000295092	0.00031037	0.000326036	0.000342089	0.000358529	0.000375355	0.000392567	0.000410163	0.000428143	0.000446503
-0.658507	0	0	0	0	0	0	0	0	3.13278e-06	7.67276e-06	1.24922e-05	1.75972e-05	2.29939e-05	2.8688e-05	3.46855e-05	4.09919e-05	4.76127e-05	5.45534e-05	6.1819e-05	6.94146e-05	7.73452e-05	8.56154e-05	9.42298e-05	0.000103193	0.000112508	0.00012218	0.000132213	0.000142609	0.000153373	0.000164506	0.000176014	0.000187897	0.000200158	0.0002128	0.000225825	0.000239234	0.000253028	0.00026721	0.000281779	0.000296737	0.000312084	0.000327821	0.000343947	0.000360462	0.000377365	0.000394655	0.000412332	0.000430394	0.000448839
-0.654612	0	0	0	0	0	0	0	0	3.49649e-06	8.0561e-06	1.28964e-05	1.80236e-05	2.34437e-05	2.91626e-05	3.51861e-05	4.152e-05	4.81697e-05	5.51406e-05	6.24379e-05	7.00667e-05	7.8032e-05	8.63384e-05	9.49905e-05	0.000103993	0.000113349	0.000123064	0.00013314	0.000143582	0.000154393	0.000165577	0.000177135	0.00018907	0.000201386	0.000214085	0.000227167	0.000240636	0.000254492	0.000268737	0.000283372	0.000298397	0.000313813	0.000329621	0.00034582	0.000362409	0.000379389	0.000396758	0.000414516	0.000432661	0.00045119
-0.650718	0	0	0	0	0	0	0	0	3.87255e-06	8.45186e-06	1.33131e-05	1.84625e-05	2.39061e-05	2.96498e-05	3.56995e-05	4.20609e-05	4.87395e-05	5.57407e-05	6.30698e-05	7.0732e-05	7.8732e-05	8.70747e-05	9.57646e-05	0.000104806	0.000114203	0.000123961	0.000134081	0.000144569	0.000155428	0.00016666	0.00017827	0.000190258	0.000202628	0.000215383	0.000228523	0.000242052	0.00025597	0.000270278	0.000284978	0.000300071	0.000315556	0.000331435	0.000347707	0.000364371	0.000381428	0.000398876	0.000416714	0.000434942	0.000453556
-0.646823	0	0	0	0	0	0	0	0	4.26071e-06	8.8598e-06	1.37421e-05	1.89137e-05	2.43808e-05	3.01494e-05	3.62254e-05	4.26143e-05	4.93219e-05	5.63536e-05	6.37146e-05	7.141e-05	7.94448e-05	8.78238e-05	9.65516e-05	0.000105633	0.000115071	0.000124871	0.000135036	0.00014557	0.000156476	0.000167758	0.000179418	0.000191459	0.000203884	0.000216695	0.000229893	0.000243482	0.000257461	0.000271833	0.000286599	0.000301759	0.000317314	0.000333263	0.000349608	0.000366347	0.000383481	0.000401008	0.000418927	0.000437237	0.000455936
-0.642928	0	0	0	0	0	0	0	3.19824e-07	4.66069e-06	9.27963e-06	1.4183e-05	1.9377e-05	2.48677e-05	3.06613e-05	3.67635e-05	4.31801e-05	4.99168e-05	5.69789e-05	6.43718e-05	7.21006e-05	8.01703e-05	8.85857e-05	9.73514e-05	0.000106472	0.000115951	0.000125794	0.000136003	0.000146583	0.000157537	0.000168868	0.000180579	0.000192673	0.000205153	0.00021802	0.000231277	0.000244925	0.000258966	0.000273402	0.000288233	0.00030346	0.000319084	0.000335105	0.000351523	0.000368337	0.000385548	0.000403154	0.000421154	0.000439547	0.00045833
-0.639034	0	0	0	0	0	0	0	7.1265e-07	5.07223e-06	9.71108e-06	1.46356e-05	1.9852e-05	2.53664e-05	3.1185e-05	3.73136e-05	4.37579e-05	5.05237e-05	5.76163e-05	6.50412e-05	7.28034e-05	8.09081e-05	8.93599e-05	9.81636e-05	0.000107324	0.000116844	0.00012673	0.000136983	0.000147609	0.000158611	0.000169991	0.000181754	0.000193901	0.000206435	0.000219358	0.000232673	0.000246381	0.000260485	0.000274984	0.000289881	0.000305175	0.000320868	0.000336961	0.000353451	0.000370341	0.000387628	0.000405313	0.000423394	0.000441869	0.000460738
-0.635139	0	0	0	0	0	0	0	1.11667e-06	5.49503e-06	1.01539e-05	1.50996e-05	2.03385e-05	2.58767e-05	3.17203e-05	3.78753e-05	4.43475e-05	5.11424e-05	5.82656e-05	6.57225e-05	7.35183e-05	8.16579e-05	9.01463e-05	9.8988e-05	0.000108188	0.00011775	0.000127678	0.000137976	0.000148648	0.000159697	0.000171127	0.000182941	0.00019514	0.000207729	0.000220709	0.000234082	0.000247851	0.000262016	0.000276579	0.000291541	0.000306903	0.000322666	0.000338829	0.000355393	0.000372357	0.000389722	0.000407485	0.000425647	0.000444206	0.000463159
-0.631244	0	0	0	0	0	0	0	1.53159e-06	5.9288e-06	1.06077e-05	1.55747e-05	2.08361e-05	2.63982e-05	3.2267e-05	3.84485e-05	4.49484e-05	5.17726e-05	5.89265e-05	6.64155e-05	7.42448e-05	8.24195e-05	9.09444e-05	9.98243e-05	0.000109064	0.000118667	0.000128638	0.00013898	0.000149699	0.000160796	0.000172275	0.00018414	0.000196393	0.000209036	0.000222072	0.000235504	0.000249332	0.000263559	0.000278186	0.000293214	0.000308643	0.000324475	0.00034071	0.000357347	0.000374387	0.000391828	0.000409671	0.000427913	0.000446555	0.000465593
-0.62735	0	0	0	0	0	0	0	1.9571e-06	6.37324e-06	1.10723e-05	1.60606e-05	2.13447e-05	2.69306e-05	3.28247e-05	3.90327e-05	4.55606e-05	5.2414e-05	5.95987e-05	6.71198e-05	7.49827e-05	8.31925e-05	9.17541e-05	0.000100672	0.000109951	0.000119595	0.000129609	0.000139997	0.000150761	0.000161906	0.000173435	0.000185351	0.000197657	0.000210355	0.000223448	0.000236937	0.000250826	0.000265115	0.000279805	0.000294899	0.000310396	0.000326297	0.000342603	0.000359313	0.000376428	0.000393947	0.000411868	0.000430192	0.000448916	0.000468039
-0.623455	0	0	0	0	0	0	0	2.39291e-06	6.82804e-06	1.15473e-05	1.65571e-05	2.18638e-05	2.74737e-05	3.3393e-05	3.96277e-05	4.61835e-05	5.30664e-05	6.02817e-05	6.78351e-05	7.57317e-05	8.39767e-05	9.25749e-05	0.000101531	0.00011085	0.000120536	0.000130592	0.000141024	0.000151835	0.000163028	0.000174606	0.000186574	0.000198932	0.000211685	0.000224835	0.000238383	0.000252332	0.000266682	0.000281437	0.000296596	0.00031216	0.000328131	0.000344508	0.000361292	0.000378481	0.000396077	0.000414078	0.000432482	0.000451289	0.000470497
-0.61956	0	0	0	0	0	0	0	2.83868e-06	7.29288e-06	1.20324e-05	1.70637e-05	2.23932e-05	2.80271e-05	3.39718e-05	4.02331e-05	4.6817e-05	5.37292e-05	6.09755e-05	6.85611e-05	7.64914e-05	8.47716e-05	9.34066e-05	0.000102401	0.00011176	0.000121487	0.000131587	0.000142063	0.00015292	0.000164161	0.000175789	0.000187808	0.000200219	0.000213027	0.000226233	0.00023984	0.000253848	0.000268261	0.00028308	0.000298304	0.000313936	0.000329976	0.000346425	0.000363282	0.000380546	0.000398219	0.000416298	0.000434784	0.000453674	0.000472966
-0.615666	0	0	0	0	0	0	0	3.29411e-06	7.76745e-06	1.25273e-05	1.75801e-05	2.29324e-05	2.85905e-05	3.45606e-05	4.08486e-05	4.74606e-05	5.44024e-05	6.16795e-05	6.92975e-05	7.72616e-05	8.5577e-05	9.42488e-05	0.000103282	0.00011268	0.000122449	0.000132591	0.000143113	0.000154016	0.000165305	0.000176982	0.000189052	0.000201517	0.00021438	0.000227643	0.000241307	0.000255376	0.000269851	0.000284733	0.000300024	0.000315723	0.000331833	0.000348352	0.000365282	0.000382622	0.000400372	0.00041853	0.000437097	0.000456069	0.000475447
-0.611771	0	0	0	0	0	0	0	3.75884e-06	8.2514e-06	1.30316e-05	1.81061e-05	2.34813e-05	2.91636e-05	3.51591e-05	4.14739e-05	4.81141e-05	5.50854e-05	6.23935e-05	7.00438e-05	7.80418e-05	8.63926e-05	9.51011e-05	0.000104172	0.000113611	0.000123421	0.000133607	0.000144172	0.000155122	0.000166459	0.000178186	0.000190308	0.000202826	0.000215743	0.000229062	0.000242786	0.000256915	0.000271452	0.000286398	0.000301754	0.000317521	0.0003337	0.000350291	0.000367294	0.000384709	0.000402536	0.000420773	0.00043942	0.000458476	0.000477938
-0.607876	0	0	0	0	0	0	2.92962e-09	4.23256e-06	8.74439e-06	1.35451e-05	1.86413e-05	2.40395e-05	2.97459e-05	3.5767e-05	4.21087e-05	4.87771e-05	5.5778e-05	6.31171e-05	7.07998e-05	7.88317e-05	8.72179e-05	9.59633e-05	0.000105073	0.000114551	0.000124403	0.000134632	0.000145242	0.000156238	0.000167623	0.0001794	0.000191573	0.000204144	0.000217117	0.000230493	0.000244274	0.000258464	0.000273063	0.000288072	0.000303494	0.000319329	0.000335577	0.000352239	0.000369316	0.000386806	0.00040471	0.000423026	0.000441754	0.000460892	0.000480439
-0.603981	0	0	0	0	0	0	4.67096e-07	4.71491e-06	9.2461e-06	1.40674e-05	1.91853e-05	2.46065e-05	3.03373e-05	3.63839e-05	4.27526e-05	4.94493e-05	5.64798e-05	6.38499e-05	7.15652e-05	7.9631e-05	8.80526e-05	9.68349e-05	0.000105983	0.000115501	0.000125394	0.000135667	0.000146322	0.000157364	0.000168797	0.000180624	0.000192848	0.000205473	0.0002185	0.000231933	0.000245773	0.000260022	0.000274683	0.000289757	0.000305244	0.000321147	0.000337464	0.000354198	0.000371347	0.000388913	0.000406893	0.000425288	0.000444097	0.000463318	0.000482949
-0.600087	0	0	0	0	0	0	9.39475e-07	5.20555e-06	9.75616e-06	1.4598e-05	1.97379e-05	2.51821e-05	3.09373e-05	3.70096e-05	4.34052e-05	5.01302e-05	5.71904e-05	6.45917e-05	7.23395e-05	8.04393e-05	8.88963e-05	9.77157e-05	0.000106902	0.000116461	0.000126395	0.000136711	0.000147411	0.0001585	0.000169981	0.000181857	0.000194133	0.000206811	0.000219893	0.000233382	0.000247281	0.000261591	0.000276313	0.000291451	0.000307004	0.000322974	0.000339361	0.000356166	0.000373388	0.000391028	0.000409086	0.00042756	0.000446449	0.000465753	0.000485469
-0.596192	0	0	0	0	0	0	1.41971e-06	5.70411e-06	1.02742e-05	1.51368e-05	2.02985e-05	2.57659e-05	3.15455e-05	3.76435e-05	4.40662e-05	5.08196e-05	5.79096e-05	6.5342e-05	7.31224e-05	8.12562e-05	8.97488e-05	9.86051e-05	0.00010783	0.000117429	0.000127405	0.000137764	0.000148509	0.000159644	0.000171173	0.0001831	0.000195427	0.000208157	0.000221295	0.00023484	0.000248797	0.000263168	0.000277953	0.000293154	0.000308773	0.00032481	0.000341266	0.000358142	0.000375438	0.000393153	0.000411287	0.00042984	0.00044881	0.000468196	0.000487997
-0.592297	0	0	0	0	0	0	1.90744e-06	6.21024e-06	1.07999e-05	1.56832e-05	2.08669e-05	2.63575e-05	3.21616e-05	3.82854e-05	4.47352e-05	5.1517e-05	5.86369e-05	6.61005e-05	7.39135e-05	8.20815e-05	9.06095e-05	9.95029e-05	0.000108767	0.000118405	0.000128423	0.000138825	0.000149615	0.000160797	0.000172374	0.00018435	0.000196729	0.000209513	0.000222705	0.000236307	0.000250323	0.000264753	0.0002796	0.000294865	0.00031055	0.000326654	0.00034318	0.000360127	0.000377496	0.000395286	0.000413497	0.000432129	0.000451179	0.000470648	0.000490533
-0.588403	0	0	0	0	0	0	2.4023e-06	6.72357e-06	1.13329e-05	1.6237e-05	2.14427e-05	2.69566e-05	3.27852e-05	3.89349e-05	4.54118e-05	5.22222e-05	5.93719e-05	6.68668e-05	7.47125e-05	8.29145e-05	9.14782e-05	0.000100409	0.000109711	0.00011939	0.000129449	0.000139894	0.000150729	0.000161957	0.000173583	0.000185609	0.000198039	0.000210876	0.000224123	0.000237783	0.000251856	0.000266347	0.000281256	0.000296585	0.000312335	0.000328507	0.000345102	0.00036212	0.000379562	0.000397427	0.000415715	0.000434425	0.000453556	0.000473107	0.000493076
-0.584508	0	0	0	0	0	0	2.90392e-06	7.24373e-06	1.18727e-05	1.67978e-05	2.20256e-05	2.75628e-05	3.3416e-05	3.95916e-05	4.60957e-05	5.29346e-05	6.01143e-05	6.76405e-05	7.55189e-05	8.37551e-05	9.23544e-05	0.000101322	0.000110663	0.000120382	0.000130483	0.000140972	0.000151851	0.000163126	0.0001748	0.000186876	0.000199357	0.000212248	0.000225549	0.000239265	0.000253398	0.000267948	0.000282919	0.000298312	0.000314127	0.000330367	0.000347031	0.00036412	0.000381635	0.000399575	0.000417939	0.000436728	0.00045594	0.000475573	0.000495627
-0.580613	0	0	0	0	0	0	3.41193e-06	7.77034e-06	1.24191e-05	1.73651e-05	2.26151e-05	2.81757e-05	3.40536e-05	4.02551e-05	4.67865e-05	5.3654e-05	6.08636e-05	6.84212e-05	7.63324e-05	8.46028e-05	9.32378e-05	0.000102243	0.000111622	0.000121381	0.000131524	0.000142056	0.000152981	0.000164302	0.000176024	0.000188149	0.000200683	0.000213626	0.000226983	0.000240755	0.000254946	0.000269557	0.00028459	0.000300046	0.000315927	0.000332234	0.000348967	0.000366128	0.000383715	0.00040173	0.000420171	0.000439038	0.00045833	0.000478045	0.000498183
-0.576719	0	0	0	0	0	0	3.92594e-06	8.30303e-06	1.29716e-05	1.79386e-05	2.32109e-05	2.8795e-05	3.46975e-05	4.0925e-05	4.74838e-05	5.43799e-05	6.16196e-05	6.92085e-05	7.71526e-05	8.54572e-05	9.41279e-05	0.00010317	0.000112588	0.000122387	0.000132572	0.000143147	0.000154117	0.000165485	0.000177255	0.00018943	0.000202015	0.000215012	0.000228423	0.000242252	0.000256501	0.000271172	0.000286267	0.000301787	0.000317733	0.000334108	0.00035091	0.000368141	0.000385802	0.000403891	0.000422408	0.000441354	0.000460726	0.000480524	0.000500745
-0.572824	0	0	0	0	0	3.35367e-07	4.44557e-06	8.84141e-06	1.35299e-05	1.8518e-05	2.38125e-05	2.94201e-05	3.53475e-05	4.16011e-05	4.81872e-05	5.5112e-05	6.23817e-05	7.00021e-05	7.7979e-05	8.63179e-05	9.50244e-05	0.000104103	0.00011356	0.0001234	0.000133627	0.000144245	0.000155259	0.000166674	0.000178492	0.000190717	0.000203353	0.000216403	0.00022987	0.000243756	0.000258063	0.000272794	0.00028795	0.000303534	0.000319546	0.000335987	0.000352859	0.000370161	0.000387894	0.000406057	0.000424651	0.000443675	0.000463127	0.000483007	0.000503313
-0.568929	0	0	0	0	0	8.42545e-07	4.97044e-06	9.3851e-06	1.40936e-05	1.91028e-05	2.44197e-05	3.00509e-05	3.60031e-05	4.22827e-05	4.88963e-05	5.58499e-05	6.31496e-05	7.08015e-05	7.88113e-05	8.71846e-05	9.59267e-05	0.000105043	0.000114539	0.000124418	0.000134687	0.000145349	0.000156408	0.000167869	0.000179735	0.00019201	0.000204698	0.000217801	0.000231322	0.000245265	0.00025963	0.000274421	0.00028964	0.000305287	0.000321364	0.000337872	0.000354813	0.000372186	0.000389991	0.000408229	0.0004269	0.000446001	0.000465534	0.000485495	0.000505884
[truncated: 325 more rows]
[truncated: 464 more columns]

## Sheet: Fig. 4b
mass [kDa]	0.1 um-2	0.3 um-2	0.6 um-2	0.8 um-2
-399.609	0.000283066	0.000241432	0.000160837	0.000279463
-398.438	0.000281939	0.000242101	0.000160293	0.000283756
-397.266	0.000280439	0.000242899	0.000159729	0.000287749
-396.094	0.00027874	0.000243679	0.000159186	0.000291431
-394.922	0.000277023	0.000244246	0.000158707	0.000294801
-393.75	0.000275455	0.000244415	0.000158332	0.000297878
-392.578	0.000274176	0.000244067	0.000158101	0.000300694
[truncated: 676 more rows]

## Sheet: Fig. 4c
mass [kDa]	0.1 um-2	0.3 um-2	0.6 um-2	0.8 um-2
[truncated: 513 more rows]

[truncated: 3 more sheets: Fig. 4d, Fig. 4e, Fig. 4f]
